# Supplementary material for: Epigenetics meets proteomics in an epigenome-wide association study with circulating blood plasma protein traits
Source: Nat Commun. 2020 Jan 3;11:15. doi: 10.1038/s41467-019-13831-w (PMC6941977; doi:10.1038/s41467-019-13831-w)
Supplement: Supplementary file 2 — Supplementary Data 1 [file 41467_2019_13831_MOESM2_ESM.xlsx]

## Sheet: Legend
Supplementary Data 1: Annotation of 1,123 SOMAmer probes.
Epigenetics meets proteomics in an epigenome-wide association study with circulating blood plasma protein traits
Zaghlool et al.
Column Header	Description
EntrezGeneSymbol	Genesymbol of the Entrez database
SeqId	SomaLogic aptamer sequence identifier
Target	SomaLogic aptamer target annotation
TargetFullName	SomaLogic aptamer target full name
UniProt	Uniprot ID(s), if the aptamer targets a complex multiple identifier can occur
SomaId	SomaLogic identifier
chromosome (build 37)	Chromosome of the gene(s) encoding the targeted protein(s)
start_position (build 37)	Chromosome position of the gene start (build 37)
end_position (build 37)	Chromosome position of the gene end (build 37)
chromosome (build 38)	Chromosome of the gene(s) encoding the targeted protein(s) (build 38)
start_position (build 38)	Chromosome position of the gene start (build 38)
end_position (build 38)	Chromosome position of the gene end (build 38)

## Sheet: Supplementary Data 1
Supplementary Data 1: Annotation of 1,123 SOMAmer probes.
EntrezGeneSymbol	SeqId	Target	TargetFullName	UniProt	SomaId	chromosome (build 37)	start_position (build 37)	end_position (build 37)	chromosome (build 38)	start_position (build 38)	end_position (build 38)
C4A C4B	2182-54_1	C4b	Complement C4b	P0C0L4 P0C0L5	SL000318	6	31937353	32079643	6	31969570	32111862
F11	2190-55_1	Coagulation Factor XI	Coagulation Factor XI	P03951	SL002662	4	187187099	187210835	4	186265945	186288806
CCL27	2192-63_10	CTACK	C-C motif chemokine 27	Q9Y4X3	SL003168	9	34661877	34664045	9	34661880	34664048
COL18A1	2201-17_6	Endostatin	Endostatin	P39060	SL000403	21	46825052	46933634	21	45405137	45513720
TIMP1	2211-9_6	TIMP-1	Metalloproteinase inhibitor 1	P01033	SL000591	X	47441712	47446188	X	47582313	47586789
PLAT	2212-69_1	tPA	Tissue-type plasminogen activator	P00750	SL000053	8	42032236	42065242	8	42175233	42207724
PROK1	2247-20_11	EG-VEGF	Prokineticin-1	P58294	SL004332	1	110993822	110999976	1	110451200	110457354
TIMP2	2278-61_4	TIMP-2	Metalloproteinase inhibitor 2	P16035	SL000592	17	76849059	76921469	17	78852977	78925387
TGFB1	2333-72_1	TGF-b1	Transforming growth factor beta-1	P01137	SL000584	19	41807492	41859816	19	41301587	41353911
FLT4	2358-19_2	VEGF sR3	Vascular endothelial growth factor receptor 3	P35916	SL003322	5	180028506	180076624	5	180601506	180649624
C5	2381-52_4	C5	Complement C5	P01031	SL000319	9	123714616	123812554	9	120952335	121050276
APOE	2418-55_9	Apo E	Apolipoprotein E	P02649	SL000276	19	45409011	45412650	19	44905754	44909393
BDNF	2421-7_3	BDNF	Brain-derived neurotrophic factor	P23560	SL003951	11	27676440	27743605	11	27654893	27722058
FGFR1	2424-69_4	bFGF-R	Fibroblast growth factor receptor 1	P11362	SL003060	8	38268656	38326352	8	38411138	38468834
C8A C8B C8G	2429-27_4	C8	Complement component C8	P07357,P07358,P07360	SL000324	1 9	57320479 139839698	57431813 139841426	1 9	56854806 136945246	56966140 136946974
CTSG	2431-17_3	Cathepsin G	Cathepsin G	P08311	SL000345	14	25042728	25045466	14	24573522	24576260
CXCL16	2436-49_4	CXCL16, soluble	C-X-C motif chemokine 16	Q9H2A7	SL004016	17	4636821	4643217	17	4733526	4739922
FGF10	2441-2_4	FGF-10	Fibroblast growth factor 10	O15520	SL004333	5	44303646	44389808	5	44303544	44389706
FGF8	2443-10_4	FGF-8B	Fibroblast growth factor 8 isoform B	P55075	SL004342	10	103529899	103535854	10	101770130	101780369
PLA2G2E	2447-7_4	GIIE	Group IIE secretory phospholipase A2	Q9NZK7	SL004066	1	20246502	20250110	1	19920009	19923617
PLA2G5	2449-1_4	GV	Calcium-dependent phospholipase A2	P39877	SL004182	1	20354672	20417683	1	20028179	20091190
IL12A IL12B	2455-17_4	IL-12	Interleukin-12	P29459, P29460	SL001716	3 5	159706537 158741791	159713806 158757895	3 5	159988750 159314783	159996019 159330887
CCL20	2468-62_3	MIP-3a	C-C motif chemokine 20	P78556	SL000133	2	228678558	228682272	2	227813842	227817564
APCS	2474-54_5	SAP	Serum amyloid P-component	P02743	SL000573	1	159557615	159558655	1	159587825	159588865
KIT	2475-1_3	SCF sR	Mast/stem cell growth factor receptor Kit	P10721	SL004010	4	55524085	55606881	4	54657918	54740715
TIMP3	2480-58_3	TIMP-3	Metalloproteinase inhibitor 3	P35625	SL003043	22	33197687	33259030	22	32801701	32863043
TNFSF12	2484-49_3	TWEAK	Tumor necrosis factor ligand superfamily member 12	O43508	SL004365	17	7452208	7464925	17	7548891	7557890
ANGPT4	2500-2_3	Angiopoietin-4	Angiopoietin-4	Q9Y264	SL004643	20	853296	896977	20	869899	916317
CDH1	2501-51_3	Cadherin E	Cadherin-1	P12830	SL000055	16	68771128	68869451	16	68737225	68835548
GFRA3	2505-49_3	GFRa-3	GDNF family receptor alpha-3	O60609	SL004144	5	137588068	137610360	5	138252379	138274671
EFNB3	2514-65_3	Ephrin-B3	Ephrin-B3	Q15768	SL004142	17	7608520	7614696	17	7705202	7711378
GFRA2	2515-14_3	GFRa-2	GDNF family receptor alpha-2	O00451	SL004143	8	21547915	21669869	8	21690403	21812357
CCL21	2516-57_3	6Ckine	C-C motif chemokine 21	O00585	SL003193	9	34709002	34710121	9	34709005	34710124
CCL5	2523-31_3	RANTES	C-C motif chemokine 5	P13501	SL000563	17	34198495	34207797	17	35871491	35880793
HMGB1	2524-56_3	HMG-1	High mobility group protein B1	P09429	SL003280	13	31032884	31191734	13	30456704	30617597
TNFRSF11B	2526-53_3	OPG	Tumor necrosis factor receptor superfamily member 11B	O00300	SL002539	8	119935796	119964439	8	118923557	118952200
POMC	2558-51_3	b-Endorphin	Beta-endorphin	P01189	SL000300	2	25383722	25391772	2	25160853	25168903
CFI	2567-5_6	Factor I	Complement factor I	P05156	SL003328	4	110661852	110723335	4	109740694	109802179
IGFBP2	2570-72_5	IGFBP-2	Insulin-like growth factor-binding protein 2	P18065	SL000466	2	217497551	217529159	2	216632828	216664436
IGFBP3	2571-12_3	IGFBP-3	Insulin-like growth factor-binding protein 3	P17936	SL000045	7	45951949	45961473	7	45912245	45921874
LEP	2575-5_5	Leptin	Leptin	P41159	SL000498	7	127881337	127897681	7	128241284	128257628
CCL2	2578-67_2	MCP-1	C-C motif chemokine 2	P13500	SL000038	17	32582304	32584222	17	34255218	34257203
MMP9	2579-17_5	MMP-9	Matrix metalloproteinase-9	P14780	SL000527	20	44637547	44645200	20	46008908	46016561
MPO	2580-83_2	Myeloperoxidase	Myeloperoxidase	P05164	SL001796	17	56347217	56358296	17	58269856	58280935
PRL	2585-2_5	PRL	Prolactin	P01236	SL000546	6	22287480	22297730	6	22287244	22297501
ROR1	2590-69_4	ROR1	Tyrosine-protein kinase transmembrane receptor ROR1	Q01973	SL006114	1	64239693	64647181	1	63774022	64181498
VEGFA	2597-8_3	VEGF	Vascular endothelial growth factor A	P15692	SL000002	6	43737921	43754224	6	43770184	43786487
TNFRSF9	2598-9_3	4-1BB	Tumor necrosis factor receptor superfamily member 9	Q07011	SL004126	1	7979907	8000926	1	7915894	7943165
TNFSF9	2599-51_2	4-1BB ligand	Tumor necrosis factor ligand superfamily member 9	P41273	SL003735	19	6531010	6535931	19	6530999	6535928
ANGPT2	2602-2_2	Angiopoietin-2	Angiopoietin-2	O15123	SL001996	8	6357172	6420930	8	6499651	6563409
CD80	2603-61_2	B7	T-lymphocyte activation antigen CD80	P33681	SL003738	3	119243140	119278449	3	119524293	119559602
TNFRSF8	2605-49_2	CD30	Tumor necrosis factor receptor superfamily member 8	P28908	SL004180	1	12123434	12204264	1	12063377	12144207
CRLF1 CLCF1	2607-54_2	CLF-1/CLC Complex	Cytokine receptor-like factor 1:Cardiotrophin-like cytokine factor 1 Complex	O75462 Q9UBD9	SL004692	11 19	67131639 18683030	67141648 18718551	11 19	67364168 18572220	67374177 18607741
CST3	2609-59_2	Cystatin C	Cystatin-C	P01034	SL001777	20	23608534	23619110	20	23626706	23638473
TYRO3	2611-72_2	Dtk	Tyrosine-protein kinase receptor TYRO3	Q06418	SL004136	15	41849873	41871536	15	41557675	41583586
EIF5	2612-5_2	eIF-5	Eukaryotic translation initiation factor 5	P55010	SL004759	14	103799881	103811362	14	103333544	103345025
EFNA4	2614-28_2	Ephrin-A4	Ephrin-A4	P52798	SL004140	1	155036207	155042029	1	155063731	155069553
EFNA5	2615-60_2	Ephrin-A5	Ephrin-A5	P52803	SL004141	5	106712590	107006596	5	107376889	107670895
ERBB2	2616-23_18	ERBB2	Receptor tyrosine-protein kinase erbB-2	P04626	SL000009	17	37844167	37886679	17	39687914	39730426
ERBB3	2617-56_35	ERBB3	Receptor tyrosine-protein kinase erbB-3	P21860	SL002519	12	56473641	56497289	12	56079857	56103505
ERBB4	2618-10_2	ERBB4	Receptor tyrosine-protein kinase erbB-4	Q15303	SL003803	2	212240446	213403565	2	211375717	212538841
TACSTD2	2619-72_2	GA733-1 protein	Tumor-associated calcium signal transducer 2	P09758	SL001890	1	59041099	59043166	1	58575423	58577773
IL6ST	2620-4_2	gp130, soluble	Interleukin-6 receptor subunit beta	P40189	SL003872	5	55230923	55290821	5	55935095	55994993
HMOX2	2622-18_1	HO-2	Heme oxygenase 2	P30519	SL004751	16	4524691	4560348	16	4474690	4512305
Human-virus	2623-54_4	HPV E7 Type 16	Protein E7_HPV16	P03129	SL004697	0	0	0
Human-virus	2624-31_2	HPV E7 Type18	Protein E7_HPV18	P06788	SL004698	0	0	0
HSP90AA1 HSP90AB1	2625-53_4	HSP 90a/b	Heat shock protein HSP 90-alpha/beta	P07900 P08238	SL017612	14 6	102547075 44214824	102606036 44221620	14 6	102080738 44246166	102139699 44253888
IL1RAP	2630-12_2	IL-1 R AcP	Interleukin-1 Receptor accessory protein	Q9NPH3	SL004588	3	190231840	190375843	3	190514051	190659750
IL10RB	2631-50_2	IL-10 Rb	Interleukin-10 receptor subunit beta	Q08334	SL004147	21	34638663	34669539	21	33266358	33297234
IL12RB1	2632-5_2	IL-12 Rb1	Interleukin-12 receptor subunit beta-1	P42701	SL004148	19	18169805	18209754	19	18058995	18098944
IL13RA1	2633-52_2	IL-13 Ra1	Interleukin-13 receptor subunit alpha-1	P78552	SL004149	X	117861535	117928502	X	118727572	118794539
IL2RG	2634-2_2	IL-2 sRg	Cytokine receptor common subunit gamma	P31785	SL003307	X	70327254	70331958	X	71107404	71112108
LAYN	2635-61_2	Layilin	Layilin	Q6UX15	SL004646	11	111411005	111432264	11	111540280	111561745
LTBR	2636-10_2	Lymphotoxin b R	Tumor necrosis factor receptor superfamily member 3	P36941	SL000509	12	6484211	6500733	12	6375045	6391571
MRC1	2637-77_2	Macrophage mannose receptor	Macrophage mannose receptor 1	P22897	SL004579	10	18098352	18200091	10	17809344	17911170
CSF1R	2638-12_2	M-CSF R	Macrophage colony-stimulating factor 1 receptor	P07333	SL004153	5	149432854	149492935	5	150053291	150113372
MST1R	2640-3_2	MSP R	Macrophage-stimulating protein receptor	Q04912	SL004637	3	49924435	49941299	3	49887002	49903873
PAFAH1B2	2642-4_1	PAFAH beta subunit	Platelet-activating factor acetylhydrolase IB subunit beta	P68402	SL004760	11	117014983	117047610	11	117144267	117176894
CDH3	2643-57_2	P-Cadherin	Cadherin-3	P22223	SL004183	16	68670092	68756519	16	68636189	68722616
PRKCA	2644-11_2	PKC-A	Protein kinase C alpha type	P17252	SL000551	17	64298754	64806861	17	66302636	66810743
PRKCZ	2645-54_1	PKC-Z	Protein kinase C zeta type	Q05513	SL000557	1	1981909	2116834	1	2050470	2185395
GDI2	2647-66_2	Rab GDP dissociation inhibitor beta	Rab GDP dissociation inhibitor beta	P50395	SL003648	10	5807186	5884095	10	5765223	5842132
ICAM3	2649-77_2	sICAM-3	Intercellular adhesion molecule 3	P32942	SL003178	19	10444452	10450499	19	10333776	10339823
PLAUR	2652-15_1	suPAR	Urokinase plasminogen activator surface receptor	Q03405	SL002506	19	44150247	44174699	19	43646095	43670547
MAPT	2653-62_1	tau	Microtubule-associated protein tau	P10636	SL004230	17	43971748	44105700	17	45894382	46039943
TNFRSF1A	2654-19_1	TNF sR-I	Tumor necrosis factor receptor superfamily member 1A	P19438	SL001992	12	6437923	6451280	12	6328757	6342114
NTRK3	2658-27_1	TrkC	NT-3 growth factor receptor	Q16288	SL004639	15	88418230	88799999	15	87859751	88256768
TNFRSF17	2665-26_2	BCMA	Tumor necrosis factor receptor superfamily member 17	Q02223	SL004672	16	12058964	12061925	16	11965107	11968068
DCN	2666-53_2	Bone proteoglycan II	Decorin	P07585	SL004081	12	91539025	91576900	12	91140484	91183123
CAPN1 CAPNS1	2668-70_2	Calpain I	Calpain I	P07384 P04632	SL000337	11 19	64948037 36630477	64979477 36641255	11 19	65180566 36139575	65212006 36150353
CKM	2670-67_4	CK-MM	Creatine kinase M-type	P06732	SL000383	19	45809672	45826235	19	45306414	45322977
TDGF1	2672-60_1	Cripto	Teratocarcinoma-derived growth factor 1	P13385	SL005155	3	46616045	46668033	3	46574555	46626543
EGFR	2677-1_1	ERBB1	Epidermal growth factor receptor	P00533	SL002644	7	55086714	55324313	7	55019021	55256620
HGF	2681-23_2	HGF	Hepatocyte growth factor	P14210	SL000441	7	81328322	81399754	7	81699006	81770438
HSPD1	2682-68_1	HSP 60	60 kDa heat shock protein, mitochondrial	P10809	SL000450	2	198351305	198381461	2	197486581	197516737
C3	2683-1_2	iC3b	Complement C3b, inactivated	P01024	SL000456	19	6677715	6730573	19	6677704	6730562
IGFBP5	2685-21_2	IGFBP-5	Insulin-like growth factor-binding protein 5	P24593	SL004676	2	217536828	217560248	2	216672105	216695525
IGFBP6	2686-67_2	IGFBP-6	Insulin-like growth factor-binding protein 6	P24592	SL005172	12	53491220	53496129	12	53097436	53102345
MIA	2687-2_1	MIA	Melanoma-derived growth regulatory protein	Q16674	SL001947	19	41277553	41283395	19	40771648	40777490
PLA2G2A	2692-74_2	NPS-PLA2	Phospholipase A2, membrane associated	P14555	SL002528	1	20301925	20306932	1	19975431	19980416
OSM	2693-20_3	OSM	Oncostatin-M	P13725	SL000530	22	30658818	30662829	22	30262829	30266840
PECAM1	2695-25_1	PECAM-1	Platelet endothelial cell adhesion molecule	P16284	SL001721	0	0	0	17	64319415	64413776
PSPN	2696-87_2	Persephin	Persephin	O60542	SL004685	19	6375159	6379069	19	6375148	6379058
PF4	2697-7_2	PF-4	Platelet factor 4	P02776	SL003041	4	74846794	74847841	4	73981077	73982124
PROS1	2700-56_2	Protein S	Vitamin K-dependent protein S	P07225	SL000049	3	93591881	93692910	3	93873033	93974066
TNFRSF13B	2704-74_1	TACI	Tumor necrosis factor receptor superfamily member 13B	O14836	SL004364	17	16832849	16875432	17	16929816	16972118
CCL25	2705-5_2	TECK	C-C motif chemokine 25	O15444	SL003197	19	8117651	8127534	19	8052767	8062650
SERPINA7	2706-69_2	Thyroxine-Binding Globulin	Thyroxine-Binding Globulin	P05543	SL000590	X	105277197	105282729	X	106032442	106038738
TNFSF18	2708-54_2	TNFSF18	Tumor necrosis factor ligand superfamily member 18	Q9UNG2	SL004326	1	173009100	173020103	1	173039960	173050963
CNTFR	2711-6_2	CNTFR alpha	Ciliary neurotrophic factor receptor subunit alpha	P26992	SL005153	9	34551430	34590121	9	34551432	34590140
AIMP1	2714-78_2	EMAP-2	Endothelial monocyte-activating polypeptide 2	Q12904	SL003334	4	107236701	107270383	4	106315544	106349226
EPOR	2715-25_2	EPO-R	Erythropoietin receptor	P19235	SL005159	19	11488236	11495018	19	11377205	11384342
CSF3R	2719-3_4	G-CSF-R	Granulocyte colony-stimulating factor receptor	Q99062	SL004591	1	36931644	36948879	1	36466043	36483278
IL37	2723-9_2	IL-1F7	Interleukin-37	Q9NZH6	SL005178	2	113670548	113676459	2	112912971	112918882
LAMA1 LAMB1 LAMC1	2728-62_2	Laminin	Laminin	P25391, P07942, P11047	SL000497	1 18 7	182992595 6941743 107564244	183114727 7117813 107643700	1 18 7	183023460 6941744 107923799	183145592 7117814 108003255
MICA	2730-58_2	MICA	MHC class I polypeptide-related sequence A	Q29983	SL005199	6	31357610	31427049	6	31389818	31459233
POR	2731-29_2	NADPH-P450 Oxidoreductase	NADPH--cytochrome P450 reductase	P16435	SL000528	7	75528518	75616173	7	75899200	75986855
NANOG	2732-58_3	NANOG	Homeobox protein NANOG	Q9H9S0	SL005235	12	7940390	7948655	12	7787794	7799141
NCR2	2734-49_4	NKp44	Natural cytotoxicity triggering receptor 2	O95944	SL005206	6	41303393	41318625	6	41335655	41350887
NOV	2737-22_2	NovH	Protein NOV homolog	P48745	SL005236	8	120428546	120436593	8	119416306	119424353
SIGLEC6	2741-22_2	Siglec-6	Sialic acid-binding Ig-like lectin 6	O43699	SL005217	19	52022779	52035110	19	51519525	51531856
SIGLEC7	2742-68_2	Siglec-7	Sialic acid-binding Ig-like lectin 7	Q9Y286	SL005218	19	51645556	51656783	19	51142299	51153526
SHH	2743-5_2	Sonic Hedgehog	Sonic hedgehog protein	Q15465	SL005220	7	155592680	155604967	7	155799986	155812273
CRLF2	2746-56_1	TSLP R	Cytokine receptor-like factor 2	Q9HC73	SL005226	X	1314890	1331616	X	1187549	1212750
ULBP3	2747-3_2	ULBP-3	NKG2D ligand 3	Q9BZM4	SL005229	6	150384286	150390231	6	150063150	150069095
INHBA	2748-3_2	Activin A	Inhibin beta A chain	P08476	SL001938	7	41724712	41742706	7	41685114	41703108
AZU1	2751-16_2	Azurocidin	Azurocidin	P20160	SL004589	19	825097	832017	19	825097	832018
GDF5	2752-62_2	BMP-14	Growth/differentiation factor 5	P43026	SL004329	20	34021145	34042568	20	35433347	35454746
C1QA C1QB C1QC	2753-2_2	C1q	Complement C1q subcomponent	P02745 P02746 P02747	SL000309	1	22962999	22988031	1	22636506	22661538
C3	2754-50_2	C3	Complement C3	P01024	SL000312	19	6677715	6730573	19	6677704	6730562
C3	2755-8_2	C3adesArg	C3a anaphylatoxin des Arginine	P01024	SL003220	19	6677715	6730573	19	6677704	6730562
FAM107A	2760-2_2	DRR1	Protein FAM107A	O95990	SL004752	3	58549844	58613337	3	58564117	58627610
FGF18	2761-49_2	FGF-18	Fibroblast growth factor 18	O76093	SL004336	5	170846660	170884627	5	171419656	171457623
FGF19	2762-30_2	FGF-19	Fibroblast growth factor 19	O95750	SL004337	11	69513000	69519410	11	69698232	69704642
FGF20	2763-66_2	FGF-20	Fibroblast growth factor 20	Q9NP95	SL004338	8	16849678	16859690	8	16992169	17002181
FGF9	2764-20_2	FGF9	Fibroblast growth factor 9	P31371	SL003849	13	22245522	22278637	13	21671383	21704498
GDF11	2765-4_3	GDF-11	Growth/differentiation factor 11	O95390	SL004345	12	56137064	56150911	12	55743280	55757278
HPX	2768-56_2	Hemopexin	Hemopexin	P02790	SL000440	11	6452279	6463847	11	6431049	6442617
Human-virus	2769-3_2	HIV-2 Rev	Protein Rev_HV2BE	P18093	SL000445	0	0	0
CCL1	2770-51_2	I-309	C-C motif chemokine 1	P22362	SL003176	17	32687347	32690250	17	34360328	34363231
IGFBP1	2771-35_2	IGFBP-1	Insulin-like growth factor-binding protein 1	P08833	SL000462	7	45927956	45933267	7	45888357	45893668
IL10	2773-50_2	IL-10	Interleukin-10	P22301	SL001717	1	206940947	206945839	1	206767602	206772494
IL16	2774-10_3	IL-16	Interleukin-16	Q14005	SL000474	15	81451916	81605104	15	81159575	81314058
IL17F	2775-54_2	IL-17F	Interleukin-17F	Q96PD4	SL004352	6	52101479	52109335	6	52236681	52244537
IL22	2778-10_2	IL-22	Interleukin-22	Q9GZX6	SL004347	12	68642022	68647387	12	68248242	68253607
LTF	2780-35_2	Lactoferrin	Lactotransferrin	P02788	SL000496	3	46477136	46526724	3	46435645	46485234
CCL4L1	2781-63_2	LAG-1	C-C motif chemokine 4-like	Q8NHW4	SL004356	17	34538310	34641846	17	36210924	36314484
CCL3L1	2783-18_2	LD78-beta	C-C motif chemokine 3-like 1	P16619	SL004355	17	34522268	34625731	17	36194869	36298368
CCL8	2785-15_2	MCP-2	C-C motif chemokine 8	P80075	SL000515	17	32646055	32648421	17	34319036	34321402
MMP3	2788-55_1	MMP-3	Stromelysin-1	P08254	SL000524	11	102706532	102714534	11	102835801	102843803
MMP7	2789-26_2	MMP-7	Matrilysin	P09237	SL000525	11	102391239	102401484	11	102520508	102530753
PPBP	2790-54_2	NAP-2	Neutrophil-activating peptide 2	P02775	SL003191	4	74852755	74853914	4	73987038	73988197
SOD1	2794-60_2	SOD	Superoxide dismutase [Cu-Zn]	P00441	SL000581	21	33031935	33041244	21	31659622	31668931
ALPL	2795-23_3	Alkaline phosphatase, bone	Alkaline phosphatase, tissue-nonspecific isozyme	P05186	SL002077	1	21835858	21904905	1	21509372	21578412
FGA FGB FGG	2796-62_2	Fibrinogen	Fibrinogen	P02671 P02675 P02679	SL000424	4	155484108	155534119	4	154562956	154612967
APOB	2797-56_2	Apo B	Apolipoprotein B	P04114	SL000020	2	21224301	21266945	2	21001429	21044073
ACE2	2805-6_2	ACE2	Angiotensin-converting enzyme 2	Q9BYF1	SL004415	X	15579156	15620271	X	15561033	15602148
ACVR1B	2806-49_2	Activin RIB	Activin receptor type-1B	P36896	SL004128	12	52345451	52390862	12	51951667	51997078
ADAMTS4	2809-25_2	ADAMTS-4	A disintegrin and metalloproteinase with thrombospondin motifs 4	O75173	SL004625	1	161154098	161168846	1	161184308	161199056
ANGPT1	2811-27_1	Angiopoietin-1	Angiopoietin-1	Q15389	SL001995	8	108261721	108510283	8	107249482	107498055
AGRP	2813-11_2	ART	Agouti-related protein	O00253	SL006924	16	67516474	67517716	16	67482571	67483813
BCAM	2816-50_2	BCAM	Basal Cell Adhesion Molecule	P50895	SL001902	19	45312328	45324673	19	44809059	44821420
CDH5	2819-23_2	Cadherin-5	Cadherin-5	P33151	SL002081	16	66400533	66438686	16	66366622	66404786
CD97	2822-56_2	CD97	CD97 antigen	P48960	SL004726	19	14491313	14519537	19	14380501	14408725
COMMD7	2823-7_1	COMMD7	COMM domain-containing protein 7	Q86VX2	SL004704	20	31290493	31331803	20	32702691	32743997
EDA	2826-53_2	EDA	Ectodysplasin-A, secreted form	Q92838	SL004644	X	68835911	69259319	X	69616067	70039469
CX3CL1	2827-23_2	Fractalkine/CX3CL-1	Fractalkine	P78423	SL000427	16	57406370	57418960	16	57372458	57385048
SPINT1	2828-82_2	HAI-1	Kunitz-type protease inhibitor 1	O43278	SL004645	15	41136216	41150405	15	40844018	40858207
IL27 EBI3	2829-19_2	IL-27	Interleukin-27	Q8NEV9 Q14213	SL006915	16 19	28510683 4229495	28523372 4237528	16 19	28499362 4229498	28512051 4237531
KLK11	2831-29_1	Kallikrein 11	Kallikrein-11	Q9UBX7	SL002763	19	51525472	51531295	19	51022216	51028039
KLK4	2833-20_1	Kallikrein 4	Kallikrein-4	Q9Y5K2	SL003800	19	51409608	51413994	19	50906352	50910738
KLK8	2834-54_1	kallikrein 8	Kallikrein-8	O60259	SL003915	19	51499263	51505967	19	50996007	51002711
XRCC6	2835-1_4	Ku70	X-ray repair cross-complementing protein 6	P12956	SL004301	22	42017123	42060044	22	41621119	41664048
MET	2837-3_2	Met	Hepatocyte growth factor receptor	P08581	SL000134	7	116312444	116438440	7	116672390	116798386
MMP17	2838-53_1	MMP-17	Matrix metalloproteinase-17	Q9ULZ9	SL003332	12	132312938	132336328	12	131828393	131851783
TNFSF4	2839-2_1	OX40 Ligand	Tumor necrosis factor ligand superfamily member 4	P23510	SL004649	1	173152873	173176452	1	173183734	173207313
FRZB	2841-13_2	sFRP-3	Secreted frizzled-related protein 3	Q92765	SL004650	2	183698002	183731890	2	182833275	182867162
ICAM2	2842-68_1	sICAM-2	Intercellular adhesion molecule 2	P13598	SL003177	17	62079954	62097994	17	64002594	64020634
SPINT2	2843-13_2	SPINT2	Kunitz-type protease inhibitor 2	O43291	SL001897	19	38734675	38783254	19	38244035	38292614
TIE1	2844-53_2	sTie-1	Tyrosine-protein kinase receptor Tie-1, soluble	P35590	SL003199	1	43766664	43788779	1	43300993	43323108
RPS27A	2846-24_2	Ubiquitin+1	Ubiquitin+1, truncated mutation for UbB	P62979	SL000605	2	55459039	55462989	2	55231903	55235853
WIF1	2848-2_2	WIF-1	Wnt inhibitory factor 1	Q9Y5W5	SL004652	12	65444406	65515346	12	65050626	65121566
AIF1	2849-49_1	AIF1	Allograft inflammatory factor 1	P55008	SL004768	6	31565139	31661095	6	31597358	31693314
ARG1	2850-3_2	ARGI1	Arginase-1	P05089	SL008008	6	131894284	131905472	6	131573144	131584332
C5	2851-63_3	C5a	C5a anaphylatoxin	P01031	SL000320	9	123714616	123812554	9	120952335	121050276
CHEK1	2853-68_2	CHK1	Serine/threonine-protein kinase Chk1	O14757	SL006911	11	125495036	125546150	11	125625136	125676255
MAPK3	2855-49_2	ERK-1	Mitogen-activated protein kinase 3	P27361	SL000409	16	30125426	30134827	16	30114105	30123506
NR3C1	2857-70_2	Glucocorticoid receptor	Glucocorticoid receptor	P04150	SL006914	5	142657496	142815077	5	143277931	143435512
HAT1	2858-29_2	Hat1	Histone acetyltransferase type B catalytic subunit	O14929	SL004725	2	172778958	172848599	2	171922448	171983682
HDAC8	2859-69_2	HDAC8	Histone deacetylase 8	Q9BY41	SL004723	X	71549366	71792953	X	72329516	72573103
KPNA2	2860-19_2	Karyopherin-a2	Importin subunit alpha-1	P52292	SL004718	17	66031635	66042958	17	68035519	68046842
MAP2K1	2864-2_3	MEK1	Dual specificity mitogen-activated protein kinase kinase 1	Q02750	SL003793	15	66679155	66784650	15	66386817	66492312
KAT6A	2865-77_2	MOZ	Histone acetyltransferase KAT6A	Q92794	SL004724	8	41786997	41909508	8	41929479	42051990
PRKCD	2869-68_3	PKC-D	Protein kinase C delta type	Q05655	SL000554	3	53190025	53226733	3	53156009	53192717
RAC1	2870-29_2	RAC1	Ras-related C3 botulinum toxin substrate 1	P63000	SL004009	7	6414154	6443608	7	6374523	6403977
RAD51	2871-73_2	RAD51	DNA repair protein RAD51 homolog 1	Q06609	SL006922	15	40986972	41024354	15	40694774	40732339
TBP	2875-15_2	TBP	TATA-box-binding protein	P20226	SL006923	6	170863390	170881958	6	170554302	170572870
TOP1	2876-74_2	Topoisomerase I	DNA topoisomerase 1	P11387	SL004305	20	39657458	39753127	20	41028818	41124487
UBE2I	2877-3_1	UBC9	SUMO-conjugating enzyme UBC9	P63279	SL004306	16	1355548	1377019	16	1308880	1327018
YES1	2878-66_2	YES	Tyrosine-protein kinase Yes	P07947	SL006372	18	721588	812547	18	721588	812546
SERPINA3	2879-9_2	a1-Antichymotrypsin	Alpha-1-antichymotrypsin	P01011	SL000248	14	95078714	95090392	14	94592058	94624646
C7	2888-49_2	C7	Complement component C7	P10643	SL000323	5	40909354	40983041	5	40909252	40982939
CTF1	2889-37_2	Cardiotrophin-1	Cardiotrophin-1	Q16619	SL002783	16	30907928	30914881	16	30896607	30903560
CCL28	2890-59_2	CCL28	C-C motif chemokine 28	Q9NRJ3	SL003303	5	43376747	43412493	5	43376645	43412391
CD22	2891-1_3	CD22	B-cell receptor CD22	P20273	SL004330	19	35810164	35838258	19	35319261	35347355
CCL14	2900-53_3	HCC-1	C-C motif chemokine 14	Q16627	SL003329	17	34310327	34329100	17	35983291	35987004
IL4	2906-55_3	IL-4	Interleukin-4	P05112	SL000480	5	132009678	132018368	5	132673986	132682676
MDK	2911-27_2	Midkine	Midkine	P21741	SL002621	11	46402306	46405375	11	46380756	46383837
CCL23	2913-1_2	MPIF-1	C-C motif chemokine 23	P55773	SL003302	17	34340096	34345005	17	36013056	36017968
PCNA	2915-6_2	PCNA	Proliferating cell nuclear antigen	P12004	SL000131	20	5095599	5107272	20	5114953	5126626
TNFSF11	2917-3_2	sRANKL	Tumor necrosis factor ligand superfamily member 11	O14788	SL002541	13	43136872	43182149	13	42562736	42608013
SERPINE1	2925-9_1	PAI-1	Plasminogen activator inhibitor 1	P05121	SL000006	7	100770370	100782547	7	101127089	101139266
APOE	2937-10_2	Apo E3	Apolipoprotein E (isoform E3)	P02649	SL004668	19	45409011	45412650	19	44905754	44909393
APOE	2938-55_2	Apo E4	Apolipoprotein E (isoform E4)	P02649	SL004669	19	45409011	45412650	19	44905754	44909393
ARTN	2939-10_2	Artemin	Artemin	Q5T4W7	SL004670	1	44398992	44402913	1	43933320	43937241
CYCS	2942-50_2	Cytochrome c	Cytochrome c	P99999	SL000396	7	25159710	25164980	7	25120091	25125361
CYP3A4	2943-5_2	Cytochrome P450 3A4	Cytochrome P450 3A4	P08684	SL000398	7	99354604	99381888	7	99756960	99784265
NBL1	2944-66_2	DAN	Neuroblastoma suppressor of tumorigenicity 1	P41271	SL005156	1	19967048	19984945	1	19596979	19658456
ESR1	2945-25_1	ER	Estrogen receptor	P03372	SL000007	6	151977826	152450754	6	151656691	152129619
CFD	2946-52_2	Factor D	Complement factor D	P00746	SL003327	19	859453	863453	19	859643	863642
GHR	2948-58_2	Growth hormone receptor	Growth hormone receptor	P10912	SL005168	5	42423879	42721979	5	42423777	42721878
PLA2G10	2949-6_2	GX	Group 10 secretory phospholipase A2	O15496	SL004067	16	14766405	14788526	16	14672545	14694674
IGFBP4	2950-57_2	IGFBP-4	Insulin-like growth factor-binding protein 4	P22692	SL005171	17	38599702	38613983	17	40443461	40457731
IGF1	2952-75_2	IGF-I	Insulin-like growth factor I	P05019	SL000047	12	102789645	102874423	12	102395867	102480645
CGA LHB	2953-31_2	Luteinizing hormone	Luteinizing hormone	P01215, P01229	SL000506	19 6	49519237 87795216	49520338 87804824	19 6	49015980 87085498	49017090 87095406
MMP8	2954-56_2	MMP-8	Neutrophil collagenase	P22894	SL000526	11	102582526	102597781	11	102711795	102727050
EHMT2	2957-21_2	NG36	Histone-lysine N-methyltransferase EHMT2	Q96KQ7	SL003542	6	31829721	31941947	6	31861940	31974166
CFP	2960-66_2	Properdin	Properdin	P27918	SL003192	X	47483612	47489704	X	47624213	47630305
PROC	2961-1_2	Protein C	Vitamin K-dependent protein C	P04070	SL000048	2	128176003	128186822	2	127418427	127429246
PTHLH	2962-50_2	PTHrP	Parathyroid hormone-related protein	P12272	SL002561	12	28111017	28125638	12	27958084	27972705
CLEC11A	2966-65_2	SCGF-beta	Stem Cell Growth Factor-beta	Q9Y240	SL004362	19	51226586	51228974	19	50723329	50725718
VCAM1	2967-8_1	VCAM-1	Vascular cell adhesion protein 1	P19320	SL001720	1	101185298	101204601	1	100719742	100739045
TNFSF15	2968-61_1	TNFSF15	Tumor necrosis factor ligand superfamily member 15	O95150	SL004686	9	117546915	117568406	9	114784635	114806126
ACVRL1	2969-11_1	ALK-1	Serine/threonine-protein kinase receptor R3	P37023	SL004851	12	52300692	52317145	12	51906908	51923361
AREG	2970-60_2	AREG	Amphiregulin	P15514	SL000136	4	75310851	75490486	4	74445134	74455009
BMP7	2972-57_2	BMP-7	Bone morphogenetic protein 7	P18075	SL004078	20	55743804	55841685	20	57168748	57266629
CD36	2973-15_2	CD36 ANTIGEN	Platelet glycoprotein 4	P16671	SL000668	7	79998891	80308593	7	80369575	80679277
CNTN1	2974-61_2	contactin-1	Contactin-1	Q12860	SL004855	12	41086244	41466220	12	40692442	41072418
CTGF	2975-19_2	CTGF	Connective tissue growth factor	P29279	SL002655	6	132269316	132272513	6	131948176	131951373
DSG1	2976-58_2	Desmoglein-1	Desmoglein-1	Q02413	SL004856	18	28898052	28936992	18	31318089	31357029
EDAR	2977-7_2	EDAR	Tumor necrosis factor receptor superfamily member EDAR	Q9UNE0	SL004872	2	109510927	109605828	2	108894471	108989372
CXCL5	2979-8_2	ENA-78	C-X-C motif chemokine 5	P42830	SL003169	4	74861359	74864496	4	73995642	73998779
ESAM	2981-9_3	ESAM	Endothelial cell-selective adhesion molecule	Q96AP7	SL005160	11	124622026	124632186	11	124752583	124762290
LGALS4	2982-82_2	Galectin-4	Galectin-4	P56470	SL005165	19	39292311	39304004	19	38801671	38813364
CXCL1	2985-35_1	Gro-a	Growth-regulated alpha protein	P09341	SL003173	4	74735110	74736959	4	73869393	73871242
CXCL3 CXCL2	2986-49_2	Gro-b/g	Gro-beta/gamma	P19876 P19875	SL017610	4	74902306	74965010	4	74036589	74099293
HIST1H1C	2987-37_3	Histone H1.2	Histone H1.2	P16403	SL005256	6	26055968	26056699	6	26055787	26056428
IFNG	2989-17_2	IFN-g	Interferon gamma	P01579	SL001802	12	68548548	68553527	12	68154768	68159747
IL1R1	2991-9_2	IL-1 sRI	Interleukin-1 receptor type 1	P14778	SL001997	2	102681004	102796334	2	102064544	102179874
IL17RA	2992-59_2	IL-17 sR	Interleukin-17 receptor A	Q96F46	SL004850	22	17565844	17596583	22	17084954	17115694
IL18RAP	2993-1_2	IL-18 Rb	Interleukin-18 receptor accessory protein	O95256	SL004861	2	103035149	103069025	2	102418689	102452565
IL1RL2	2994-71_2	IL-1Rrp2	Interleukin-1 receptor-like 2	Q9HB29	SL004875	2	102803433	102856462	2	102186973	102240002
JAM2	2997-8_1	JAM-B	Junctional adhesion molecule B	P57087	SL005193	21	27011584	27089874	21	25639272	25717562
JAM3	2998-53_2	JAM-C	Junctional adhesion molecule C	Q9BX67	SL005194	11	133938820	134021896	11	134068925	134152001
LSAMP	2999-6_2	LSAMP	Limbic system-associated membrane protein	Q13449	SL005196	3	115521235	117716095	3	115802363	117139389
MBL2	3000-66_1	MBL	Mannose-binding protein C	P11226	SL004516	10	54525140	54531460	10	52765380	52771700
NCR3	3003-29_2	NKp30	Natural cytotoxicity triggering receptor 3	O14931	SL005205	6	31538820	31637066	6	31571039	31669285
PDCD1LG2	3004-67_2	PD-L2	Programmed cell death 1 ligand 2	Q9BQ51	SL004862	9	5510545	5571282	9	5510570	5571254
PTPN1	3005-5_2	PTP-1B	Tyrosine-protein phosphatase non-receptor type 1	P18031	SL004939	20	49126891	49201299	20	50510321	50585241
SIGLEC9	3007-7_2	Siglec-9	Sialic acid-binding Ig-like lectin 9	Q9Y336	SL005219	19	51628165	51639908	19	51124908	51136651
TGFBR3	3009-3_2	TGF-b R III	Transforming growth factor beta receptor type 3	Q03167	SL005059	1	92145902	92371892	1	91680343	91906335
TSLP	3010-53_2	TSLP	Thymic stromal lymphopoietin	Q969D9	SL004687	5	110405760	110413722	5	111070062	111078024
CTLA4	3022-4_2	CTLA-4	Cytotoxic T-lymphocyte protein 4	P16410	SL000384	2	204732509	204738683	2	203867786	203873960
SERPINF2	3024-18_2	a2-Antiplasmin	Alpha-2-antiplasmin	P08697	SL000250	17	1646130	1658562	17	1741760	1755268
FGF2	3025-50_1	bFGF	Fibroblast growth factor 2	P09038	SL000004	4	123747863	123819391	4	122826708	122898236
CAST	3026-5_2	Calpastatin	Calpastatin	P20810	SL000338	5	95860971	96115299	5	96525267	96779595
CCL23	3028-36_2	Ck-b-8-1	Ck-beta-8-1	P55773	SL003301	17	34340096	34345005	17	36013056	36017968
CD209	3029-52_2	DC-SIGN	CD209 antigen	Q9NNX6	SL005157	19	7804879	7812464	19	7739994	7747564
CLEC4M	3030-3_2	DC-SIGNR	C-type lectin domain family 4 member M	Q9H2X3	SL005158	19	7828035	7834491	19	7763149	7769605
FTH1 FTL	3031-66_1	Ferritin	Ferritin	P02794 P02792	SL000420	11 19	61727190 49468558	61735132 49470135	11 19	61959718 48965301	61967660 48966878
CGA FSHB	3032-11_2	FSH	Follicle stimulating hormone	P01215, P01225	SL000428	11 6	30252563 87795216	30256808 87804824	11 6	30231016 87085498	30235261 87095406
LGALS2	3033-57_1	Galectin-2	Galectin-2	P05162	SL005164	22	37966255	37978623	22	37570246	37582616
GFAP	3034-1_2	GFAP	Glial fibrillary acidic protein	P14136	SL004271	17	42982376	42994305	17	44905008	44916937
IL19	3035-80_2	IL-19	Interleukin-19	Q9UHD0	SL004354	1	206972215	207016324	1	206798870	206842981
IL1B	3037-62_1	IL-1b	Interleukin-1 beta	P01584	SL001795	2	113587328	113594480	2	112829751	112836903
CXCL11	3038-9_2	I-TAC	C-X-C motif chemokine 11	O14625	SL003326	4	76954835	76962568	4	76033682	76041415
CCL3	3040-59_1	MIP-1a	C-C motif chemokine 3	P10147	SL000519	17	34415602	34417515	17	36088256	36090502
MRC2	3041-55_2	MRC2	C-type mannose receptor 2	Q9UBG0	SL008416	17	60704762	60770958	17	62627401	62693597
MB	3042-7_2	Myoglobin	Myoglobin	P02144	SL000164	22	36002811	36033998	22	35606764	35637951
SPARC	3043-49_2	ON	SPARC	P09486	SL000532	5	151040657	151066726	5	151661096	151687165
CCL18	3044-3_2	PARC	C-C motif chemokine 18	P55774	SL003323	17	34391640	34399392	17	36064280	36072032
PTN	3045-72_2	PTN	Pleiotrophin	P21246	SL002704	7	136912088	137028611	7	137227341	137343865
RETN	3046-31_1	resistin	Resistin	Q9HD89	SL004260	19	7733930	7735334	19	7669044	7670454
PRSS1	3049-61_2	Trypsin	Trypsin-1	P07477	SL000603	7	142457319	142460923	7	142749468	142793793
VWF	3050-7_2	vWF	von Willebrand factor	P04275	SL000017	12	6058040	6233936	12	5948874	6124770
FASLG	3052-8_2	Fas ligand, soluble	Tumor necrosis factor ligand superfamily member 6, soluble form	P48023	SL000633	1	172628154	172636014	1	172659018	172666874
FLT3LG	3053-49_2	Flt3 ligand	Fms-related tyrosine kinase 3 ligand	P49771	SL004343	19	49977464	49989488	19	49474207	49486231
HP	3054-3_2	Haptoglobin, Mixed Type	Haptoglobin	P00738	SL000437	16	72088491	72094954	16	72054592	72061055
IL4R	3055-54_2	IL-4 sR	Interleukin-4 receptor subunit alpha	P24394	SL003308	16	27324989	27376099	16	27313668	27364778
KLRK1	3056-11_1	NKG2D	NKG2-D type II integral membrane protein	P26718	SL005204	12	10524952	10544473	12	10372353	10391874
WISP1	3057-55_1	WISP-1	WNT1-inducible-signaling pathway protein 1	O95388	SL004689	8	134203282	134242587	8	133191039	133230344
TNFSF13B	3059-50_2	BAFF	Tumor necrosis factor ligand superfamily member 13B	Q9Y275	SL004327	13	108903588	108960832	13	108251240	108308484
C9	3060-43_2	C9	Complement component C9	P02748	SL000325	5	39284364	39424970	5	39284262	39424868
CTSB	3061-61_2	Cathepsin B	Cathepsin B	P07858	SL000343	8	11700033	11726957	8	11842524	11869448
FGF5	3065-65_1	FGF-5	Fibroblast growth factor 5	P12034	SL004339	4	81187753	81257834	4	80266599	80336680
LGALS3	3066-12_1	Galectin-3	Galectin-3	P17931	SL003744	14	55590828	55612126	14	55124110	55145413
GDF9	3067-67_1	GDF-9	Growth/differentiation factor 9	O60383	SL005234	5	132196873	132202576	5	132861181	132866884
IGHM IGJ IGK@ IGL@	3069-52_3	IgM	Immunoglobulin M	P01871	SL000468	4	71521258	71547534	14	106318037	106322323
IL2	3070-1_2	IL-2	Interleukin-2	P60568	SL000478	4	123372625	123377880	4	122451470	122456725
IL13	3072-4_2	IL-13	Interleukin-13	P35225	SL001718	5	131991955	131996802	5	132656263	132661110
IL18BP	3073-51_2	IL-18 BPa	Interleukin-18-binding protein	O95998	SL002508	11	71709587	71716761	11	71998541	72005715
F10	3077-66_2	Coagulation Factor Xa	Coagulation factor Xa	P00742	SL003324	13	113777128	113803843	13	113122814	113149529
PGF	3078-1_2	PlGF	Placenta growth factor	P49763	SL002640	14	75408537	75422487	14	74941834	74955784
RARRES2	3079-62_2	TIG2	Retinoic acid receptor responder protein 2	Q99969	SL005152	7	150035408	150038763	7	150338317	150341674
ULBP1	3081-70_2	ULBP-1	NKG2D ligand 1	Q9BZM6	SL005227	6	150285143	150294846	6	149964007	149973710
ULBP2	3082-9_2	ULBP-2	NKG2D ligand 2	Q9BZM5	SL005228	6	150263136	150270371	6	149942000	149949235
EDA2R	3083-71_1	XEDAR	Tumor necrosis factor receptor superfamily member 27	Q9HAV5	SL005233	X	65815479	65859108	X	66595637	66639298
AURKA	3091-70_2	Aurora kinase A	Aurora kinase A	O14965	SL004771	20	54944445	54967393	20	56369389	56392337
DDX19B	3104-8_2	DEAD-box protein 19B	ATP-dependent RNA helicase DDX19B	Q9UMR2	SL004750	16	70323566	70369186	16	70289663	70335283
MAPK1	3115-64_2	MK01	Mitogen-activated protein kinase 1	P28482	SL006918	22	22108789	22221970	22	21754500	21867680
DIABLO	3122-6_2	SMAC	Diablo homolog, mitochondrial	Q9NR28	SL003733	12	122692210	122712081	12	122207662	122227534
VEGFC	3132-1_1	VEGF-C	Vascular endothelial growth factor C	P49767	SL004486	4	177604689	177713881	4	176683538	176792727
CD4	3143-3_1	sCD4	T-cell surface glycoprotein CD4	P01730	SL002524	12	6896024	6929974	12	6786858	6820808
IL2RA	3151-6_1	IL-2 sRa	Interleukin-2 receptor subunit alpha	P01589	SL003305	10	6052652	6104288	10	6010689	6062325
TNFRSF1B	3152-57_1	TNF sR-II	Tumor necrosis factor receptor superfamily member 1B	P20333	SL001800	1	12227060	12269285	1	12167003	12209228
CD33	3166-92_1	Siglec-3	Myeloid cell surface antigen CD33	P20138	SL005215	19	51728320	51747115	19	51225064	51243860
ADAMTS5	3168-8_2	ADAMTS-5	A disintegrin and metalloproteinase with thrombospondin motifs 5	Q9UNA0	SL004626	21	28290231	28338832	21	26917912	26966513
IDUA	3169-70_2	IDUA	alpha-L-iduronidase	P35475	SL010368	4	980785	998316	4	986997	1004506
METAP2	3170-6_1	AMPM2	Methionine aminopeptidase 2	P50579	SL007261	12	95867296	95909615	12	95473520	95515839
APP	3171-57_2	amyloid precursor protein	Amyloid beta A4 protein	P05067	SL004469	21	27252861	27543446	21	25880550	26171128
ARSB	3172-28_2	ARSB	Arylsulfatase B	P15848	SL008956	5	78073032	78281910	5	78777209	78986087
NAAA	3173-49_2	ASAHL	N-acylethanolamine-hydrolyzing acid amidase	Q02083	SL008611	4	76831809	76862204	4	75913657	75941051
ADAMTS1	3174-2_1	ATS1	A disintegrin and metalloproteinase with thrombospondin motifs 1	Q9UHI8	SL008421	21	28208066	28217728	21	26835747	26845409
ADAMTS13	3175-51_5	ATS13	A disintegrin and metalloproteinase with thrombospondin motifs 13	Q76LX8	SL006610	9	136279478	136324508	9	133414358	133459402
CA4	3177-49_2	Carbonic Anhydrase IV	Carbonic anhydrase 4	P22748	SL010369	17	58227297	58248260	17	60149936	60170899
CTSC	3178-5_2	CATC	Dipeptidyl peptidase 1	P53634	SL007280	11	88026760	88070955	11	88293592	88337787
CTSA	3179-51_2	Cathepsin A	Lysosomal protective protein	P10619	SL009213	20	44518783	44527459	20	45890144	45898820
CTSD	3180-46_2	Cathepsin D	Cathepsin D	P07339	SL000344	11	1773982	1785222	11	1752752	1763992
CTSS	3181-50_2	Cathepsin S	Cathepsin S	P25774	SL004673	1	150702672	150738433	1	150730196	150765957
ENTPD1	3182-38_2	CD39	Ectonucleoside triphosphate diphosphohydrolase 1	P49961	SL010371	10	97471536	97637023	10	95711779	95877266
F7	3184-25_2	Coagulation Factor VII	Coagulation Factor VII	P08709	SL000358	13	113760105	113774995	13	113105788	113120681
C2	3186-2_2	C2	Complement C2	P06681	SL002525	6	31847749	31989896	6	31879966	32022117
CRISP3	3187-52_2	CRIS3	Cysteine-rich secretory protein 3	P54108	SL007284	6	49695097	49712150	6	49727384	49744437
TMPRSS15	3189-61_2	Enterokinase	Enteropeptidase	P98073	SL010372	21	19641433	19858197	21	18269116	18485879
GAS1	3190-43_1	GAS1	Growth arrest-specific protein 1	P54826	SL000658	9	89559279	89562104	9	86944363	86947189
WFIKKN1	3191-50_2	WFKN1	WAP, kazal, immunoglobulin, kunitz and NTR domain-containing protein 1	Q96NZ8	SL012783	16	679239	684116	16	629239	634116
CNDP2	3192-3_2	Glutamate carboxypeptidase	Cytosolic non-specific dipeptidase	Q96KP4	SL002695	18	72163051	72188366	18	74495816	74523454
GP6	3194-36_2	GPVI	Platelet glycoprotein VI	Q9HCN6	SL008759	19	55187793	55574673	19	54684540	55071420
GNLY	3195-50_2	Granulysin	Granulysin	P22749	SL000678	2	85912298	85925977	2	85685175	85698854
HAPLN1	3196-6_2	HPLN1	Hyaluronan and proteoglycan link protein 1	P10915	SL008023	5	82933624	83017432	5	83637805	83721613
IDE	3197-70_2	IDE	Insulin-degrading enzyme	P14735	SL007122	10	94211441	94333833	10	92451684	92574076
IDS	3198-4_1	IDS	Iduronate 2-sulfatase	P22304	SL008639	X	148558521	148615470	X	149476990	149521096
KLK12	3199-54_2	kallikrein 12	Kallikrein-12	Q9UKR0	SL003916	19	51532348	51538486	19	51029092	51035230
KLK13	3200-49_2	kallikrein 13	Kallikrein-13	Q9UKR3	SL003918	19	51559463	51568371	19	51056206	51065114
KLK5	3201-49_2	kallikrein 5	Kallikrein-5	Q9Y337	SL003863	19	51446559	51456349	19	50943303	50953093
KREMEN2	3202-28_2	KREM2	Kremen protein 2	Q8NCW0	SL010393	16	3013945	3018384	16	2963944	2968383
LTA4H	3204-2_2	LKHA4	Leukotriene A-4 hydrolase	P09960	SL007100	12	96394606	96437298	12	96000828	96043520
LYVE1	3206-4_2	LYVE1	Lymphatic vessel endothelial hyaluronic acid receptor 1	Q9Y5Y7	SL008904	11	10578513	10633236	11	10556966	10611689
MATN3	3208-2_4	MATN3	Matrilin-3	O15232	SL006992	2	20191872	20212455	2	19992111	20012694
MEPE	3209-69_1	MEPE	Matrix extracellular phosphoglycoprotein	Q9NQ76	SL005437	4	88742563	88767969	4	87821411	87846817
METAP1	3210-1_2	METAP1	Methionine aminopeptidase 1	P53582	SL010374	4	99916771	99983964	4	98995620	99062813
ASAH2	3212-30_3	ASAH2	Neutral ceramidase	Q9NR71	SL010375	10	51942538	52008370	10	50182778	50248610
NID1	3213-65_2	Nidogen	Nidogen-1	P14543	SL000640	1	236139130	236228462	1	235975830	236065162
NRP1	3214-3_2	NRP1	Neuropilin-1	O14786	SL006397	10	33466420	33625190	10	33177492	33336262
PIGR	3216-2_2	PIGR	Polymeric immunoglobulin receptor	P01833	SL005797	1	207101863	207119811	1	206928518	206946466
SERPINE2	3217-74_2	Protease nexin I	Glia-derived nexin	P07093	SL004457	2	224839829	224904036	2	223975112	224039319
FOLH1	3218-8_2	PSMA	Glutamate carboxypeptidase 2	Q04609	SL000158	11	49168187	49230222	11	49146635	49208670
RET	3220-40_2	RET	Proto-oncogene tyrosine-protein kinase receptor Ret	P07949	SL010378	10	43572475	43625799	10	43077027	43130351
SFRP1	3221-54_1	SARP-2	Secreted frizzled-related protein 1	Q8N474	SL003770	8	41119481	41167016	8	41261958	41309497
SEMA3A	3222-11_2	Semaphorin 3A	Semaphorin-3A	Q14563	SL010379	7	83585093	84122040	7	83955777	84492724
ACP5	3232-28_2	TrATPase	Tartrate-resistant acid phosphatase type 5	P13686	SL004118	19	11685475	11689823	19	11574660	11579008
CCDC80	3234-23_2	URB	Coiled-coil domain-containing protein 80	Q76M96	SL010390	3	112323407	112368377	3	112596794	112649530
WFIKKN2	3235-50_2	WFKN2	WAP, Kazal, immunoglobulin, Kunitz and NTR domain-containing protein 2	Q8TEU8	SL010391	17	48912011	48919709	17	50834650	50842348
ACAN	3280-49_2	Aggrecan	Aggrecan core protein	P16112	SL004661	15	89346674	89418585	15	88803443	88875354
ANGPTL3	3281-19_1	ANGL3	Angiopoietin-related protein 3	Q9Y5C1	SL006803	1	63063158	63071830	1	62597487	62606159
TGFBI	3283-21_1	BGH3	Transforming growth factor-beta-induced protein ig-h3	Q15582	SL006544	5	135364584	135399507	5	136028895	136063818
BGN	3284-75_1	BGN	Biglycan	P21810	SL007804	X	152760397	152775012	X	153494939	153509554
C1R	3285-23_2	C1r	Complement C1r subcomponent	P00736	SL000310	12	7187513	7245203	12	7080209	7092607
CA10	3289-19_2	Carbonic Anhydrase X	Carbonic anhydrase-related protein 10	Q9NS85	SL010449	17	49707674	50237377	17	51630313	52160017
CD109	3290-50_2	CD109	CD109 antigen	Q6YHK3	SL008773	6	74405508	74538040	6	73695785	73828316
FCER2	3291-30_2	CD23	Low affinity immunoglobulin epsilon Fc receptor	P06734	SL002706	19	7753644	7767032	19	7688758	7702146
CD48	3292-75_1	CD48	CD48 antigen	P09326	SL010450	1	160648536	160681641	1	160678746	160711851
CD5L	3293-2_4	CD5L	CD5 antigen-like	O43866	SL006108	1	157800704	157868046	1	157830914	157898256
CFC1	3294-55_2	CFC1	Cryptic protein	P0CG37	SL010451	2	131350339	131357123	2	130592168	130599575
CNTN2	3296-92_2	CNTN2	Contactin-2	Q02246	SL008623	1	205012325	205047627	1	205043197	205078499
CNTN4	3298-52_2	Contactin-4	Contactin-4	Q8IWV2	SL010454	3	2140497	3099645	3	2098813	3057956
CNTN5	3299-29_2	Contactin-5	Contactin-5	O94779	SL010455	11	98891683	100229616	11	99020953	100358885
CST7	3302-58_1	CYTF	Cystatin-F	O76096	SL007049	20	24929866	24940564	20	24949230	24959928
CST6	3303-23_2	Cystatin M	Cystatin-M	Q15828	SL004438	11	65779312	65780976	11	66011841	66013505
DLL4	3305-6_1	DLL4	Delta-like protein 4	Q9NR61	SL010457	15	41221538	41231237	15	40929340	40939072
FCGR2A FCGR2B	3310-62_1	FCG2A/B	Low affinity immunoglobulin gamma Fc region receptor II-a/b	P12318 P31994	SL017613	1	161475220	161648444	1	161505430	161678654
FCGR3B	3311-27_1	FCG3B	Low affinity immunoglobulin gamma Fc region receptor III-B	O75015	SL008609	1	161592986	161601753	1	161623196	161631963
FCGR1A	3312-64_1	FCGR1	High affinity immunoglobulin gamma Fc receptor I	P12314	SL010461	1	149754227	149764074	1	149782671	149792518
FCN2	3313-21_2	FCN2	Ficolin-2	Q15485	SL006542	9	137772654	137779924	9	134880812	134887520
GFRA1	3314-74_2	GFRa-1	GDNF family receptor alpha-1	P56159	SL004858	10	117816444	118032979	10	116056925	116273467
GPC2	3315-15_1	GPC2	Glypican-2	Q8N158	SL010463	7	99767229	99774995	7	100169606	100177372
SERPIND1	3316-58_1	Heparin cofactor II	Heparin cofactor 2	P05546	SL004466	22	21128167	21142008	22	20773879	20787720
HTRA2	3317-33_1	HTRA2	Serine protease HTRA2, mitochondrial	O43464	SL004860	2	74756504	74760472	2	74529377	74533348
IGFBP7	3320-49_2	IGFBP-7	Insulin-like growth factor-binding protein 7	Q16270	SL005087	4	57896939	57976551	4	57030773	57110385
IL24	3321-2_2	IL24	Interleukin-24	Q13007	SL007385	1	207070788	207077484	1	206897443	206904139
LRIG3	3322-52_2	LRIG3	Leucine-rich repeats and immunoglobulin-like domains protein 3	Q6UXM1	SL010464	12	59265931	59314303	12	58872149	58920522
LRP8	3323-37_1	LRP8	Low-density lipoprotein receptor-related protein 8	Q14114	SL004610	1	53711217	53793742	1	53242364	53328070
LY9	3324-51_1	LY9	T-lymphocyte surface antigen Ly-9	Q9HBG7	SL007674	1	160765864	160798051	1	160796074	160828261
MATN2	3325-2_2	MATN2	Matrilin-2	O00339	SL010465	8	98881068	99048944	8	97868840	98036716
CADM1	3326-58_2	Nectin-like protein 2	Cell adhesion molecule 1	Q9BY67	SL004805	11	115039938	115375675	11	115169218	115504957
NTN4	3327-27_1	NET4	Netrin-4	Q9HB63	SL007673	12	96051583	96184930	12	95657807	95791152
PGLYRP1	3329-14_2	PGRP-S	Peptidoglycan recognition protein 1	O75594	SL004515	19	46522411	46526323	19	46019153	46023065
RGMB	3331-8_1	RGMB	RGM domain family member B	Q6NW40	SL010468	5	98104354	98134347	5	98768650	98798643
HFE2	3332-57_1	RGM-C	Hemojuvelin	Q6ZVN8	SL010469	1	145413095	145417545	1	146017468	146021918
TFPI	3336-50_1	TFPI	Tissue factor pathway inhibitor	P10646	SL001998	2	188328957	188430487	2	187464230	187565760
THBS2	3339-33_1	TSP2	Thrombospondin-2	P35442	SL007206	6	169615875	169654139	6	169215780	169254044
THBS4	3340-53_1	TSP4	Thrombospondin-4	P35443	SL007207	5	79287134	79379110	5	79991311	80083287
ABL1	3341-33_4	ABL1	Tyrosine-protein kinase ABL1	P00519	SL006892	9	133589333	133763062	9	130713946	130887675
ACY1	3343-1_4	Aminoacylase-1	Aminoacylase-1	Q03154	SL005574	3	52009066	52023213	3	51983340	51989197
SERPINC1	3344-60_4	Antithrombin III	Antithrombin-III	P01008	SL000272	1	173872947	173886516	1	173903804	173917378
AURKB	3346-72_2	AURKB	Aurora kinase B	Q96GD4	SL010520	17	8108056	8113918	17	8204733	8210600
ADRBK1	3347-9_2	BARK1	beta-adrenergic receptor kinase 1	P25098	SL002792	11	67033881	67054027	11	67266410	67286556
BMP1	3348-49_2	BMP-1	Bone morphogenetic protein 1	P13497	SL003994	8	22022249	22069839	8	22164736	22212326
CAMK2A	3350-53_2	CAMK2A	Calcium/calmodulin-dependent protein kinase type II subunit alpha	Q9UQM7	SL010491	5	149599054	149669854	5	150219491	150290291
CAMK2B	3351-1_1	CAMK2B	Calcium/calmodulin-dependent protein kinase type II subunit beta	Q13554	SL010492	7	44256749	44374176	7	44217150	44334577
CA6	3352-80_3	Carbonic anhydrase 6	Carbonic anhydrase 6	P23280	SL010288	1	9005926	9035151	1	8945867	8975092
CA7	3356-50_1	Carbonic anhydrase VII	Carbonic anhydrase 7	P43166	SL004868	16	66878282	66888056	16	66844379	66854153
CDK2 CCNA2	3357-67_2	CDK2/cyclin A	Cyclin-dependent kinase 2:Cyclin-A2 complex	P24941 P20248	SL010495	12 4	56360553 122737599	56366568 122745087	12 4	55966769 121816444	55972784 121823933
CDK5 CDK5R1	3358-51_2	CDK5/p35	Cyclin-dependent kinase 5:Cyclin-dependent kinase 5 activator 1 complex	Q00535 Q15078	SL010496	17 7	30813637 150750899	30818274 150755617	17 7	32486619 151053812	32491256 151058530
CDK8 CCNC	3359-11_2	CDK8/cyclin C	Cyclin-dependent kinase 8:Cyclin-C complex	P49336 P24863	SL010522	13 6	26828276 99990256	26979375 100016849	13 6	26254104 99542380	26405238 99568973
CHEK2	3360-50_4	Chk2	Serine/threonine-protein kinase Chk2	O96017	SL003726	22	29083731	29138410	22	28687743	28742422
CD207	3361-26_2	CLC4K	C-type lectin domain family 4 member K	Q9UJ71	SL010610	2	71057347	71062952	2	70830214	70835822
CHRDL1	3362-61_2	CRDL1	Chordin-like protein 1	Q9BU40	SL009400	X	109917084	110039286	X	110673856	110795819
CSK	3363-31_4	CSK	Tyrosine-protein kinase CSK	P41240	SL004781	15	75074398	75095539	15	74782057	74803198
CTSV	3364-76_2	Cathepsin V	Cathepsin L2	O60911	SL006910	9	99794940	99801925	9	97029679	97039643
DKK4	3365-7_2	Dkk-4	Dickkopf-related protein 4	Q9UBT3	SL010612	8	42231586	42234750	8	42374068	42377232
ECM1	3366-51_2	ECM1	Extracellular matrix protein 1	Q16610	SL006550	1	150480538	150486265	1	150508062	150513789
FETUB	3367-8_3	FETUB	Fetuin-B	Q9UGM5	SL006777	3	186353758	186370930	3	186635969	186653141
GZMH	3373-5_2	Granzyme H	Granzyme H	P20718	SL004654	14	25075686	25078905	14	24606480	24609699
HCK	3374-49_2	HCK	Tyrosine-protein kinase HCK	P08631	SL010499	20	30639991	30689659	20	32052188	32101856
IL17RD	3376-49_2	IL-17 RD	Interleukin-17 receptor D	Q8NFM7	SL010613	3	57124010	57204334	3	57089982	57170306
KLK7	3378-49_2	Kallikrein 7	Kallikrein-7	P49862	SL000064	19	51479729	51487355	19	50976482	50984099
PRKCI	3379-29_1	KPCI	Protein kinase C iota type	P41743	SL007228	3	169940153	170023769	3	170222365	170305981
LYN	3381-24_2	LYNB	Tyrosine-protein kinase Lyn, isoform B	P07948	SL010500	8	56792372	56923940	8	55879813	56014168
PAK3	3387-1_2	PAK3	Serine/threonine-protein kinase PAK 3	O75914	SL010508	X	110187513	110470589	X	110944285	111227361
PAK7	3388-58_2	PAK7	Serine/threonine-protein kinase PAK 7	Q9P286	SL010510	20	9518036	9819689	20	9537389	9839041
SERPINA5	3389-7_2	PCI	Plasma serine protease inhibitor	P05154	SL000550	14	95027779	95059457	14	94561442	94593120
PIK3CA PIK3R1	3390-72_2	PIK3CA/PIK3R1	Phosphatidylinositol 4,5-bisphosphate 3-kinase catalytic subunit alpha isoform:Phosphatidylinositol 3-kinase regulatory subunit alpha complex	P42336 P27986	SL010512	3 5	178865902 67511548	178957881 67597649	3 5	179148114 68215720	179240093 68301821
PIK3CG	3391-10_2	PK3CG	Phosphatidylinositol 4,5-bisphosphate 3-kinase catalytic subunit gamma isoform	P48736	SL007250	7	106505723	106547590	7	106865278	106907145
AKT1 AKT2 AKT3	3392-68_2	PKB a/b/g	Protein kinase B alpha/beta/gamma	P31749 P31751 Q9Y243	SL017614	1 14 19	243651535 105235686 40736224	244014381 105262088 40791443	1 14 19	243488233 104769349 40230317	243855434 104795751 40285536
PLK1	3394-81_2	PLK-1	Serine/threonine-protein kinase PLK1	P53350	SL005258	16	23688977	23701688	16	23677656	23690367
REN	3396-54_2	Renin	Renin	P00797	SL000565	1	204123944	204135465	1	204154819	204166322
PTPN11	3397-7_4	SHP-2	Tyrosine-protein phosphatase non-receptor type 11	Q06124	SL010616	12	112856155	112947717	12	112418351	112509913
STAB2	3399-31_2	STAB2	Stabilin-2	Q8WWQ8	SL007560	12	103981051	104160505	12	103587273	103766727
TBK1	3400-49_2	TBK1	Serine/threonine-protein kinase TBK1	Q9UHD2	SL007747	12	64845660	64895888	12	64451880	64502108
PTPN2	3401-8_2	TCPTP	Tyrosine-protein phosphatase non-receptor type 2	P17706	SL005261	18	12785477	12929642	18	12785478	12929643
TPSB2	3403-1_2	TPSB2	Tryptase beta-2	P20231	SL010617	16	1290697	1292555	16	1227272	1242554
TPSG1	3404-51_2	TPSG1	Tryptase gamma	Q9NRR2	SL010619	16	1271651	1275257	16	1221651	1225257
UFC1	3405-6_2	UFC1	Ubiquitin-fold modifier-conjugating enzyme 1	Q9Y3C8	SL010529	1	161122566	161128646	1	161152776	161158856
BCL2	3412-7_1	Bcl-2	Apoptosis regulator Bcl-2	P10415	SL000104	18	60790579	60987361	18	63123346	63320128
BCL2A1	3413-50_2	BFL1	Bcl-2-related protein A1	Q16548	SL003703	15	80253231	80263788	15	79960889	79971446
BMX	3414-40_2	BMX	Cytoplasmic tyrosine-protein kinase BMX	P51813	SL006374	X	15482369	15574652	X	15464246	15556529
IBSP	3415-61_2	BSP	Bone sialoprotein 2	P21815	SL004660	4	88720733	88733074	4	87799581	87812435
BTK	3416-2_2	BTK	Tyrosine-protein kinase BTK	Q06187	SL010521	X	100604435	100641183	X	101349447	101390796
CAMK1D	3418-12_2	CAMK1D	Calcium/calmodulin-dependent protein kinase type 1D	Q8IU85	SL010490	10	12391481	12877545	10	12349482	12835545
CAMK2D	3419-49_2	CAMK2D	Calcium/calmodulin-dependent protein kinase type II subunit delta	Q13557	SL010493	4	114372188	114683083	4	113451032	113761927
CA13	3420-21_2	Carbonic anhydrase XIII	Carbonic anhydrase 13	Q8N1Q1	SL004869	8	86132816	86196302	8	85220587	85284073
TNFSF8	3421-54_2	CD30 Ligand	Tumor necrosis factor ligand superfamily member 8	P32971	SL004635	9	117656003	117692697	9	114893343	114930595
CDC2 CCNB1	3422-4_2	CDK1/cyclin B	Cyclin-dependent kinase 1:G2/mitotic-specific cyclin-B1 complex	P06493 P14635	SL010494	10 5	62538089 68462837	62554610 68474072	10 5	60778331 69167010	60794852 69178245
CMA1	3423-59_2	Chymase	Chymase	P23946	SL005250	14	24974559	24977471	14	24505353	24508265
CSNK2A1	3427-63_2	CSK21	Casein kinase II subunit alpha	P68400	SL007324	20	459116	524465	20	473591	543821
EPHA1	3431-54_2	EphA1	Ephrin type-A receptor 1	P21709	SL004137	7	143087382	143105985	7	143390289	143408892
EPHA3	3432-21_2	EPHA3	Ephrin type-A receptor 3	P29320	SL010498	3	89156674	89531284	3	89107524	89482134
FN1	3434-34_1	FN1.3	Fibronectin Fragment 3	P02751	SL010349	2	216225163	216300895	2	215360440	215436172
FN1	3435-53_2	FN1.4	Fibronectin Fragment 4	P02751	SL010348	2	216225163	216300895	2	215360440	215436172
FLT3	3437-80_3	Flt-3	Receptor-type tyrosine-protein kinase FLT3	P36888	SL004636	13	28577411	28674729	13	28003274	28100592
FSTL3	3438-10_2	FSTL3	Follistatin-related protein 3	O95633	SL009324	19	676392	683385	19	676365	683390
GZMA	3440-7_2	granzyme A	Granzyme A	P12544	SL004298	5	54398476	54406080	5	55102648	55110252
GSK3A GSK3B	3441-64_2	GSK-3 alpha/beta	Glycogen synthase kinase-3 alpha/beta	P49840 P49841	SL017188	19 3	42734338 119540170	42746777 119813264	19 3	42230186 119821323	42242625 120094417
HIPK3	3443-61_2	HIPK3	Homeodomain-interacting protein kinase 3	Q9H422	SL010523	11	33278218	33378569	11	33256672	33357023
IL15RA	3445-53_2	IL-15 Ra	Interleukin-15 receptor subunit alpha	Q13261	SL004151	10	5990855	6020150	10	5937569	5978187
IL18R1	3446-7_2	IL-18 Ra	Interleukin-18 receptor 1	Q13478	SL004152	2	102927989	103015218	2	102311529	102398775
CXCL8	3447-64_2	IL-8	Interleukin-8	P10145	SL000039	4	74606223	74609433	4	73740506	73743716
INSR	3448-13_2	IR	Insulin receptor	P06213	SL004125	19	7112266	7294045	19	7112255	7294034
SERPINA4	3449-58_2	Kallistatin	Kallistatin	P29622	SL004876	14	95027428	95036250	14	94561091	94569913
KLK6	3450-4_2	Kallikrein 6	Kallikrein-6	Q92876	SL001797	19	51461887	51472929	19	50958631	50969673
LCK	3452-17_2	LCK	Tyrosine-protein kinase Lck	P06239	SL006916	1	32716840	32751766	1	32251239	32286165
LYN	3453-87_2	LYN	Tyrosine-protein kinase Lyn	P07948	SL006917	8	56792372	56923940	8	55879813	56014168
POSTN	3457-57_1	Periostin	Periostin	Q15063	SL005084	13	38136720	38172981	13	37562583	37598844
PDGFRB	3459-49_2	PDGF Rb	Platelet-derived growth factor receptor beta	P09619	SL004155	5	149493400	149535435	5	150113837	150155872
BCAN	3461-58_1	PGCB	Brevican core protein	Q96GW7	SL009089	1	156611182	156629324	1	156641390	156659532
PRKACA	3466-8_2	PRKACA	cAMP-dependent protein kinase catalytic subunit alpha	P17612	SL010513	19	14202500	14228896	19	14091688	14118084
RPS6KA3	3469-74_1	RPS6KA3	Ribosomal protein S6 kinase alpha-3	P51812	SL010515	X	20168029	20285523	X	20149911	20267100
SELE	3470-1_2	sE-Selectin	E-Selectin	P16581	SL001945	1	169691781	169733846	1	169722641	169764705
STK16	3471-49_1	STK16	Serine/threonine-protein kinase 16	O75716	SL010517	2	220110177	220115059	2	219245455	219250337
BIRC5	3472-40_2	Survivin	Baculoviral IAP repeat-containing protein 5	O15392	SL000582	17	76210267	76221717	17	78214186	78225636
MPL	3473-78_2	Thrombopoietin Receptor	Thrombopoietin Receptor	P40238	SL005224	1	43803478	43818443	1	43337807	43352772
THBS1	3474-19_2	Thrombospondin-1	Thrombospondin-1	P07996	SL002705	15	39873280	39891667	15	39581079	39599466
NTRK1	3477-63_2	TrkA	High affinity nerve growth factor receptor	P04629	SL005225	1	156785432	156851642	1	156815640	156881850
PRSS3	3479-71_2	TRY3	Trypsin-3	P35030	SL006480	9	33750515	33799230	9	33750466	33799231
DUSP3	3480-7_1	DUS3	Dual specificity protein phosphatase 3	P51452	SL008122	17	41843489	41856356	17	43766121	43778988
XPNPEP1	3481-87_1	XPNPEP1	Xaa-Pro aminopeptidase 1	Q9NQW7	SL011073	10	111624524	111683311	10	109864766	109923553
AGT	3484-60_2	Angiotensinogen	Angiotensinogen	P01019	SL000271	1	230838269	230850043	1	230702523	230714297
B2M	3485-28_2	b2-Microglobulin	Beta-2-microglobulin	P61769	SL000283	15	45003675	45011075	15	44711477	44718877
FGF1	3486-58_2	b-ECGF	Fibroblast growth factor 1	P05230	SL000299	5	141971743	142077617	5	142592178	142698070
CXCL13	3487-32_2	BLC	C-X-C motif chemokine 13	O43927	SL003167	4	78432907	78532988	4	77511753	77611834
CAT	3488-64_2	Catalase	Catalase	P04040	SL000342	11	34460472	34493609	11	34438925	34472062
CNTF	3489-9_2	CNTF	Ciliary Neurotrophic Factor	P26441	SL004331	11	58390146	58393198	11	58622673	58625733
EPO	3492-58_1	Epo	Erythropoietin	P01588	SL000408	7	100318423	100321323	7	100720800	100723700
FGF17	3494-71_3	FGF-17	Fibroblast growth factor 17	O60258	SL004335	8	21899909	21906320	8	22042398	22048809
CXCL6	3495-15_2	GCP-2	C-X-C motif chemokine 6	P80162	SL003172	4	74702214	74714781	4	73836497	73849064
IFNA2	3497-13_2	IFN-aA	Interferon alpha-2	P01563	SL002075	9	21384254	21385396	9	21384254	21385388
IL17A	3498-53_2	IL-17	Interleukin-17A	Q16552	SL001713	6	52051185	52055436	6	52186387	52190638
IL17B	3499-77_2	IL-17B	Interleukin-17B	Q9UHF5	SL004350	5	148750887	148783765	5	149371324	149404202
ITGA1 ITGB1	3503-4_2	Integrin a1b1	Integrin alpha-I: beta-1 complex	P56199, P05556	SL003179	10 5	33189247 52083730	33294720 52255040	10 5	32900319 52787896	33005792 52959210
HAMP	3504-58_2	LEAP-1	Hepcidin	P81172	SL004536	19	35771619	35776046	19	35280716	35285143
LTA LTB	3505-6_2	Lymphotoxin a1/b2	Lymphotoxin alpha1:beta2	P01374, Q06643	SL000507	6	31529774	31626608	6	31562695	31658827
LTA LTB	3506-49_1	Lymphotoxin a2/b1	Lymphotoxin alpha2:beta1	P01374, Q06643	SL000508	6	31529774	31626608	6	31562695	31658827
CCL22	3508-78_3	MDC	C-C motif chemokine 22	O00626	SL003187	16	57392684	57400102	16	57358772	57366190
CCL15	3509-1_1	MIP-5	C-C motif chemokine 15	Q16663	SL003190	17	34323476	34329084	17	35996440	36002080
PRTN3	3514-49_2	Proteinase-3	Myeloblastin	P24158	SL004008	19	840963	848175	19	840960	848180
CXCL12	3516-60_2	SDF-1	Stromal cell-derived factor 1	P48061	SL004712	10	44793038	44881941	10	44370165	44386493
CPB2	3518-54_2	TAFI	Carboxypeptidase B2	Q96IY4	SL004015	13	46627321	46679211	13	46053186	46105076
CCL17	3519-3_2	TARC	C-C motif chemokine 17	Q92583	SL003196	16	57438679	57449974	16	57404767	57416062
TGFB3	3520-58_1	TGF-b3	Transforming growth factor beta-3	P10600	SL000089	14	76424442	76449334	14	75958099	75982991
CGA TSHB	3521-16_2	TSH	Thyroid Stimulating Hormone	P01215 P01222	SL000589	1 6	115572415 87795216	115576941 87804824	1 6	115029824 87085498	115034309 87095406
VIP	3522-57_1	Vasoactive Intestinal Peptide	Vasoactive Intestinal Peptide	P01282	SL000615	6	153071933	153080900	6	152750798	152759765
CD40LG	3534-14_2	CD40 ligand, soluble	CD40 ligand	P29965	SL003862	X	135730352	135742549	X	136648193	136660390
DKK1	3535-84_1	DKK1	Dickkopf-related protein 1	O94907	SL004367	10	54074056	54077802	10	52314296	52318042
DDC	3538-26_1	dopa decarboxylase	Aromatic-L-amino-acid decarboxylase	P20711	SL009216	7	50526134	50633154	7	50458436	50565457
ADIPOQ	3554-24_1	Adiponectin	Adiponectin	Q15848	SL004258	3	186560463	186576252	3	186842690	186858463
SERPINA1	3580-25_8	a1-Antitrypsin	Alpha-1-antitrypsin	P01009	SL000249	14	94843084	94857030	14	94376747	94390693
AHSG	3581-53_3	a2-HS-Glycoprotein	Alpha-2-HS-glycoprotein	P02765	SL000251	3	186330712	186339107	3	186612923	186621318
ARSA	3583-54_1	Arylsulfatase A	Arylsulfatase A	P15289	SL005392	22	51061182	51066607	22	50622754	50628173
BSG	3585-54_4	BASI	Basigin	P35613	SL009341	19	571297	583493	19	571309	583493
BMP10	3587-53_1	BMP10	Bone morphogenetic protein 10	O95393	SL007056	2	69092613	69098649	2	68865481	68871517
C1S	3590-8_3	C1s	Complement C1s subcomponent	P09871	SL000311	12	7096351	7178336	12	6988259	7071032
CDH6	3591-51_3	Cadherin-6	Cadherin-6	P55285	SL004865	5	31193857	31329253	5	31193750	31329146
CAMK1	3592-4_3	CAMK1	Calcium/calmodulin-dependent protein kinase type 1	Q14012	SL010489	3	9799026	9811676	3	9757342	9769992
CASP3	3593-72_3	Caspase-3	Caspase-3	P42574	SL003711	4	185548850	185570663	4	184627696	184649509
CTSE	3594-6_5	CATE	Cathepsin E	P14091	SL007121	1	206317459	206332104	1	206009264	206023909
CHIT1	3600-2_3	Chitotriosidase-1	Chitotriosidase-1	Q13231	SL006029	1	203181955	203242769	1	203212827	203273641
CHL1	3601-54_3	CHL1	Neural cell adhesion molecule L1-like protein	O00533	SL008936	3	238279	451090	3	196596	409417
CLEC7A	3603-60_4	CLC7A	C-type lectin domain family 7 member A	Q9BXN2	SL007640	12	10269376	10282857	12	10116777	10130258
CNDP1	3604-6_4	CNDP1	Beta-Ala-His dipeptidase	Q96KN2	SL006694	18	72201675	72254448	18	74534440	74587212
MASP1	3605-77_4	MASP3	Mannan-binding lectin serine protease 1	P48740	SL011049	3	186935942	187009810	3	187217285	187292022
DDR2	3606-2_1	Discoidin domain receptor 2	Discoidin domain-containing receptor 2	Q16832	SL004120	1	162601163	162757190	1	162631373	162787400
DKK3	3607-71_1	DKK3	Dickkopf-related protein 3	Q9UBP4	SL009412	11	11984653	12031316	11	11963106	12009769
DPP7	3608-12_1	DPP2	Dipeptidyl peptidase 2	Q9UHL4	SL008916	9	140004994	140009629	9	137110542	137115177
ECE1	3611-70_4	Endothelin-converting enzyme 1	Endothelin-converting enzyme 1	P42892	SL004060	1	21543740	21671997	1	21217247	21345504
EPHB4	3612-6_4	EphB4	Ephrin type-B receptor 4	P54760	SL004845	7	100400187	100425121	7	100802565	100827521
FCN1	3613-62_5	FCN1	Ficolin-1	O00602	SL010462	9	137801431	137809809	9	134905890	134917963
GNS	3616-3_5	GNS	N-acetylglucosamine-6-sulfatase	P15586	SL008504	12	65107225	65153227	12	64713445	64759447
HGFAC	3617-80_4	HGFA	Hepatocyte growth factor activator	Q04756	SL006512	4	3443614	3451211	4	3441887	3449495
IL22RA1	3620-67_5	IL22RA1	Interleukin-22 receptor subunit alpha-1	Q8N6P7	SL007806	1	24446261	24469611	1	24119771	24143121
LGMN	3622-33_4	LGMN	Legumain	Q99538	SL008909	14	93170152	93215047	14	92703807	92748702
LY86	3623-84_4	LY86	Lymphocyte antigen 86	O95711	SL007059	6	6588341	6655216	6	6588108	6654983
PRSS27	3624-3_4	Marapsin	Serine protease 27	Q9BQR3	SL011069	16	2762419	2770552	16	2712418	2720551
MMEL1	3627-71_4	MMEL2	Membrane metallo-endopeptidase-like 1	Q495T6	SL010376	1	2522078	2564481	1	2590639	2632990
MAP2K2	3628-3_4	MP2K2	Dual specificity mitogen-activated protein kinase kinase 2	P36507	SL010501	19	4090319	4124126	19	4090321	4124129
CDC42BPB	3629-60_4	MRCKB	Serine/threonine-protein kinase MRCK beta	Q9Y5S2	SL006805	14	103398716	103523799	14	102932379	103057462
CADM3	3630-27_4	Nectin-like protein 1	Cell adhesion molecule 3	Q8N126	SL004804	1	159141399	159173103	1	159171609	159203313
NID2	3633-70_1	NID2	Nidogen-2	Q14112	SL008193	14	52471521	52535712	14	52004803	52069228
OPCML	3634-5_4	OBCAM	Opioid-binding protein/cell adhesion molecule	Q14982	SL005491	11	132284871	133402414	11	132414977	133532519
OCIAD1	3635-76_4	OCAD1	OCIA domain-containing protein 1	Q9NX40	SL010530	4	48807229	48863834	4	48805212	48861817
OLR1	3636-37_4	OLR1	Oxidized low-density lipoprotein receptor 1	P78380	SL007327	12	10310902	10324737	12	10158301	10172138
LRPAP1	3640-14_3	RAP	alpha-2-macroglobulin receptor-associated protein	P30533	SL005263	4	3508103	3534286	4	3506376	3532559
RBP4	3641-49_4	RBP	Retinol-binding protein 4	P02753	SL000566	10	95351444	95361501	10	93591687	93601744
CD84	3642-4_1	SLAF5	SLAM family member 5	Q9UIB8	SL008588	1	160510885	160549306	1	160541095	160579516
DKKL1	3644-5_4	Soggy-1	Dickkopf-like protein 1	Q9UK85	SL010381	19	49865040	49878373	19	49361783	49375116
TEC	3646-7_4	TEC	Tyrosine-protein kinase Tec	P42680	SL010518	4	48137800	48271881	4	48135783	48269864
TLR4 LY96	3647-49_4	TLR4:MD-2 complex	Toll-like receptor 4:Lymphocyte antigen 96 complex	O00206 Q9Y6Y9	SL018625	8 9	74903587 120466610	74941322 120479149	8 9	73991352 117704332	74029087 117716871
KDR	3651-50_5	VEGF sR2	Vascular endothelial growth factor receptor 2	P35968	SL003201	4	55944644	55991756	4	55078477	55125589
BMPER	3654-27_4	BMPER	BMP-binding endothelial regulator protein	Q8N8U9	SL007531	7	33944523	34195484	7	33904911	34155872
CDH12	3656-9_1	Cadherin-12	Cadherin-12	P55289	SL004864	5	21750782	22853731	5	21750673	22853622
PPP3R1	3657-74_3	Calcineurin B a	Calcineurin subunit B type 1	P63098	SL004720	2	68405989	68483369	2	68178857	68256237
COLEC12	3665-64_3	COLEC12	Collectin-12	Q5KU26	SL007471	18	319361	500722	18	316740	500722
CFHR5	3666-17_4	complement factor H-related 5	Complement factor H-related protein 5	Q9BXR6	SL006830	1	196946667	196978804	1	196977556	197009674
IGF2R	3676-15_3	IGF-II receptor	Cation-independent mannose-6-phosphate receptor	P11717	SL003679	6	160390131	160534539	6	159969099	160113507
KLK14	3681-87_3	kallikrein 14	Kallikrein-14	Q9P0G3	SL003919	19	51580752	51587502	19	51077495	51084245
MSR1	3684-78_3	Macrophage scavenger receptor	Macrophage scavenger receptor types I and II	P21757	SL004580	8	15965387	16424999	8	16107878	16567490
MFRP	3685-53_1	MFRP	Membrane frizzled-related protein	Q9BY79	SL010466	11	119209652	119217383	11	119338934	119346673
IGHG1 IGHG2 IGHG3 IGHG4 IGK@ IGL@	3700-15_4	IgG	Immunoglobulin G	P01857	SL000467	14	106202680	106209408	14	105668113	106538344
ALB	3707-12_2	Albumin	Serum albumin	P02768	SL000254	4	74262831	74287129	4	73397114	73421412
A2M	3708-62_1	a2-Macroglobulin	Alpha-2-macroglobulin	P01023	SL000252	12	9220260	9268825	12	9067664	9116229
GPT	3709-4_2	ALT	Alanine aminotransferase 1	P24298	SL000617	8	145728356	145732557	8	144502973	144507174
PLG	3710-49_2	Angiostatin	Angiostatin	P00747	SL000268	6	161123270	161174347	6	160702238	160753315
CKB CKM	3714-49_2	CK-MB	Creatine kinase M-type:Creatine kinase B-type heterodimer	P12277 P06732	SL000382	14 19	103985996 45809672	103989448 45826235	14 19	103519659 45306414	103523111 45322977
IFNGR1	3716-63_2	IFN-g R1	Interferon gamma receptor 1	P15260	SL000458	6	137518621	137540586	6	137197484	137219449
CDKN1B	3719-2_2	p27Kip1	Cyclin-dependent kinase inhibitor 1B	P46527	SL000076	12	12867992	12875305	12	12715058	12722371
TNF	3722-49_2	TNF-a	Tumor necrosis factor	P01375	SL002517	6	31525488	31622422	6	31557707	31654641
NPPB	3723-1_2	BNP-32	Brain natriuretic peptide 32	P16860	SL000306	1	11917521	11918988	1	11857464	11858931
PTH	3726-62_4	PTH	Parathyroid hormone	P01270	SL003970	11	13513602	13517728	11	13492055	13496181
PYY	3727-35_1	PYY	Peptide YY	P10082	SL011509	17	42030106	42081837	17	43952738	44004469
SCT	3728-52_2	Secretin	Secretin	P09683	SL000570	11	626431	627143	11	626431	627431
SST	3729-16_2	Somatostatin-28	Somatostatin-28	P61278	SL011510	3	187386694	187388187	3	187668906	187670399
TNFRSF4	3730-81_2	TNR4	Tumor necrosis factor receptor superfamily member 4	P43489	SL011448	1	1146706	1149518	1	1211326	1214138
BMP6	3736-60_3	BMP-6	Bone morphogenetic protein 6	P22004	SL003993	6	7727030	7881655	6	7726797	7881422
CTSH	3737-6_3	Cathepsin H	Cathepsin H	P09668	SL000346	15	79213400	79241916	15	78921058	78949574
CSF1	3738-54_1	CSF-1	Macrophage colony-stimulating factor 1	P09603	SL002684	1	110452864	110473614	1	109910242	109930992
ITGA2B ITGB3	3739-72_4	gpIIbIIIa	Integrin alpha-IIb: beta-3 complex	P08514 P05106	SL000542	17 17	42449548 45331212	42466873 45421658	17 17	44372180 47253846	44389505 47311816
IL5	3741-4_3	IL-5	Interleukin-5	P05113	SL000481	5	131877136	131892530	5	132541444	132556838
MMP10	3743-1_2	MMP-10	Stromelysin-2	P09238	SL000645	11	102641234	102651359	11	102770503	102780628
PROC	3758-68_3	Activated Protein C	Activated Protein C	P04070	SL003974	2	128176003	128186822	2	127418427	127429246
PTGS2	3761-4_2	COX-2	Prostaglandin G/H synthase 2	P35354	SL000027	1	186640923	186649559	1	186671791	186680427
STX1A	3766-51_4	STX1a	Syntaxin-1A	Q16623	SL004304	7	73113536	73134002	7	73699206	73719672
TEK	3773-15_4	sTie-2	Angiopoietin-1 receptor, soluble	Q02763	SL003200	9	27109139	27230173	9	27109141	27230175
ADAM9	3795-6_2	ADAM 9	Disintegrin and metalloproteinase domain-containing protein 9	Q13443	SL004642	8	38854388	38962663	8	38996869	39105144
ANGPTL4	3796-79_2	ANGL4	Angiopoietin-related protein 4	Q9BY76	SL007642	19	8428173	8439257	19	8363289	8374373
CDH2	3797-1_1	Cadherin-2	Cadherin-2	P19022	SL000638	18	25530930	25757410	18	27950966	28177446
CA9	3798-71_1	Carbonic anhydrase 9	Carbonic anhydrase 9	Q16790	SL005508	9	35673853	35681156	9	35673856	35681159
CA3	3799-11_2	Carbonic anhydrase III	Carbonic anhydrase 3	P07451	SL004867	8	86285665	86361269	8	85373436	85449040
CKB	3800-71_2	CK-BB	Creatine kinase B-type	P12277	SL000377	14	103985996	103989448	14	103519659	103523111
CST4	3802-50_1	Cystatin-S	Cystatin-S	P01036	SL007888	20	23666277	23669677	20	23685640	23689040
CST5	3803-10_2	CYTD	Cystatin-D	P28325	SL008382	20	23856572	23860387	20	23875935	23879750
DMP1	3804-66_2	DMP1	Dentin matrix acidic phosphoprotein 1	Q13316	SL007403	4	88571459	88585513	4	87650307	87664361
ESM1	3805-16_2	Endocan	Endothelial cell-specific molecule 1	Q9NQ30	SL010458	5	54273692	54318499	5	54977864	55022671
EPHA5	3806-55_1	EphA5	Ephrin type-A receptor 5	P54756	SL004844	4	66185281	66536213	4	65319563	65670495
FGF23	3807-1_2	FGF23	Fibroblast growth factor 23	Q9GZV9	SL007651	12	4477393	4488894	12	4368227	4379728
FGFR2	3808-76_2	FGFR-2	Fibroblast growth factor receptor 2	P21802	SL003990	10	123237848	123357972	10	121478334	121598458
FGFR3	3809-1_2	FGFR-3	Fibroblast growth factor receptor 3	P22607	SL004063	4	1795034	1810599	4	1793307	1808872
FGR	3810-50_2	FGR	Tyrosine-protein kinase Fgr	P09769	SL006912	1	27938575	27961788	1	27612064	27635277
FCN3	3811-1_2	Ficolin-3	Ficolin-3	O75636	SL002086	1	27695603	27701315	1	27369112	27374824
FYN	3813-3_2	FYN	Tyrosine-protein kinase Fyn	P06241	SL006913	6	111981535	112194655	6	111660332	111873452
IL11RA	3814-63_1	IL-11 RA	Interleukin-11 receptor subunit alpha	Q14626	SL007423	9	34650699	34661889	9	34650702	34661892
IL12RB2	3815-14_1	IL-12 RB2	Interleukin-12 receptor subunit beta-2	Q99665	SL007620	1	67773047	67862583	1	67307364	67396900
PRKCQ	3817-18_1	KPCT	Protein kinase C theta type	Q04759	SL007358	10	6469105	6622263	10	6427143	6580301
MAPKAPK2	3820-68_2	MAPK2	MAP kinase-activated protein kinase 2	P49137	SL010503	1	206858289	206907628	1	206684944	206734283
MAPKAPK5	3821-28_1	MAPK5	MAP kinase-activated protein kinase 5	Q8IW41	SL010504	12	112279782	112334343	12	111841978	111902238
MAPKAPK3	3822-54_2	MAPKAPK3	MAP kinase-activated protein kinase 3	Q16644	SL004765	3	50648951	50686720	3	50611520	50649297
MATK	3823-9_1	MATK	Megakaryocyte-associated tyrosine-protein kinase	P42679	SL010505	19	3777971	3802127	19	3777970	3802129
MAPK8	3825-18_2	MK08	Mitogen-activated protein kinase 8	P45983	SL010502	10	49514698	49647403	10	48306639	48439360
PAK6	3827-22_1	PAK6	Serine/threonine-protein kinase PAK 6	Q9NQU5	SL010509	15	40509629	40569688	15	40217428	40277487
PDGFC	3828-54_2	PDGF-CC	Platelet-derived growth factor C	Q9NRA1	SL011071	4	157681606	157892546	4	156760454	156971394
PTEN	3831-21_1	pTEN	Phosphatidylinositol 3,4,5-trisphosphate 3-phosphatase and dual-specificity protein phosphatase PTEN	P60484	SL003761	10	89622870	89731687	10	87863113	87971930
PTK6	3832-51_1	PTK6	Protein-tyrosine kinase 6	Q13882	SL010514	20	62159778	62168723	20	63528001	63537370
RGMA	3833-10_2	RGMA	Repulsive guidance molecule A	Q96B86	SL010467	15	93586636	93632433	15	93035273	93089204
TLR2	3835-11_2	TLR2	Toll-like receptor 2	O60603	SL004492	4	154622652	154626851	4	153701500	153705699
UFM1	3836-51_2	UFM1	Ubiquitin-fold modifier 1	P61960	SL010528	13	38923986	38937140	13	38349849	38363619
AIP	3839-60_2	AIP	AH receptor-interacting protein	O00170	SL011629	11	67250512	67258574	11	67483041	67491103
PPIA	3844-2_1	Cyclophilin A	Peptidyl-prolyl cis-trans isomerase A	P62937	SL004823	7	44836279	44864163	7	44796680	44824564
DYNLRB1	3845-51_2	DLRB1	Dynein light chain roadblock-type 1	Q9NP97	SL011530	20	33104214	33128762	20	34516409	34540958
ETHE1	3847-56_2	ETHE1	Persulfide dioxygenase ETHE1, mitochondrial	O95571	SL011532	19	44010871	44031396	19	43506719	43527244
GAPDH	3848-14_2	GAPDH, liver	Glyceraldehyde-3-phosphate dehydrogenase	P04406	SL003785	12	6643093	6647537	12	6533927	6538374
DNAJB1	3852-19_2	HSP 40	DnaJ homolog subfamily B member 1	P25685	SL000449	19	14625582	14640582	19	14514770	14529770
MDH1	3853-56_1	MDHC	Malate dehydrogenase, cytoplasmic	P40925	SL008102	2	63815743	63834331	2	63588609	63607197
NACA	3854-24_1	NACA	Nascent polypeptide-associated complex subunit alpha	Q13765	SL011631	12	57106212	57125412	12	56712428	56731628
PRDX1	3855-56_1	Peroxiredoxin-1	Peroxiredoxin-1	Q06830	SL004919	1	45976708	45988719	1	45511036	45523047
ACP1	3858-5_1	PPAC	Low molecular weight phosphotyrosine protein phosphatase	P24666	SL008063	2	264140	278283	2	264140	278283
PSMA1	3859-50_2	PSA1	Proteasome subunit alpha type-1	P25786	SL010973	11	14515329	14665181	11	14504874	14643635
PSMA6	3860-7_2	PSA6	Proteasome subunit alpha type-6	P60900	SL005630	14	35747839	35786699	14	35278633	35317493
RPS7	3864-5_2	RS7	40S ribosomal protein S7	P62081	SL011528	2	3622795	3628509	2	3575205	3580919
RPS6KA5	3865-53_1	RSK-like protein kinase	Ribosomal protein S6 kinase alpha-5	O75582	SL006919	14	91336799	91526980	14	90847862	91060636
SBDS	3866-7_2	SBDS	Ribosome maturation protein SBDS	Q9Y3A5	SL011529	7	66452664	66460588	7	66987677	66995601
SEZ6L2	3867-49_1	SE6L2	Seizure 6-like protein 2	Q6UXD5	SL011630	16	29882480	29910868	16	29871159	29899547
SGTA	3868-8_1	SGTA	Small glutamine-rich tetratricopeptide repeat-containing protein alpha	O43765	SL011533	19	2754712	2783369	19	2754714	2783371
TPT1	3872-2_1	TCTP	Translationally-controlled tumor protein	P13693	SL005679	13	45911008	45915505	13	45333471	45341370
TPO	3873-51_2	TMA	Thyroid peroxidase	P07202	SL000588	2	1377995	1547483	2	1374223	1543711
UBE2L3	3874-8_1	UB2L3	Ubiquitin-conjugating enzyme E2 L3	P68036	SL008157	22	21903736	21978323	22	21549447	21624034
ARID3A	3875-62_1	ARI3A	AT-rich interactive domain-containing protein 3A	Q99856	SL011549	19	925781	975939	19	925781	975934
ASGR1	3876-15_2	ASGR1	Asialoglycoprotein receptor 1	P07306	SL008835	17	7076750	7082883	17	7173431	7179564
CAMKK1	3877-67_2	CaMKK alpha	Calcium/calmodulin-dependent protein kinase kinase 1	Q8N5S9	SL004938	17	3763609	3798185	17	3860315	3894891
CDC37	3879-50_1	CDC37	Hsp90 co-chaperone Cdc37	Q16543	SL011232	19	10501810	10530797	19	10391134	10420121
DYNLL1	3881-49_2	DLC8	Dynein light chain 1, cytoplasmic	P63167	SL003753	12	120907653	120936296	12	120469850	120498493
EEF1B2	3882-10_1	EF-1-beta	Elongation factor 1-beta	P24534	SL005685	2	207024309	207027652	2	206159585	206162928
EIF5A	3884-5_1	eIF-5A-1	Eukaryotic translation initiation factor 5A-1	P63241	SL005687	17	7210318	7215774	17	7306999	7312463
HINT1	3886-72_1	HINT1	Histidine triad nucleotide-binding protein 1	P49773	SL009431	5	130494720	130507428	5	131159027	131171735
KPNB1	3887-90_2	IMB1	Importin subunit beta-1	Q14974	SL010927	17	45726842	45762871	17	47649476	47685505
ING1	3888-8_1	ING1	Inhibitor of growth protein 1	Q9UK53	SL009628	13	111365083	111373421	13	110712736	110723339
LMNB1	3889-64_2	Lamin-B1	Lamin-B1	P20700	SL006132	5	126112315	126172712	5	126776623	126837020
LDHB	3890-8_2	LDH-H 1	L-lactate dehydrogenase B chain	P07195	SL000493	12	21788276	21910791	12	21635342	21757857
MBD4	3891-56_1	MBD4	Methyl-CpG-binding domain protein 4	O95243	SL009629	3	129149787	129158878	3	129430944	129440179
MED1	3892-21_2	MED-1	Mediator of RNA polymerase II transcription subunit 1	Q15648	SL010328	17	37560538	37607539	17	39404285	39451286
MSLN	3893-64_1	Mesothelin	Mesothelin	Q13421	SL001905	16	810762	818865	16	643262	768865
NAGK	3894-15_2	NAGK	N-acetyl-D-glucosamine kinase	Q9UJ70	SL005629	2	71291474	71306935	2	71064344	71079805
PGAM1	3896-5_2	Phosphoglycerate mutase 1	Phosphoglycerate mutase 1	P18669	SL004820	10	99185917	99193198	10	97426160	97433441
PDXP	3897-61_1	PLPP	Pyridoxal phosphate phosphatase	Q96GD0	SL011709	22	38054734	38062941	22	37658727	37666934
PSMD7	3898-5_2	PSD7	26S proteasome non-ATPase regulatory subunit 7	P51665	SL007266	16	74330673	74340186	16	74296775	74306288
SKP1	3902-21_2	SKP1	S-phase kinase-associated protein 1	P63208	SL008808	5	133484633	133512729	5	134148935	134177038
SNX4	3903-49_2	Sorting nexin 4	Sorting nexin-4	O95219	SL005372	3	125165495	125239041	3	125446644	125520197
UBE2N	3905-62_1	UBE2N	Ubiquitin-conjugating enzyme E2 N	P61088	SL008143	12	93799449	93836038	12	93405673	93442262
DDR1	4122-12_2	discoidin domain receptor 1	Epithelial discoidin domain-containing receptor 1	Q08345	SL004119	6	30838342	30912617	6	30870550	30944801
FGF4	4123-60_2	FGF-4	Fibroblast growth factor 4	P08620	SL003171	11	69587797	69590171	11	69771016	69775403
HSPA1A	4124-24_2	HSP 70	Heat shock 70 kDa protein 1A/1B	P08107	SL000451	6	31765431	31809393	6	31797650	31897281
AGER	4125-52_2	sRAGE	Advanced glycosylation end product-specific receptor, soluble	Q15109	SL003680	6	32097222	32228531	6	32129439	32260750
BPI	4126-22_1	BPI	Bactericidal permeability-increasing protein	P17213	SL004511	20	36888551	36965907	20	38260149	38337505
C6	4127-75_1	C6	Complement component C6	P13671	SL000322	5	41142336	41261540	5	41142234	41261438
CCL24	4128-27_2	Eotaxin-2	C-C motif chemokine 24	O00175	SL003104	7	75440983	75452674	7	75811665	75823356
CFB	4129-72_1	Factor B	Complement factor B	P00751	SL000414	6	31895475	31996308	6	31927837	32028527
FGF6	4130-71_1	FGF-6	Fibroblast growth factor 6	P10767	SL004340	12	4537321	4554780	12	4428155	4445614
FN1	4131-72_2	Fibronectin	Fibronectin	P02751	SL000426	2	216225163	216300895	2	215360440	215436172
FST	4132-27_2	FST	Follistatin	P19883	SL000674	5	52776239	52782964	5	53480409	53487134
GZMB	4133-54_2	Granzyme B	Granzyme B	P10144	SL004068	14	25100160	25103473	14	24630954	24634267
HBEGF	4134-4_2	HB-EGF	Heparin-binding EGF-like growth factor	Q99075	SL000138	5	139712428	139726216	5	140332843	140346631
IGHE IGK@ IGL@	4135-84_2	IgE	Immunoglobulin E	P01854	SL000461	14	106064224	106068065	14	105598666	105602504
IL17D	4136-40_2	IL-17D	Interleukin-17D	Q8TAD2	SL004353	13	21276266	21297237	13	20702127	20723098
IL25	4137-57_2	IL-17E	Interleukin-25	Q9H293	SL004351	14	23842018	23845612	14	23372809	23376403
IL20	4138-25_2	IL-20	Interleukin-20	Q9NYY1	SL004346	1	207038699	207042568	1	206865354	206869223
IL6R	4139-71_2	IL-6 sRa	Interleukin-6 receptor subunit alpha	P08887	SL001943	1	154377669	154441926	1	154405193	154469450
IL7	4140-3_2	IL-7	Interleukin-7	P13232	SL000483	8	79587978	79717758	8	78675743	78805523
CXCL10	4141-79_1	IP-10	C-X-C motif chemokine 10	P02778	SL003183	4	76942273	76944650	4	76021117	76023497
XCL1	4143-74_2	Lymphotactin	Lymphotactin	P47992	SL003186	1	168545711	168551315	1	168576473	168582077
CCL13	4144-13_1	MCP-4	C-C motif chemokine 13	Q99616	SL000517	17	32683471	32685629	17	34356452	34358610
NTF3	4145-58_2	Neurotrophin-3	Neurotrophin-3	P20783	SL004359	12	5541278	5630702	12	5432112	5521536
NTF4	4146-58_2	Neurotrophin-5	Neurotrophin-4	P34130	SL004360	19	49559050	49568333	19	49055793	49065076
PAPPA	4148-49_2	PAPP-A	Pappalysin-1	Q13219	SL002755	9	118916083	119164601	9	116153804	116402322
PDGFB	4149-8_2	PDGF-BB	Platelet-derived growth factor subunit B	P01127	SL000537	22	39619364	39640756	22	39223359	39244751
PLG	4150-75_2	Plasmin	Plasmin	P00747	SL000540	6	161123270	161174347	6	160702238	160753315
PLG	4151-6_2	Plasminogen	Plasminogen	P00747	SL000541	6	161123270	161174347	6	160702238	160753315
KLKB1	4152-58_2	Prekallikrein	Plasma kallikrein	P03952	SL000545	4	187130133	187179625	4	186208979	186258471
SERPINA3	4153-11_2	alpha-1-antichymotrypsin complex	alpha-1-antichymotrypsin complex	P01011	SL018548	14	95078714	95090392	14	94592058	94624646
SELP	4154-57_2	P-Selectin	P-Selectin	P16109	SL000560	1	169558087	169599431	1	169588849	169630193
TNC	4155-3_2	Tenascin	Tenascin	P24821	SL003198	9	117782806	117880536	9	115019578	115118257
TGFB2	4156-74_1	TGF-b2	Transforming growth factor beta-2	P61812	SL000088	1	218519577	218617961	1	218346235	218444619
F2	4157-2_1	Thrombin	Thrombin	P00734	SL000586	11	46740730	46761056	11	46719180	46739506
PLAU	4158-54_2	uPA	Urokinase-type plasminogen activator	P00749	SL000613	10	75668935	75677255	10	73909177	73917497
CFH	4159-130_1	Factor H	Complement factor H	P08603	SL000415	1	196621008	196716634	1	196651878	196747504
MMP2	4160-49_1	MMP-2	72 kDa type IV collagenase	P08253	SL000124	16	55423612	55540603	16	55389700	55506691
TF	4162-54_2	Transferrin	Serotransferrin	P02787	SL000601	3	133464800	133497850	3	133745956	133779006
H2AFZ	4163-5_2	Histone H2A.z	Histone H2A.z	P0C0S5	SL002093	4	100869243	100871545	4	99948086	99950388
TG	4165-2_1	Thyroglobulin	Thyroglobulin	P01266	SL000587	8	133879203	134147147	8	132866958	133134903
YWHAB,YWHAE,YWHAG,YWHAH,YWHAQ,YWHAZ,SFN	4179-57_3	14-3-3	14-3-3 protein family	P31946, P62258, P61981, Q04917, P27348, P63104, P31947	SL017611	1 17 2 20 22 7 8	27189633 1247566 9724101 43514317 32340447 75956116 101928753	27190947 1303672 9771143 43537173 32353590 75988348 101965616	1 17 2 20 22 7 8	26863138 1247054 9583972 44885676 31944461 76326794 100916525	26864457 1400378 9631014 44908532 31957603 76359031 100953388
EIF4EBP2	4184-43_3	4EBP2	Eukaryotic translation initiation factor 4E-binding protein 2	Q13542	SL008378	10	72164135	72188374	10	70404379	70428618
PGD	4187-49_2	6-Phosphogluconate dehydrogenase	6-phosphogluconate dehydrogenase, decarboxylating	P52209	SL000247	1	10458649	10480201	1	10398592	10420144
AKR7A2	4188-1_2	Aflatoxin B1 aldehyde reductase	Aflatoxin B1 aldehyde reductase member 2	O43488	SL003658	1	19630459	19638640	1	19303965	19312146
AKR1A1	4192-10_2	AK1A1	Alcohol dehydrogenase [NADP(+)]	P14550	SL008039	1	46016215	46035721	1	45550543	45570049
ANP32B	4194-26_3	AN32B	Acidic leucine-rich nuclear phosphoprotein 32 family member B	Q92688	SL011769	9	100745643	100778225	9	97983361	98015943
CFL1	4203-50_2	Cofilin-1	Cofilin-1	P23528	SL004920	11	65590493	65629497	11	65823022	65862026
VTA1	4209-60_2	DRG-1	Vacuolar protein sorting-associated protein VTA1 homolog	Q9NP79	SL004757	6	142468367	142545826	6	142147162	142224689
DCTN2	4210-19_2	Dynactin subunit 2	Dynactin subunit 2	Q13561	SL009207	12	57923885	57941114	12	57530102	57547331
EPS15L1	4212-5_3	EP15R	Epidermal growth factor receptor substrate 15-like 1	Q9UBC2	SL012188	19	16466050	16582896	19	16355239	16472085
HSD17B10	4217-49_3	ERAB	3-hydroxyacyl-CoA dehydrogenase type-2	Q99714	SL004795	X	53458206	53461320	X	53431258	53434373
FER	4220-39_2	FER	Tyrosine-protein kinase Fer	P16591	SL005588	5	108083523	108532542	5	108747822	109196841
SYNCRIP	4224-7_2	HNRPQ	Heterogeneous nuclear ribonucleoprotein Q	O60506	SL007022	6	86318053	86353510	6	85607785	85643792
HSPA8	4228-37_2	HSP70 protein 8	Heat shock cognate 71 kDa protein	P11142	SL004899	11	122928197	122933938	11	123057489	123063230
EIF4G2	4230-1_2	IF4G2	Eukaryotic translation initiation factor 4 gamma 2	P78344	SL011211	11	10818597	10830657	11	10797050	10809110
IGF1R	4232-19_2	IGF-I sR	Insulin-like growth factor 1 receptor	P08069	SL003304	15	99192200	99507759	15	98648971	98964530
IL1RL1	4234-8_2	IL-1 R4	Interleukin-1 receptor-like 1	Q01638	SL004146	2	102927962	102968497	2	102311502	102352037
LCMT1	4237-70_3	LCMT1	Leucine carboxyl methyltransferase 1	Q9UIC8	SL011770	16	25123050	25189552	16	25111729	25178231
LIN7B	4238-4_2	LIN7B	Protein lin-7 homolog B	Q9HAP6	SL012168	19	49617581	49621717	19	49114324	49118460
PKM2	4240-31_2	M2-PK	Pyruvate kinase PKM	P14618	SL002650	15	72491370	72524164	15	72199029	72231822
MDM2	4245-80_2	MDM2	E3 ubiquitin-protein ligase Mdm2	Q00987	SL001999	12	69201956	69239214	12	68808172	68850686
L1CAM	4246-40_2	NCAM-L1	Neural cell adhesion molecule L1	P32004	SL004154	X	153126969	153174677	X	153861514	153909223
NME2	4249-64_2	NDP kinase B	Nucleoside diphosphate kinase B	P22392	SL004921	17	49230920	49249108	17	51153590	51171747
NSFL1C	4250-23_3	NSF1C	NSFL1 cofactor p47	Q9UNZ2	SL006268	20	1422807	1454487	20	1442162	1473842
NME1	4252-33_4	Nucleoside diphosphate kinase A	Nucleoside diphosphate kinase A	P15531	SL003687	17	49230897	49239789	17	51153536	51162428
NUDCD3	4254-6_2	NUDC3	NudC domain-containing protein 3	Q8IVD9	SL011768	7	44418720	44530479	7	44379121	44490880
PA2G4	4258-15_2	PA2G4	Proliferation-associated protein 2G4	Q9UQ80	SL008331	12	56498103	56507691	12	56104319	56113907
PON1	4261-55_2	paraoxonase 1	Serum paraoxonase/arylesterase 1	P27169	SL005493	7	94926988	95025673	7	95297676	95324707
PES1	4267-81_3	PESC	Pescadillo homolog	O00541	SL011772	22	30972612	31003070	22	30576625	30607083
PFDN5	4271-75_2	PFD5	Prefoldin subunit 5	Q99471	SL006705	12	53689075	53693234	12	53295291	53299450
GPI	4272-46_2	PHI	Glucose-6-phosphate isomerase	P06744	SL000539	19	34850385	34893061	19	34359480	34402156
PEBP1	4276-10_2	prostatic binding protein	Phosphatidylethanolamine-binding protein 1	P30086	SL005358	12	118573663	118583389	12	118135858	118145584
P4HB	4278-14_3	Protein disulfide-isomerase	Protein disulfide-isomerase	P07237	SL004901	17	79801035	79818570	17	81843159	81860694
PSMA2	4280-47_2	PSA2	Proteasome subunit alpha type-2	P25787	SL008865	7	42956460	42971822	7	42909273	42932223
RAN	4282-3_2	RAN	GTP-binding nuclear protein Ran	P62826	SL005034	12	131356424	131362223	12	130871879	130877678
RBM39	4284-18_3	RBM39	RNA-binding protein 39	Q14498	SL011535	20	34291531	34330234	20	35703609	35742312
NAPA	4292-5_3	SNAA	Alpha-soluble NSF attachment protein	P54920	SL011202	19	47990894	48018497	19	47487637	47515240
SPHK1	4294-16_2	Sphingosine kinase 1	Sphingosine kinase 1	Q9NYA1	SL006088	17	74372665	74383941	17	76376584	76387860
SPON1	4297-62_3	Spondin-1	Spondin-1	Q9HCB6	SL005115	11	13983914	14289646	11	13962689	14267884
TK1	4301-58_2	Thymidine kinase	Thymidine kinase, cytosolic	P04183	SL000057	17	76170160	76183314	17	78174075	78187233
LCORL	4304-18_2	transcription factor MLR1, isoform CRA_b	Ligand-dependent nuclear receptor corepressor-like protein	Q8N3X6	SL006698	4	17842822	18023499	4	17841199	18021876
TKT	4306-4_2	Transketolase	Transketolase	P29401	SL003655	3	53258723	53290068	3	53224707	53256052
TPI1	4309-59_3	Triosephosphate isomerase	Triosephosphate isomerase	P60174	SL004812	12	6976283	6980112	12	6867119	6870948
DCTPP1	4314-12_2	XTP3A	dCTP pyrophosphatase 1	Q9H773	SL011809	16	30434940	30441396	16	30423619	30430075
PTPN6	4318-12_3	PTP-1C	Tyrosine-protein phosphatase non-receptor type 6	P29350	SL004940	12	7055631	7070479	12	6946468	6961316
AMN	4322-28_3	AMNLS	Protein amnionless	Q9BXJ7	SL013489	14	103388993	103399933	14	102922656	102933596
CST2	4324-33_2	CYTT	Cystatin-SA	P09228	SL008516	20	23804406	23807368	20	23823769	23826731
BOC	4328-2_2	BOC	Brother of CDO	Q9BWV1	SL013490	3	112929850	113006303	3	113211003	113287459
KLK3	4330-4_2	PSA	Prostate-specific antigen	P07288	SL000062	19	51358171	51364020	19	50854915	50860764
CLEC1B	4332-6_2	CLC1B	C-type lectin domain family 1 member B	Q9P126	SL013488	12	10138241	10166023	12	9985642	10013424
SAA1	4336-2_1	SAA	Serum amyloid A-1 protein	P0DJI8	SL000572	11	18287721	18291524	11	18266174	18269977
CRP	4337-49_2	CRP	C-reactive protein	P02741	SL000051	1	159682079	159684379	1	159712289	159714589
ICAM1	4342-10_3	sICAM-1	Intercellular adhesion molecule 1	P05362	SL002922	19	10381511	10397291	19	10270835	10286615
DAPK2	4355-13_1	DAPK2	Death-associated protein kinase 2	Q9UIK4	SL007752	15	64199235	64364232	15	63907036	64072033
DYRK3	4359-87_1	DYRK3	Dual specificity tyrosine-phosphorylation-regulated kinase 3	O43781	SL013570	1	206808881	206857764	1	206635536	206684419
NGF	4368-8_2	b-NGF	beta-nerve growth factor	P01138	SL000305	1	115828539	115880857	1	115285918	115338236
INHBA INHBB	4383-97_1	Activin AB	Inhibin beta A chain:Inhibin beta B chain heterodimer	P08476 P09529	SL004837	2 7	121103719 41724712	121109384 41742706	2 7	120346143 41685114	120351808 41703108
DHH	4389-2_1	DHH	Desert hedgehog protein N-product	O43323	SL007003	12	49483204	49488602	12	49089421	49094819
FGF12	4392-54_2	FGF-12	Fibroblast growth factor 12	P61328	SL005161	3	191857184	192485553	3	192139395	192767764
FGF16	4393-3_1	FGF-16	Fibroblast growth factor 16	O43320	SL004334	0	0	0	X	77447405	77457278
FGF8	4394-71_2	FGF-8A	Fibroblast growth factor 8 isoform A	P55075	SL014308	10	103529899	103535854	10	101770130	101780369
IFNL1	4396-54_1	IFN-lambda 1	Interferon lambda-1	Q8IU54	SL004348	19	39786965	39789313	19	39296325	39298673
IFNL2	4397-26_2	IFN-lambda 2	Interferon lambda-2	Q8IZJ0	SL004349	19	39759154	39760732	19	39268514	39270092
MST1	4407-10_1	MSP	Hepatocyte growth factor-like protein	P26927	SL005202	3	49721380	49726934	3	49683947	49689501
SLPI	4413-3_2	SLPI	Antileukoproteinase	P03973	SL001888	20	43880880	43883205	20	45252239	45254564
SFTPD	4414-69_2	SP-D	Pulmonary surfactant-associated protein D	P35247	SL004484	10	81697496	81742370	10	79937740	79982614
ADAM12	4420-7_2	ADAM12	Disintegrin and metalloproteinase domain-containing protein 12	O43184	SL009988	10	127700950	128077024	10	126012381	126388455
BCL2L1	4423-77_2	BCL2-like 1 protein	Bcl-2-like protein 1	Q07817	SL003674	20	30252255	30311792	20	31664452	31723989
CHST2	4428-1_2	CHST2	Carbohydrate sulfotransferase 2	Q9Y4C5	SL013988	3	142838173	142841800	3	143119331	143124014
CHST6	4429-51_2	CHST6	Carbohydrate sulfotransferase 6	Q9GZX3	SL014130	16	75510949	75529282	16	75472052	75495384
COLEC11	4430-44_3	Collectin Kidney 1	Collectin-11	Q9BWP8	SL006713	2	3642426	3692048	2	3594832	3644644
ENPP7	4435-66_2	ENPP7	Ectonucleotide pyrophosphatase/phosphodiesterase family member 7	Q6UWV6	SL009045	17	77704681	77716021	17	79730919	79742222
ENTPD3	4436-1_2	ENTP3	Ectonucleoside triphosphate diphosphohydrolase 3	O75355	SL014093	3	40428647	40470110	3	40387156	40428619
ENTPD5	4437-56_3	ENTP5	Ectonucleoside triphosphate diphosphohydrolase 5	O75356	SL014028	14	74424713	74486102	14	73958010	74019399
FCRL3	4440-15_2	FCRL3	Fc receptor-like protein 3	Q96P31	SL014088	1	157644111	157670647	1	157674321	157700857
GREM1	4449-67_3	GREM1	Gremlin-1	O60565	SL007024	15	33010175	33026870	15	32717974	32814964
HNRNPAB	4450-26_2	hnRNP A/B	Heterogeneous nuclear ribonucleoprotein A/B	Q99729	SL009791	5	177631508	177638164	5	178204507	178211180
LRRTM1	4452-9_2	LRRT1	Leucine-rich repeat transmembrane neuronal protein 1	Q86UE6	SL014096	2	80515483	80531874	2	80288351	80304749
LRRTM3	4453-83_3	LRRT3	Leucine-rich repeat transmembrane neuronal protein 3	Q86VH5	SL014108	10	68685764	68859588	10	66926006	67099830
MFGE8	4455-89_2	MFGM	Lactadherin	Q08431	SL006523	15	89441916	89456642	15	88898683	88913411
PCSK7	4459-68_2	PCSK7	Proprotein convertase subtilisin/kexin type 7	Q16549	SL014069	11	117075053	117103241	11	117204337	117232525
PDPK1	4460-8_2	PDPK1	3-phosphoinositide-dependent protein kinase 1	O15530	SL006998	16	2587965	2653189	16	2537964	2603188
RASA1	4462-8_2	RASA1	Ras GTPase-activating protein 1	P20936	SL013754	5	86563705	86687748	5	87267888	87391931
SIGLEC1	4464-10_2	Sialoadhesin	Sialoadhesin	Q9BZZ2	SL001753	20	3667617	3687775	20	3686970	3707128
SPARCL1	4467-49_2	SPARCL1	SPARC-like protein 1	Q14515	SL005488	4	88394487	88452213	4	87473335	87531061
SPHK2	4468-21_2	SPHK2	Sphingosine kinase 2	Q9NRA0	SL014029	19	49122548	49133974	19	48619291	48630717
CHST15	4469-78_2	ST4S6	Carbohydrate sulfotransferase 15	Q7LFX5	SL007502	10	125767184	125853206	10	124007666	124093607
TGM3	4471-50_2	TGM3	Protein-glutamine gamma-glutamyltransferase E	Q08188	SL008945	20	2276647	2321724	20	2296001	2341078
TPM2	4472-5_2	Tropomyosin 2	Tropomyosin beta chain	P07951	SL004908	9	35681989	35691017	9	35681992	35691020
RPS27A	4474-19_2	Ubiquitin	Ubiquitin	P62979	SL004070	2	55459039	55462989	2	55231903	55235853
ZAP70	4476-22_2	ZAP70	Tyrosine-protein kinase ZAP-70	P43403	SL010519	2	98330023	98356325	2	97713560	97739862
SERPING1	4479-14_2	C1-Esterase Inhibitor	Plasma protease C1 inhibitor	P05155	SL000308	11	57364860	57382326	11	57597387	57614853
C3	4480-59_2	C3b	Complement C3b	P01024	SL000314	19	6677715	6730573	19	6677704	6730562
C4A C4B	4481-34_2	C4	Complement C4	P0C0L4, P0C0L5	SL000316	6	31937353	32079643	6	31969570	32111862
C5 C6	4482-66_2	C5b, 6 Complex	Complement C5b-C6 complex	P01031,P13671	SL000321	5 9	41142336 123714616	41261540 123812554	5 9	41142234 120952335	41261438 121050276
FGF7	4487-1_1	FGF7	Fibroblast growth factor 7	P21781	SL001691	15	49715293	49780972	15	49423096	49488775
IL3RA	4490-65_2	IL-3 Ra	Interleukin-3 receptor subunit alpha	P26951	SL005187	X	1455509	1501578	X	1336616	1382689
IL5RA	4491-4_2	IL-5 Ra	Interleukin-5 receptor subunit alpha	Q01344	SL005188	3	3111233	3168297	3	3066326	3126613
IL11	4493-92_1	IL-11	Interleukin-11	P20809	SL000470	19	55875757	55881831	19	55364389	55370463
IL12B IL23A	4494-63_2	IL-23	Interleukin-23	P29460, Q9NPF7	SL005184	12 5	56732663 158741791	56734193 158757895	12 5	56334174 159314783	56340410 159330887
KNG1	4495-33_2	Kininogen, HMW	Kininogen-1	P01042	SL017189	3	186435065	186461743	3	186717276	186743954
MMP12	4496-60_2	MMP-12	Macrophage metalloelastase	P39900	SL000522	11	102733467	102745764	11	102862736	102875034
NCAM1	4498-62_2	NCAM-120	Neural cell adhesion molecule 1, 120 kDa isoform	P13591	SL003764	11	112831997	113149158	11	112961247	113278436
PDGFA	4499-21_1	PDGF-AA	Platelet-derived growth factor subunit A	P04085	SL000535	7	536895	559933	7	497258	520296
CLEC11A	4500-50_2	SCGF-alpha	Stem Cell Growth Factor-alpha	Q9Y240	SL004363	19	51226586	51228974	19	50723329	50725718
ADAMTS15	4533-76_2	ATS15	A disintegrin and metalloproteinase with thrombospondin motifs 15	Q8TE58	SL012740	11	130318869	130346532	11	130448974	130476641
PRSS22	4534-10_2	BSSP4	Brain-specific serine protease 4	Q9GZN4	SL012822	16	2902728	2908171	16	2852727	2858170
BST1	4535-50_2	BST1	ADP-ribosyl cyclase/cyclic ADP-ribose hydrolase 2	Q10588	SL008644	4	15704573	15739936	4	15702950	15738313
CBX5	4540-11_2	CBX5	Chromobox protein homolog 5	P45973	SL009768	12	54624724	54673886	12	54230940	54280133
CDON	4541-49_2	CDON	Cell adhesion molecule-related/down-regulated by oncogenes	Q4KMG0	SL014092	11	125825691	125933230	11	125955796	126063335
CLU	4542-24_2	Clusterin	Clusterin	P10909	SL001896	8	27454434	27472548	8	27596917	27615031
COL23A1	4543-65_2	CONA1	Collagen alpha-1(XXIII) chain	Q86Y22	SL014048	5	177664619	178017556	5	178237618	178590555
PPBP	4544-4_3	CTAP-III	Connective tissue-activating peptide III	P02775	SL004708	4	74852755	74853914	4	73987038	73988197
DNAJC19	4545-53_3	DnaJ homolog	Mitochondrial import inner membrane translocase subunit TIM14	Q96DA6	SL006197	3	180701497	180707562	3	180983709	180989774
EMR2	4546-27_3	EMR2	EGF-like module-containing mucin-like hormone receptor-like 2	Q9UHX3	SL008822	19	14843205	14889353	19	14732393	14778541
FLRT1	4547-59_2	FLRT1	Leucine-rich repeat transmembrane protein FLRT1	Q9NZU1	SL014071	11	63870660	63886645	11	64103188	64119173
FUT3	4548-4_2	Fucosyltransferase 3	Galactoside 3(4)-L-fucosyltransferase	P21217	SL005575	19	5842899	5851485	19	5842888	5851474
FUT5	4549-78_2	FUT5	Alpha-(1,3)-fucosyltransferase 5	Q11128	SL014008	19	5865837	5903798	19	5865826	5870540
GPR114	4551-72_3	GP114	Probable G-protein coupled receptor 114	Q8IZF4	SL014094	16	57576333	57625593	16	57542421	57591681
HS6ST1	4552-13_2	H6ST1	Heparan-sulfate 6-O-sulfotransferase 1	O60243	SL014129	2	128994290	129076151	2	128236716	128318577
HDGFRP2	4553-65_3	HDGR2	Hepatoma-derived growth factor-related protein 2	Q7Z4V5	SL014009	19	4472284	4502223	19	4472287	4502211
IL34	4556-10_2	IL-34	Interleukin-34	Q6ZMJ4	SL013548	16	70613798	70694585	16	70579895	70660682
KIRREL3	4557-61_2	KIRR3	Kin of IRRE-like protein 3	Q8IZU9	SL014111	11	126293254	126873355	11	126423359	127003460
KYNU	4559-64_2	KYNU	Kynureninase	Q16719	SL013969	2	143635067	143799890	2	142877498	143055832
BIRC7	4561-65_2	Livin B	Baculoviral IAP repeat-containing protein 7 Isoform beta	Q96CA5	SL004299	20	61867235	61871859	20	63235883	63240507
NXPH1	4562-1_2	NXPH1	Neurexophilin-1	P58417	SL012457	7	8473585	8792593	7	8433955	8752963
PLCG1	4563-61_2	PLCG1	1-phosphatidylinositol 4,5-bisphosphate phosphodiesterase gamma-1	P19174	SL012108	20	39765600	39811629	20	41136960	41196801
PLXNC1	4564-2_2	PLXC1	Plexin-C1	O60486	SL006406	12	94542499	94701451	12	94148723	94307675
RSPO2	4566-24_3	RSPO2	R-spondin-2	Q6UXX9	SL013989	8	108911544	109095913	8	107899316	108083648
SH2D1A	4567-82_2	SH21A	SH2 domain-containing protein 1A	O60880	SL014468	X	123480194	123507005	X	124346344	124373155
SLITRK5	4568-17_2	SLIK5	SLIT and NTRK-like protein 5	O94991	SL014070	13	88324870	88331871	13	87672615	87696272
SORCS2	4569-52_2	SORC2	VPS10 domain-containing receptor SorCS2	Q96PQ0	SL014091	4	7194265	7744554	4	7192538	7742836
PPY	4588-1_2	PH	Pancreatic hormone	P01298	SL011499	17	42018172	42019836	17	43940804	43942468
ADCYAP1	4593-11_1	PACAP-27	Pituitary adenylate cyclase-activating polypeptide 27	P18509	SL011508	18	904944	912173	18	904943	912172
ADCYAP1	4594-22_2	PACAP-38	Pituitary adenylate cyclase-activating polypeptide 38	P18509	SL011498	18	904944	912173	18	904943	912172
IL6	4673-13_2	IL-6	Interleukin-6	P05231	SL000087	7	22765503	22771621	7	22725884	22732002
HIBADH	4693-72_2	3HIDH	3-hydroxyisobutyrate dehydrogenase, mitochondrial	P31937	SL008085	7	27565061	27702614	7	27525442	27662995
FABP3	4696-2_2	FABP	Fatty acid-binding protein, heart	P05413	SL001774	1	31838472	31849697	1	31365625	31376850
CSF2	4697-59_2	GM-CSF	Granulocyte-macrophage colony-stimulating factor	P04141	SL001726	5	131409483	131411859	5	132073790	132076170
LTA	4703-87_2	TNF-b	Lymphotoxin-alpha	P01374	SL000597	6	31529774	31581588	6	31562799	31613772
EPB41	4706-17_2	41	Protein 4.1	P11171	SL010830	1	29213603	29446553	1	28887091	29120046
HSD17B1	4708-3_2	17-beta-HSD 1	Estradiol 17-beta-dehydrogenase 1	P14061	SL004253	17	40701232	40707231	17	42549214	42555213
APOD	4712-28_2	Apo D	Apolipoprotein D	P05090	SL005361	3	195295573	195311076	3	195568702	195584205
IL3	4717-55_2	IL-3	Interleukin-3	P08700	SL000479	5	131396222	131398897	5	132060529	132063204
PPIB	4718-5_2	PPIB	Peptidyl-prolyl cis-trans isomerase B	P23284	SL007869	15	64448011	64455404	15	64155812	64163205
PDIA3	4719-58_2	Protein disulfide isomerase A3	Protein disulfide-isomerase A3	P30101	SL003524	15	44038590	44065477	15	43746392	43773279
TFF3	4721-54_2	TFF3	Trefoil factor 3	Q07654	SL006119	21	43731777	43735761	21	42311667	42315651
AFM	4763-31_3	Afamin	Afamin	P43652	SL004742	4	74347400	74369691	4	73481683	73504001
OLFM4	4769-10_3	Olfactomedin-4	Olfactomedin-4	Q6UX06	SL008590	13	53602894	53626192	13	53028759	53052057
SMPDL3A	4771-10_3	ASM3A	Acid sphingomyelinase-like phosphodiesterase 3a	Q92484	SL012754	6	123110315	123130865	6	122789049	122809720
FAM107B	4774-62_3	FAM107B	Protein FAM107B	Q9H098	SL016129	10	14560556	14816896	10	14518557	14774897
GSN	4775-34_3	Gelsolin	Gelsolin	P06396	SL005572	9	123970072	124095121	9	121207794	121332843
SERPINA6	4785-30_3	CBG	Corticosteroid-binding globulin	P08185	SL000347	14	94770585	94789731	14	94304248	94323394
CMPK1	4786-58_3	Cytidylate kinase	UMP-CMP kinase	P30085	SL007871	1	47799469	47844511	1	47333797	47378839
Human-virus	4792-51_2	C34 gp41 HIV Fragment	gp41 C34 peptide, HIV	Q70626	SL016148	0	0	0
LPO	4801-13_3	PERL	Lactoperoxidase	P22079	SL007153	17	56295909	56345879	17	58218548	58268518
COL8A1	4807-13_3	CO8A1	Collagen alpha-1(VIII) chain	P27658	SL008072	3	99357319	99518070	3	99638475	99799226
ITIH4	4811-33_3	ITI heavy chain H4	Inter-alpha-trypsin inhibitor heavy chain H4	Q14624	SL004739	3	52846991	52865495	3	52812975	52831479
TXNDC12	4815-25_3	TXD12	Thioredoxin domain-containing protein 12	O95881	SL016128	1	52485803	52521843	1	52020131	52056171
SFN	4829-43_6	STRATIFIN	14-3-3 protein sigma	P31947	SL001737	1	27189633	27190947	1	26863138	26864457
SELL	4831-4_2	sL-Selectin	L-Selectin	P14151	SL002823	1	169659808	169680839	1	169690667	169711698
TNFRSF10A	4832-75_2	TRAIL R1	Tumor necrosis factor receptor superfamily member 10A	O00220	SL004156	8	23047965	23082639	8	23190452	23225126
EPHA2	4834-61_2	Epithelial cell kinase	Ephrin type-A receptor 2	P29317	SL002654	1	16450832	16482582	1	16124337	16156087
CSF3	4840-73_1	G-CSF	Granulocyte colony-stimulating factor	P09919	SL001729	17	38171614	38174066	17	40015361	40017813
GPC3	4842-62_2	Glypican 3	Glypican-3	P51654	SL000070	X	132669773	133119922	X	133535745	133985895
IL1A	4851-25_1	IL-1a	Interleukin-1 alpha	P01583	SL000125	2	113531492	113542167	2	112773915	112784590
BMPR1A	4859-6_1	BMPR1A	Bone morphogenetic protein receptor type-1A	P36894	SL004080	10	88516407	88692595	10	86756650	86932838
BMPR2	4862-63_1	BMP RII	Bone morphogenetic protein receptor type-2	Q13873	SL004133	2	203241659	203432474	2	202376936	202567751
NTRK2	4866-59_2	TrkB	BDNF/NT-3 growth factors receptor	Q16620	SL004160	9	87283466	87638505	9	84668551	85027070
VEGFA	4867-15_2	VEGF121	Vascular endothelial growth factor A, isoform 121	P15692	SL003310	6	43737921	43754224	6	43770184	43786487
ANG	4874-3_1	Angiogenin	Angiogenin	P03950	SL000003	14	21152336	21167130	14	20684177	20698971
C3	4875-73_1	C3d	Complement C3d fragment	P01024	SL003362	19	6677715	6730573	19	6677704	6730562
F9	4876-32_1	Coagulation Factor IX	Coagulation factor IX	P00740	SL000357	X	138612917	138645617	X	139530758	139563458
F10	4878-3_1	Coagulation Factor X	Coagulation Factor X	P00742	SL000360	13	113777128	113803843	13	113122814	113149529
GDF2	4880-21_1	GDF2	Growth/differentiation factor 2	Q9UK05	SL007756	10	48413092	48416853	10	47322490	47326270
INS	4883-56_2	Insulin	Insulin	P01308	SL000021	11	2181009	2182571	11	2159779	2161341
CCL7	4886-3_1	MCP-3	C-C motif chemokine 7	P80098	SL000516	17	32597240	32599261	17	34270221	34272242
WNT7A	4889-82_1	WNT7A	Protein Wnt-7a	O00755	SL009951	3	13857755	13921618	3	13816258	13880121
POMC	4890-10_1	ACTH	Corticotropin	P01189	SL003461	2	25383722	25391772	2	25160853	25168903
GCG	4891-50_1	Glucagon	Glucagon	P01275	SL000433	2	162999392	163008914	2	162142873	162152404
C3	4900-8_1	C3a	C3a anaphylatoxin	P01024	SL000313	19	6677715	6730573	19	6677704	6730562
PPP3CA PPP3R1	4903-72_1	Calcineurin	Calcineurin	Q08209 P63098	SL003657	2 4	68405989 101944566	68483369 102269435	2 4	68178857 101023409	68256237 101348278
CASP2	4904-7_1	Caspase-2	Caspase-2	P42575	SL003710	7	142985308	143004789	7	143288215	143307696
COTL1	4905-63_1	Coactosin-like protein	Coactosin-like protein	Q14019	SL004814	16	84599200	84651683	16	84565594	84618077
F5	4906-35_1	Coagulation Factor V	Coagulation Factor V	P12259	SL000622	1	169483404	169555826	1	169514166	169586588
FGA FGB FGG	4907-56_1	D-dimer	D-dimer	P02671 P02675 P02679	SL000022	4	155484108	155534119	4	154562956	154612967
ENG	4908-6_1	Endoglin	Endoglin	P17813	SL004482	9	130577291	130617035	9	127815012	127854756
LGALS8	4909-68_1	Galectin-8	Galectin-8	O00214	SL005167	1	236681300	236716281	1	236518000	236552981
PLA2G1B	4910-21_1	GIB	Phospholipase A2	P04054	SL004064	12	120759914	120765592	12	120322111	120327789
GSTP1	4911-49_2	Glutathione S-transferase Pi	Glutathione S-transferase P	P09211	SL003643	11	67351066	67354131	11	67583595	67586660
GOT1	4912-17_1	GOT1	Aspartate aminotransferase, cytoplasmic	P17174	SL000280	10	101156627	101190381	10	99396870	99430624
CCL16	4913-78_1	HCC-4	C-C motif chemokine 16	O15467	SL003300	17	34303529	34308532	17	35976493	35981528
CGA CGB	4914-10_1	HCG	Human Chorionic Gonadotropin	P01215,P01233	SL001766	19 6	49526126 87795216	49562117 87804824	19 6	49022869 87085498	49058860 87095406
HBA1 HBB	4915-64_2	Hemoglobin	Hemoglobin	P69905, P68871	SL000836	11 16	5246694 222846	5250625 227521	11 16	5225464 172847	5229395 177522
IGHD IGK@ IGL@	4916-2_1	IgD	Immunoglobulin D	P01880	SL000460	0	0	0	14	106303099	106322323
ITGAV ITGB5	4917-62_1	Integrin aVb5	Integrin alpha-V: beta-5 complex	P06756, P18084	SL003182	2 3	187454792 124480795	187545628 124620265	2 3	186590065 124761948	186680901 124901418
LIFR	4919-56_2	LIF sR	Leukemia inhibitory factor receptor	P42702	SL004714	5	38475065	38608456	5	38474963	38608354
LYZ	4920-10_1	Lysozyme	Lysozyme C	P61626	SL000510	12	69742121	69748014	12	69348341	69354234
CCL19	4922-13_1	MIP-3b	C-C motif chemokine 19	Q99731	SL003189	9	34689564	34691274	9	34689567	34691277
AMH	4923-79_1	MIS	Muellerian-inhibiting factor	P03971	SL005201	19	2249308	2252072	19	2249309	2252073
MMP1	4924-32_1	MMP-1	Interstitial collagenase	P03956	SL000521	11	102660651	102668891	11	102789920	102798160
MMP13	4925-54_2	MMP-13	Collagenase 3	P45452	SL000523	11	102813724	102826463	11	102942995	102955734
SHBG	4929-55_1	SHBG	Sex hormone-binding globulin	P04278	SL005102	17	7517382	7536700	17	7613946	7633383
STC1	4930-21_1	Stanniocalcin-1	Stanniocalcin-1	P52823	SL005789	8	23699428	23712320	8	23841915	23854807
F3	4931-59_1	TF	Tissue Factor	P13726	SL000024	1	94994781	95007356	1	94529225	94541800
EREG	4956-2_1	EPI	Epiregulin	O14944	SL000139	4	75230860	75254468	4	74365143	74388751
RPSA	4957-1_2	40S ribosomal protein SA	40S ribosomal protein SA	P08865	SL004605	3	39448180	39454033	3	39406689	39412542
AGR2	4959-2_1	AGR2	Anterior gradient protein 2 homolog	O95994	SL004925	7	16831435	16873057	7	16791811	16833433
ANXA1	4960-72_1	annexin I	Annexin A1	P04083	SL004208	9	75766673	75785309	9	73151757	73170393
ANXA2	4961-17_1	annexin II	Annexin A2	P07355	SL004209	15	60639333	60695082	15	60347134	60402883
CDNF	4962-52_1	ARMEL	Cerebral dopamine neurotrophic factor	Q49AH0	SL012538	10	14861249	14880574	10	14819250	14838575
ARPP19	4963-19_1	ARP19	cAMP-regulated phosphoprotein 19	P56211	SL011708	15	52839242	52862080	15	52547045	52569883
ERAP1	4964-67_1	ARTS1	Endoplasmic reticulum aminopeptidase 1	Q9NZ08	SL007729	5	96096521	96143803	5	96760810	96808100
ATP5B	4965-27_1	ATP synthase beta chain	ATP synthase subunit beta, mitochondrial	P06576	SL005675	12	57031959	57039798	12	56638175	56646068
C1QBP	4967-1_1	C1QBP	Complement component 1 Q subcomponent-binding protein, mitochondrial	Q07021	SL008177	17	5336097	5352150	17	5432777	5448830
CAPG	4968-50_1	CAPG	Macrophage-capping protein	P40121	SL008099	2	85621871	85645555	2	85394748	85418432
CA1	4969-2_1	Carbonic anhydrase I	Carbonic anhydrase 1	P00915	SL004866	8	86239837	86291243	8	85327608	85379014
CA2	4970-55_1	carbonic anhydrase II	Carbonic anhydrase 2	P00918	SL000339	8	86376081	86393722	8	85463852	85481493
CTSZ	4971-1_1	CATZ	Cathepsin Z	Q9UBR2	SL008380	20	57570240	57582302	20	58995185	59007247
BIRC3	4973-18_1	cIAP-2	Baculoviral IAP repeat-containing protein 3	Q13489	SL003728	11	102188215	102210134	11	102317450	102339403
CRK	4976-57_1	CRK	Adapter molecule crk	P46108	SL013240	17	1323983	1366456	17	1420689	1463162
DBNL	4978-54_2	DBNL	Drebrin-like protein	Q9UJU6	SL011628	7	44084239	44109055	7	44044640	44069456
DPT	4979-34_2	DERM	Dermatopontin	Q07507	SL008178	1	168664697	168698502	1	168695459	168729264
DSC3	4981-6_1	DSC3	Desmocollin-3	Q14574	SL008709	18	28569974	28622781	18	30990008	31042815
PI3	4982-54_1	Elafin	Elafin	P19957	SL004458	20	43803517	43805185	20	45174876	45176544
ERP29	4983-6_1	ERP29	Endoplasmic reticulum resident protein 29	P30040	SL003522	12	112451120	112461255	12	112013316	112023451
ESD	4984-83_1	Esterase D	S-formylglutathione hydrolase	P10768	SL006378	13	47345391	47371367	13	46771256	46797232
FABP5	4985-11_1	FABPE	Fatty acid-binding protein, epidermal	Q01469	SL005352	8	82192598	82197012	8	81280363	81284777
PTK2	4986-59_1	FAK1	Focal adhesion kinase 1	Q05397	SL012248	8	141667999	142012315	8	140657900	141002216
FCAR	4987-17_1	FCAR	Immunoglobulin alpha Fc receptor	P24071	SL010373	19	55048402	55401838	19	54545136	54961872
FGFR4	4988-49_2	FGFR4	Fibroblast growth factor receptor 4	P22455	SL002036	5	176513887	176525145	5	177086886	177098144
FGG	4989-7_1	Fibrinogen g-chain dimer	Fibrinogen gamma chain	P02679	SL003341	4	155525286	155534119	4	154604134	154612967
GP1BA	4990-87_1	GP1BA	Platelet glycoprotein Ib alpha chain	P07359	SL006460	17	4835592	4838325	17	4932297	4935030
GPC5	4991-12_1	GPC5	Glypican-5	P78333	SL012469	13	92050929	93519490	13	91398675	92873682
GRN	4992-49_1	GRN	Granulins	P28799	SL007173	17	42422614	42430470	17	44345246	44353102
GSTA3	4993-16_1	GSTA3	Glutathione S-transferase A3	Q16772	SL000670	6	52761437	52774483	6	52847910	52909685
HNRNPK	4994-178_1	hnRNP K	Heterogeneous nuclear ribonucleoprotein K	P61978	SL002756	9	86582998	86595569	9	83968083	83980616
HPGD	4995-16_1	HPG-	15-hydroxyprostaglandin dehydrogenase [NAD(+)]	P15428	SL003930	4	175411328	175444305	4	174490177	174523154
HRG	4996-66_1	HRG	Histidine-rich glycoprotein	P04196	SL006448	3	186378005	186396029	3	186660216	186678240
EIF4A3	4997-19_1	IF4A3	Eukaryotic initiation factor 4A-III	P38919	SL011616	17	78109013	78120982	17	80135214	80147183
JAK2	4998-50_1	JAK2	Tyrosine-protein kinase JAK2	O60674	SL007025	9	4985033	5128183	9	4985033	5128183
LGALS3BP	5000-52_1	LG3BP	Galectin-3-binding protein	Q08380	SL006522	17	76967320	76976191	17	78971238	78980109
SCGB2A1	5001-6_2	Mammaglobin 2	Mammaglobin-B	O75556	SL001973	11	61976140	61981408	11	62208668	62213939
MMP14	5002-76_1	MMP-14	Matrix metalloproteinase-14	P50281	SL002646	14	23305766	23318236	14	22836557	22849027
MAPK11	5004-69_1	MK11	Mitogen-activated protein kinase 11	Q15759	SL007453	22	50702142	50709196	22	50263713	50270767
MAPK12	5005-4_1	MK12	Mitogen-activated protein kinase 12	P53778	SL007281	22	50683879	50700254	22	50245450	50261825
MAPK13	5006-71_1	MK13	Mitogen-activated protein kinase 13	O15264	SL006993	6	36095586	36107842	6	36127809	36144524
MAPK14	5007-1_1	MAPK14	Mitogen-activated protein kinase 14	Q16539	SL006920	6	35995488	36079013	6	36027677	36111236
SOD2	5008-51_1	Mn SOD	Superoxide dismutase [Mn], mitochondrial	P04179	SL001815	6	160090089	160183561	6	159669057	159762529
MSN	5009-11_1	Moesin	Moesin	P26038	SL005846	X	64808257	64961791	X	65588377	65741931
NAMPT	5011-11_1	PBEF	Nicotinamide phosphoribosyltransferase	P43490	SL003685	7	105888731	105926772	7	106248285	106286326
AK1	5012-67_1	Myokinase, human	Adenylate kinase isoenzyme 1	P00568	SL004296	9	130628759	130640022	9	127866480	127877743
CLIC1	5013-2_1	NCC27	Chloride intracellular channel protein 1	O00299	SL004915	6	31680530	31783827	6	31712749	31816046
NCK1	5014-49_1	NCK1	Cytoplasmic protein NCK1	P16333	SL006091	3	136581050	136668665	3	136862208	136949823
PLA2G7	5015-15_1	PAFAH	Platelet-activating factor acetylhydrolase	Q13093	SL003440	6	46671938	46703430	6	46704201	46735693
PARK7	5016-61_2	PARK7	Protein DJ-1	Q99497	SL008933	1	8014351	8045565	1	7954291	7985505
PRDX5	5017-19_1	Peroxiredoxin-5	Peroxiredoxin-5, mitochondrial	P30044	SL004932	11	64085560	64089283	11	64318088	64321811
PRDX6	5018-68_1	Peroxiredoxin-6	Peroxiredoxin-6	P30041	SL005694	1	173446405	173457946	1	173477266	173488807
UCHL1	5019-16_2	PGP9.5	Ubiquitin carboxyl-terminal hydrolase isozyme L1	P09936	SL002803	4	41258430	41270472	4	41256413	41268455
PGK1	5020-50_1	phosphoglycerate kinase 1	Phosphoglycerate kinase 1	P00558	SL003653	X	77320685	77384793	X	78065188	78129296
PPA1	5021-13_1	PPase	Inorganic pyrophosphatase	Q15181	SL004914	10	71962586	71993667	10	70202830	70233911
PSME1	5022-61_1	PSME1	Proteasome activator complex subunit 1	Q06323	SL008176	14	24605367	24608176	14	24136158	24138967
ADSL	5023-23_1	PUR8	Adenylosuccinate lyase	P30566	SL009792	22	40742507	40786467	22	40346500	40369367
RB1	5024-67_1	Rb	Retinoblastoma-associated protein	P06400	SL002522	13	48877887	49056122	13	48303751	48481986
RPS3	5026-66_1	RS3	40S ribosomal protein S3	P23396	SL008059	11	75110530	75133324	11	75399486	75422280
CD163	5028-59_1	sCD163	Scavenger receptor cysteine-rich type 1 protein M130	Q86VB7	SL005764	12	7623409	7656489	12	7470813	7503893
FAP	5029-3_1	SEPR	Seprase	Q12884	SL006528	2	163027194	163101661	2	162170684	162245151
SIRT2	5030-52_1	SIRT2	NAD-dependent protein deacetylase sirtuin-2	Q8IXJ6	SL006629	19	39369197	39390502	19	38878555	38899862
SPTAN1	5031-10_1	SPTA2	Spectrin alpha chain, non-erythrocytic 1	Q13813	SL008190	9	131314866	131395941	9	128552558	128633662
SSRP1	5032-64_1	SSRP1	FACT complex subunit SSRP1	Q08945	SL009868	11	57093459	57103351	11	57325985	57335877
TPM1	5033-27_1	Tropomyosin 1 alpha chain	Tropomyosin alpha-1 chain	P09493	SL004737	15	63334831	63364114	15	63042632	63071915
PRSS2	5034-79_1	Trypsin 2	Trypsin-2	P07478	SL010388	7	142457319	142460923	7	974021	977604
TYMS	5035-7_1	TS	Thymidylate synthase	P04818	SL000142	18	657604	673578	18	657604	673578
TNFAIP6	5036-50_1	TSG-6	Tumor necrosis factor-inducible gene 6 protein	P98066	SL004782	2	152214106	152236560	2	151357592	151380048
CD274	5060-62_3	B7-H1	Programmed cell death 1 ligand 1	Q9NZQ7	SL004852	9	5450503	5470566	9	5450503	5470566
ICOSLG	5061-27_3	B7-H2	ICOS ligand	O75144	SL004853	21	45642874	45660849	21 21	44222991 5022493	44240966 5040666
CD226	5062-60_3	CD226	CD226 antigen	Q15762	SL011100	18	67498394	67629039	18	69831158	69961803
CD300C	5066-134_3	CLM6	CMRF35-like molecule 6	Q08708	SL014270	17	72537247	72542282	17	74541108	74546143
CRTAM	5068-54_3	CRTAM	Cytotoxic and regulatory T-cell molecule	O95727	SL014208	11	122709208	122743347	11	122838500	122872639
CD55	5069-9_3	DAF	Complement decay-accelerating factor	P08174	SL004556	1	207494853	207534311	1	207321508	207360966
TNFRSF6B	5070-76_3	DcR3	Tumor necrosis factor receptor superfamily member 6B	O95407	SL003739	20	62328021	62330037	20	63659300	63698698
DSG2	5071-3_3	Desmoglein-2	Desmoglein-2	Q14126	SL004857	18	29078006	29128971	18	31498043	31549008
TNFRSF25	5073-30_2	DR3	Tumor necrosis factor receptor superfamily member 25	Q93038	SL004791	1	6521211	6526255	1	6461151	6466195
EPHA10	5076-53_2	EPHAA	Ephrin type-A receptor 10	Q5JZY3	SL014294	1	38179552	38230805	1	37713880	37765133
EPHB2	5077-28_3	EPHB2	Ephrin type-B receptor 2	P29323	SL007179	1	23037332	23241818	1	22710839	22921500
EPHB6	5078-82_3	EphB6	Ephrin type-B receptor 6	O15197	SL008414	7	142552792	142568847	7	142855061	142871094
TNFRSF18	5079-11_3	GITR	Tumor necrosis factor receptor superfamily member 18	Q9Y5U5	SL004859	1	1138888	1142071	1	1203508	1206691
GPNMB	5080-131_3	GPNMB	Transmembrane glycoprotein NMB	Q14956	SL007429	7	23275586	23314727	7	23235967	23275108
IL1RAPL2	5082-51_3	IL-1 sR9	X-linked interleukin-1 receptor accessory protein-like 2	Q9NP60	SL004849	X	103810996	105011822	X	104566315	105767829
IL17RB	5084-154_3	IL-17B R	interleukin-17 receptor B	Q9NRM6	SL005174	3	53880607	53899827	3	53846580	53865800
IL20RA	5085-18_3	IL-20 Ra	Interleukin-20 receptor subunit alpha	Q9UHF4	SL005181	6	137321108	137366298	6	136999971	137045180
IL22RA2	5087-5_3	IL-22BP	Interleukin-22 receptor subunit alpha-2	Q969J5	SL005183	6	137464968	137494785	6	137143820	137173648
IL23R	5088-175_3	IL-23 R	Interleukin-23 receptor	Q5VWK5	SL005185	1	67632083	67725662	1	67166400	67259979
IL7R	5089-11_3	IL-7 Ra	Interleukin-7 receptor subunit alpha	P16871	SL005189	5	35852797	35879705	5	35852695	35879603
LILRB1	5090-49_2	ILT-2	Leukocyte immunoglobulin-like receptor subfamily B member 1	Q8NHL6	SL005190	19	55007650	55148979	19	54547681	54632582
LILRB2	5091-28_3	ILT-4	Leukocyte immunoglobulin-like receptor subfamily B member 2	Q8N423	SL005191	19	54777675	54785039	19	54238904	54281944
JAG1	5092-51_3	JAG1	Protein jagged-1	P78504	SL007328	20	10618332	10654694	20	10637684	10674107
JAG2	5093-47_3	JAG2	Protein jagged-2	Q9Y219	SL007774	14	105607318	105635161	14	105140981	105168824
AMICA1	5094-62_3	JAML1	Junctional adhesion molecule-like	Q86YT9	SL009202	11	118064455	118095809	11	118193740	118225094
KIR2DL4	5095-21_3	KI2L4	Killer cell immunoglobulin-like receptor 2DL4	Q99706	SL012698	19	55236002	55325972	19	54733566	54844782
KIR3DL2	5096-51_3	KI3L2	Killer cell immunoglobulin-like receptor 3DL2	P43630	SL014269	19	55283720	55378662	19	54780466	54897308
KIR3DS1	5097-14_3	KI3S1	Killer cell immunoglobulin-like receptor 3DS1	Q14943	SL014289	0	0	0	19	54770963	54875495
KLRF1	5098-79_3	KLRF1	Killer cell lectin-like receptor subfamily F member 1	Q9NZS2	SL014209	12	9980077	9997606	12	9827481	9845007
LAG3	5099-14_3	LAG-3	Lymphocyte activation gene 3 protein	P18627	SL005195	12	6881678	6887621	12	6772512	6778455
SCARB2	5100-53_3	LIMP II	Lysosome membrane protein 2	Q14108	SL005197	4	77079890	77135046	4	76158737	76213893
MICB	5102-55_3	MICB	MHC class I polypeptide-related sequence B	Q29980	SL005200	6	31447882	31555259	6	31485545	31587478
CD200R1	5103-30_3	MO2R1	Cell surface glycoprotein CD200 receptor 1	Q8TD46	SL014288	3	112640056	112693969	3	112921209	112975122
NCR1	5104-57_3	NKp46	Natural cytotoxicity triggering receptor 1	O76036	SL005207	19	55080219	55452549	19	54576966	54946235
RTN4R	5105-2_3	Nogo Receptor	Reticulon-4 receptor	Q9BZR6	SL005208	22	20228938	20270769	22	20241415	20283246
NOTCH2	5106-52_3	NOTC2	Neurogenic locus notch homolog protein 2	Q04721	SL007356	1	120454176	120612240	1	119911553	120069626
NOTCH1	5107-7_2	Notch 1	Neurogenic locus notch homolog protein 1	P46531	SL005703	9	139388896	139440314	9	136494444	136545862
NOTCH3	5108-72_3	Notch-3	Neurogenic locus notch homolog protein 3	Q9UM47	SL005209	19	15270444	15311792	19	15159038	15200981
NRCAM	5109-24_3	Nr-CAM	Neuronal cell adhesion molecule	Q92823	SL005210	7	107788068	108097161	7	108147623	108456717
NRXN1	5110-84_3	NRX1B	Neurexin-1-beta	P58400	SL009054	2	50145643	51259674	2	49918505	51032561
NRXN3	5111-15_3	NRX3B	Neurexin-3-beta	Q9HDB5	SL008728	14	78708734	80330762	14	78242391	79868290
CD200	5112-73_3	OX2G	OX-2 membrane glycoprotein	P41217	SL014268	3	112051194	112081659	3	112332347	112362812
PRLR	5114-65_3	Prolactin Receptor	Prolactin receptor	P16471	SL005212	5	35048861	35230794	5	35048756	35230589
RELT	5115-31_3	RELT	Tumor necrosis factor receptor superfamily member 19L	Q969Z4	SL005213	11	73087309	73108519	11	73376264	73397474
ROBO2	5116-62_2	ROBO2	Roundabout homolog 2	Q9HCK4	SL007680	3	75955846	77699115	3	75906695	77649964
ROBO3	5117-14_3	ROBO3	Roundabout homolog 3	Q96MS0	SL014148	11	124735282	124751366	11	124865386	124881470
RTN4	5118-74_2	RTN4	Reticulon-4	Q9NQC3	SL008309	2	55199325	55339757	2	54972187	55112621
SEMA6A	5122-92_2	Semaphorin-6A	Semaphorin-6A	Q9H2E6	SL005214	5	115779312	115910630	5	116443616	116574934
ICAM5	5124-69_3	sICAM-5	Intercellular adhesion molecule 5	Q9UMF0	SL005169	19	10400657	10407454	19	10289981	10296778
SIGLEC14	5125-6_3	SIG14	Sialic acid-binding Ig-like lectin 14	Q08ET2	SL014292	19	52145806	52150054	19	51642553	51646801
SLAMF6	5128-53_3	SLAF6	SLAM family member 6	Q96DU3	SL014228	1	160454820	160493052	1	160485030	160523262
SCARF1	5129-12_3	SREC-I	Scavenger receptor class F member 1	Q14162	SL005221	17	1537152	1549041	17	1633858	1645789
SCARF2	5130-67_3	SREC-II	Scavenger receptor class F member 2	Q96GP6	SL005222	22	20778874	20792146	22	20424585	20437859
TNFRSF19	5131-15_3	TAJ	Tumor necrosis factor receptor superfamily member 19	Q9NS68	SL004863	13	24144509	24250232	13	23570370	23676104
IL27RA	5132-71_3	TCCR	Interleukin-27 receptor subunit alpha	Q6UWB1	SL005223	19	14142560	14163743	19	14031748	14053216
TGFBR2	5133-17_3	TGF-b R II	TGF-beta receptor type-2	P37173	SL002078	3	30647994	30735634	3	30606502	30694142
HAVCR2	5134-52_2	TIMD3	Hepatitis A virus cellular receptor 2	Q8TDQ0	SL007547	5	156512843	156569880	5	157085832	157142869
TNFRSF12A	5138-50_3	TWEAKR	Tumor necrosis factor receptor superfamily member 12A	Q9NP84	SL004366	16	3068446	3072384	16	3018445	3022383
UNC5C	5139-32_3	UNC5H3	Netrin receptor UNC5C	O95185	SL005230	4	96083655	96470357	4	95162504	95549206
UNC5D	5140-56_3	UNC5H4	Netrin receptor UNC5D	Q6UXZ4	SL005231	8	35092975	35654068	8	35235457	35796550
PDE7A	5178-5_3	PDE7A	High affinity cAMP-specific 3',5'-cyclic phosphodiesterase 7A	Q13946	SL011406	8	66629745	66754557	8	65717510	65842322
PRKAA1 PRKAB1 PRKAG1	5183-53_3	AMPK a1b1g1	AMP Kinase (alpha1beta1gamma1)	Q13131 Q9Y478 P54619	SL016548	12 12 5	120105558 49396057 40759481	120119435 49412980 40798476	12 12 5	119667753 49002274 40759379	119681630 49019197 40798374
KRAS	5193-51_3	K-ras	GTPase KRas	P01116	SL002542	12	25357723	25403870	12	25204789	25250936
NMT1	5196-7_3	NMT1	Glycylpeptide N-tetradecanoyltransferase 1	P30419	SL006476	17	43128978	43186384	17	45051610	45109016
PDE9A	5201-50_4	PDE9A	High affinity cGMP-specific 3',5'-cyclic phosphodiesterase 9A	O76083	SL016554	21	44073746	44195619	21	42653636	42775509
PPID	5202-4_3	PPID	Peptidyl-prolyl cis-trans isomerase D	Q08752	SL007373	4	159630286	159644548	4	158709134	158723396
PSME3	5204-13_3	PSME3	Proteasome activator complex subunit 3	P61289	SL005308	17	40976402	40995774	17	42824385	42843758
GCKR	5223-59_3	GCKR	Glucokinase regulatory protein	Q14397	SL015728	2	27719709	27746554	2	27496842	27523684
CSNK2A1 CSNK2B	5225-50_3	CK2-A1:B	Casein kinase II 2-alpha:2-beta heterotetramer	P68400 P67870	SL016550	20 6	459116 31615195	524465 31717606	20 6	473591 31647414	543821 31749825
CSNK2A2 CSNK2B	5226-36_3	CK2-A2:B	Casein kinase II 2-alpha':2-beta heterotetramer	P19784 P67870	SL016551	16 6	58191811 31615195	58231824 31717606	16 6	58157907 31647414	58197920 31749825
PDK1	5227-60_3	PDK1	[Pyruvate dehydrogenase (acetyl-transferring)] kinase isozyme 1, mitochondrial	Q15118	SL006921	2	173420101	173489823	2	172555373	172608669
KIF23	5228-25_2	KIF23	Kinesin-like protein KIF23	Q02241	SL006189	15	69706585	69740764	15	69414246	69448427
IMPDH1	5229-90_3	IMDH1	Inosine-5'-monophosphate dehydrogenase 1	P20839	SL014735	7	128032331	128050306	7	128392277	128410252
HMGCR	5230-99_3	HMGR	3-hydroxy-3-methylglutaryl-coenzyme A reductase	P04035	SL016557	5	74632154	74657929	5	75336329	75362104
PCSK9	5231-79_3	PCSK9	Proprotein convertase subtilisin/kexin type 9	Q8NBP7	SL012707	1	55505221	55530525	1	55039548	55064852
NR1D1	5236-2_3	NR1D1	Nuclear receptor subfamily 1 group D member 1	P20393	SL007145	17	38249040	38256978	17	40092787	40100725
PPIE	5238-26_3	PPIE	Peptidyl-prolyl cis-trans isomerase E	Q9UNP9	SL013928	1	40157854	40229586	1	39692182	39763914
MAP2K4	5242-37_3	MP2K4	Dual specificity mitogen-activated protein kinase kinase 4	P45985	SL007237	17	11924141	12047147	17	12020824	12143830
MAPK9	5244-12_3	JNK2	Mitogen-activated protein kinase 9	P45984	SL004716	5	179660143	179719099	5	180233143	180292099
PRKAA2 PRKAB2 PRKAG1	5245-40_5	AMPK a2b2g1	AMP Kinase (alpha2beta2gamma1)	P54646 O43741 P54619	SL016549	1 1 12	57110995 146626685 49396057	57181008 146644129 49412980	1 1 12	56645322 147155106 49002274	56715335 147172550 49019197
PDE2A	5246-64_3	cGMP-stimulated PDE	cGMP-dependent 3',5'-cyclic phosphodiesterase	O00408	SL005730	11	72287185	72385635	11	72576141	72674591
PPIF	5248-68_2	Cyclophilin F	Peptidyl-prolyl cis-trans isomerase F, mitochondrial	P30405	SL005793	10	81107225	81115093	10	79347469	79355337
STK17B	5249-31_3	DRAK2	Serine/threonine-protein kinase 17B	O94768	SL016566	2	196998290	197041227	2	196133566	196176503
IMPDH2	5250-53_3	IMDH2	Inosine-5'-monophosphate dehydrogenase 2	P12268	SL010928	3	49061758	49066841	3	49024325	49029408
PDE11A	5252-33_3	PDE11	Dual 3',5'-cyclic-AMP and -GMP phosphodiesterase 11A	Q9HCR9	SL016555	2	178487980	178973066	2	177623252	178108339
PDE3A	5254-69_3	PDE3A	cGMP-inhibited 3',5'-cyclic phosphodiesterase A	Q14432	SL016553	12	20522179	20837315	12	20369245	20684381
PDE4D	5255-22_3	PDE4D	cAMP-specific 3',5'-cyclic phosphodiesterase 4D	Q08499	SL011404	5	58264865	59817947	5	58969038	60522120
PDE5A	5256-86_3	PDE5A	cGMP-specific 3',5'-cyclic phosphodiesterase	O76074	SL011405	4	120415550	120550146	4	119494395	119628991
MAP3K7 TAB1	5259-2_3	TAK1-TAB1	Mitogen-activated protein kinase kinase kinase 7:TGF-beta-activated kinase 1 and MAP3K7-binding protein 1 fusion	O43318 Q15750	SL016567	22 6	39795746 91223292	39833065 91296764	22 6	39399741 90513573	39437060 90587045
TYK2	5260-80_3	TYK2	Non-receptor tyrosine-protein kinase TYK2	P29597	SL007181	19	10461209	10491352	19	10350529	10380676
ABL2	5261-13_3	ABL2	Abelson tyrosine-protein kinase 2	P42684	SL010488	1	179068462	179198819	1	179099327	179229684
BCAR3	5262-57_3	BCAR3	Breast cancer anti-estrogen resistance protein 3	O75815	SL014470	1	94027347	94312706	1	93561786	93847150
CALR	5264-65_3	calreticulin	Calreticulin	P27797	SL003520	19	13049392	13055303	19	12938578	12944489
GRAP2	5265-12_3	GRB2-related adapter protein 2	GRB2-related adapter protein 2	O75791	SL005725	22	40297086	40369725	22	39901082	39973721
MMP16	5268-49_3	MMP-16	Matrix metalloproteinase-16	P51512	SL003331	8	89044237	89340254	8	88032009	88328025
SHC1	5272-55_2	SHC1	SHC-transforming protein 1	P29353	SL014469	1	154934774	154946871	1	154962298	154974395
SLC25A18	5280-68_5	GHC2	Mitochondrial glutamate carrier 2	Q9H1K4	SL016563	22	18043139	18073760	22	17563439	17590994
CCL11	5301-7_3	Eotaxin	Eotaxin	P51671	SL000406	17	32612687	32615353	17	34285668	34288334
F9	5307-12_3	Coagulation Factor IXab	Coagulation factor IXab	P00740	SL004400	X	138612917	138645617	X	139530758	139563458
ELANE	5308-89_2	Elastase	Neutrophil elastase	P08246	SL000401	19	851014	856242	19	851014	856285
APOE	5312-49_3	Apo E2	Apolipoprotein E (isoform E2)	P02649	SL000277	19	45409011	45412650	19	44905754	44909393
F2	5316-54_3	Prothrombin	Prothrombin	P00734	SL000558	11	46740730	46761056	11	46719180	46739506
CD70	5317-3_3	CD70	CD70 antigen	P32970	SL007195	19	6583194	6604114	19	6583183	6604103
ANXA6	5335-73_3	annexin VI	Annexin A6	P08133	SL003647	5	150480273	150537443	5	151100712	151157882
CD86	5337-64_3	B7-2	T-lymphocyte activation antigen CD86	P42081	SL004131	3	121774213	121839983	3	122055366	122121139
S100A9	5339-49_3	calgranulin B	Protein S100-A9	P06702	SL004477	1	153330330	153333503	1	153357854	153361027
CASP10	5340-24_3	Caspase-10	Caspase-10	Q92851	SL003717	2	202047604	202094129	2	201182881	201229406
CPE	5343-74_3	CBPE	Carboxypeptidase E	P16870	SL008703	4	166282346	166419472	4	165361194	165498320
CKAP2	5345-51_3	CKAP2	Cytoskeleton-associated protein 2	Q8WWK9	SL006675	13	53029564	53050763	13	52455429	52476628
CPNE1	5346-24_3	CPNE1	Copine-1	Q99829	SL011808	20	34213953	34252878	20	35626031	35664956
CCNB1	5347-59_3	Cyclin B1	G2/mitotic-specific cyclin-B1	P14635	SL000130	5	68462837	68474072	5	69167010	69178245
DLL1	5349-69_3	DLL1	Delta-like protein 1	O00548	SL006970	6	170591294	170599561	6	170282206	170306565
HNRNPA2B1	5351-52_3	hnRNP A2/B1	Heterogeneous nuclear ribonucleoproteins A2/B1	P22626	SL004891	7	26229547	26241149	7	26189927	26201529
TNFRSF14	5352-11_3	HVEM	Tumor necrosis factor receptor superfamily member 14	Q92956	SL004145	1	2487078	2496821	1	2555639	2565622
KRT18	5354-11_3	Keratin 18	Keratin, type I cytoskeletal 18	P05783	SL000655	12	53342655	53346685	12	52948871	52952901
TNFSF14	5355-69_3	LIGHT	Tumor necrosis factor ligand superfamily member 14	O43557	SL004648	19	6663148	6670599	19	6661253	6670588
MIF	5356-2_3	MIF	Macrophage migration inhibitory factor	P14174	SL003080	22	24236191	24237414	22	23894004	23895227
NLGN4X	5357-60_3	NLGNX	Neuroligin-4, X-linked	Q8N0W4	SL014113	X	5758678	6146904	X	5840637	6228863
OMD	5358-3_3	OMD	Osteomodulin	Q99983	SL008574	9	95176527	95186743	9	92414245	92424461
PIM1	5359-65_3	PIM1	Serine/threonine-protein kinase pim-1	P11309	SL002702	6	37137979	37143202	6	37170203	37175426
SEMA3E	5363-51_3	Semaphorin 3E	Semaphorin-3E	O15041	SL010470	7	82993222	83278326	7	83363906	83649010
SET	5364-7_3	SET	Protein SET	Q01105	SL007336	9	131445703	131458679	9	128683424	128696400
TNFRSF13C	5383-14_3	BAFF Receptor	Tumor necrosis factor receptor superfamily member 13C	Q96RJ3	SL004671	22	42321045	42322822	22	41922023	41926818
BRF1	5384-67_3	BRF-1	Transcription factor IIIB 90 kDa subunit	Q92994	SL016130	14	105675623	105781926	14	105209286	105315589
LEPR	5400-52_3	sLeptin R	Leptin receptor	P48357	SL003184	1	65886248	66107242	1	65420652	65641559
TNFRSF21	5404-53_3	DR6	Tumor necrosis factor receptor superfamily member 21	O75509	SL004871	6	47199268	47277641	6	47231532	47309905
CDH15	5410-53_3	CAD15	Cadherin-15	P55291	SL007295	16	89238175	89261900	16	89171767	89195492
CD27	5412-53_3	CD27	CD27 antigen	P26842	SL004134	12	6554033	6560884	12	6444867	6451718
TNFRSF11A	5424-55_3	RANK	Tumor necrosis factor receptor superfamily member 11A	Q9Y6Q6	SL003690	18	59992520	60058516	18	62325287	62391292
TNNI2	5440-26_3	Troponin I, skeletal, fast twitch	Troponin I, fast skeletal muscle	P48788	SL004594	11	1860219	1862910	11	1838989	1841680
TNNI3	5441-67_3	Troponin I	Troponin I, cardiac muscle	P19429	SL001761	19	55663137	55669141	19	55151767	55157773
NPPA	5443-62_2	ANP	Atrial natriuretic factor	P01160	SL002505	1	11905766	11908402	1	11845709	11848345
ALCAM	5451-1_3	ALCAM	CD166 antigen	Q13740	SL003166	3	105085753	105295744	3	105366909	105576900
CST1	5459-33_3	CYTN	Cystatin-SN	P01037	SL010456	20	23728190	23731905	20	23747553	23751268
IL17RC	5468-67_3	IL-17 RC	Interleukin-17 receptor C	Q8NAC3	SL011068	3	9958758	9975314	3	9917074	9933630
PRKCB	5475-10_3	PKC-B-II	Protein kinase C beta type (splice variant beta-II)	P05771	SL000553	16	23847322	24231932	16	23836001	24220611
PRKCG	5476-66_3	PKC-G	Protein kinase C gamma type	P05129	SL000556	19	54382444	54410906	19	53879190	53907652
SLAMF7	5487-7_3	SLAF7	SLAM family member 7	Q9NQ25	SL016928	1	160709037	160724611	1	160739057	160754821
SRC	5488-74_3	SRCN1	Proto-oncogene tyrosine-protein kinase Src	P12931	SL010516	20	35973088	36034453	20	37344685	37406050
STIP1	5489-18_3	Stress-induced-phosphoprotein 1	Stress-induced-phosphoprotein 1	P31948	SL010250	11	63952744	63972015	11	64185272	64204543
SPOCK1	5490-53_3	Testican-1	Testican-1	Q08629	SL010384	5	136310987	136934068	5	136975298	137598379
SPOCK2	5491-12_3	Testican-2	Testican-2	Q92563	SL010471	10	73818793	73848790	10	72059035	72089032
SNRPF	5494-52_3	RUXF	Small nuclear ribonucleoprotein F	P62306	SL009790	12	96252706	96297606	12	95858928	95903828
