# Supplementary material for: Epigenetics meets proteomics in an epigenome-wide association study with circulating blood plasma protein traits
Source: Nat Commun. 2020 Jan 3;11:15. doi: 10.1038/s41467-019-13831-w (PMC6941977; doi:10.1038/s41467-019-13831-w)
Supplement: Supplementary file 3 — Supplementary Data 2 [file 41467_2019_13831_MOESM3_ESM.xlsx]

## Sheet: Legend
Supplementary Data 2: Summary statistics for replicated pQTMs identified at the different steps of the pEWAS.
Epigenetics meets proteomics in an epigenome-wide association study with circulating blood plasma protein traits
Zaghlool et al.
Column Header	Description
CpG	Illumina 450K methylation identifier
Protein	SomaLogic aptamer sequence identifier
Step0_est (No Covariates)	Effect size of assocation between CpG and protein with no covariates
Step0_se	Standard error of assocation between CpG and protein with no covariates
Step0_p	P-value of assocation between CpG and protein with no covariates
Step1_est (Sex)	Effect size of assocation between CpG and protein after regressing out gender
Step1_se	Standard error of assocation between CpG and protein after regressing out gender
Step1_p	P-value of assocation between CpG and protein residuals after regressing out gender
Step2_est (White Blood Cells)	Effect size of assocation between CpG and protein after regressing out white blood cells
Step2_se	Standard error of assocation between CpG and protein after regressing out white blood cells
Step2_p	P-value of assocation between CpG and protein residuals after regressing out white blood cells
Step3_est (SNPs)	Effect size of assocation between CpG and protein after regressing out SNPs
Step3_se	Standard error of assocation between CpG and protein after regressing out SNPs
Step3_p	P-value of assocation between CpG and protein residuals after regressing out SNPs
Step4_est (Age)	Effect size of assocation between CpG and protein after regressing out age
Step4_se	Standard error of assocation between CpG and protein after regressing out age
Step4_p	P-value of assocation between CpG and protein residuals after regressing out age
Step5_est (Smoking)	Effect size of assocation between CpG and protein after regressing out smoking
Step5_se	Standard error of assocation between CpG and protein after regressing out smoking
Step5_p	P-value of assocation between CpG and protein residuals after regressing out smoking
Step6_est (BMI)	Effect size of assocation between CpG and protein after regressing out body mass index
Step6_se	Standard error of assocation between CpG and protein after regressing out body mass index
Step6_p	P-value of assocation between CpG and protein residuals after regressing out body mass index
Step7_est (Diabetes)	Effect size of assocation between CpG and protein after regressing out diabetes
Step7_se	Standard error of assocation between CpG and protein after regressing out diabetes
Step7_p	P-value of assocation between CpG and protein residuals after regressing out diabetes

## Sheet: Supplementary Data 2
Supplementary Data 2: Summary statistics for replicated pQTMs identified at the different steps of the pEWAS.
CpG	Protein	Step0_est	Step0_se	Step0_p	Step1_est	Step1_se	Step1_p	Step2_est	Step2_se	Step2_p	Step3_est	Step3_se	Step3_p	Step4_est	Step4_se	Step4_p	Step5_est	Step5_se	Step5_p	Step6_est	Step6_se	Step6_p	Step7_est	Step7_se	Step7_p
cg03830006	4435-66_2	0.707974	0.0233785	3.82908e-140	0.713934	0.0231734	1.34312e-143	0.715457	0.023149	3.02827e-144	0.715457	0.023149	3.02827e-144	0.715502	0.0231313	2.05596e-144	0.716042	0.0231047	1.14814e-144	0.720632	0.0229664	3.33344e-147	0.720572	0.0229678	3.56551e-147
cg13679714	4435-66_2	0.661848	0.0245452	4.72784e-119	0.673774	0.0241906	6.21733e-125	0.678041	0.0240705	4.95209e-127	0.678041	0.0240705	4.95209e-127	0.679733	0.0240223	7.11653e-128	0.679689	0.0240949	3.67938e-127	0.682545	0.024021	1.59391e-128	0.682575	0.0240201	1.53982e-128
cg01348922	4435-66_2	0.625578	0.0254482	1.82968e-103	0.637406	0.0251437	1.75485e-108	0.644976	0.0249367	7.42986e-112	0.644976	0.0249367	7.42986e-112	0.646358	0.024903	1.8861e-112	0.645248	0.0249849	1.71076e-111	0.648388	0.0249126	8.19462e-113	0.648404	0.0249122	8.0556e-113
cg21462477	4435-66_2	0.446614	0.0291763	2.15979e-47	0.455324	0.0290304	2.02046e-49	0.470936	0.0287623	3.34482e-53	0.470936	0.0287623	3.34482e-53	0.476143	0.0286713	1.6678e-54	0.473118	0.0287837	1.57244e-53	0.474397	0.0287532	7.10988e-54	0.474399	0.0287531	7.09873e-54
cg24673886	4435-66_2	0.363324	0.0304321	1.08864e-30	0.363807	0.0304394	9.50178e-31	0.371137	0.0303429	4.99976e-32	0.371137	0.0303429	4.99976e-32	0.380595	0.0302188	1.0144e-33	0.376684	0.0303413	7.20842e-33	0.37212	0.0303991	4.60563e-32	0.372258	0.0303973	4.35609e-32
cg12227660	4148-49_2	-0.367982	0.0302956	1.2122e-31	-0.365908	0.0303223	2.79111e-31	-0.355692	0.030451	1.55429e-29	-0.355692	0.030451	1.55429e-29	-0.357165	0.0304327	8.78542e-30	-0.358078	0.0304861	8.11865e-30	-0.358313	0.0304832	7.41234e-30	-0.35893	0.0304754	5.83036e-30
cg02194908	3403-1_2	-0.284856	0.0312521	4.65716e-19	-0.28271	0.0312707	8.70359e-19	-0.285512	0.0312418	3.79975e-19	-0.39591	0.0340211	6.40537e-29	-0.395691	0.0340139	6.66455e-29	-0.401659	0.0339727	1.01931e-29	-0.402717	0.0339603	7.13496e-30	-0.402263	0.0339769	8.65067e-30
cg08510456	4407-10_1	-0.254185	0.0315116	2.19181e-15	-0.25137	0.0315356	4.53364e-15	-0.404841	0.0297923	1.54762e-38	-0.350531	0.0307592	3.13659e-28	-0.351926	0.0307515	1.92988e-28	-0.353366	0.0308064	1.50535e-28	-0.354035	0.0307957	1.16051e-28	-0.355162	0.0307849	7.6885e-29
cg04497992	4148-49_2	-0.348618	0.030556	2.48434e-28	-0.348146	0.030564	2.99182e-28	-0.349854	0.0305425	1.56767e-28	-0.349854	0.0305425	1.56767e-28	-0.347036	0.0305737	4.47269e-28	-0.348473	0.0306211	3.38272e-28	-0.348374	0.0306221	3.50809e-28	-0.348712	0.0306174	3.08484e-28
cg03497872	3403-1_2	0.502953	0.0309679	5.96729e-52	0.503227	0.0309492	4.72689e-52	0.501844	0.0309984	1.13786e-51	0.391747	0.0343713	7.04684e-28	0.392331	0.0343454	5.48233e-28	0.395945	0.0345059	3.3856e-28	0.39587	0.0345025	3.42084e-28	0.395765	0.0344926	3.4116e-28
cg19434937	4148-49_2	-0.317945	0.0310266	1.99226e-23	-0.319823	0.0310039	1.05649e-23	-0.347553	0.0306862	5.87687e-28	-0.347553	0.0306862	5.87687e-28	-0.347353	0.0306844	6.23332e-28	-0.348763	0.0307324	4.77322e-28	-0.34865	0.0307351	5.00259e-28	-0.349256	0.0307373	4.1372e-28
cg05753799	4148-49_2	0.0233109	0.0326434	0.475338	0.0254839	0.0326487	0.435266	0.344224	0.030691	1.75597e-27	0.344224	0.030691	1.75597e-27	0.345863	0.0306715	9.59217e-28	0.345134	0.0307473	1.62952e-27	0.34547	0.0307427	1.43731e-27	0.342987	0.0307753	3.6083e-27
cg10773601	4500-50_2	-0.382091	0.0302035	5.62587e-34	-0.364087	0.0304333	8.54294e-31	-0.336937	0.0307911	2.6143e-26	-0.336937	0.0307911	2.6143e-26	-0.337395	0.0307843	2.2076e-26	-0.340021	0.0308188	1.0943e-26	-0.340003	0.0308194	1.10323e-26	-0.340855	0.0308075	8.05561e-27
cg21942893	3514-49_2	-0.372725	0.0302659	2.03116e-32	-0.371476	0.0302806	3.36168e-32	-0.339401	0.0306926	8.2645e-27	-0.339401	0.0306926	8.2645e-27	-0.336766	0.0307246	2.15098e-26	-0.334371	0.030818	6.44002e-26	-0.334065	0.0308228	7.20987e-26	-0.334383	0.0308214	6.48893e-26
cg13774539	4148-49_2	-0.334808	0.0308209	5.68536e-26	-0.335612	0.0308092	4.23559e-26	-0.331299	0.0308489	1.88245e-25	-0.331299	0.0308489	1.88245e-25	-0.330613	0.0308577	2.40123e-25	-0.330191	0.0309287	3.51379e-25	-0.330035	0.0309307	3.7129e-25	-0.331199	0.0309182	2.48024e-25
cg10604476	5124-69_3	0.438902	0.0293479	1.58252e-45	0.437919	0.0293599	2.55777e-45	0.447	0.0292166	2.35294e-47	0.322857	0.0334849	6.58693e-21	0.322116	0.0334781	7.85815e-21	0.329004	0.0335358	1.51042e-21	0.354773	0.0333633	8.16106e-25	0.355638	0.0333474	6.09296e-25
cg21042333	2953-31_2	0.197144	0.0323294	1.57684e-09	0.363473	0.0309806	9.93774e-30	0.363183	0.0309951	1.15777e-29	0.355098	0.0339536	5.04184e-24	0.356861	0.0336991	1.49088e-24	0.357174	0.0337765	1.74598e-24	0.359074	0.0337704	1.01499e-24	0.360535	0.0337501	6.37628e-25
cg03856470	3403-1_2	0.350657	0.0305118	1.0682e-28	0.347516	0.0305495	3.48835e-28	0.353775	0.0304727	3.23994e-29	0.326098	0.030799	7.92236e-25	0.326103	0.030799	7.90815e-25	0.32532	0.0308732	1.29914e-24	0.325643	0.0308696	1.16266e-24	0.32659	0.0308589	8.38124e-25
cg03650189	5124-69_3	0.371591	0.0302488	2.79779e-32	0.369643	0.0302741	6.18764e-32	0.37935	0.0301464	1.12349e-33	0.325513	0.0326511	3.12755e-22	0.324484	0.032642	4.05411e-22	0.321537	0.0327617	1.27127e-21	0.343375	0.0324968	1.28057e-24	0.343528	0.0324958	1.22141e-24
cg16651537	4500-50_2	-0.365908	0.0304318	4.47238e-31	-0.350107	0.0306318	2.03848e-28	-0.32127	0.030967	6.008e-24	-0.32127	0.030967	6.008e-24	-0.322649	0.0309534	3.78461e-24	-0.323534	0.0310161	3.56895e-24	-0.323539	0.0310159	3.56181e-24	-0.325742	0.0309893	1.67074e-24
cg13312337	4148-49_2	-0.318113	0.0308904	1.2263e-23	-0.316133	0.0309131	2.38884e-23	-0.326502	0.0308039	7.12418e-25	-0.326502	0.0308039	7.12418e-25	-0.326436	0.0308072	7.35095e-25	-0.326307	0.0308746	9.65829e-25	-0.326411	0.0308733	9.31342e-25	-0.323997	0.030901	2.14009e-24
cg22910295	5124-69_3	0.41782	0.0296015	3.52496e-41	0.416564	0.0296203	6.42749e-41	0.425853	0.0294797	7.12047e-43	0.309107	0.0327017	3.0307e-20	0.307946	0.0326943	4.04534e-20	0.312771	0.0327193	1.20838e-20	0.338382	0.032421	4.31177e-24	0.338787	0.0324105	3.7168e-24
cg07562835	4148-49_2	-0.328801	0.0311667	1.20195e-24	-0.331096	0.0311247	5.19902e-25	-0.324674	0.0311966	4.6148e-24	-0.324674	0.0311966	4.6148e-24	-0.325313	0.0311945	3.78179e-24	-0.325913	0.0312558	3.87422e-24	-0.325844	0.0312523	3.91207e-24	-0.324513	0.0312641	6.0538e-24
cg24524379	2672-60_1	0.314212	0.030942	4.62562e-23	0.314079	0.0309427	4.82243e-23	0.318266	0.0308988	1.19804e-23	0.318266	0.0308988	1.19804e-23	0.318656	0.0308931	1.04599e-23	0.316841	0.0309791	2.38468e-23	0.316988	0.0309775	2.27081e-23	0.318464	0.0309612	1.38538e-23
cg15011409	5124-69_3	0.355251	0.0305101	2.30368e-29	0.352871	0.0305371	5.67807e-29	0.362565	0.0304126	1.30361e-30	0.299959	0.0329234	5.60116e-19	0.298531	0.0329148	7.9029e-19	0.301411	0.0329717	4.36204e-19	0.331258	0.0326283	6.0172e-23	0.331235	0.0326229	5.96333e-23
cg23900422	4435-66_2	0.299899	0.0313612	1.0183e-20	0.306399	0.0312854	1.31205e-21	0.306261	0.031294	1.39814e-21	0.306261	0.031294	1.39814e-21	0.316436	0.031194	5.4362e-23	0.315144	0.0312532	9.58937e-23	0.31283	0.0312422	1.82633e-22	0.312797	0.0312427	1.84704e-22
cg16335893	4148-49_2	-0.246731	0.0317357	1.98721e-14	-0.254832	0.0316758	2.59273e-15	-0.308735	0.0311235	4.01327e-22	-0.308735	0.0311235	4.01327e-22	-0.310971	0.0311108	2.01174e-22	-0.311722	0.0311661	1.91759e-22	-0.312627	0.0311566	1.43091e-22	-0.311189	0.0311532	2.15819e-22
cg01888395	4148-49_2	-0.306737	0.0310111	5.14356e-22	-0.303755	0.0310423	1.33696e-21	-0.299904	0.031082	4.51534e-21	-0.299904	0.031082	4.51534e-21	-0.30273	0.0310529	1.85149e-21	-0.303239	0.0311138	1.9149e-21	-0.304695	0.0310986	1.20636e-21	-0.308763	0.0310558	3.27079e-22
cg27546911	3403-1_2	0.249793	0.0316188	7.79182e-15	0.246703	0.0316391	1.67973e-14	0.249176	0.0316135	8.93281e-15	0.311823	0.0310479	1.30782e-22	0.313607	0.0310311	7.34243e-23	0.308202	0.0311448	5.05589e-22	0.308073	0.0311436	5.23141e-22	0.308343	0.0311378	4.7562e-22
cg07839457	3292-75_1	-0.359245	0.0305013	5.78522e-30	-0.361913	0.0304673	2.03638e-30	-0.322433	0.0309365	3.8295e-24	-0.322433	0.0309365	3.8295e-24	-0.304253	0.0311205	1.4544e-21	-0.303724	0.0311828	2.03472e-21	-0.304246	0.0311797	1.73663e-21	-0.30569	0.0311656	1.1018e-21
cg15146567	4148-49_2	-0.30192	0.0310613	2.39331e-21	-0.307447	0.0310037	4.09172e-22	-0.297334	0.0311082	1.00699e-20	-0.297334	0.0311082	1.00699e-20	-0.300566	0.0310752	3.66814e-21	-0.299875	0.0311485	5.51351e-21	-0.299717	0.0311501	5.79153e-21	-0.298808	0.0311594	7.68878e-21
cg00582671	4148-49_2	-0.288091	0.0312003	1.68945e-19	-0.284598	0.031235	4.77907e-19	-0.296087	0.0311204	1.48358e-20	-0.296087	0.0311204	1.48358e-20	-0.295133	0.0311303	1.99235e-20	-0.295732	0.0311905	1.99316e-20	-0.296674	0.031181	1.49171e-20	-0.298046	0.0311669	9.75244e-21
cg22805603	4148-49_2	0.00690169	0.032581	0.832284	0.00660434	0.0325811	0.839409	0.295461	0.0311271	1.79803e-20	0.295461	0.0311271	1.79803e-20	0.294593	0.0311359	2.34864e-20	0.295832	0.0311897	1.92987e-20	0.295673	0.0311913	2.02635e-20	0.295243	0.0311956	2.31249e-20
cg07839457	3485-28_2	-0.329349	0.0308727	3.70625e-25	-0.34414	0.0306904	1.78722e-27	-0.338372	0.0307636	1.48728e-26	-0.338372	0.0307636	1.48728e-26	-0.289108	0.0312687	1.526e-19	-0.290739	0.0313151	1.10594e-19	-0.291714	0.0313086	8.32166e-20	-0.292016	0.0313057	7.59815e-20
cg12614529	4148-49_2	-0.237932	0.0316734	1.35779e-13	-0.236328	0.0316881	2.00282e-13	-0.289088	0.0312166	1.35185e-19	-0.289088	0.0312166	1.35185e-19	-0.287076	0.0312338	2.45056e-19	-0.288034	0.0312906	2.19243e-19	-0.287857	0.0312926	2.31229e-19	-0.289867	0.0312723	1.26742e-19
cg07839457	4141-79_1	-0.306177	0.0310331	6.49721e-22	-0.310933	0.0309815	1.38628e-22	-0.306407	0.0310248	5.93301e-22	-0.326312	0.0308097	7.72597e-25	-0.286994	0.0312148	2.37613e-19	-0.28368	0.0313118	7.47563e-19	-0.28383	0.0313109	7.16399e-19	-0.283427	0.0313146	8.05632e-19
cg07839457	3311-27_1	-0.277069	0.0313521	4.75263e-18	-0.289996	0.0312225	1.06293e-19	-0.294697	0.0311608	2.45134e-20	-0.317771	0.0338767	7.02831e-20	-0.301825	0.0340121	4.78994e-18	-0.303923	0.0339314	2.44106e-18	-0.30703	0.033906	1.08393e-18	-0.307291	0.0339093	1.02452e-18
cg20308817	4500-50_2	-0.32705	0.0307916	5.78927e-25	-0.304558	0.0310423	1.06738e-21	-0.27461	0.0313378	8.77294e-18	-0.27461	0.0313378	8.77294e-18	-0.276496	0.0313206	5.1372e-18	-0.276517	0.0313878	6.00921e-18	-0.276502	0.031388	6.03671e-18	-0.280529	0.0313465	1.8887e-18
cg02985445	4148-49_2	-0.272619	0.0313539	1.52491e-17	-0.270842	0.0313716	2.51512e-17	-0.281125	0.0312772	1.351e-18	-0.281125	0.0312772	1.351e-18	-0.278878	0.0312961	2.57394e-18	-0.278155	0.0313694	3.7284e-18	-0.278059	0.0313707	3.83599e-18	-0.279207	0.0313594	2.75736e-18
cg05904013	4148-49_2	0.0256001	0.0326089	0.432614	0.0258441	0.0326065	0.428209	0.277799	0.0313338	3.76864e-18	0.277799	0.0313338	3.76864e-18	0.279175	0.0313219	2.54524e-18	0.279724	0.0313839	2.56449e-18	0.279611	0.0313845	2.64637e-18	0.278932	0.0313917	3.22172e-18
cg18463686	4148-49_2	0.0198784	0.0328426	0.545151	0.0212889	0.0328439	0.517027	0.278058	0.0315548	5.97601e-18	0.278058	0.0315548	5.97601e-18	0.278689	0.0315575	5.10064e-18	0.27978	0.0316167	4.42723e-18	0.280135	0.0316125	3.99554e-18	0.280222	0.0316058	3.84559e-18
cg13017318	4148-49_2	-0.28685	0.0312162	2.47963e-19	-0.285385	0.0312329	3.85378e-19	-0.271453	0.0313679	2.1365e-17	-0.271453	0.0313679	2.1365e-17	-0.273768	0.0313472	1.11692e-17	-0.273166	0.0314196	1.54858e-17	-0.273768	0.0314142	1.30852e-17	-0.276574	0.0313896	5.94406e-18
cg08109625	4148-49_2	-0.278055	0.0313406	3.56078e-18	-0.276479	0.0313586	5.62776e-18	-0.269695	0.0314233	3.7952e-17	-0.269695	0.0314233	3.7952e-17	-0.278267	0.03135	3.44252e-18	-0.274756	0.0314534	1.10461e-17	-0.275511	0.0314451	8.90411e-18	-0.274885	0.0314501	1.06002e-17
cg08799394	4148-49_2	-0.209131	0.0319069	9.19644e-11	-0.210068	0.0319002	7.54941e-11	-0.275977	0.0313653	6.52065e-18	-0.275977	0.0313653	6.52065e-18	-0.274147	0.0313808	1.09083e-17	-0.27601	0.0314305	7.56015e-18	-0.276132	0.0314291	7.29807e-18	-0.274429	0.0314454	1.18099e-17
cg07839457	5099-14_3	-0.343169	0.0307064	2.59447e-27	-0.349512	0.0306252	2.42056e-28	-0.31469	0.031025	5.18453e-23	-0.31469	0.031025	5.18453e-23	-0.279657	0.0313717	2.51136e-18	-0.274458	0.0314703	1.24213e-17	-0.274588	0.0314576	1.1666e-17	-0.274236	0.031461	1.28832e-17
cg23196129	4148-49_2	-0.256795	0.0315941	1.37551e-15	-0.258638	0.0315764	8.45914e-16	-0.265797	0.0315045	1.22668e-16	-0.265797	0.0315045	1.22668e-16	-0.267731	0.0314868	7.23781e-17	-0.269257	0.0315429	5.57533e-17	-0.269061	0.0315449	5.88609e-17	-0.271778	0.0315185	2.77584e-17
cg21994045	5124-69_3	0.381813	0.0301134	3.9759e-34	0.379638	0.0301425	9.95506e-34	0.390411	0.0299961	9.85493e-36	0.268108	0.0338101	7.19978e-15	0.266997	0.0338166	9.30686e-15	0.264384	0.0339829	2.20029e-14	0.290496	0.0338635	4.83129e-17	0.291149	0.033868	4.18078e-17
cg23990557	4148-49_2	-0.271098	0.0314694	2.95589e-17	-0.274357	0.0314324	1.17191e-17	-0.267066	0.0314849	8.55716e-17	-0.267066	0.0314849	8.55716e-17	-0.268843	0.031461	5.17115e-17	-0.269818	0.0315187	4.59918e-17	-0.26996	0.0315172	4.42081e-17	-0.270109	0.0315171	4.25526e-17
cg25332499	4148-49_2	-0.121471	0.0323435	0.000183516	-0.119501	0.0323505	0.000233515	-0.26948	0.0313784	3.62686e-17	-0.26948	0.0313784	3.62686e-17	-0.264253	0.0314254	1.52071e-16	-0.265907	0.0314777	1.12532e-16	-0.265733	0.0314793	1.17992e-16	-0.265201	0.0314843	1.36422e-16
cg14012059	4148-49_2	-0.279515	0.0320411	1.29991e-17	-0.280686	0.0320125	9.04935e-18	-0.269952	0.0320863	1.56701e-16	-0.269952	0.0320863	1.56701e-16	-0.271931	0.0320784	9.45226e-17	-0.272821	0.0321396	8.67451e-17	-0.272806	0.0321391	8.69742e-17	-0.27107	0.0321536	1.37643e-16
cg21229179	4148-49_2	-0.242954	0.0316227	3.9091e-14	-0.241317	0.0316366	5.8535e-14	-0.2532	0.0315367	2.93579e-15	-0.258272	0.0314929	7.80173e-16	-0.261647	0.0314665	3.19999e-16	-0.263675	0.0315159	2.14784e-16	-0.264284	0.031511	1.82504e-16	-0.26525	0.0315032	1.40808e-16
cg04141008	4148-49_2	-0.242171	0.0316119	4.58164e-14	-0.246803	0.0315739	1.44662e-14	-0.25558	0.0314997	1.52377e-15	-0.25558	0.0314997	1.52377e-15	-0.257083	0.0314867	1.02749e-15	-0.259956	0.0315286	5.53475e-16	-0.261166	0.031518	4.01219e-16	-0.263681	0.0314956	2.04455e-16
cg08679013	4148-49_2	-0.249827	0.0315789	7.15397e-15	-0.24695	0.0316062	1.48905e-14	-0.259957	0.0314978	5.19596e-16	-0.259957	0.0314978	5.19596e-16	-0.261877	0.031483	3.12693e-16	-0.262762	0.0315417	2.84697e-16	-0.262607	0.0315428	2.96652e-16	-0.263376	0.031535	2.40909e-16
cg07708453	4148-49_2	0.0333563	0.0325636	0.305937	0.0293759	0.0325677	0.367291	0.266162	0.0314065	8.99499e-17	0.266162	0.0314065	8.99499e-17	0.263153	0.0314334	2.03762e-16	0.261948	0.031511	3.25603e-16	0.261866	0.0315118	3.32804e-16	0.262127	0.0315095	3.10377e-16
cg19205064	4148-49_2	-0.112744	0.032374	0.000519522	-0.117797	0.0323549	0.000286627	-0.264614	0.0314204	1.37144e-16	-0.264614	0.0314204	1.37144e-16	-0.260882	0.0314535	3.75067e-16	-0.262508	0.0315061	2.80217e-16	-0.262388	0.0315071	2.89404e-16	-0.260474	0.0315241	4.82441e-16
cg05575921	3216-2_2	-0.403738	0.0298214	2.7661e-38	-0.403817	0.0298194	2.65732e-38	-0.389937	0.0300093	1.25905e-35	-0.394369	0.0303996	2.08318e-35	-0.386041	0.0305204	7.13704e-34	-0.261172	0.0322556	1.82961e-15	-0.265283	0.0322178	6.35663e-16	-0.26434	0.0322242	8.07841e-16
cg18927901	4148-49_2	-0.217917	0.0318475	1.4024e-11	-0.216816	0.0318532	1.77823e-11	-0.263083	0.0314841	2.31538e-16	-0.263083	0.0314841	2.31538e-16	-0.261371	0.0315071	3.72321e-16	-0.25904	0.0315959	7.97911e-16	-0.258861	0.0315985	8.38198e-16	-0.258767	0.0315885	8.40798e-16
cg23642826	4148-49_2	-0.274328	0.0315316	1.46853e-17	-0.272678	0.0315526	2.35456e-17	-0.258873	0.0316853	9.90779e-16	-0.258873	0.0316853	9.90779e-16	-0.257463	0.0317047	1.45138e-15	-0.258964	0.0317631	1.13656e-15	-0.259686	0.0317561	9.40241e-16	-0.258989	0.0317614	1.12608e-15
cg07839457	5028-59_1	-0.267391	0.031497	8.03467e-17	-0.277415	0.0313965	4.81103e-18	-0.266884	0.0314884	8.96744e-17	-0.266884	0.0314884	8.96744e-17	-0.24648	0.031661	1.83728e-14	-0.247284	0.0317097	1.66979e-14	-0.254275	0.0316192	2.66602e-15	-0.255728	0.0316064	1.82914e-15
cg16411857	3485-28_2	-0.283758	0.031297	6.99857e-19	-0.294429	0.0311845	2.80797e-20	-0.295117	0.0312075	2.46173e-20	-0.295117	0.0312075	2.46173e-20	-0.256839	0.0316115	1.40205e-15	-0.25683	0.0316794	1.614e-15	-0.256095	0.031679	1.92715e-15	-0.256099	0.0316825	1.93882e-15
cg03149567	4148-49_2	-0.156076	0.0322598	1.53234e-06	-0.152661	0.0322757	2.59202e-06	-0.151654	0.0322844	3.02861e-06	-0.25621	0.0316454	1.76081e-15	-0.253377	0.0316614	3.59877e-15	-0.254119	0.0317217	3.39721e-15	-0.25437	0.0317195	3.18525e-15	-0.255334	0.0317096	2.47836e-15
cg09470754	4148-49_2	-0.00583491	0.0325942	0.857963	-0.00273275	0.0325941	0.9332	0.244473	0.0316042	2.65392e-14	0.244473	0.0316042	2.65392e-14	0.246266	0.0315906	1.69989e-14	0.248944	0.0316351	9.8484e-15	0.248693	0.0316377	1.05014e-14	0.253867	0.0315932	2.8011e-15
cg01649647	4148-49_2	-0.221951	0.0317774	5.4066e-12	-0.220253	0.0317899	7.89658e-12	-0.251122	0.03155	4.9621e-15	-0.251122	0.03155	4.9621e-15	-0.249279	0.0315657	7.94392e-15	-0.249776	0.031629	7.98313e-15	-0.250456	0.0316228	6.71147e-15	-0.251564	0.031614	5.06447e-15
cg18307978	4148-49_2	-0.165828	0.0321445	3.03036e-07	-0.160971	0.0321727	6.72218e-07	-0.252682	0.0315368	3.3159e-15	-0.252682	0.0315368	3.3159e-15	-0.248778	0.0315699	9.00093e-15	-0.248258	0.0316418	1.16916e-14	-0.248073	0.0316434	1.22477e-14	-0.249172	0.0316347	9.29296e-15
cg06756385	4148-49_2	-0.261071	0.0314518	3.56622e-16	-0.260225	0.0314593	4.4701e-16	-0.244881	0.0315898	2.341e-14	-0.244881	0.0315898	2.341e-14	-0.244239	0.031595	2.74638e-14	-0.246798	0.0316412	1.64562e-14	-0.246908	0.0316402	1.60119e-14	-0.248427	0.0316276	1.09272e-14
cg08159663	3311-27_1	-0.197398	0.0320888	1.13617e-09	-0.193975	0.0320995	2.1841e-09	-0.269901	0.0315077	4.37026e-17	-0.295718	0.0367095	3.65615e-15	-0.288551	0.0367956	1.7658e-14	-0.289386	0.0367904	1.48974e-14	-0.289192	0.0368157	1.61049e-14	-0.289818	0.0368243	1.44158e-14
cg19393755	4148-49_2	-0.222834	0.0317918	4.58417e-12	-0.222943	0.0317914	4.47653e-12	-0.245577	0.0316185	2.10735e-14	-0.245577	0.0316185	2.10735e-14	-0.243542	0.0316336	3.4831e-14	-0.244466	0.0316927	3.13625e-14	-0.244896	0.0316892	2.81917e-14	-0.246204	0.0316773	2.03307e-14
cg12181028	4148-49_2	0.0267242	0.0325701	0.412131	0.0244284	0.032572	0.453454	0.24686	0.0315734	1.42587e-14	0.24686	0.0315734	1.42587e-14	0.243354	0.0316023	3.42073e-14	0.245481	0.0316521	2.28645e-14	0.245726	0.03165	2.15104e-14	0.245826	0.0316492	2.09812e-14
cg25954539	3485-28_2	-0.233213	0.0316833	3.98264e-13	-0.236452	0.0316578	1.84078e-13	-0.24329	0.0316028	3.47545e-14	-0.27597	0.0316321	1.21956e-17	-0.247123	0.0319548	2.7131e-14	-0.247399	0.0320307	2.9261e-14	-0.248379	0.0320167	2.27666e-14	-0.248232	0.032016	2.35271e-14
cg02445229	4148-49_2	-0.249706	0.0315533	6.99461e-15	-0.247793	0.0315705	1.13852e-14	-0.248071	0.0315691	1.06318e-14	-0.248071	0.0315691	1.06318e-14	-0.242663	0.0316129	4.09842e-14	-0.243671	0.0316709	3.61072e-14	-0.243613	0.0316713	3.66222e-14	-0.245157	0.0316589	2.49931e-14
cg16279861	4148-49_2	-0.00563726	0.0326613	0.863005	-0.00292629	0.0326637	0.928633	0.246716	0.0316518	1.71085e-14	0.246716	0.0316518	1.71085e-14	0.246476	0.0316526	1.81244e-14	0.246078	0.0317231	2.27076e-14	0.246268	0.0317202	2.1613e-14	0.245494	0.0317261	2.61647e-14
cg14823363	4148-49_2	-0.200072	0.0319293	5.63731e-10	-0.198592	0.0319409	7.59847e-10	-0.243249	0.0316034	3.53016e-14	-0.243249	0.0316034	3.53016e-14	-0.240714	0.0316246	6.59266e-14	-0.244455	0.03166	2.96186e-14	-0.244523	0.0316596	2.91352e-14	-0.242925	0.0316733	4.32705e-14
cg03379706	4148-49_2	-0.24521	0.0319001	3.83924e-14	-0.241355	0.0319291	9.74253e-14	-0.243156	0.0318936	6.07983e-14	-0.243156	0.0318936	6.07983e-14	-0.240323	0.0319159	1.20346e-13	-0.242565	0.0319685	7.95191e-14	-0.24257	0.031968	7.93462e-14	-0.244453	0.0319438	4.95121e-14
cg09740468	4148-49_2	-4.56211e-05	0.0325818	0.998883	0.0023103	0.0325817	0.943486	0.224751	0.0317482	2.83268e-12	0.245779	0.0324513	9.15562e-14	0.245047	0.0324643	1.10105e-13	0.246281	0.0325123	9.09973e-14	0.246615	0.0325029	8.31604e-14	0.247956	0.0325076	6.21417e-14
cg17078883	4148-49_2	0.00672563	0.0327392	0.837281	0.00637773	0.0327339	0.845564	0.243223	0.0317432	4.57947e-14	0.243223	0.0317432	4.57947e-14	0.241414	0.031759	7.13832e-14	0.240497	0.0318193	9.79633e-14	0.240461	0.031818	9.85481e-14	0.241517	0.0318006	7.51546e-14
cg20472746	4148-49_2	0.254468	0.0315092	2.03636e-15	0.249602	0.0315505	7.12452e-15	0.24131	0.0316189	5.66204e-14	0.24131	0.0316189	5.66204e-14	0.240929	0.031622	6.21715e-14	0.238414	0.0317096	1.29221e-13	0.238207	0.0317113	1.35834e-13	0.239198	0.0317033	1.06915e-13
cg07839457	3038-9_2	-0.256899	0.0315479	1.2189e-15	-0.244245	0.0316623	3.10534e-14	-0.2591	0.0315424	7.02397e-16	-0.261655	0.0323944	2.14433e-15	-0.248835	0.0324653	4.68092e-14	-0.244632	0.0325512	1.38729e-13	-0.245352	0.0325546	1.18978e-13	-0.24557	0.03255	1.12505e-13
cg26413708	4148-49_2	-0.248522	0.0315595	9.37308e-15	-0.253474	0.0315177	2.63535e-15	-0.238543	0.0316412	1.11176e-13	-0.229982	0.032093	1.58433e-12	-0.237321	0.0320323	2.88825e-13	-0.238741	0.0320922	2.33355e-13	-0.23852	0.0320942	2.45875e-13	-0.241101	0.0320662	1.31833e-13
cg26306329	4148-49_2	0.0538178	0.0325833	0.0989315	0.0485561	0.0325961	0.136659	0.241981	0.0316654	5.29825e-14	0.241981	0.0316654	5.29825e-14	0.241654	0.0316655	5.71379e-14	0.240319	0.0317416	8.89884e-14	0.24013	0.0317433	9.31654e-14	0.238311	0.0317593	1.44846e-13
cg01517384	3485-28_2	-0.255468	0.0315345	1.68339e-15	-0.263866	0.0314651	1.82813e-16	-0.255491	0.0315314	1.66422e-15	-0.302223	0.0320703	3.79908e-20	-0.243175	0.0325514	1.94035e-13	-0.241013	0.0326598	3.71802e-13	-0.244964	0.0326183	1.46819e-13	-0.245015	0.0326186	1.45253e-13
cg05958985	4148-49_2	-0.256949	0.0314909	1.07342e-15	-0.255246	0.0315067	1.68015e-15	-0.244448	0.0316029	2.65801e-14	-0.244448	0.0316029	2.65801e-14	-0.241586	0.0316272	5.39967e-14	-0.239151	0.0317159	1.10641e-13	-0.239134	0.0317158	1.11057e-13	-0.237979	0.0317247	1.46609e-13
cg25643253	4148-49_2	-0.230593	0.0318054	8.69556e-13	-0.228024	0.0318273	1.57851e-12	-0.212402	0.0319352	4.93487e-11	-0.252399	0.0343789	5.13433e-13	-0.25239	0.0343669	5.05319e-13	-0.253442	0.0344379	4.55412e-13	-0.253206	0.0344456	4.83419e-13	-0.258892	0.0344329	1.4732e-13
cg04321303	4148-49_2	-0.239467	0.0316974	9.9353e-14	-0.240362	0.0316936	8.04099e-14	-0.241171	0.03168	6.52064e-14	-0.241171	0.03168	6.52064e-14	-0.237805	0.0317073	1.47549e-13	-0.238944	0.0317667	1.26507e-13	-0.239033	0.0317661	1.23856e-13	-0.238086	0.0317753	1.55944e-13
cg27585822	4148-49_2	0.00864262	0.0326012	0.79099	0.00795382	0.0325994	0.807295	0.239224	0.0316479	9.63483e-14	0.239224	0.0316479	9.63483e-14	0.239744	0.0316444	8.49817e-14	0.238786	0.0317179	1.20536e-13	0.238587	0.0317196	1.26467e-13	0.236563	0.0317363	2.05801e-13
cg03693099	4148-49_2	-0.243391	0.031602	3.38979e-14	-0.240113	0.0316286	7.58872e-14	-0.240722	0.0316237	6.53958e-14	-0.240722	0.0316237	6.53958e-14	-0.236671	0.0316561	1.74654e-13	-0.236966	0.0317212	1.83019e-13	-0.237039	0.0317206	1.79845e-13	-0.236374	0.0317259	2.10845e-13
cg04983687	4148-49_2	-0.227374	0.0317284	1.55494e-12	-0.231981	0.0316929	5.32459e-13	-0.239624	0.0316325	8.55086e-14	-0.239624	0.0316325	8.55086e-14	-0.236615	0.0316565	1.77002e-13	-0.2371	0.0317201	1.77243e-13	-0.237002	0.0317209	1.81452e-13	-0.236313	0.0317264	2.13922e-13
cg02655351	4148-49_2	0.0266565	0.0325703	0.41332	0.0276627	0.0325697	0.395909	0.236028	0.0316627	2.04459e-13	0.236028	0.0316627	2.04459e-13	0.239536	0.0316344	8.76161e-14	0.239292	0.0317036	1.04788e-13	0.239296	0.0317036	1.04693e-13	0.236131	0.0317287	2.23955e-13
cg25087851	4148-49_2	-0.225022	0.0317877	2.84386e-12	-0.224887	0.0317927	2.95023e-12	-0.237379	0.0316899	1.57926e-13	-0.237379	0.0316899	1.57926e-13	-0.235277	0.0317076	2.61616e-13	-0.235874	0.0317711	2.55132e-13	-0.236088	0.0317699	2.42709e-13	-0.235955	0.0317721	2.50961e-13
cg16411857	3311-27_1	-0.228843	0.0317602	1.18727e-12	-0.237947	0.0316829	1.37063e-13	-0.235525	0.0317085	2.47549e-13	-0.273086	0.034886	1.61866e-14	-0.259874	0.0350698	3.28809e-13	-0.25952	0.0351421	3.93811e-13	-0.259602	0.0351461	3.89742e-13	-0.259778	0.0351516	3.79293e-13
cg00218406	3485-28_2	-0.219691	0.0318645	9.91651e-12	-0.229087	0.0317897	1.18103e-12	-0.253125	0.0315879	3.3009e-15	-0.253125	0.0315879	3.3009e-15	-0.233018	0.0317366	4.55406e-13	-0.232533	0.0318084	5.71772e-13	-0.233594	0.0317952	4.42263e-13	-0.234053	0.0317915	3.96862e-13
cg01572696	3169-70_2	0.23245	0.0317153	4.9819e-13	0.231953	0.0317189	5.59734e-13	0.234376	0.0316979	3.149e-13	0.234376	0.0316979	3.149e-13	0.233104	0.0317091	4.26316e-13	0.236313	0.0317524	2.23905e-13	0.234239	0.0317711	3.67632e-13	0.233502	0.0317775	4.37802e-13
cg12298872	4148-49_2	-0.248278	0.0315616	9.97016e-15	-0.249357	0.0315526	7.58281e-15	-0.236676	0.0316561	1.74454e-13	-0.236676	0.0316561	1.74454e-13	-0.236285	0.0316592	1.91618e-13	-0.235106	0.0317359	2.8522e-13	-0.235219	0.031735	2.77643e-13	-0.23259	0.0317557	5.16671e-13
cg05767306	4407-10_1	-0.282807	0.0312517	8.06822e-19	-0.280088	0.0312777	1.78159e-18	-0.299365	0.0310875	5.34605e-21	-0.244205	0.0340406	1.70527e-12	-0.243971	0.0340393	1.78413e-12	-0.24808	0.0340844	8.32572e-13	-0.249056	0.0340647	6.62624e-13	-0.248606	0.0340743	7.36882e-13
cg00986350	4148-49_2	-0.238631	0.0316425	1.09306e-13	-0.24657	0.0315786	1.54332e-14	-0.229486	0.031712	9.5436e-13	-0.229486	0.031712	9.5436e-13	-0.23097	0.0317004	6.75054e-13	-0.229824	0.0317768	9.8512e-13	-0.230224	0.0317735	8.97707e-13	-0.230577	0.0317707	8.26906e-13
cg08159663	5099-14_3	-0.27055	0.0315277	3.86882e-17	-0.269364	0.0315364	5.33596e-17	-0.251705	0.0317196	5.99023e-15	-0.258014	0.0336953	5.45918e-14	-0.245692	0.0337863	8.42241e-13	-0.246351	0.0338461	8.06854e-13	-0.246021	0.0338551	8.75089e-13	-0.245861	0.0338682	9.22145e-13
cg00851028	4148-49_2	-0.168058	0.0321183	2.06271e-07	-0.178091	0.0320614	3.62066e-08	-0.216345	0.0318195	1.86869e-11	-0.216345	0.0318195	1.86869e-11	-0.224564	0.0317579	2.99729e-12	-0.226661	0.0318096	2.06843e-12	-0.22931	0.0317891	1.12514e-12	-0.228288	0.0317968	1.42387e-12
cg03492094	4148-49_2	-0.229626	0.0317257	9.45929e-13	-0.227856	0.0317375	1.42088e-12	-0.219307	0.0317979	9.74413e-12	-0.219307	0.0317979	9.74413e-12	-0.222578	0.0317745	4.70274e-12	-0.226149	0.0318156	2.33043e-12	-0.226171	0.0318156	2.31936e-12	-0.227646	0.0318049	1.65712e-12
cg14975122	4148-49_2	-0.241951	0.0316982	5.63093e-14	-0.245571	0.0316749	2.33104e-14	-0.228707	0.0318025	1.30832e-12	-0.228707	0.0318025	1.30832e-12	-0.227491	0.0318164	1.74218e-12	-0.227886	0.0318814	1.77405e-12	-0.228298	0.0318795	1.61774e-12	-0.227877	0.0318829	1.78153e-12
cg26983731	3403-1_2	0.27832	0.0312944	2.9684e-18	0.274039	0.0313345	1.0063e-17	0.274695	0.0313284	8.35833e-18	0.223135	0.0317603	4.0837e-12	0.222689	0.0317636	4.51579e-12	0.227087	0.0317981	1.85004e-12	0.226823	0.0318001	1.96527e-12	0.227181	0.0317974	1.81072e-12
cg10131232	4148-49_2	0.100109	0.0324566	0.00209934	0.0975091	0.0324624	0.00273725	0.218665	0.0318281	1.16486e-11	0.231345	0.0321112	1.21613e-12	0.229499	0.032107	1.79887e-12	0.228907	0.0321805	2.29123e-12	0.228882	0.0321782	2.29561e-12	0.228695	0.0321783	2.38921e-12
cg18419358	4990-87_1	0.201735	0.0319436	4.1578e-10	0.200536	0.0319508	5.29026e-10	0.226374	0.0317879	2.12677e-12	0.241529	0.0319325	9.51575e-14	0.229538	0.0320122	1.54109e-12	0.233535	0.0320466	6.843e-13	0.229215	0.0320788	1.83664e-12	0.227831	0.0320917	2.51954e-12
cg21919729	4148-49_2	-0.215037	0.0318202	2.45767e-11	-0.212356	0.0318392	4.37729e-11	-0.217244	0.0318028	1.51609e-11	-0.237521	0.0332207	1.84785e-12	-0.236636	0.0332309	2.2528e-12	-0.236705	0.0333077	2.49337e-12	-0.236398	0.0333141	2.67998e-12	-0.235959	0.0333278	2.99129e-12
cg24678767	4148-49_2	-0.1408	0.0322813	1.43364e-05	-0.142255	0.0322711	1.163e-05	-0.222832	0.0317869	4.54385e-12	-0.222832	0.0317869	4.54385e-12	-0.217955	0.0318251	1.34724e-11	-0.220807	0.0318697	7.91496e-12	-0.22068	0.0318704	8.13816e-12	-0.224958	0.031839	3.1255e-12
cg08159663	3292-75_1	-0.275042	0.0314911	1.12061e-17	-0.275336	0.0314882	1.0313e-17	-0.254941	0.0316852	2.58351e-15	-0.244979	0.0338279	1.03714e-12	-0.236616	0.0338979	6.1734e-12	-0.23815	0.0339018	4.59095e-12	-0.238476	0.0338826	4.18739e-12	-0.239478	0.0338732	3.38249e-12
cg11456013	4148-49_2	-0.215162	0.0322325	4.25481e-11	-0.217182	0.0321986	2.69749e-11	-0.221767	0.0321357	9.59789e-12	-0.221767	0.0321357	9.59789e-12	-0.220845	0.0321403	1.17035e-11	-0.22192	0.0321998	1.02187e-11	-0.222389	0.0321952	9.20799e-12	-0.226197	0.0321527	3.89169e-12
cg10831642	4148-49_2	-0.177482	0.0321766	4.49125e-08	-0.176033	0.0321885	5.81372e-08	-0.171632	0.0322126	1.24377e-07	-0.246199	0.0353555	7.25055e-12	-0.245895	0.0353423	7.54728e-12	-0.246849	0.0354019	6.84469e-12	-0.246791	0.0354019	6.9202e-12	-0.246084	0.0354284	8.18502e-12
cg26272069	4148-49_2	-0.23647	0.0317394	2.10871e-13	-0.246344	0.0316548	1.87522e-14	-0.224285	0.0318203	3.50104e-12	-0.215974	0.032412	4.64016e-11	-0.219136	0.0323935	2.39234e-11	-0.221122	0.0324465	1.72321e-11	-0.221238	0.0324457	1.68096e-11	-0.224018	0.0324266	9.24872e-12
cg16576811	4148-49_2	-0.246394	0.0316736	1.92768e-14	-0.246268	0.0316753	1.99197e-14	-0.227052	0.0318378	1.98809e-12	-0.219505	0.0321911	1.66187e-11	-0.219615	0.0321936	1.63049e-11	-0.222093	0.0322496	1.06072e-11	-0.221798	0.0322528	1.1327e-11	-0.222618	0.0322415	9.40258e-12
cg08782002	4148-49_2	-0.220395	0.0317832	7.58404e-12	-0.218863	0.0317954	1.06661e-11	-0.211673	0.0318491	5.09151e-11	-0.211673	0.0318491	5.09151e-11	-0.218575	0.0318015	1.14313e-11	-0.218378	0.0318705	1.31863e-11	-0.218175	0.0318721	1.37884e-11	-0.219297	0.0318635	1.07694e-11
cg10473367	3403-1_2	0.251661	0.0315373	4.2452e-15	0.249858	0.0315535	6.74623e-15	0.256153	0.0314976	1.3208e-15	0.21511	0.0318194	2.41251e-11	0.216451	0.03181	1.80256e-11	0.218223	0.0318656	1.35175e-11	0.218034	0.0318672	1.40938e-11	0.218898	0.0318609	1.16579e-11
cg27535410	3514-49_2	-0.283323	0.0312467	6.93375e-19	-0.282616	0.0312535	8.53161e-19	-0.215842	0.0318138	2.05567e-11	-0.215842	0.0318138	2.05567e-11	-0.214927	0.0318203	2.5077e-11	-0.217724	0.0318679	1.50414e-11	-0.217359	0.0318705	1.62895e-11	-0.218731	0.0318605	1.20588e-11
cg18805734	4148-49_2	-0.219725	0.0319408	1.10566e-11	-0.218614	0.0319495	1.41127e-11	-0.214752	0.0319884	3.30487e-11	-0.214752	0.0319884	3.30487e-11	-0.22015	0.0319462	1.01947e-11	-0.2196	0.0320172	1.26909e-11	-0.21957	0.0320173	1.27729e-11	-0.219522	0.0320212	1.29725e-11
cg13028630	4481-34_2	-0.324751	0.0309141	1.82105e-24	-0.325207	0.0309066	1.54595e-24	-0.399685	0.0299423	2.64186e-37	-0.253501	0.0356574	2.78821e-12	-0.246415	0.0356508	1.04574e-11	-0.246956	0.0357378	1.06202e-11	-0.245817	0.0357689	1.36328e-11	-0.245788	0.0357715	1.37517e-11
cg24182798	4148-49_2	-0.220546	0.0319992	1.01403e-11	-0.215079	0.0320262	3.25992e-11	-0.206118	0.0320767	2.09512e-10	-0.23182	0.0334694	8.47038e-12	-0.229939	0.0334803	1.25046e-11	-0.228269	0.0335636	1.95082e-11	-0.22818	0.0335664	1.99286e-11	-0.229543	0.0335353	1.46167e-11
cg02226192	4148-49_2	-0.0177123	0.0325768	0.586771	-0.0178936	0.0325769	0.582948	0.214883	0.0318205	2.53283e-11	0.214883	0.0318205	2.53283e-11	0.21428	0.0318244	2.88351e-11	0.215417	0.0318841	2.48406e-11	0.215204	0.0318856	2.60131e-11	0.217666	0.0318678	1.52299e-11
cg23510807	4148-49_2	-0.0440793	0.0325501	0.175998	-0.0484303	0.0325435	0.13704	-0.212857	0.0318351	3.9179e-11	-0.212857	0.0318351	3.9179e-11	-0.211775	0.0318428	4.93884e-11	-0.214431	0.0318917	3.07356e-11	-0.214268	0.0318928	3.18347e-11	-0.215988	0.0318805	2.19548e-11
cg07839457	3440-7_2	-0.325855	0.030818	9.14465e-25	-0.322722	0.0308559	2.71158e-24	-0.23469	0.0317092	2.99295e-13	-0.23469	0.0317092	2.99295e-13	-0.222495	0.0317976	4.96221e-12	-0.216021	0.0319081	2.27039e-11	-0.215938	0.0319113	2.32008e-11	-0.21614	0.0319098	2.2207e-11
cg08435683	4148-49_2	-0.243296	0.0319596	6.62253e-14	-0.244326	0.0319389	5.04963e-14	-0.219302	0.0321393	1.606e-11	-0.219302	0.0321393	1.606e-11	-0.217158	0.0321758	2.62383e-11	-0.218178	0.0322384	2.32827e-11	-0.218283	0.0322366	2.273e-11	-0.21834	0.0322334	2.23674e-11
cg14709239	4148-49_2	0.0654415	0.0325595	0.0447266	0.0633658	0.0325609	0.0519437	0.215349	0.0318515	2.40173e-11	0.215349	0.0318515	2.40173e-11	0.218923	0.0318281	1.10354e-11	0.21687	0.0319115	1.91148e-11	0.216725	0.0319118	1.97063e-11	0.215116	0.0319244	2.79547e-11
cg27366532	4148-49_2	-0.163414	0.0324585	5.74824e-07	-0.160797	0.0324738	8.7366e-07	-0.202917	0.032216	4.62135e-10	-0.202917	0.032216	4.62135e-10	-0.210753	0.0321715	9.442e-11	-0.21394	0.032215	5.29745e-11	-0.213894	0.0322137	5.33822e-11	-0.216056	0.0322008	3.3898e-11
cg25966599	4148-49_2	-0.206727	0.031878	1.43086e-10	-0.203565	0.0318995	2.74781e-10	-0.201662	0.0319124	4.0492e-10	-0.214517	0.0319694	3.37274e-11	-0.213224	0.0319826	4.46917e-11	-0.212853	0.0320535	5.31425e-11	-0.214136	0.0320463	4.05717e-11	-0.214443	0.0320442	3.80089e-11
cg17367596	4148-49_2	-0.221182	0.031775	6.33723e-12	-0.225612	0.0317415	2.32879e-12	-0.209073	0.0318623	8.76736e-11	-0.209073	0.0318623	8.76736e-11	-0.216769	0.0318069	1.67973e-11	-0.2153	0.031885	2.54795e-11	-0.215558	0.0318831	2.40959e-11	-0.213362	0.0318989	3.86625e-11
cg26508444	4148-49_2	-0.207504	0.0318728	1.21775e-10	-0.202342	0.0319086	3.53215e-10	-0.212276	0.0318403	4.44609e-11	-0.212276	0.0318403	4.44609e-11	-0.212045	0.0318428	4.67732e-11	-0.211771	0.0319125	5.44646e-11	-0.211824	0.0319116	5.38157e-11	-0.21256	0.0319062	4.60002e-11
cg08099136	3485-28_2	-0.138748	0.0326148	2.31122e-05	-0.153647	0.0325333	2.68594e-06	-0.179944	0.0323382	3.44114e-08	-0.245312	0.0318731	3.5776e-14	-0.212808	0.0320775	5.54282e-11	-0.214737	0.0321404	4.09471e-11	-0.21406	0.0321573	4.80359e-11	-0.214089	0.0321605	4.79619e-11
cg09488502	5125-6_3	0.502059	0.0287828	4.06593e-59	0.503951	0.0287428	1.23956e-59	0.504086	0.0287796	1.5659e-59	0.212893	0.033053	1.95896e-10	0.217037	0.0330258	8.54296e-11	0.22019	0.0330746	4.93568e-11	0.220174	0.0330748	4.95177e-11	0.220226	0.0330735	4.89369e-11
cg16411857	5099-14_3	-0.268226	0.0314115	5.38789e-17	-0.272798	0.0313712	1.51621e-17	-0.244546	0.031612	2.64124e-14	-0.244546	0.031612	2.64124e-14	-0.214982	0.0318334	2.52756e-11	-0.212518	0.0319175	4.71309e-11	-0.21163	0.0319265	5.71383e-11	-0.211967	0.0319287	5.35248e-11
cg20290167	4148-49_2	-0.185815	0.0320143	8.83521e-09	-0.185113	0.0320187	1.0068e-08	-0.216509	0.0318089	1.7773e-11	-0.216509	0.0318089	1.7773e-11	-0.214647	0.0318223	2.66454e-11	-0.213818	0.031896	3.50642e-11	-0.213778	0.0318963	3.53678e-11	-0.211637	0.0319116	5.58605e-11
cg26922697	4148-49_2	-0.217261	0.0318085	1.51927e-11	-0.2145	0.0318297	2.77634e-11	-0.215175	0.0318269	2.40533e-11	-0.215175	0.0318269	2.40533e-11	-0.210634	0.0318595	6.3729e-11	-0.210891	0.0319258	6.62565e-11	-0.211132	0.0319242	6.29644e-11	-0.210372	0.0319301	7.39937e-11
cg18455616	4148-49_2	-0.202946	0.0331338	1.3623e-09	-0.198277	0.0331742	3.29553e-09	-0.210101	0.0330392	3.24736e-10	-0.214119	0.0341977	6.15329e-10	-0.221718	0.0341951	1.54178e-10	-0.22265	0.0342481	1.38499e-10	-0.222839	0.0342459	1.33398e-10	-0.225689	0.0342142	7.55532e-11
cg13873324	4148-49_2	0.00795536	0.0326136	0.80734	0.00898636	0.032613	0.782958	0.210152	0.0318914	7.34716e-11	0.210152	0.0318914	7.34716e-11	0.209554	0.0318925	8.29918e-11	0.210906	0.031951	6.84547e-11	0.2109	0.0319502	6.84688e-11	0.210231	0.0319633	7.97096e-11
cg06126421	4496-60_2	-0.279483	0.0312953	2.18748e-18	-0.264147	0.0314334	1.58847e-16	-0.248161	0.0315765	1.05515e-14	-0.281218	0.0313965	1.76842e-18	-0.303037	0.0311062	1.99614e-21	-0.21183	0.0319799	5.90747e-11	-0.211324	0.0319805	6.54817e-11	-0.209148	0.0319969	1.03556e-10
cg03636183	3216-2_2	-0.326835	0.0308263	6.91543e-25	-0.326502	0.0308286	7.72579e-25	-0.320299	0.0308927	6.36493e-24	-0.321795	0.0314496	2.54294e-23	-0.318578	0.0314813	7.16614e-23	-0.209536	0.0326734	2.30593e-10	-0.214201	0.0326515	9.07448e-11	-0.213484	0.0326819	1.08543e-10
cg21160290	3029-52_2	0.572074	0.0267426	4.78983e-83	0.57235	0.0267304	3.58113e-83	0.570244	0.0267754	1.87012e-82	0.217424	0.033839	2.20978e-10	0.219345	0.0338334	1.53618e-10	0.222392	0.0339021	9.45766e-11	0.22168	0.0339268	1.11434e-10	0.221416	0.0339382	1.18723e-10
cg07839457	3324-51_1	-0.267098	0.0314242	7.39525e-17	-0.253513	0.0315557	2.8203e-15	-0.197278	0.0319719	1.0119e-09	-0.201466	0.0319364	4.338e-10	-0.201614	0.0319348	4.20677e-10	-0.206063	0.031962	1.82411e-10	-0.207049	0.0319612	1.49927e-10	-0.208041	0.0319548	1.22071e-10
cg19787694	3514-49_2	-0.288082	0.0312005	1.69156e-19	-0.287822	0.031203	1.82823e-19	-0.198544	0.0319331	7.58118e-10	-0.198544	0.0319331	7.58118e-10	-0.196779	0.0319447	1.07638e-09	-0.199318	0.031996	7.05769e-10	-0.198912	0.0319987	7.65214e-10	-0.207844	0.0319381	1.24064e-10
cg01656750	4148-49_2	-0.235657	0.031706	2.39521e-13	-0.230793	0.0317448	7.55095e-13	-0.210736	0.0319002	6.59965e-11	-0.209117	0.0319116	9.2847e-11	-0.207169	0.0319204	1.38622e-10	-0.209848	0.0319701	8.67685e-11	-0.209489	0.0319735	9.36658e-11	-0.207756	0.0319863	1.34571e-10
cg16463452	4148-49_2	0.0314468	0.0326636	0.335923	0.0353103	0.0326615	0.279932	0.203208	0.0320225	3.43912e-10	0.215075	0.0319659	2.98537e-11	0.214201	0.031981	3.64473e-11	0.212593	0.0320637	5.6618e-11	0.212439	0.0320652	5.85212e-11	0.208114	0.0320941	1.44128e-10
cg08099136	3440-7_2	-0.229313	0.0318949	1.33601e-12	-0.224367	0.0319428	4.16681e-12	-0.170008	0.0322074	1.62198e-07	-0.21203	0.0319477	5.45143e-11	-0.202497	0.0320251	3.98307e-10	-0.207744	0.0320669	1.50589e-10	-0.207191	0.0320739	1.69488e-10	-0.207185	0.0320741	1.69713e-10
cg00008629	4990-87_1	0.226819	0.0319544	2.51409e-12	0.227032	0.0319463	2.37203e-12	0.23034	0.0319474	1.16157e-12	0.23034	0.0319474	1.16157e-12	0.214963	0.0320716	3.55374e-11	0.215827	0.0321335	3.2513e-11	0.208524	0.0321894	1.51018e-10	0.207476	0.0322069	1.89669e-10
cg16411857	3038-9_2	-0.229277	0.0317174	1.00874e-12	-0.219661	0.0317942	8.99904e-12	-0.229592	0.0317238	9.50891e-13	-0.227429	0.0325676	5.636e-12	-0.215007	0.032609	7.35238e-11	-0.211095	0.0327057	1.78651e-10	-0.210294	0.0327098	2.09447e-10	-0.210336	0.0327114	2.08196e-10
cg02828397	2781-63_2	-0.381328	0.0302835	1.09482e-33	-0.380437	0.0302982	1.60812e-33	-0.390999	0.0301379	1.6823e-35	-0.231671	0.0362511	2.99108e-10	-0.232337	0.0361966	2.5141e-10	-0.232602	0.0362954	2.68672e-10	-0.233408	0.0362289	2.17514e-10	-0.233096	0.0362349	2.31044e-10
cg01923724	4148-49_2	-0.00724345	0.0325817	0.824116	-0.00956539	0.0325807	0.769136	0.182591	0.0320335	1.60258e-08	0.234492	0.0354702	7.19666e-11	0.232682	0.0354904	1.01981e-10	0.231989	0.0355741	1.27471e-10	0.231923	0.0355734	1.28862e-10	0.228875	0.0357261	2.61841e-10
cg24677302	4148-49_2	-0.236082	0.0316608	2.01145e-13	-0.230679	0.031703	7.22472e-13	-0.2041	0.0318959	2.46271e-10	-0.2041	0.0318959	2.46271e-10	-0.201424	0.031914	4.24983e-10	-0.199281	0.0319963	7.1101e-10	-0.199661	0.0319937	6.59064e-10	-0.203167	0.0319702	3.24991e-10
cg08159663	3485-28_2	-0.172814	0.03224	1.04755e-07	-0.168674	0.0322751	2.13547e-07	-0.233438	0.0318145	4.72491e-13	-0.234864	0.0343341	1.5641e-11	-0.218744	0.0343823	3.33976e-10	-0.219266	0.034422	3.18785e-10	-0.218691	0.0343957	3.43049e-10	-0.218823	0.0343926	3.33801e-10
cg10555106	4148-49_2	-0.199047	0.0319871	7.3612e-10	-0.1964	0.0320002	1.23689e-09	-0.220076	0.0318263	8.66275e-12	-0.219707	0.0346911	4.03883e-10	-0.219482	0.0346519	4.02201e-10	-0.21826	0.0347397	5.52325e-10	-0.218821	0.0347349	4.97579e-10	-0.220068	0.0347197	3.92182e-10
cg21722170	4481-34_2	-0.244239	0.031677	3.19908e-14	-0.24477	0.0316738	2.81077e-14	-0.318808	0.0309672	1.27278e-23	-0.225737	0.0350614	2.17856e-10	-0.223105	0.0350838	3.55919e-10	-0.224511	0.035177	3.09431e-10	-0.22378	0.0351794	3.52792e-10	-0.223136	0.0351909	3.99988e-10
cg16411857	3292-75_1	-0.249026	0.0315654	8.4241e-15	-0.250512	0.031553	5.77053e-15	-0.218138	0.0318026	1.25487e-11	-0.218138	0.0318026	1.25487e-11	-0.200787	0.0319214	4.85674e-10	-0.200969	0.0319877	5.09096e-10	-0.201875	0.0319809	4.23779e-10	-0.201969	0.0319779	4.14539e-10
cg21325715	4990-87_1	0.223235	0.0317884	4.17502e-12	0.219211	0.0318199	1.02704e-11	0.220683	0.0318113	7.43521e-12	0.220683	0.0318113	7.43521e-12	0.200626	0.0319458	5.16101e-10	0.202294	0.0320025	4.01142e-10	0.202885	0.0319991	3.56132e-10	0.201632	0.0320072	4.58664e-10
cg01309328	3440-7_2	-0.221177	0.0318736	7.35772e-12	-0.217943	0.0319011	1.50849e-11	-0.161401	0.0322686	6.78103e-07	-0.203764	0.0320847	3.34747e-10	-0.196086	0.0321243	1.51803e-09	-0.202095	0.0321515	5.02184e-10	-0.202452	0.0321495	4.67778e-10	-0.202369	0.03215	4.7549e-10
cg16411857	3440-7_2	-0.284343	0.0312449	5.25705e-19	-0.281579	0.0312698	1.17696e-18	-0.209387	0.0318645	8.25939e-11	-0.209387	0.0318645	8.25939e-11	-0.198548	0.0319366	7.61381e-10	-0.195773	0.0320223	1.42818e-09	-0.195157	0.0320271	1.61211e-09	-0.19513	0.0320266	1.61937e-09
cg12112110	4481-34_2	-0.399801	0.0298645	1.5308e-37	-0.399914	0.0298629	1.45476e-37	-0.397215	0.0299011	4.88371e-37	-0.21485	0.0351701	1.63429e-09	-0.209918	0.0352064	3.87447e-09	-0.209974	0.0352935	4.19277e-09	-0.211645	0.0352664	3.09486e-09	-0.214434	0.0352514	1.91131e-09
cg09956782	3403-1_2	0.227337	0.0346455	9.43971e-11	0.227985	0.0346425	8.34771e-11	0.2338	0.0346004	2.67664e-11	0.200047	0.0348099	1.28382e-08	0.207837	0.0347831	3.42999e-09	0.212108	0.0348505	1.78088e-09	0.211869	0.0348518	1.85759e-09	0.211461	0.0348502	1.98854e-09
cg22862003	3485-28_2	-0.237365	0.0316506	1.47781e-13	-0.241487	0.0316175	5.42193e-14	-0.235202	0.0316677	2.48261e-13	-0.252881	0.0316337	3.82657e-15	-0.192036	0.0320314	2.89687e-09	-0.192856	0.0320906	2.66248e-09	-0.192563	0.0320942	2.82162e-09	-0.193396	0.0320873	2.39992e-09
cg23892836	3485-28_2	-0.156293	0.0322957	1.5213e-06	-0.158346	0.0322742	1.09367e-06	-0.220459	0.0318995	8.86748e-12	-0.22217	0.0318865	6.06669e-12	-0.199487	0.032054	7.31819e-10	-0.197725	0.0321331	1.12398e-09	-0.191553	0.0321752	3.71112e-09	-0.191654	0.0321726	3.63332e-09
cg23533285	3440-7_2	-0.265097	0.0316232	1.8815e-16	-0.265158	0.031619	1.83677e-16	-0.195389	0.0321036	1.68493e-09	-0.213663	0.0357904	3.64292e-09	-0.206686	0.0358659	1.20248e-08	-0.206715	0.0359787	1.32865e-08	-0.208573	0.035962	9.75553e-09	-0.208715	0.0359689	9.59948e-09
cg00615241	3514-49_2	-0.284513	0.0315574	1.10439e-18	-0.284562	0.0315575	1.09057e-18	-0.186416	0.0323227	1.09769e-08	-0.186416	0.0323227	1.09769e-08	-0.185482	0.0323395	1.31712e-08	-0.18565	0.032409	1.37315e-08	-0.186424	0.0324046	1.19308e-08	-0.187166	0.0324023	1.04426e-08
cg11433081	4481-34_2	-0.278427	0.0313312	3.15732e-18	-0.279715	0.0313184	2.17593e-18	-0.334238	0.0307453	5.17937e-26	-0.22368	0.0365056	1.46828e-09	-0.213607	0.0364704	7.15457e-09	-0.212952	0.0365602	8.62928e-09	-0.212753	0.0366058	9.27738e-09	-0.212112	0.0366367	1.05398e-08
cg01309328	3485-28_2	-0.110689	0.0323885	0.000659092	-0.119766	0.032354	0.000226626	-0.158811	0.0321738	9.43569e-07	-0.212168	0.0320699	6.23309e-11	-0.184457	0.0322316	1.41275e-08	-0.184146	0.0322946	1.59174e-08	-0.185929	0.0322998	1.16871e-08	-0.185808	0.032301	1.19525e-08
cg08818207	3485-28_2	-0.135661	0.0325673	3.39754e-05	-0.140428	0.0325483	1.7726e-05	-0.222664	0.0321182	7.75947e-12	-0.222664	0.0321182	7.75947e-12	-0.187341	0.0324235	1.03381e-08	-0.187028	0.0325057	1.18916e-08	-0.186339	0.0324891	1.31983e-08	-0.186828	0.0324863	1.20782e-08
cg11115622	3195-50_2	0.340769	0.0306291	4.25199e-27	0.360385	0.0303912	2.50781e-30	0.178001	0.0320645	3.688e-08	0.186524	0.0323448	1.10336e-08	0.182829	0.0323644	2.1508e-08	0.184172	0.0324334	1.82489e-08	0.186137	0.0324279	1.287e-08	0.186293	0.0324275	1.25176e-08
cg10093328	4481-34_2	-0.338542	0.0308595	2.06503e-26	-0.339246	0.0308458	1.57473e-26	-0.40858	0.0299298	8.59043e-39	-0.213103	0.0361603	5.79745e-09	-0.207545	0.0361907	1.43366e-08	-0.208266	0.0362679	1.37559e-08	-0.205885	0.0363107	2.06553e-08	-0.208652	0.0363114	1.34692e-08
cg20832320	4407-10_1	0.213179	0.0318328	3.65683e-11	0.213608	0.0318298	3.33444e-11	0.226089	0.0317381	2.08777e-12	0.185828	0.0324651	1.40958e-08	0.185863	0.0324784	1.41987e-08	0.184807	0.0325466	1.82853e-08	0.18453	0.0325471	1.91926e-08	0.18447	0.0325472	1.93941e-08
cg05257528	3514-49_2	-0.276195	0.0313478	5.9151e-18	-0.275129	0.03136	8.04564e-18	-0.18052	0.0320707	2.39476e-08	-0.18052	0.0320707	2.39476e-08	-0.178207	0.0320845	3.62823e-08	-0.178571	0.0321508	3.63491e-08	-0.177939	0.0321562	4.0731e-08	-0.180911	0.0321563	2.43607e-08
cg03715305	4148-49_2	-0.215382	0.0318171	2.27166e-11	-0.210751	0.03185	6.14202e-11	-0.187949	0.0320011	5.92236e-09	-0.187949	0.0320011	5.92236e-09	-0.181135	0.0320428	2.09034e-08	-0.178881	0.0321245	3.35781e-08	-0.179292	0.0321221	3.11973e-08	-0.178665	0.0321258	3.4898e-08
cg24304425	3514-49_2	-0.281614	0.0312631	1.14321e-18	-0.279985	0.0312786	1.83587e-18	-0.173196	0.0320894	8.56282e-08	-0.173196	0.0320894	8.56282e-08	-0.175607	0.0320754	5.6175e-08	-0.174608	0.0321496	7.13628e-08	-0.174809	0.0321484	6.89105e-08	-0.175051	0.032147	6.60601e-08
cg11268327	2730-58_2	0.461813	0.0289974	1.00363e-50	0.462447	0.0289894	7.20911e-51	0.460403	0.0290314	2.33526e-50	0.178453	0.0330025	8.33033e-08	0.185517	0.032956	2.46227e-08	0.176654	0.0331455	1.26406e-07	0.177752	0.0331337	1.04819e-07	0.178195	0.033149	9.88753e-08
cg14740251	5125-6_3	-0.299995	0.0323061	1.14313e-19	-0.307047	0.0322591	1.52965e-20	-0.376824	0.0314659	8.52847e-31	-0.175846	0.0338628	2.5833e-07	-0.177801	0.0338607	1.90615e-07	-0.181728	0.0339232	1.08662e-07	-0.181748	0.0339235	1.08342e-07	-0.181823	0.0339231	1.07045e-07
cg09930046	3514-49_2	-0.275541	0.031394	7.8102e-18	-0.27351	0.0314161	1.39483e-17	-0.163268	0.0322142	4.83464e-07	-0.163268	0.0322142	4.83464e-07	-0.165126	0.0322023	3.55994e-07	-0.165516	0.032269	3.53568e-07	-0.165277	0.0322704	3.67756e-07	-0.171514	0.0322342	1.29274e-07
cg05575921	2711-6_2	0.222427	0.031805	5.08346e-12	0.237857	0.031693	1.42191e-13	0.21953	0.0318271	9.69973e-12	0.21953	0.0318271	9.69973e-12	0.212881	0.0318778	4.13558e-11	0.163706	0.0322579	4.67479e-07	0.171474	0.0322082	1.27153e-07	0.170781	0.0322124	1.43129e-07
cg21325715	4831-4_2	0.252404	0.0315601	3.71296e-15	0.242191	0.0316548	4.9307e-14	0.192327	0.0320253	2.72349e-09	0.214575	0.0322508	4.897e-11	0.176527	0.0324672	6.92933e-08	0.174256	0.0325467	1.08637e-07	0.174442	0.0325474	1.05411e-07	0.171697	0.0325583	1.66796e-07
cg08336300	3440-7_2	0.358904	0.0308105	2.49626e-29	0.360189	0.0307854	1.47879e-29	0.166919	0.03261	3.75486e-07	0.166919	0.03261	3.75486e-07	0.165896	0.0326128	4.4223e-07	0.169204	0.0326731	2.75375e-07	0.16979	0.0326684	2.49821e-07	0.170335	0.0326642	2.28148e-07
cg18181703	4337-49_2	-0.230189	0.0317053	8.09363e-13	-0.231299	0.0316965	6.24076e-13	-0.225142	0.0317437	2.58897e-12	-0.225142	0.0317437	2.58897e-12	-0.216355	0.0318092	1.83811e-11	-0.218685	0.0318603	1.21859e-11	-0.166014	0.0321993	3.08113e-07	-0.165005	0.0322048	3.64009e-07
cg27115863	4831-4_2	0.238408	0.0316423	1.1488e-13	0.242522	0.0316091	4.20219e-14	0.193184	0.031968	2.17614e-09	0.185893	0.0322036	1.06492e-08	0.174355	0.0322687	8.32231e-08	0.174515	0.0323368	8.62509e-08	0.166376	0.0324193	3.49421e-07	0.165808	0.032422	3.83342e-07
cg17394978	3440-7_2	-0.279471	0.0312835	2.13024e-18	-0.276398	0.0313125	5.14825e-18	-0.209972	0.0318554	7.24356e-11	-0.196073	0.0352789	3.7867e-08	-0.185672	0.0353788	1.99756e-07	-0.181435	0.0355673	4.27633e-07	-0.180962	0.0355406	4.48773e-07	-0.181078	0.0355415	4.41698e-07
cg21161138	3216-2_2	-0.29591	0.0311505	1.70055e-20	-0.295617	0.0311523	1.8556e-20	-0.286826	0.031235	2.62174e-19	-0.289386	0.0318402	6.27441e-19	-0.284565	0.0318891	2.49522e-18	-0.167773	0.0330326	4.61838e-07	-0.168672	0.0330303	4.00931e-07	-0.167982	0.0330328	4.47182e-07
cg26033526	3440-7_2	-0.277824	0.0313195	3.59693e-18	-0.276265	0.0313323	5.59337e-18	-0.151965	0.0322134	2.74995e-06	-0.161783	0.0321625	5.86792e-07	-0.160544	0.0321727	7.1881e-07	-0.164355	0.0322218	4.09477e-07	-0.163168	0.0322283	4.97149e-07	-0.163333	0.0322273	4.83879e-07
cg02346997	3046-31_1	-0.262258	0.0314513	2.65132e-16	-0.262723	0.0314471	2.33926e-16	-0.165459	0.0321384	3.19996e-07	-0.165459	0.0321384	3.19996e-07	-0.164626	0.0321426	3.672e-07	-0.16361	0.0322171	4.59294e-07	-0.164844	0.03221	3.75058e-07	-0.163223	0.0322192	4.89211e-07
cg21566642	3216-2_2	-0.312196	0.0310642	1.22982e-22	-0.313504	0.0310528	8.07656e-23	-0.298749	0.0311866	8.4516e-21	-0.294199	0.0316513	1.08932e-19	-0.290432	0.031682	3.24205e-19	-0.170946	0.0328681	2.45943e-07	-0.16774	0.0328927	4.15648e-07	-0.166279	0.03291	5.28775e-07
cg25437180	4481-34_2	-0.251224	0.0316927	6.38368e-15	-0.251585	0.0316915	5.84387e-15	-0.260333	0.0316262	6.18012e-16	-0.194262	0.0384508	5.75283e-07	-0.192902	0.0384785	6.99402e-07	-0.193737	0.0385485	6.57663e-07	-0.193571	0.0385668	6.80069e-07	-0.19414	0.0384934	6.01897e-07
cg08818207	3440-7_2	-0.248316	0.0319574	2.08503e-14	-0.246796	0.0319681	3.02049e-14	-0.173661	0.0324428	1.09317e-07	-0.173661	0.0324428	1.09317e-07	-0.163117	0.0325176	6.31949e-07	-0.163624	0.0326108	6.28531e-07	-0.163169	0.0326126	6.75456e-07	-0.163468	0.0326104	6.43821e-07
cg23576855	3216-2_2	-0.187485	0.032004	6.46312e-09	-0.187024	0.0320069	7.0479e-09	-0.181705	0.0320394	1.88464e-08	-0.312422	0.033185	4.51036e-20	-0.306793	0.0332502	2.24009e-19	-0.174791	0.0346885	5.74872e-07	-0.174351	0.034697	6.16893e-07	-0.173669	0.0347151	6.90213e-07
cg18395636	3440-7_2	0.385695	0.030123	1.05378e-34	0.388926	0.0300742	2.57348e-35	0.144925	0.0323818	8.56147e-06	0.174837	0.0329149	1.37059e-07	0.17136	0.0329732	2.51043e-07	0.164081	0.0331441	8.8503e-07	0.165987	0.0331387	6.60169e-07	0.165558	0.033144	7.07563e-07
cg26392102	3485-28_2	-0.195539	0.0319527	1.37464e-09	-0.19969	0.031925	6.02617e-10	-0.193249	0.0319673	2.14897e-09	-0.234504	0.0347344	2.87654e-11	-0.174015	0.0351161	8.87215e-07	-0.175065	0.0351817	8.01032e-07	-0.175394	0.0351951	7.71771e-07	-0.175379	0.0352041	7.78291e-07
cg08159663	3440-7_2	-0.336647	0.0308429	3.4539e-26	-0.340368	0.0308041	9.23323e-27	-0.169459	0.0322909	1.90452e-07	-0.183737	0.0350418	2.01792e-07	-0.17659	0.0351379	6.18874e-07	-0.175512	0.0352547	7.85502e-07	-0.175085	0.0352363	8.23771e-07	-0.1753	0.0352369	7.99399e-07
cg14261401	4481-34_2	-0.288295	0.0313199	2.18454e-19	-0.288304	0.0313191	2.17478e-19	-0.30376	0.0311624	1.9022e-21	-0.167108	0.0351978	2.47079e-06	-0.165514	0.035207	3.08517e-06	-0.1666	0.0352566	2.75224e-06	-0.169185	0.0352527	1.92952e-06	-0.173511	0.0352823	1.08014e-06
cg25351606	3440-7_2	0.391626	0.0300029	6.58222e-36	0.391997	0.0300003	5.665e-36	0.16781	0.0321358	2.18066e-07	0.16781	0.0321358	2.18066e-07	0.150714	0.0322211	3.32915e-06	0.154768	0.0322706	1.88303e-06	0.156164	0.0322635	1.51604e-06	0.156659	0.0322608	1.40321e-06
cg04293703	4481-34_2	-0.31881	0.031012	1.46918e-23	-0.319409	0.0310036	1.19552e-23	-0.316543	0.0310274	3.03936e-23	-0.184001	0.0385905	2.29563e-06	-0.181887	0.0385904	2.98097e-06	-0.184148	0.038662	2.35361e-06	-0.182777	0.0387046	2.85747e-06	-0.186985	0.0386801	1.67055e-06
cg11429292	3440-7_2	0.386751	0.0302106	1.08632e-34	0.389929	0.0301605	2.69941e-35	0.1679	0.0322286	2.32751e-07	0.1679	0.0322286	2.32751e-07	0.160013	0.0322662	8.40733e-07	0.153793	0.0323693	2.34109e-06	0.154875	0.0323634	1.98266e-06	0.155346	0.0323614	1.84466e-06
cg10118167	3291-30_2	0.210161	0.0318541	6.95972e-11	0.210564	0.0318513	6.39075e-11	0.166668	0.032126	2.60387e-07	0.167893	0.0321193	2.12023e-07	0.158059	0.0321722	1.05783e-06	0.155244	0.0322553	1.7324e-06	0.154851	0.0322573	1.84106e-06	0.15481	0.0322575	1.8529e-06
cg09134726	3514-49_2	-0.2753	0.0314171	8.82596e-18	-0.273597	0.0314333	1.42616e-17	-0.156358	0.0322654	1.47408e-06	-0.156358	0.0322654	1.47408e-06	-0.157288	0.032264	1.27752e-06	-0.15661	0.0323368	1.49624e-06	-0.1563	0.0323387	1.57034e-06	-0.154474	0.0323584	2.09797e-06
cg13637654	3440-7_2	0.396291	0.0299839	1.05712e-36	0.401265	0.0299174	1.16701e-37	0.168548	0.0321683	1.98734e-07	0.168548	0.0321683	1.98734e-07	0.159539	0.0322253	8.76074e-07	0.153846	0.0323228	2.24548e-06	0.154312	0.0323216	2.09207e-06	0.154253	0.032322	2.11146e-06
cg14688905	3440-7_2	0.396823	0.0299246	6.45501e-37	0.39916	0.029889	2.23971e-37	0.153449	0.0322172	2.20864e-06	0.153449	0.0322172	2.20864e-06	0.156033	0.0322012	1.47616e-06	0.153033	0.0322865	2.47105e-06	0.153391	0.0322847	2.33906e-06	0.153248	0.0322854	2.39105e-06
cg05951221	3216-2_2	-0.28267	0.0312637	8.64969e-19	-0.282417	0.0312669	9.33334e-19	-0.268302	0.0314043	5.20223e-17	-0.267015	0.0316831	1.3867e-16	-0.261175	0.0317326	6.50814e-16	-0.158249	0.0327459	1.58482e-06	-0.155525	0.0327615	2.40006e-06	-0.154463	0.0327833	2.84734e-06
cg10603275	3440-7_2	0.386976	0.0301143	6.22558e-35	0.390525	0.0300637	1.3332e-35	0.159695	0.032249	8.70986e-07	0.159695	0.032249	8.70986e-07	0.148667	0.0323106	4.77739e-06	0.150305	0.0323662	3.90826e-06	0.151303	0.0323631	3.36899e-06	0.151478	0.0323623	3.28148e-06
cg02332525	3195-50_2	0.292612	0.0311557	4.30577e-20	0.305334	0.0310258	8.07356e-22	0.157501	0.0321751	1.15544e-06	0.160684	0.0326036	9.82861e-07	0.152013	0.0326522	3.70608e-06	0.151257	0.032734	4.36941e-06	0.152214	0.0327326	3.80243e-06	0.152523	0.0327315	3.63347e-06
cg07573872	4337-49_2	-0.209643	0.0318572	7.76315e-11	-0.209051	0.0318617	8.79895e-11	-0.188798	0.031996	5.04732e-09	-0.188798	0.031996	5.04732e-09	-0.193531	0.0319657	2.03496e-09	-0.196396	0.032015	1.25873e-09	-0.149483	0.0322841	4.16741e-06	-0.149994	0.0322817	3.86062e-06
cg11187245	3440-7_2	-0.277006	0.0313279	4.56728e-18	-0.277933	0.0313176	3.49061e-18	-0.130574	0.0323328	5.81975e-05	-0.161076	0.0322316	6.94379e-07	-0.151269	0.0322802	3.20104e-06	-0.150441	0.0323577	3.81595e-06	-0.149841	0.0323639	4.18248e-06	-0.149783	0.0323658	4.22396e-06
cg06358171	3440-7_2	0.388317	0.0300464	2.73015e-35	0.392321	0.0299892	4.729e-36	0.140319	0.0322716	1.52315e-05	0.140319	0.0322716	1.52315e-05	0.148375	0.0322315	4.72644e-06	0.148433	0.0322992	4.90583e-06	0.148887	0.0322977	4.58794e-06	0.148781	0.0322983	4.66128e-06
cg16186435	3440-7_2	-0.261408	0.0314575	3.32099e-16	-0.264957	0.0314272	1.27777e-16	-0.126763	0.0323279	9.45132e-05	-0.148067	0.0322315	4.9427e-06	-0.143827	0.0322546	9.22195e-06	-0.150749	0.0322907	3.47671e-06	-0.148766	0.0323016	4.68205e-06	-0.148638	0.0323021	4.77132e-06
cg23923934	3440-7_2	-0.26695	0.0313994	7.24781e-17	-0.266385	0.0314045	8.46187e-17	-0.163312	0.0321443	4.53632e-07	-0.153381	0.0330386	3.95815e-06	-0.152427	0.0330312	4.51347e-06	-0.152481	0.0330891	4.65512e-06	-0.151953	0.033078	4.98074e-06	-0.152219	0.0330778	4.79549e-06
cg05126514	4815-25_3	-0.328942	0.0307685	2.95501e-25	-0.328973	0.0307681	2.92243e-25	-0.329878	0.0307578	2.12692e-25	-0.164866	0.0356015	4.24044e-06	-0.164437	0.0356793	4.70478e-06	-0.164412	0.0357836	5.02972e-06	-0.163204	0.0357209	5.67158e-06	-0.164445	0.0357156	4.80718e-06
cg06192883	5339-49_3	0.286685	0.0312232	2.63025e-19	0.276155	0.0313282	5.70208e-18	0.155028	0.0322069	1.72704e-06	0.155028	0.0322069	1.72704e-06	0.143604	0.0322598	9.5489e-06	0.163954	0.0322241	4.37302e-07	0.149324	0.0322946	4.29599e-06	0.148325	0.0322993	4.98385e-06
cg06126421	3216-2_2	-0.2452	0.0315864	2.16103e-14	-0.245595	0.0315831	1.95782e-14	-0.244871	0.0315909	2.35349e-14	-0.263729	0.0319527	5.44775e-16	-0.266559	0.0319383	2.64696e-16	-0.153571	0.0328117	3.30702e-06	-0.151144	0.032814	4.69832e-06	-0.150498	0.0328437	5.25382e-06
cg06488150	3440-7_2	0.381541	0.0302889	1.02119e-33	0.387513	0.0302055	8.09588e-35	0.154535	0.0323715	2.09758e-06	0.154535	0.0323715	2.09758e-06	0.147196	0.032414	6.32701e-06	0.148183	0.032484	5.75253e-06	0.148865	0.0324817	5.20731e-06	0.148576	0.0324829	5.43325e-06
cg02603839	4481-34_2	-0.238746	0.031713	1.20401e-13	-0.238953	0.0317094	1.14131e-13	-0.246094	0.0316501	1.9716e-14	-0.17658	0.0383504	5.01361e-06	-0.176827	0.0383387	4.83382e-06	-0.176893	0.0384269	5.04209e-06	-0.175404	0.0384838	6.22269e-06	-0.175689	0.0384223	5.81445e-06
cg08965235	3440-7_2	0.383632	0.0300888	1.83495e-34	0.389621	0.030007	1.39094e-35	0.142099	0.0322511	1.17372e-05	0.163478	0.0355108	4.85288e-06	0.164154	0.035494	4.39344e-06	0.159539	0.0355935	8.51028e-06	0.161439	0.0355959	6.66943e-06	0.16187	0.0355872	6.27435e-06
cg09907228	3514-49_2	-0.234243	0.0316959	3.23302e-13	-0.235948	0.0316841	2.16034e-13	-0.14625	0.0322543	6.5266e-06	-0.14625	0.0322543	6.5266e-06	-0.143275	0.0322656	1.00408e-05	-0.14579	0.0323225	7.2896e-06	-0.145376	0.0323246	7.74328e-06	-0.145973	0.0323206	7.093e-06
cg04529938	3440-7_2	0.365195	0.0303345	3.78072e-31	0.364963	0.0303366	4.13065e-31	0.136443	0.032282	2.60373e-05	0.146104	0.0334264	1.38422e-05	0.150549	0.0334277	7.57169e-06	0.150188	0.0334366	8.00544e-06	0.151466	0.0334201	6.64318e-06	0.150947	0.0334242	7.15551e-06
cg21160290	3470-1_2	-0.484346	0.0285037	1.10847e-56	-0.487943	0.0284358	1.2465e-57	-0.48705	0.0284515	2.12816e-57	-0.138968	0.0324215	2.00727e-05	-0.14138	0.0324136	1.43524e-05	-0.144138	0.0324888	1.02464e-05	-0.145761	0.032473	8.07393e-06	-0.146063	0.0324699	7.72126e-06
cg21808937	4481-34_2	-0.347798	0.0305732	3.54596e-28	-0.349104	0.0305575	2.17216e-28	-0.416666	0.0296459	7.49307e-41	-0.199767	0.0430874	4.56593e-06	-0.188146	0.042657	1.27048e-05	-0.190894	0.0427297	9.8724e-06	-0.192069	0.0427698	8.89095e-06	-0.193259	0.042841	8.11175e-06
cg20019985	3440-7_2	0.364691	0.030349	4.77854e-31	0.3695	0.0302857	6.87141e-32	0.152827	0.0322068	2.40623e-06	0.152827	0.0322068	2.40623e-06	0.141784	0.0322623	1.23525e-05	0.144333	0.0323183	8.94178e-06	0.14438	0.0323178	8.87928e-06	0.144583	0.032317	8.62276e-06
cg24296397	4541-49_2	-0.219305	0.0317902	9.63861e-12	-0.22597	0.0317409	2.15316e-12	-0.146993	0.0322309	5.77338e-06	-0.154444	0.0322151	1.89821e-06	-0.138899	0.0322904	1.87331e-05	-0.141414	0.032346	1.36954e-05	-0.143833	0.0323359	9.7035e-06	-0.143549	0.0323374	1.01086e-05
cg06401414	3195-50_2	-0.246563	0.0316447	1.75571e-14	-0.251479	0.0316108	5.13784e-15	-0.0988743	0.0324673	0.00238924	-0.145688	0.032788	9.94343e-06	-0.14377	0.0327902	1.29742e-05	-0.146787	0.0328476	8.86008e-06	-0.146315	0.0328508	9.47899e-06	-0.145594	0.0328533	1.04919e-05
cg13823169	3485-28_2	-0.286476	0.0312158	2.7336e-19	-0.274429	0.0313316	9.04066e-18	-0.254984	0.0315059	1.78596e-15	-0.254984	0.0315059	1.78596e-15	-0.151419	0.0322074	2.97012e-06	-0.150159	0.0322824	3.76992e-06	-0.142463	0.0323202	1.16469e-05	-0.142315	0.0323209	1.18947e-05
cg15138543	3169-70_2	-0.267073	0.033426	4.47184e-15	-0.266749	0.033436	4.89801e-15	-0.26502	0.0335264	8.47144e-15	-0.156139	0.0347	7.78343e-06	-0.15541	0.0347039	8.58986e-06	-0.155193	0.0347055	8.85122e-06	-0.155022	0.0347117	9.0853e-06	-0.152854	0.0346992	1.19723e-05
cg22662844	5339-49_3	-0.365439	0.0303282	3.36653e-31	-0.367569	0.0303009	1.43189e-31	-0.130833	0.0323017	5.53475e-05	-0.130833	0.0323017	5.53475e-05	-0.130522	0.032303	5.76686e-05	-0.13587	0.0323484	2.92094e-05	-0.141933	0.0323206	1.2544e-05	-0.141614	0.0323221	1.31245e-05
cg01940273	3216-2_2	-0.276809	0.0313584	5.1504e-18	-0.278668	0.0313395	3.01545e-18	-0.264857	0.0314579	1.39875e-16	-0.267023	0.031816	1.82571e-16	-0.264321	0.0318442	3.7691e-16	-0.14514	0.0328288	1.1022e-05	-0.144678	0.0328355	1.17935e-05	-0.143673	0.03284	1.35739e-05
cg02716826	4831-4_2	0.216601	0.0318315	1.80871e-11	0.218492	0.0318165	1.19311e-11	0.186353	0.032049	8.33793e-09	0.183399	0.0322837	1.79763e-08	0.152856	0.0324928	2.9377e-06	0.150037	0.0325628	4.64966e-06	0.140886	0.032593	1.71092e-05	0.142402	0.032588	1.38606e-05
cg11439695	3440-7_2	-0.352226	0.0305416	7.10167e-29	-0.352428	0.0305365	6.51032e-29	-0.146109	0.0322579	6.674e-06	-0.146109	0.0322579	6.674e-06	-0.138802	0.032292	1.90006e-05	-0.141994	0.032345	1.26262e-05	-0.140915	0.032349	1.47023e-05	-0.140522	0.0323509	1.55389e-05
cg13823169	2609-59_2	-0.291795	0.0311638	5.53137e-20	-0.262981	0.031438	2.15106e-16	-0.248638	0.031562	9.17016e-15	-0.248638	0.031562	9.17016e-15	-0.150674	0.0322133	3.33081e-06	-0.144784	0.0323102	8.34515e-06	-0.140258	0.032332	1.59334e-05	-0.140306	0.0323318	1.58263e-05
cg04250837	5339-49_3	-0.206659	0.0321254	1.99941e-10	-0.212913	0.0321158	5.69721e-11	-0.139644	0.0325755	2.0016e-05	-0.145519	0.0338116	1.87125e-05	-0.140256	0.0338536	3.76551e-05	-0.145824	0.0339039	1.8949e-05	-0.145773	0.0339701	1.97938e-05	-0.147149	0.0339674	1.65192e-05
cg09729012	3440-7_2	0.347867	0.0305467	3.07482e-28	0.35206	0.0304962	6.30342e-29	0.159214	0.0321672	8.81041e-07	0.137096	0.0343104	7.0333e-05	0.14007	0.0342972	4.86389e-05	0.148583	0.0342857	1.65049e-05	0.148101	0.0342655	1.7368e-05	0.148121	0.0342672	1.73385e-05
cg18651870	3440-7_2	0.363448	0.0303536	7.44487e-31	0.367252	0.030305	1.62695e-31	0.14246	0.0322494	1.11456e-05	0.14246	0.0322494	1.11456e-05	0.132514	0.0322944	4.42543e-05	0.136315	0.0323464	2.74838e-05	0.139065	0.0323339	1.87907e-05	0.138811	0.0323351	1.94704e-05
cg26341831	5339-49_3	0.384347	0.0300839	1.39179e-34	0.380254	0.0301365	7.80501e-34	0.143838	0.0322488	9.17453e-06	0.143838	0.0322488	9.17453e-06	0.137034	0.0322792	2.39954e-05	0.139188	0.0323375	1.85197e-05	0.137916	0.0323402	2.20635e-05	0.138644	0.0323368	1.99412e-05
cg23386659	3514-49_2	-0.241111	0.0316616	6.40296e-14	-0.239612	0.0316744	9.23544e-14	-0.140191	0.0322947	1.5721e-05	-0.140191	0.0322947	1.5721e-05	-0.141643	0.0322876	1.27975e-05	-0.140431	0.0323624	1.58455e-05	-0.140657	0.0323607	1.53447e-05	-0.137969	0.0323738	2.23368e-05
cg08305436	3440-7_2	0.356741	0.0304675	1.19016e-29	0.362166	0.0303965	1.41303e-30	0.140317	0.0323474	1.59515e-05	0.140317	0.0323474	1.59515e-05	0.128444	0.0324091	7.95732e-05	0.13411	0.0324685	3.9453e-05	0.137359	0.0324517	2.53719e-05	0.137694	0.0324503	2.42335e-05
cg19174634	3514-49_2	-0.248593	0.0315683	9.39736e-15	-0.250867	0.031548	5.25474e-15	-0.145652	0.0322542	7.11157e-06	-0.145652	0.0322542	7.11157e-06	-0.141089	0.0322752	1.372e-05	-0.141393	0.0323426	1.37081e-05	-0.140746	0.032346	1.50257e-05	-0.136483	0.0323665	2.71872e-05
cg11658419	3440-7_2	0.391141	0.0300586	1.02315e-35	0.391562	0.0300567	8.67692e-36	0.140856	0.032382	1.51134e-05	0.140856	0.032382	1.51134e-05	0.143991	0.0323594	9.62523e-06	0.137721	0.0324558	2.42093e-05	0.137047	0.032459	2.65535e-05	0.136776	0.0324605	2.75598e-05
cg25902939	3195-50_2	0.295233	0.031128	1.92518e-20	0.289076	0.0311905	1.257e-19	0.112036	0.0323818	0.00056472	0.128296	0.032793	9.81498e-05	0.136076	0.0327546	3.56516e-05	0.137025	0.0328235	3.26985e-05	0.137595	0.0328225	3.03182e-05	0.137655	0.0328224	3.00794e-05
cg00288844	3514-49_2	-0.210347	0.0318528	6.69116e-11	-0.212744	0.0318359	4.01454e-11	-0.0880189	0.0324553	0.0068096	-0.140124	0.0346639	5.78397e-05	-0.141983	0.0346432	4.56813e-05	-0.140662	0.034736	5.61661e-05	-0.140982	0.0347357	5.40297e-05	-0.145532	0.0347238	3.07503e-05
cg02108135	3440-7_2	-0.339355	0.0306507	7.226e-27	-0.34101	0.0306303	3.93644e-27	-0.142878	0.0322471	1.04952e-05	-0.142878	0.0322471	1.04952e-05	-0.13465	0.0322847	3.31717e-05	-0.135172	0.0323512	3.21199e-05	-0.13535	0.0323506	3.13541e-05	-0.134994	0.0323522	3.29083e-05
cg04702509	3440-7_2	-0.300105	0.0310799	4.23954e-21	-0.298612	0.0310952	6.76481e-21	-0.140217	0.0322599	1.53372e-05	-0.140217	0.0322599	1.53372e-05	-0.133448	0.0322903	3.90342e-05	-0.134362	0.0323551	3.58486e-05	-0.134439	0.0323547	3.54765e-05	-0.134257	0.0323556	3.63616e-05
cg26405020	3440-7_2	0.361318	0.0303846	1.78273e-30	0.361764	0.030381	1.5077e-30	0.149911	0.0322133	3.72865e-06	0.149911	0.0322133	3.72865e-06	0.137362	0.0322744	2.28928e-05	0.134979	0.0323547	3.30253e-05	0.134036	0.0323592	3.75281e-05	0.133751	0.0323604	3.899e-05
cg20666386	3440-7_2	0.388147	0.0300612	3.15879e-35	0.391178	0.0300163	8.34653e-36	0.133296	0.0323554	4.12729e-05	0.133296	0.0323554	4.12729e-05	0.138347	0.0323386	2.07838e-05	0.134019	0.0324249	3.89851e-05	0.133902	0.0324259	3.96106e-05	0.13375	0.0324268	4.04313e-05
cg02332525	3440-7_2	0.374971	0.0302045	6.96929e-33	0.377997	0.0301644	1.98023e-33	0.138129	0.0322694	2.05574e-05	0.138129	0.0322694	2.05574e-05	0.130119	0.0323048	6.08192e-05	0.132059	0.0323652	4.88056e-05	0.13328	0.0323599	4.14684e-05	0.133462	0.0323591	4.04684e-05
cg18122767	3195-50_2	-0.234192	0.0316995	3.30094e-13	-0.241033	0.0316402	6.30046e-14	-0.130737	0.0323381	5.71576e-05	-0.15125	0.0326152	4.04152e-06	-0.135601	0.0326739	3.63264e-05	-0.136847	0.032739	3.19705e-05	-0.135226	0.0327306	3.93608e-05	-0.134943	0.032729	4.08055e-05
cg13665684	3168-8_2	-0.189255	0.0320208	4.77238e-09	-0.192111	0.0320051	2.77239e-09	-0.187771	0.0320459	6.42196e-09	-0.234308	0.0317519	3.50963e-13	-0.123257	0.0324696	0.000156482	-0.121245	0.0325358	0.000205858	-0.131477	0.0324973	5.64756e-05	-0.133393	0.0324877	4.38052e-05
cg11700959	3195-50_2	-0.221525	0.0318584	6.67182e-12	-0.224787	0.0318488	3.28172e-12	-0.0792418	0.0326581	0.0154366	-0.136609	0.0327812	3.37359e-05	-0.131996	0.0328084	6.21255e-05	-0.133878	0.0328729	5.05195e-05	-0.13478	0.0328727	4.49827e-05	-0.134669	0.032873	4.56389e-05
cg17972058	3440-7_2	-0.312151	0.0309537	8.83006e-23	-0.315179	0.0309211	3.24204e-23	-0.083835	0.0324671	0.00996853	-0.149256	0.0342667	1.49423e-05	-0.149386	0.0342554	1.45978e-05	-0.141952	0.0343913	4.04267e-05	-0.141178	0.0344047	4.47849e-05	-0.140984	0.0344094	4.59751e-05
cg17848797	3514-49_2	-0.242103	0.0317387	5.88691e-14	-0.243415	0.0317305	4.28785e-14	-0.128008	0.0324685	8.66736e-05	-0.128008	0.0324685	8.66736e-05	-0.127446	0.0324659	9.29225e-05	-0.127126	0.0325373	0.000100207	-0.127246	0.0325394	9.88252e-05	-0.132631	0.0325106	4.89961e-05
cg11683482	5339-49_3	0.233703	0.0319744	5.78164e-13	0.266799	0.0316812	1.39398e-16	0.104336	0.0326841	0.00145891	0.104336	0.0326841	0.00145891	0.121148	0.0326166	0.000215884	0.129744	0.0326548	7.64064e-05	0.130581	0.032637	6.80922e-05	0.13302	0.0326263	4.95161e-05
cg00007076	3440-7_2	-0.260669	0.0314623	4.03786e-16	-0.257053	0.031495	1.05485e-15	-0.134924	0.0323071	3.23843e-05	-0.134924	0.0323071	3.23843e-05	-0.126394	0.0323427	9.97513e-05	-0.131596	0.0323829	5.23452e-05	-0.130972	0.032384	5.67892e-05	-0.131188	0.032383	5.51953e-05
cg03366884	3195-50_2	-0.251465	0.0315802	4.84174e-15	-0.246457	0.0316205	1.71499e-14	-0.117175	0.032379	0.000311695	-0.135015	0.032792	4.17886e-05	-0.132332	0.0328043	5.93954e-05	-0.133742	0.0328666	5.12416e-05	-0.133268	0.0328669	5.44588e-05	-0.132877	0.032867	5.72526e-05
cg19649900	5339-49_3	-0.371464	0.0302593	3.0789e-32	-0.370591	0.0302753	4.4825e-32	-0.129057	0.0323198	7.02878e-05	-0.129057	0.0323198	7.02878e-05	-0.130243	0.0323179	6.02697e-05	-0.132027	0.0323782	4.93563e-05	-0.131623	0.0323728	5.18785e-05	-0.130822	0.0323761	5.76625e-05
cg03341377	5339-49_3	0.343156	0.0306033	1.77105e-27	0.334213	0.0307082	4.56213e-26	0.147611	0.0322248	5.2574e-06	0.135623	0.0341729	7.84759e-05	0.132358	0.0341647	0.000115399	0.137857	0.0340968	5.76518e-05	0.13776	0.0341175	5.89421e-05	0.137577	0.0340877	5.93952e-05
cg10313337	5339-49_3	-0.361266	0.0304401	2.28474e-30	-0.363914	0.030398	7.76485e-31	-0.114191	0.0324274	0.00044988	-0.114191	0.0324274	0.00044988	-0.116873	0.0324065	0.000326784	-0.123063	0.0324542	0.000159101	-0.131242	0.0324197	5.58824e-05	-0.130216	0.0324247	6.39539e-05
cg06975018	5339-49_3	-0.253774	0.0315152	2.43864e-15	-0.261765	0.0314457	2.9602e-16	-0.0388084	0.0325572	0.23356	-0.116687	0.0325539	0.000355313	-0.117914	0.0325485	0.000307227	-0.122692	0.0326086	0.000178704	-0.129723	0.0325706	7.34158e-05	-0.130695	0.0325676	6.47625e-05
cg01565774	5339-49_3	-0.220385	0.0318578	8.49117e-12	-0.235045	0.0317619	3.02136e-13	0.129123	0.0324738	7.54143e-05	0.129123	0.0324738	7.54143e-05	0.122855	0.032517	0.000167962	0.127334	0.0325749	9.93931e-05	0.128464	0.0325491	8.5161e-05	0.13057	0.0325408	6.48875e-05
cg14011244	3440-7_2	-0.261192	0.0314706	3.61069e-16	-0.258466	0.0314965	7.48374e-16	-0.135363	0.0323156	3.06901e-05	-0.135363	0.0323156	3.06901e-05	-0.128929	0.0323378	7.21236e-05	-0.131007	0.0324002	5.70168e-05	-0.130208	0.0324024	6.32837e-05	-0.129844	0.0324037	6.63639e-05
cg08770647	3152-57_1	-0.220584	0.0317875	7.32761e-12	-0.200054	0.0319282	5.63997e-10	-0.186489	0.0320139	7.82346e-09	-0.186489	0.0320139	7.82346e-09	-0.126716	0.0323247	9.49276e-05	-0.128644	0.0323857	7.66536e-05	-0.129937	0.0323756	6.46233e-05	-0.129507	0.0323775	6.83605e-05
cg03190219	3440-7_2	0.372115	0.030246	2.31026e-32	0.373498	0.030229	1.31626e-32	0.146794	0.0322351	5.95853e-06	0.146794	0.0322351	5.95853e-06	0.133297	0.0322985	4.00044e-05	0.130582	0.0323785	5.95544e-05	0.129511	0.0323837	6.85437e-05	0.129431	0.0323841	6.92676e-05
cg25902939	3440-7_2	0.376322	0.0301851	3.97543e-33	0.374495	0.0302088	8.46031e-33	0.127198	0.032317	8.89732e-05	0.127198	0.032317	8.89732e-05	0.133837	0.0322886	3.70433e-05	0.128566	0.03238	7.72037e-05	0.129266	0.0323772	7.04937e-05	0.12929	0.0323771	7.02697e-05
cg09226262	3440-7_2	0.377115	0.0302667	4.50564e-33	0.378154	0.0302551	2.9567e-33	0.136527	0.0323786	2.72166e-05	0.136527	0.0323786	2.72166e-05	0.128505	0.0324096	7.9001e-05	0.128384	0.0324827	8.32479e-05	0.129725	0.0324741	6.98952e-05	0.129391	0.0324754	7.29798e-05
cg15985157	3440-7_2	-0.308219	0.0310422	3.67735e-22	-0.308428	0.031045	3.48756e-22	-0.13136	0.0323194	5.21774e-05	-0.13136	0.0323194	5.21774e-05	-0.126302	0.032339	0.000100742	-0.13066	0.032391	5.93479e-05	-0.12892	0.0323994	7.45333e-05	-0.128604	0.0324006	7.76475e-05
cg07592216	3195-50_2	-0.208071	0.0318679	1.08018e-10	-0.219574	0.0317861	9.0535e-12	-0.0768138	0.0324857	0.0182548	-0.126319	0.0325064	0.000109223	-0.127345	0.0325112	9.63075e-05	-0.130699	0.0325793	6.51972e-05	-0.129086	0.0325862	8.03055e-05	-0.128757	0.0325882	8.37955e-05
cg19802138	3440-7_2	0.357116	0.0304368	9.16198e-30	0.362418	0.0303692	1.14274e-30	0.142183	0.0322505	1.15984e-05	0.142183	0.0322505	1.15984e-05	0.12512	0.0323254	0.000116042	0.124846	0.0323954	0.000124222	0.127387	0.0323847	8.98754e-05	0.127834	0.0323828	8.48587e-05
cg08222618	3169-70_2	0.213457	0.0318647	3.61689e-11	0.214176	0.0318597	3.09912e-11	0.210808	0.031881	6.34315e-11	0.129232	0.0323415	6.95094e-05	0.127907	0.0323478	8.25967e-05	0.129398	0.0324109	7.0532e-05	0.130899	0.0323964	5.77082e-05	0.127831	0.0324086	8.60017e-05
cg00533183	3440-7_2	-0.294798	0.0311354	2.21839e-20	-0.295423	0.0311284	1.82706e-20	-0.125012	0.0323389	0.000118384	-0.125012	0.0323389	0.000118384	-0.122846	0.0323509	0.000155654	-0.129066	0.0323953	7.29879e-05	-0.128089	0.0324001	8.2865e-05	-0.127795	0.0324013	8.60562e-05
cg23064601	3440-7_2	0.346589	0.0306677	7.61229e-28	0.346532	0.0306666	7.72603e-28	0.142489	0.032379	1.20389e-05	0.142489	0.032379	1.20389e-05	0.133098	0.0324321	4.41819e-05	0.12745	0.0325317	9.59471e-05	0.128336	0.0325229	8.5456e-05	0.128267	0.0325228	8.61988e-05
cg03956820	3506-49_1	0.212944	0.0318345	3.84606e-11	0.21095	0.0318486	5.88716e-11	0.124774	0.0323271	0.000121248	0.143763	0.0351732	4.81001e-05	0.142168	0.035228	5.97379e-05	0.141679	0.0352699	6.45885e-05	0.140227	0.0352673	7.64922e-05	0.139101	0.0352919	8.81847e-05
cg07401324	5339-49_3	-0.330959	0.0351971	7.48006e-20	-0.33015	0.0351527	8.21792e-20	-0.128878	0.0373309	0.000589364	-0.128878	0.0373309	0.000589364	-0.132599	0.0372777	0.000400408	-0.134068	0.0373155	0.000350243	-0.145674	0.0372991	0.000103195	-0.147004	0.0372896	8.89138e-05
cg10022914	3440-7_2	-0.239308	0.0316694	9.85127e-14	-0.249475	0.0315874	7.92281e-15	-0.134043	0.0323026	3.63374e-05	-0.134043	0.0323026	3.63374e-05	-0.126937	0.0323314	9.26541e-05	-0.128155	0.0323942	8.19629e-05	-0.127651	0.0323991	8.75835e-05	-0.127278	0.0324006	9.18758e-05
cg23737062	3060-43_2	0.199683	0.0319256	6.03636e-10	0.214826	0.0318211	2.56285e-11	0.104489	0.0324034	0.00130482	0.125308	0.0343561	0.000281188	0.131521	0.0343497	0.000138216	0.132262	0.0344379	0.000131922	0.132178	0.0344202	0.000132166	0.134337	0.0343999	0.000101679
cg15704699	2475-1_3	0.245964	0.0318294	2.82451e-14	0.235771	0.0319047	3.26023e-13	0.22048	0.0320144	1.04639e-11	0.22048	0.0320144	1.04639e-11	0.140988	0.0325306	1.62299e-05	0.142647	0.0325688	1.32245e-05	0.12782	0.0326033	9.48684e-05	0.12714	0.0326058	0.000103406
cg21780711	5339-49_3	-0.268432	0.0315007	6.23375e-17	-0.269928	0.0314766	4.03656e-17	-0.0757221	0.0325575	0.0202419	-0.108207	0.0329752	0.00107191	-0.115806	0.0329511	0.000462258	-0.122068	0.0330383	0.000233256	-0.128081	0.0329941	0.000111116	-0.128652	0.0329972	0.000103747
cg21276056	3195-50_2	-0.217446	0.0318022	1.44761e-11	-0.228131	0.0317226	1.30577e-12	-0.0733733	0.0324939	0.02417	-0.125972	0.0333698	0.0001706	-0.127988	0.0333447	0.000132649	-0.130256	0.0334181	0.000104413	-0.129218	0.0334139	0.000118161	-0.130131	0.0334188	0.000106045
cg09363604	3440-7_2	-0.272957	0.0321761	8.96114e-17	-0.271808	0.0321921	1.23038e-16	-0.127176	0.0331456	0.000133331	-0.127176	0.0331456	0.000133331	-0.122009	0.033192	0.000251135	-0.127831	0.0332524	0.000129493	-0.129301	0.0332405	0.000107751	-0.12929	0.0332376	0.000107747
cg17536595	3440-7_2	0.360289	0.0304265	2.9899e-30	0.362118	0.0304027	1.45233e-30	0.132187	0.0323591	4.78319e-05	0.132187	0.0323591	4.78319e-05	0.120719	0.0324035	0.000206553	0.124204	0.0324476	0.000137873	0.126162	0.03244	0.000107738	0.126029	0.0324404	0.000109558
cg14480116	5339-49_3	-0.348329	0.0306504	4.00624e-28	-0.349749	0.0306357	2.37712e-28	-0.115453	0.0324505	0.000392754	-0.115453	0.0324505	0.000392754	-0.109476	0.0324584	0.000774599	-0.115922	0.0325064	0.000380733	-0.125687	0.0324733	0.000116216	-0.125684	0.0324739	0.000116286
cg08874609	3440-7_2	0.367071	0.0303073	1.74976e-31	0.370618	0.0302615	4.16151e-32	0.137393	0.0322728	2.27691e-05	0.137393	0.0322728	2.27691e-05	0.121507	0.0323403	0.000182435	0.123227	0.0324023	0.000152175	0.124427	0.0323974	0.00013096	0.1253	0.0323938	0.000117293
cg19927816	3440-7_2	0.375967	0.0303188	8.5605e-33	0.377648	0.0302932	4.2178e-33	0.135603	0.0323944	3.10787e-05	0.135603	0.0323944	3.10787e-05	0.129378	0.0324225	7.11464e-05	0.124572	0.0325175	0.000136245	0.12554	0.0325185	0.000120965	0.125151	0.0325201	0.000127019
cg04354689	5339-49_3	-0.280487	0.0313245	1.79733e-18	-0.278359	0.0313395	3.27793e-18	-0.0863665	0.0325075	0.00802193	-0.122651	0.0363833	0.000786835	-0.123415	0.0364099	0.000736263	-0.129433	0.0364417	0.000406511	-0.13903	0.0363573	0.000142197	-0.139363	0.0363651	0.000137558
cg26333652	3440-7_2	0.351408	0.0305478	9.75213e-29	0.356332	0.0304882	1.48956e-29	0.131778	0.0323523	5.02946e-05	0.131778	0.0323523	5.02946e-05	0.120091	0.0324006	0.000222525	0.121398	0.0324647	0.000195733	0.123578	0.0324535	0.000149351	0.123546	0.0324537	0.000149959
cg13344587	3440-7_2	-0.248455	0.0316635	1.16434e-14	-0.247439	0.0316703	1.49794e-14	-0.0962624	0.0325507	0.00318147	-0.136055	0.0332703	4.71576e-05	-0.132307	0.0333209	7.7424e-05	-0.128352	0.0334047	0.000130537	-0.128483	0.0334192	0.000129361	-0.127177	0.0334342	0.000152223
cg16471167	5339-49_3	0.209928	0.0319204	7.97598e-11	0.207933	0.0319447	1.22787e-10	0.0710394	0.0326188	0.029664	0.135394	0.0353328	0.000137346	0.136983	0.0352894	0.0001125	0.147038	0.0353314	3.51253e-05	0.133968	0.0354073	0.000166458	0.134239	0.035386	0.000160042
cg08362785	3506-49_1	-0.231393	0.0317574	6.74962e-13	-0.23067	0.0317632	7.99202e-13	-0.137712	0.0323394	2.2667e-05	-0.137712	0.0323394	2.2667e-05	-0.132435	0.0323642	4.64368e-05	-0.130367	0.0324435	6.33364e-05	-0.122325	0.032472	0.000175496	-0.122315	0.0324727	0.000175762
cg24238409	3514-49_2	-0.238352	0.0316427	1.16448e-13	-0.236697	0.0316559	1.73586e-13	-0.110363	0.0323827	0.000681903	-0.110363	0.0323827	0.000681903	-0.111545	0.0323784	0.00059617	-0.113795	0.0324391	0.000472981	-0.113234	0.0324412	0.000504695	-0.122004	0.0324072	0.000177109
cg16576033	3440-7_2	-0.266979	0.0314142	7.46956e-17	-0.274453	0.0313428	9.26181e-18	-0.125083	0.032352	0.000118105	-0.142631	0.0341194	3.21235e-05	-0.13496	0.0340845	8.13708e-05	-0.129794	0.0341317	0.000153373	-0.127816	0.0341476	0.000194084	-0.128329	0.0341356	0.000182032
cg18110015	5339-49_3	0.260778	0.0314601	3.91226e-16	0.26243	0.0314444	2.50663e-16	0.116188	0.0323771	0.000349663	0.116188	0.0323771	0.000349663	0.121291	0.0323647	0.000189386	0.126732	0.03241	9.8843e-05	0.119186	0.0324306	0.000251267	0.121656	0.0324214	0.000185967
cg21254939	3195-50_2	0.286571	0.0312856	3.24167e-19	0.313882	0.0310195	6.65935e-23	0.110906	0.032485	0.000667695	0.126143	0.0327882	0.000127819	0.121698	0.0327985	0.000219459	0.121698	0.032859	0.000225401	0.122042	0.0328614	0.00021664	0.123143	0.0328592	0.000189871
cg01243823	3024-18_2	0.238553	0.0316402	1.10824e-13	0.208836	0.0318627	9.20186e-11	0.205962	0.0318829	1.67736e-10	0.205962	0.0318829	1.67736e-10	0.128912	0.0323118	7.13197e-05	0.127072	0.0323902	9.37763e-05	0.115796	0.032436	0.000375162	0.121453	0.0324145	0.000189995
cg03338754	3184-25_2	-0.187848	0.0320017	6.03624e-09	-0.200421	0.0319207	5.20407e-10	-0.260697	0.0314551	3.94119e-16	-0.129908	0.0353666	0.000255769	-0.130574	0.0353634	0.00023757	-0.132635	0.035444	0.00019585	-0.132791	0.0354432	0.000192433	-0.132851	0.035443	0.000191152
cg24774357	3440-7_2	0.374497	0.0302606	1.06732e-32	0.380405	0.0301804	9.07489e-34	0.123566	0.0323807	0.00014448	0.123566	0.0323807	0.00014448	0.119517	0.032393	0.00023751	0.119024	0.032462	0.000259673	0.121698	0.0324531	0.000187714	0.121435	0.0324544	0.000193903
cg16104584	5339-49_3	-0.316564	0.0309067	2.05227e-23	-0.313601	0.0309374	5.47513e-23	-0.1266	0.0323193	9.60759e-05	-0.1266	0.0323193	9.60759e-05	-0.11575	0.0323631	0.000365827	-0.123683	0.0324006	0.000143779	-0.121389	0.0324098	0.000191069	-0.120821	0.032412	0.000204855
cg15942979	5339-49_3	0.343491	0.0305994	1.56475e-27	0.342271	0.0306139	2.45445e-27	0.115317	0.0323644	0.000384885	0.115317	0.0323644	0.000384885	0.115542	0.0323635	0.000374834	0.121833	0.0324079	0.000180896	0.119891	0.0324156	0.000229436	0.120533	0.0324131	0.000212162
cg19551485	3440-7_2	-0.324142	0.0308209	1.55699e-24	-0.325301	0.0308082	1.04452e-24	-0.121039	0.032342	0.000193268	-0.121039	0.032342	0.000193268	-0.118461	0.0323522	0.000264614	-0.12053	0.0324129	0.000212242	-0.12068	0.0324123	0.000208377	-0.120371	0.0324135	0.000216409
cg10923036	3440-7_2	-0.311619	0.0309594	1.05146e-22	-0.310311	0.0309734	1.61395e-22	-0.12686	0.0323185	9.29277e-05	-0.124772	0.0323272	0.000121289	-0.120733	0.0323434	0.000200666	-0.120903	0.0324116	0.000202789	-0.120672	0.0324126	0.000208595	-0.12037	0.0324138	0.000216437
cg03484180	3461-58_1	0.232156	0.0317294	5.45151e-13	0.20202	0.0319351	3.8907e-10	0.179614	0.0320721	2.81039e-08	0.179614	0.0320721	2.81039e-08	0.156419	0.0322044	1.39551e-06	0.147781	0.0323202	5.46971e-06	0.124204	0.0324255	0.000136462	0.11983	0.0324413	0.000233818
cg04602992	3440-7_2	0.376018	0.0302687	6.52308e-33	0.38269	0.030176	3.95124e-34	0.121635	0.032398	0.000184458	0.121635	0.032398	0.000184458	0.1203	0.0323986	0.000216777	0.118344	0.0324751	0.000283069	0.120096	0.0324678	0.000229158	0.119887	0.0324688	0.000235054
cg04673737	3195-50_2	-0.266354	0.0314068	8.58411e-17	-0.281828	0.0312665	1.09021e-18	-0.129255	0.0323238	6.86607e-05	-0.130656	0.0328473	7.50585e-05	-0.118172	0.0328744	0.000342099	-0.121888	0.0329303	0.000227226	-0.121713	0.0329306	0.000231989	-0.121252	0.0329324	0.000245095
cg04232128	5339-49_3	-0.222786	0.0318364	4.94107e-12	-0.219573	0.0318693	1.02296e-11	0.0688365	0.0325849	0.0349047	0.0688365	0.0325849	0.0349047	0.0941247	0.0325198	0.00388702	0.103368	0.0325637	0.00155089	0.118852	0.0325038	0.00026988	0.11958	0.0325001	0.000247158
cg11574975	3440-7_2	0.359333	0.0304155	3.94314e-30	0.363799	0.0303605	6.81847e-31	0.133811	0.032308	3.75679e-05	0.133811	0.032308	3.75679e-05	0.122539	0.0323527	0.000161755	0.118083	0.0324405	0.000287562	0.119199	0.0324338	0.000251202	0.119215	0.0324336	0.000250699
cg02711608	3461-58_1	0.229959	0.0317086	8.54599e-13	0.220287	0.0317814	7.72797e-12	0.183924	0.0320259	1.25458e-08	0.179929	0.032726	4.99759e-08	0.169055	0.0327633	3.03771e-07	0.16146	0.032903	1.09666e-06	0.124951	0.0330766	0.000168742	0.121386	0.0330817	0.000257547
cg21426759	2579-17_5	-0.229873	0.0319669	1.31957e-12	-0.234984	0.0319411	4.12819e-13	-0.110153	0.0326331	0.000767201	-0.110153	0.0326331	0.000767201	-0.109017	0.0326358	0.000869732	-0.119066	0.0326314	0.00027815	-0.119504	0.0326381	0.000264933	-0.119719	0.0326357	0.000258
cg02944084	3440-7_2	-0.236662	0.0316589	1.7597e-13	-0.241233	0.0316215	5.79602e-14	-0.106616	0.0324033	0.00103805	-0.131479	0.0348541	0.000173672	-0.122403	0.0348365	0.000466754	-0.12667	0.0348503	0.000296152	-0.127488	0.0348142	0.000266798	-0.127507	0.0348103	0.000265843
cg16985778	5339-49_3	-0.321868	0.0308479	3.40273e-24	-0.316641	0.0309053	1.9906e-23	-0.124926	0.0323265	0.000118942	-0.124926	0.0323265	0.000118942	-0.11782	0.0323548	0.00028583	-0.11834	0.0324217	0.000276698	-0.117472	0.0324251	0.000306974	-0.118535	0.032421	0.000270289
cg09890699	3440-7_2	0.380722	0.0301549	7.34003e-34	0.383272	0.0301214	2.50685e-34	0.120003	0.0324008	0.000224905	0.120003	0.0324008	0.000224905	0.124096	0.0323853	0.000135658	0.118165	0.032478	0.000289485	0.119151	0.0324738	0.000257149	0.118657	0.0324759	0.000272902
cg05575921	2615-60_2	0.219201	0.0318561	1.08385e-11	0.208325	0.0319258	1.10738e-10	0.209556	0.0319217	8.6048e-11	0.209556	0.0319217	8.6048e-11	0.189648	0.032065	4.65532e-09	0.112287	0.0325269	0.000581027	0.118479	0.0324959	0.000281055	0.118513	0.0324958	0.000279927
cg20801711	3440-7_2	-0.274943	0.0313695	8.72859e-18	-0.273667	0.0313776	1.24024e-17	-0.117914	0.0324143	0.000290127	-0.117914	0.0324143	0.000290127	-0.11393	0.0324309	0.00046434	-0.120769	0.0324681	0.000211473	-0.118298	0.0324763	0.000284837	-0.118162	0.0324772	0.000289558
cg10807894	3440-7_2	-0.345467	0.0305788	7.63457e-28	-0.347902	0.0305486	3.06108e-28	-0.127841	0.0323146	8.18974e-05	-0.127841	0.0323146	8.18974e-05	-0.118663	0.0323524	0.000258324	-0.119806	0.0324171	0.000231939	-0.117841	0.0324249	0.000293911	-0.117685	0.0324255	0.000299438
cg22230912	5339-49_3	0.293168	0.0312644	4.95726e-20	0.279529	0.031411	2.86478e-18	0.120485	0.0324753	0.000219438	0.120485	0.0324753	0.000219438	0.117179	0.0324858	0.000326028	0.121858	0.0325426	0.000191789	0.11796	0.0325445	0.0003051	0.117831	0.0325438	0.000309645
cg08973191	3514-49_2	-0.241085	0.0316344	6.13367e-14	-0.242863	0.031621	3.96971e-14	-0.12376	0.0323496	0.000139002	-0.12376	0.0323496	0.000139002	-0.120313	0.0323634	0.000213022	-0.118942	0.0324378	0.000259464	-0.11861	0.0324393	0.000270049	-0.117413	0.0324431	0.000311513
cg00310412	4496-60_2	-0.233645	0.03168	3.59514e-13	-0.213783	0.0318285	3.21101e-11	-0.194886	0.031957	1.56185e-09	-0.215027	0.0318499	2.56255e-11	-0.164579	0.0321765	3.80517e-07	-0.120199	0.0324572	0.00022526	-0.118494	0.0324661	0.000276983	-0.117318	0.0324711	0.000318782
cg20596329	3440-7_2	0.374281	0.0302333	1.02759e-32	0.375881	0.0302119	5.29853e-33	0.124469	0.0323795	0.000129157	0.124469	0.0323795	0.000129157	0.114578	0.032423	0.000429508	0.116203	0.0324845	0.000365107	0.117109	0.0324816	0.000328159	0.117337	0.0324809	0.000319422
cg02088996	5339-49_3	-0.241346	0.0316345	5.79261e-14	-0.230479	0.0317147	7.71782e-13	0.0869313	0.0324861	0.00758166	0.0869313	0.0324861	0.00758166	0.0994011	0.0324508	0.00225287	0.10803	0.0324883	0.000917916	0.115997	0.0324623	0.00037054	0.117243	0.0324575	0.000319772
cg18544809	3440-7_2	-0.274781	0.0315434	1.38107e-17	-0.273132	0.0315514	2.15059e-17	-0.123763	0.032568	0.000154141	-0.123763	0.032568	0.000154141	-0.119205	0.0326052	0.000270702	-0.118196	0.0326654	0.000312704	-0.117414	0.0326755	0.000343904	-0.117521	0.0326748	0.000339533
cg16501560	3440-7_2	-0.285988	0.0312209	3.15687e-19	-0.288291	0.0311984	1.58876e-19	-0.106185	0.0323976	0.00108533	-0.117135	0.0329328	0.000395107	-0.116085	0.032934	0.000445296	-0.120602	0.0329702	0.000269213	-0.118198	0.032988	0.000358025	-0.118424	0.032982	0.000347998
cg13916298	5339-49_3	-0.256113	0.0315748	1.56135e-15	-0.246244	0.031667	1.9671e-14	0.122719	0.0324558	0.000166011	0.101293	0.0325346	0.00190569	0.104881	0.0325141	0.00130008	0.112854	0.0325601	0.000552308	0.116843	0.0325625	0.000350213	0.116436	0.0325647	0.000367459
cg15890754	5339-49_3	-0.256649	0.031509	1.20083e-15	-0.263326	0.0314577	2.06421e-16	-0.102729	0.032443	0.00159294	-0.120541	0.0330684	0.000282455	-0.124871	0.0330108	0.000165346	-0.11961	0.033122	0.000321685	-0.117604	0.0331356	0.000406483	-0.118393	0.0331227	0.000369758
cg02884661	2730-58_2	0.575773	0.0266315	1.90335e-84	0.575742	0.0266329	1.9674e-84	0.570866	0.0267394	9.48257e-83	0.14572	0.0393017	0.000225501	0.149721	0.0392958	0.00015099	0.139715	0.0393682	0.000412516	0.14045	0.0393313	0.000379879	0.14056	0.0393352	0.000376415
cg25273707	3440-7_2	-0.355296	0.0306006	3.21481e-29	-0.357	0.030573	1.63114e-29	-0.118222	0.0325536	0.000296868	-0.118222	0.0325536	0.000296868	-0.113073	0.0325589	0.000538371	-0.11689	0.032611	0.00035533	-0.116412	0.0326118	0.000375681	-0.11611	0.0326135	0.000389252
cg12890346	3440-7_2	-0.306587	0.0310857	6.69123e-22	-0.308686	0.0310618	3.38809e-22	-0.12938	0.0324094	7.06025e-05	-0.13221	0.0344998	0.000136549	-0.118604	0.0345784	0.000633219	-0.124374	0.0346309	0.000348207	-0.123996	0.0346454	0.000364911	-0.123398	0.0346499	0.000390054
cg08100122	3440-7_2	-0.277915	0.0314258	4.51664e-18	-0.279702	0.0314026	2.66914e-18	-0.115546	0.0325029	0.000396927	-0.115546	0.0325029	0.000396927	-0.114713	0.0325061	0.000437392	-0.116899	0.032567	0.000348557	-0.115203	0.0325767	0.000425584	-0.115099	0.0325772	0.000430801
cg00214791	3195-50_2	0.270348	0.0314163	3.16938e-17	0.289803	0.0312225	1.12312e-19	0.135853	0.032325	2.8893e-05	0.129297	0.0326185	7.94588e-05	0.113225	0.0327147	0.000563026	0.114452	0.0327944	0.000506152	0.115647	0.0327956	0.000442375	0.115525	0.0327967	0.00044877
cg03678274	5339-49_3	-0.283603	0.0312643	6.75936e-19	-0.281081	0.0312816	1.38859e-18	-0.0432316	0.0325802	0.184855	-0.0984212	0.0324632	0.00249814	-0.096246	0.0324699	0.00311207	-0.106963	0.0324935	0.00103283	-0.114074	0.0324663	0.000463326	-0.114294	0.0324655	0.00045162
cg24296397	2677-1_1	-0.228292	0.0317225	1.26127e-12	-0.221869	0.0317717	5.44827e-12	-0.150531	0.0322135	3.40232e-06	-0.150531	0.0322135	3.40232e-06	-0.132629	0.0322975	4.36645e-05	-0.121925	0.0324119	0.000179217	-0.114297	0.0324397	0.000446705	-0.114188	0.0324401	0.000452378
cg08145067	3440-7_2	0.318564	0.0308935	1.08004e-23	0.319765	0.0308824	7.24665e-24	0.107764	0.0323981	0.000914361	0.107764	0.0323981	0.000914361	0.111739	0.0323853	0.000584867	0.114861	0.0324433	0.000419273	0.11452	0.0324435	0.000436069	0.114127	0.0324449	0.000456474
cg26313511	3514-49_2	-0.241928	0.0317275	5.97712e-14	-0.241465	0.0317342	6.72629e-14	-0.0955482	0.0325725	0.00343452	-0.121064	0.0345425	0.000481377	-0.119082	0.0345522	0.000596515	-0.11678	0.0346443	0.000784092	-0.116418	0.0346487	0.000815188	-0.121778	0.0346483	0.000464113
cg09767822	3440-7_2	0.348027	0.030614	3.7994e-28	0.352859	0.0305545	6.12098e-29	0.119394	0.0324159	0.000243489	0.119394	0.0324159	0.000243489	0.109386	0.0324593	0.000782468	0.112559	0.0325218	0.000562472	0.113594	0.0325205	0.000500018	0.114122	0.0325182	0.000470433
cg02746381	3440-7_2	0.358531	0.0304157	5.16103e-30	0.367471	0.0303022	1.48911e-31	0.130629	0.0323026	5.68627e-05	0.130629	0.0323026	5.68627e-05	0.115953	0.032362	0.000357083	0.113214	0.0324412	0.000505819	0.113322	0.0324408	0.000499593	0.113758	0.0324392	0.000475036
cg03735592	2677-1_1	0.221009	0.0318054	6.87978e-12	0.214181	0.0318518	3.05851e-11	0.165534	0.0321641	3.23028e-07	0.165534	0.0321641	3.23028e-07	0.110218	0.0324363	0.000707365	0.114593	0.032488	0.000440341	0.114031	0.0324978	0.000471407	0.113844	0.0324986	0.000481729
cg23261443	5339-49_3	-0.323198	0.0310598	4.63362e-24	-0.332059	0.0309562	2.18364e-25	-0.133498	0.0325395	4.44334e-05	-0.133498	0.0325395	4.44334e-05	-0.12543	0.0325813	0.000126337	-0.12381	0.032649	0.00015904	-0.113847	0.0327007	0.000521977	-0.114431	0.0326897	0.000486543
cg10943359	3440-7_2	0.346403	0.0307261	9.83181e-28	0.35105	0.0306653	1.70932e-28	0.130127	0.0324411	6.52257e-05	0.130127	0.0324411	6.52257e-05	0.114496	0.0325058	0.000448403	0.111875	0.0325758	0.000620239	0.113258	0.032567	0.000529117	0.113618	0.0325652	0.000507596
cg26775538	3514-49_2	-0.215892	0.0318782	2.22992e-11	-0.215349	0.0318845	2.51618e-11	-0.112434	0.0324391	0.000552155	-0.112434	0.0324391	0.000552155	-0.111613	0.0324477	0.000607763	-0.112661	0.0325126	0.000553998	-0.111957	0.0325154	0.000600359	-0.113324	0.0325126	0.000513958
cg05756457	2781-63_2	-0.250378	0.0315495	5.9118e-15	-0.253383	0.0315247	2.73396e-15	-0.260955	0.0314586	3.7267e-16	-0.128528	0.0377552	0.000704367	-0.126752	0.0377459	0.000830993	-0.12986	0.0378031	0.000630175	-0.128424	0.0377668	0.000714285	-0.131536	0.0377101	0.000519547
cg13984928	5339-49_3	-0.323772	0.0309598	2.79174e-24	-0.328865	0.0309096	4.95901e-25	-0.0661589	0.0326679	0.0431316	-0.0894878	0.0334912	0.00767974	-0.100173	0.0335495	0.00290631	-0.115066	0.0335716	0.00063755	-0.116904	0.0335899	0.000525485	-0.116959	0.0335817	0.000520668
cg20682639	3440-7_2	-0.311186	0.0309663	1.22306e-22	-0.31044	0.0309735	1.55795e-22	-0.111958	0.0323833	0.000570087	-0.111958	0.0323833	0.000570087	-0.110041	0.032391	0.000709105	-0.114349	0.0324449	0.000444975	-0.113199	0.0324482	0.000508118	-0.112925	0.0324492	0.000524427
cg22431093	5339-49_3	-0.325889	0.0308029	8.58654e-25	-0.335701	0.0306943	2.72661e-26	-0.0891159	0.0324557	0.00615212	-0.0891159	0.0324557	0.00615212	-0.100622	0.0324225	0.0019699	-0.105945	0.0324735	0.00114428	-0.113107	0.0324473	0.000513327	-0.112901	0.0324481	0.000525625
cg18720486	5339-49_3	-0.222637	0.031829	5.03721e-12	-0.236636	0.0317134	1.94132e-13	-0.0808955	0.0325244	0.0130466	-0.0808955	0.0325244	0.0130466	-0.0892517	0.0325045	0.00615096	-0.0966777	0.0325547	0.00305686	-0.111606	0.0325086	0.000622798	-0.113081	0.0325038	0.000526465
cg13247398	3440-7_2	0.331573	0.0307665	1.29116e-25	0.333583	0.0307456	6.37745e-26	0.0954844	0.0324624	0.00334765	0.0954844	0.0324624	0.00334765	0.116652	0.0323861	0.000332414	0.114006	0.0324672	0.000466992	0.112703	0.032471	0.000542458	0.112713	0.0324708	0.000541782
cg17446956	5339-49_3	-0.342777	0.0306911	2.87374e-27	-0.348697	0.0306035	3.01576e-28	-0.103702	0.0324924	0.00146241	-0.103702	0.0324924	0.00146241	-0.106847	0.0324754	0.00103912	-0.110235	0.0325308	0.000732011	-0.111607	0.0325213	0.000626099	-0.112558	0.0325164	0.000561564
cg17035984	5339-49_3	-0.225601	0.0318334	2.68963e-12	-0.230388	0.0318141	9.21412e-13	0.0755906	0.0326053	0.0206439	0.0900125	0.0328891	0.00632349	0.0947561	0.0328504	0.00401277	0.105092	0.0329122	0.00145586	0.111399	0.0328824	0.000734791	0.113736	0.0328756	0.000566107
cg09648727	3485-28_2	-0.211069	0.0319037	6.20449e-11	-0.199775	0.0319832	6.36864e-10	-0.193919	0.0320188	2.01293e-09	-0.193919	0.0320188	2.01293e-09	-0.11237	0.0324287	0.000554005	-0.114753	0.0324872	0.000432237	-0.112458	0.0324996	0.000564039	-0.112328	0.0324985	0.000572093
cg08632810	3440-7_2	0.352636	0.0304908	5.09148e-29	0.354858	0.0304643	2.17851e-29	0.120384	0.0323463	0.000209605	0.126035	0.0323234	0.000103377	0.117509	0.0323572	0.000296856	0.112643	0.0324449	0.00054055	0.112138	0.0324469	0.000572792	0.111879	0.0324478	0.00058995
cg06705767	3440-7_2	-0.273236	0.0313496	1.2864e-17	-0.273055	0.0313525	1.35725e-17	-0.117239	0.0323792	0.000309353	-0.117239	0.0323792	0.000309353	-0.110972	0.0323993	0.00064104	-0.112393	0.0324645	0.000560372	-0.111891	0.0324672	0.000593582	-0.11185	0.0324672	0.000596389
cg20934416	5339-49_3	-0.325214	0.0322304	1.07478e-22	-0.330779	0.0321581	1.78595e-23	-0.113087	0.0340686	0.000940298	-0.113087	0.0340686	0.000940298	-0.115047	0.0340717	0.000767007	-0.116414	0.0340749	0.000664588	-0.115937	0.0340995	0.000705345	-0.117428	0.0340895	0.000599674
cg17108629	3195-50_2	0.245567	0.0315902	1.99841e-14	0.257236	0.0314974	1.01342e-15	0.0790613	0.0324846	0.0151262	0.124105	0.0335341	0.000228255	0.111594	0.0336348	0.00094459	0.116	0.0336872	0.000601667	0.116161	0.0336741	0.000588368	0.115846	0.0336811	0.000610341
cg11905488	5339-49_3	-0.225361	0.0318404	2.86491e-12	-0.227254	0.0318224	1.85127e-12	0.111035	0.0324298	0.000644089	0.111035	0.0324298	0.000644089	0.108737	0.0324467	0.000836519	0.12039	0.03247	0.000221433	0.111357	0.0325046	0.000639445	0.111657	0.0325029	0.000617963
cg00664609	5339-49_3	-0.264786	0.0314332	1.3552e-16	-0.283127	0.0312578	7.55041e-19	-0.0946565	0.0324418	0.00360991	-0.0946565	0.0324418	0.00360991	-0.107164	0.0324012	0.000977362	-0.105366	0.0324782	0.00121954	-0.112296	0.0324514	0.000563703	-0.111447	0.0324549	0.000621051
cg09287629	3440-7_2	0.364626	0.0303386	4.65878e-31	0.365193	0.0303314	3.7147e-31	0.119633	0.0323478	0.000229567	0.119633	0.0323478	0.000229567	0.109307	0.0323865	0.000768087	0.109155	0.0324561	0.000801711	0.111321	0.0324482	0.00062819	0.111286	0.0324483	0.00063073
cg11122944	2579-17_5	-0.226238	0.0318234	2.31696e-12	-0.214362	0.0319021	3.16817e-11	-0.0974766	0.0325231	0.00279719	-0.0974766	0.0325231	0.00279719	-0.09782	0.0325208	0.00270083	-0.110412	0.0325403	0.000720193	-0.110537	0.0325405	0.000710414	-0.111511	0.0325381	0.000636806
cg06358300	5015-15_1	-0.309498	0.0310207	2.36291e-22	-0.107554	0.0324192	0.00094273	-0.107224	0.0324231	0.000978601	-0.107224	0.0324231	0.000978601	-0.105113	0.0324327	0.00123307	-0.1139	0.0324729	0.000473758	-0.109508	0.0324996	0.000783718	-0.11135	0.0324926	0.000636967
cg15612947	5339-49_3	-0.239541	0.0316536	9.05562e-14	-0.234468	0.0316883	3.0359e-13	0.121446	0.0323475	0.000184417	0.120353	0.0348723	0.000586688	0.126593	0.0348707	0.000300702	0.130565	0.0349216	0.000197884	0.118657	0.0349992	0.000731992	0.119679	0.0350121	0.00066176
cg03628800	3195-50_2	-0.271408	0.0313588	2.11179e-17	-0.277115	0.0313046	4.19023e-18	-0.120785	0.032344	0.000199486	-0.123416	0.0327715	0.000176444	-0.112231	0.0327969	0.000649025	-0.112531	0.0328698	0.000645505	-0.112819	0.0328732	0.000626111	-0.112312	0.0328744	0.000662455
cg00466268	3195-50_2	0.242799	0.0316071	3.93075e-14	0.261647	0.0314491	3.0744e-16	0.104079	0.0324079	0.00136501	0.12456	0.0328314	0.000157969	0.112315	0.0328466	0.000655226	0.111256	0.0329076	0.00075311	0.111122	0.0329105	0.000765023	0.11232	0.0329075	0.000670171
cg01249544	5339-49_3	0.297774	0.0311581	1.02422e-20	0.292123	0.0312307	6.0312e-20	0.0870996	0.0325788	0.00763661	0.0870996	0.0325788	0.00763661	0.0942091	0.032576	0.00391662	0.107105	0.0326061	0.00105839	0.111513	0.0325947	0.00065047	0.111163	0.0325961	0.000676644
cg11728928	2781-63_2	-0.344687	0.0305832	1.00151e-27	-0.344121	0.0305902	1.23643e-27	-0.34788	0.0305448	3.03998e-28	-0.140694	0.040989	0.000641965	-0.139722	0.0409121	0.000683255	-0.141538	0.0409439	0.000587853	-0.141825	0.0409659	0.000577001	-0.139984	0.0409934	0.000684422
cg24310395	5339-49_3	0.341158	0.0308369	8.05241e-27	0.332744	0.0309521	1.70561e-25	0.111486	0.0326532	0.000667078	0.111486	0.0326532	0.000667078	0.106115	0.0326861	0.00120996	0.110529	0.0327165	0.000759421	0.111238	0.0327245	0.000704468	0.111484	0.0327254	0.000685831
cg13746740	3440-7_2	0.210969	0.0319115	6.40543e-11	0.2097	0.0319238	8.41014e-11	-0.0998915	0.0324939	0.00217224	-0.0998915	0.0324939	0.00217224	-0.113663	0.0324508	0.00048253	-0.111804	0.0325305	0.000614456	-0.11072	0.032535	0.0006947	-0.110692	0.0325353	0.000696923
cg10274029	3514-49_2	0.219756	0.0319099	1.04598e-11	0.221626	0.0318967	6.92279e-12	0.112745	0.0325251	0.000551436	0.112745	0.0325251	0.000551436	0.111049	0.0325265	0.000667407	0.109907	0.0325999	0.000778645	0.11054	0.032599	0.000725912	0.110638	0.0325756	0.000711828
cg18845433	3440-7_2	-0.290864	0.0312537	9.09699e-20	-0.290005	0.0312628	1.17981e-19	-0.115221	0.0324249	0.000399148	-0.115221	0.0324249	0.000399148	-0.112921	0.0324371	0.000522162	-0.10975	0.0325106	0.000766303	-0.110497	0.0325049	0.000703954	-0.110338	0.0325054	0.000716607
cg04519550	3514-49_2	-0.219663	0.03182	9.33475e-12	-0.220666	0.031811	7.45543e-12	-0.108195	0.0324201	0.0008792	-0.108195	0.0324201	0.0008792	-0.110971	0.0324138	0.000644705	-0.112619	0.0324769	0.000548882	-0.111981	0.0324801	0.000590564	-0.110168	0.0324885	0.00072556
cg06410746	3440-7_2	0.34411	0.030592	1.24441e-27	0.348814	0.0305354	2.14539e-28	0.120761	0.0323433	0.000199989	0.120761	0.0323433	0.000199989	0.109978	0.0323841	0.000712234	0.107476	0.032462	0.000965694	0.109667	0.0324542	0.000757146	0.10985	0.0324536	0.000741713
cg13160251	5339-49_3	-0.313513	0.0309773	6.35527e-23	-0.315519	0.0309536	3.25113e-23	-0.107335	0.0324332	0.000970497	-0.107335	0.0324332	0.000970497	-0.103467	0.0324527	0.00147869	-0.111969	0.0324903	0.000593758	-0.111021	0.0324958	0.000661674	-0.109918	0.0325005	0.000749335
cg24679890	3440-7_2	0.333961	0.0307155	5.08534e-26	0.337956	0.030668	1.20492e-26	0.119118	0.0323548	0.000244944	0.119118	0.0323548	0.000244944	0.114097	0.0323732	0.000444819	0.113177	0.032443	0.00050836	0.110079	0.0324539	0.000723198	0.109752	0.032455	0.000750269
cg20448594	3195-50_2	-0.213685	0.0321716	5.28386e-11	-0.206142	0.0322387	2.56152e-10	-0.0473104	0.0328941	0.150699	-0.10684	0.0332377	0.00135363	-0.107659	0.0332415	0.00124473	-0.11308	0.0333029	0.000715117	-0.113001	0.0333023	0.000721091	-0.112593	0.0333083	0.000755267
cg23670055	5339-49_3	0.257872	0.0314923	8.57804e-16	0.247646	0.0315755	1.19121e-14	0.0615556	0.0325366	0.0588131	0.0988397	0.0324387	0.00237619	0.0988708	0.0324422	0.00237125	0.108506	0.0324786	0.000868263	0.108691	0.03248	0.000851318	0.109506	0.0324811	0.000778523
cg05680237	5339-49_3	-0.247781	0.0318646	1.9905e-14	-0.248795	0.0318519	1.53568e-14	-0.101925	0.0328153	0.00195406	-0.101925	0.0328153	0.00195406	-0.103793	0.0328077	0.00160872	-0.102775	0.0328729	0.00182485	-0.10831	0.0328682	0.00102081	-0.110637	0.03286	0.000791562
cg16456087	5339-49_3	0.323423	0.0308306	1.99854e-24	0.326683	0.0307941	6.48027e-25	0.100976	0.0324152	0.00189463	0.100976	0.0324152	0.00189463	0.101764	0.0324126	0.00174425	0.109007	0.0324566	0.000815067	0.108536	0.0324583	0.000858944	0.109251	0.0324557	0.000793198
cg24238409	3060-43_2	-0.228457	0.0317201	1.21117e-12	-0.247182	0.0315707	1.31496e-14	-0.101226	0.0324144	0.00184562	-0.101226	0.0324144	0.00184562	-0.100082	0.0324182	0.00207941	-0.104279	0.0324731	0.00136668	-0.103191	0.0324769	0.00153482	-0.109239	0.0324558	0.000794229
cg09122593	5339-49_3	-0.267949	0.0314064	5.71927e-17	-0.255008	0.0315159	1.81341e-15	0.0906015	0.0324803	0.00538686	0.0906015	0.0324803	0.00538686	0.0994267	0.0324536	0.00224883	0.108702	0.03249	0.000853422	0.107639	0.0324891	0.000958149	0.109135	0.0324835	0.000811747
cg24279243	5339-49_3	-0.257223	0.031557	1.14811e-15	-0.26027	0.0315395	5.23678e-16	-0.0825393	0.0325108	0.0112832	-0.115384	0.0333762	0.000571748	-0.115766	0.0333833	0.000549743	-0.118643	0.0333866	0.000399907	-0.1126	0.0333847	0.000776074	-0.112002	0.0333772	0.000825262
cg05339415	3440-7_2	-0.289937	0.0311822	9.68712e-20	-0.291932	0.0311625	5.29558e-20	-0.128494	0.0323117	7.52317e-05	-0.13126	0.0351699	0.000203095	-0.11636	0.0351973	0.000988254	-0.121324	0.03527	0.000611944	-0.118561	0.0353037	0.000821	-0.118476	0.0353016	0.000827511
cg22454769	3438-10_2	0.269412	0.0315207	5.07132e-17	0.269459	0.0315171	4.97328e-17	0.240285	0.0317554	9.13437e-14	0.240285	0.0317554	9.13437e-14	0.102985	0.0325075	0.00158451	0.100217	0.0325847	0.00216224	0.109254	0.0325689	0.000827004	0.108857	0.0325711	0.000864423
cg00873616	3514-49_2	-0.231314	0.0317846	7.18665e-13	-0.230503	0.0317872	8.62881e-13	-0.122926	0.0323924	0.00015718	-0.116008	0.032468	0.000370914	-0.116572	0.0324611	0.000346366	-0.112767	0.0325452	0.000554482	-0.112064	0.0325485	0.000600936	-0.108668	0.0325547	0.000877189
cg15439862	3195-50_2	0.256429	0.0315186	1.28707e-15	0.269941	0.0313923	3.32167e-17	0.107938	0.0324258	0.000906142	0.119752	0.0327498	0.000270103	0.105556	0.0327935	0.00133225	0.106286	0.0328625	0.00126316	0.109275	0.0328667	0.000919974	0.109624	0.0328671	0.000886032
cg00479463	3440-7_2	-0.347393	0.0306244	4.80742e-28	-0.348073	0.0306131	3.68369e-28	-0.116613	0.0324171	0.000338332	-0.116613	0.0324171	0.000338332	-0.109314	0.0324442	0.000784179	-0.110168	0.0325089	0.000731089	-0.108855	0.0325153	0.000846958	-0.108383	0.0325171	0.000892428
cg15035421	5339-49_3	0.23891	0.0347246	1.21395e-11	0.236423	0.0347342	1.97117e-11	0.127625	0.0354685	0.000340233	0.127625	0.0354685	0.000340233	0.125671	0.0354364	0.000413493	0.121715	0.035322	0.000599255	0.11833	0.0353449	0.000852825	0.11787	0.0353489	0.000894394
cg14451882	3440-7_2	-0.330231	0.0307539	1.87363e-25	-0.331984	0.0307339	1.00852e-25	-0.115048	0.0323654	0.000397302	-0.115048	0.0323654	0.000397302	-0.11202	0.0323767	0.000564609	-0.109098	0.0324563	0.000806852	-0.108554	0.0324582	0.000857234	-0.108143	0.0324597	0.000897151
cg25076881	3440-7_2	-0.288754	0.031274	1.71049e-19	-0.285788	0.0312975	4.0693e-19	-0.119377	0.0324468	0.000247355	-0.119377	0.0324468	0.000247355	-0.113362	0.0324724	0.000503613	-0.110887	0.0325471	0.000684978	-0.108588	0.0325586	0.000886123	-0.108461	0.0325574	0.000898061
cg21368063	3440-7_2	-0.300681	0.0313523	7.87738e-21	-0.303141	0.0313212	3.61359e-21	-0.112754	0.0326351	0.000575339	-0.112754	0.0326351	0.000575339	-0.10568	0.0326597	0.00125622	-0.108784	0.0327158	0.000918704	-0.109256	0.0327129	0.000871935	-0.108922	0.0327141	0.000904506
cg14750778	5339-49_3	0.23277	0.0317425	4.85091e-13	0.238486	0.031696	1.23982e-13	0.0597639	0.0325905	0.0670024	0.0825082	0.0331051	0.0128698	0.0993882	0.0330802	0.00273396	0.104676	0.0331486	0.00164279	0.110478	0.0331572	0.000897538	0.110353	0.033154	0.000908619
cg21524899	3168-8_2	-0.202552	0.0319062	3.37983e-10	-0.215932	0.0318141	2.01981e-11	-0.194113	0.0319655	1.82447e-09	-0.242273	0.0316799	5.0717e-14	-0.107444	0.0324931	0.000980024	-0.109299	0.0325579	0.000819556	-0.108538	0.0325601	0.000891426	-0.108298	0.032561	0.000915394
cg15920669	3514-49_2	-0.223959	0.031755	3.39695e-12	-0.225101	0.0317468	2.6226e-12	-0.113354	0.0323719	0.000484148	-0.113354	0.0323719	0.000484148	-0.111882	0.0323771	0.000573598	-0.11006	0.0324528	0.000724445	-0.11011	0.0324525	0.000720401	-0.107972	0.0324636	0.000915424
cg19584136	5339-49_3	-0.324286	0.0321149	1.00478e-22	-0.326641	0.0320559	4.33257e-23	-0.114368	0.0337785	0.000742044	-0.114368	0.0337785	0.000742044	-0.115426	0.0337344	0.000652043	-0.110147	0.0337977	0.00116246	-0.112259	0.0337847	0.000929297	-0.112332	0.0337721	0.000918174
cg04680743	4330-4_2	0.701607	0.0232225	1.14983e-140	-0.0881297	0.0324589	0.00674666	-0.100842	0.0324181	0.00192289	-0.100842	0.0324181	0.00192289	-0.0966841	0.0324322	0.00294602	-0.108103	0.0324613	0.000901674	-0.107223	0.0324641	0.000993452	-0.107894	0.0324618	0.000922654
cg26517376	5339-49_3	0.284402	0.0312387	5.08662e-19	0.27789	0.0312991	3.36979e-18	0.0705207	0.0325038	0.0302858	0.099692	0.032442	0.00218087	0.102933	0.0324254	0.00155007	0.106769	0.0324801	0.00104948	0.108021	0.0324711	0.000913103	0.107877	0.0324714	0.000927669
cg21761853	5339-49_3	0.333538	0.0308477	9.35863e-26	0.346444	0.0306839	8.40418e-28	0.0978906	0.0325756	0.00272647	0.0978906	0.0325756	0.00272647	0.102964	0.0325589	0.0016153	0.110456	0.0326101	0.000735789	0.109247	0.0326022	0.000837907	0.108316	0.0326065	0.000928864
cg15626285	3485-28_2	-0.223025	0.0321769	7.877e-12	-0.21883	0.0321951	1.92551e-11	-0.191784	0.0325323	5.26174e-09	-0.191784	0.0325323	5.26174e-09	-0.109113	0.0330009	0.000982014	-0.109615	0.0330718	0.000954523	-0.109015	0.0330766	0.00101918	-0.109884	0.0330778	0.000929395
cg15015416	3440-7_2	-0.320907	0.0308585	4.7207e-24	-0.324927	0.0308138	1.19084e-24	-0.119071	0.03235	0.000245796	-0.119071	0.03235	0.000245796	-0.107533	0.0323928	0.00093583	-0.110214	0.0324522	0.000711983	-0.108164	0.0324596	0.000895074	-0.107763	0.032461	0.000935595
cg07892374	5339-49_3	-0.27242	0.0313558	1.61282e-17	-0.272034	0.0313566	1.78616e-17	0.117346	0.0323602	0.000303008	0.117346	0.0323602	0.000303008	0.109693	0.0323878	0.000736212	0.115618	0.0324354	0.00038288	0.107993	0.0324625	0.000912968	0.107714	0.0324636	0.000941568
cg14511156	5339-49_3	-0.227453	0.0317278	1.52672e-12	-0.219001	0.0317908	1.02798e-11	0.094608	0.0324356	0.00362044	0.101874	0.033021	0.00209599	0.100405	0.0330302	0.00243485	0.111576	0.0330819	0.000775739	0.109634	0.0331558	0.000981306	0.109923	0.0331351	0.000944568
cg04064588	3195-50_2	-0.222606	0.0319983	6.56024e-12	-0.240617	0.0318489	1.00105e-13	-0.101168	0.0327139	0.00204386	-0.111716	0.0330091	0.000743893	-0.109292	0.0330167	0.000968985	-0.108009	0.0330982	0.0011425	-0.109606	0.0331112	0.000969044	-0.109798	0.0331116	0.000949492
cg16230352	5339-49_3	-0.283436	0.0313041	7.75131e-19	-0.279679	0.0313506	2.36716e-18	0.109867	0.0324345	0.000734963	0.109867	0.0324345	0.000734963	0.107112	0.032443	0.000997671	0.110334	0.0324995	0.000715219	0.108125	0.0325181	0.000918216	0.107798	0.0325188	0.000951735
cg26494044	3440-7_2	-0.341903	0.0306286	2.95087e-27	-0.341624	0.0306301	3.24715e-27	-0.109849	0.0324184	0.000732071	-0.109849	0.0324184	0.000732071	-0.106202	0.0324256	0.00109436	-0.109814	0.032478	0.000751648	-0.107786	0.0324844	0.000941363	-0.107681	0.0324849	0.000952362
cg04771084	4481-34_2	0.31724	0.0308988	1.6288e-23	0.316949	0.0309019	1.79566e-23	0.315868	0.0309137	2.57728e-23	0.135035	0.0391452	0.000595194	0.132211	0.0391375	0.000770362	0.130282	0.039232	0.000944562	0.1295	0.0392272	0.00101173	0.130116	0.0392228	0.000956116
cg08122070	3514-49_2	-0.227353	0.0317285	1.56242e-12	-0.23144	0.0316971	6.04614e-13	-0.123147	0.0323338	0.000148796	-0.127642	0.0357966	0.000384835	-0.123289	0.0358096	0.000606079	-0.123196	0.0358174	0.000613631	-0.121671	0.0358329	0.000719694	-0.118739	0.0358204	0.000959322
cg23352424	3440-7_2	-0.290037	0.0311813	9.40094e-20	-0.293083	0.031151	3.72875e-20	-0.109561	0.0323856	0.000746449	-0.109561	0.0323856	0.000746449	-0.103672	0.0324062	0.00142435	-0.10809	0.0324599	0.000902456	-0.107681	0.0324613	0.000944136	-0.107525	0.0324619	0.00096053
cg08458487	5339-49_3	-0.304633	0.0310331	1.01043e-21	-0.300505	0.0310758	3.73862e-21	0.10628	0.0323972	0.00107414	0.10628	0.0323972	0.00107414	0.115967	0.0323619	0.000356498	0.118285	0.0324219	0.000278527	0.106467	0.0324656	0.00107866	0.107503	0.0324619	0.000962804
cg23322122	3440-7_2	0.252764	0.0315291	3.20695e-15	0.250727	0.0315466	5.4148e-15	0.112747	0.032376	0.000519766	0.112747	0.032376	0.000519766	0.112317	0.0323783	0.000546313	0.108919	0.032463	0.000825051	0.107511	0.0324679	0.000964122	0.107442	0.0324682	0.000971488
cg11270278	5339-49_3	-0.250413	0.0315524	5.896e-15	-0.25589	0.0315024	1.42193e-15	-0.10422	0.0324092	0.00134544	-0.10422	0.0324092	0.00134544	-0.0979738	0.0324303	0.00258706	-0.106859	0.0324704	0.00103571	-0.107183	0.0324718	0.00100048	-0.107294	0.0324716	0.000988398
cg17250770	5339-49_3	0.247064	0.0317503	1.90281e-14	0.23272	0.0318375	5.76827e-13	0.100995	0.0325781	0.0019929	0.100995	0.0325781	0.0019929	0.102269	0.0325742	0.00174543	0.102375	0.0326346	0.00176075	0.107067	0.0326286	0.00107162	0.107716	0.0326273	0.000998829
cg03911306	5116-62_2	0.213147	0.0318885	3.98098e-11	0.0950702	0.0325041	0.00352904	0.107571	0.0324538	0.000952954	0.107571	0.0324538	0.000952954	0.107424	0.0324541	0.000968457	0.108897	0.0325173	0.000843809	0.107638	0.0325199	0.000968934	0.107094	0.032522	0.00102858
cg26847503	3195-50_2	-0.263151	0.0314334	2.03832e-16	-0.276407	0.0313124	5.13589e-18	-0.107891	0.0323916	0.000899514	-0.115847	0.0328195	0.000436413	-0.109567	0.0328324	0.00088028	-0.109574	0.0329175	0.00090713	-0.109312	0.0329177	0.000933191	-0.108396	0.0329216	0.00103083
cg19638572	5339-49_3	0.299906	0.031082	4.51276e-21	0.293366	0.0311482	3.42038e-20	0.105757	0.032399	0.00113733	0.105757	0.032399	0.00113733	0.103085	0.0324082	0.0015165	0.117075	0.0324266	0.000321861	0.106755	0.0324646	0.00104524	0.106677	0.0324648	0.00105413
cg20430631	5339-49_3	-0.272484	0.0314052	1.78092e-17	-0.270772	0.0314084	2.79154e-17	0.118578	0.0324019	0.00026668	0.118578	0.0324019	0.00026668	0.11759	0.0323995	0.000299466	0.108838	0.0325052	0.000845512	0.10527	0.0325198	0.00125007	0.106765	0.0325148	0.00106302
cg16313758	2475-1_3	0.231511	0.0317811	6.82716e-13	0.223576	0.0318393	4.18965e-12	0.192575	0.0320427	2.65171e-09	0.203355	0.0333315	1.58364e-09	0.129985	0.0336515	0.000120455	0.13515	0.033682	6.52553e-05	0.112341	0.0338589	0.000944616	0.111215	0.033866	0.00106449
cg08859278	2579-17_5	0.233069	0.0318036	5.03793e-13	0.230151	0.0318368	1.01089e-12	0.101938	0.0325419	0.00178705	0.101938	0.0325419	0.00178705	0.101625	0.0325437	0.00184705	0.106457	0.0325683	0.00111988	0.106301	0.032568	0.00113871	0.106887	0.0325654	0.00106823
cg23944572	3195-50_2	-0.240964	0.031705	7.17751e-14	-0.247205	0.0316376	1.49025e-14	-0.0947709	0.0325079	0.00363808	-0.120424	0.0334659	0.000338126	-0.107697	0.0335205	0.00136221	-0.112025	0.0335802	0.000885776	-0.110867	0.0335753	0.000998938	-0.110165	0.0335762	0.00107535
cg11929284	3440-7_2	-0.330986	0.0312226	7.46137e-25	-0.331766	0.0312228	5.88411e-25	-0.107596	0.0328113	0.00107994	-0.107596	0.0328113	0.00107994	-0.102797	0.0328051	0.00178157	-0.108078	0.0328086	0.00102483	-0.107488	0.0328178	0.00109506	-0.107646	0.0328167	0.00107627
cg15401418	5339-49_3	-0.341901	0.0307143	4.03799e-27	-0.351775	0.0305991	1.0415e-28	-0.090305	0.0325886	0.00569782	-0.107804	0.0355791	0.00252537	-0.111624	0.0354707	0.00171174	-0.115237	0.0354468	0.00119899	-0.115489	0.0353951	0.00115048	-0.116003	0.035377	0.00108732
cg24312489	3195-50_2	-0.222802	0.0317628	4.40174e-12	-0.223978	0.031754	3.37534e-12	-0.0930847	0.0324403	0.00420425	-0.114472	0.0326933	0.000485076	-0.107958	0.0327072	0.0010014	-0.109787	0.0327746	0.000841798	-0.107505	0.0327661	0.00107351	-0.107375	0.0327667	0.00108878
cg04431788	3440-7_2	-0.276901	0.0314407	6.15966e-18	-0.279088	0.0314206	3.30762e-18	-0.108504	0.0324874	0.000871327	-0.108504	0.0324874	0.000871327	-0.102127	0.032522	0.00174129	-0.107372	0.0325746	0.00101721	-0.107533	0.0325761	0.00100011	-0.106737	0.0325817	0.00109194
cg19856845	3440-7_2	0.365267	0.0303972	4.95349e-31	0.363173	0.0304259	1.1451e-30	0.113206	0.0324545	0.000509092	0.113206	0.0324545	0.000509092	0.111531	0.0324643	0.000617477	0.107134	0.0325529	0.00103558	0.106891	0.0325548	0.0010638	0.106642	0.0325569	0.00109351
cg01581222	3195-50_2	0.268045	0.0313964	5.48247e-17	0.283965	0.0312472	5.88778e-19	0.114479	0.0323874	0.000428257	0.118885	0.0326968	0.000292361	0.104936	0.0327444	0.00139887	0.108485	0.032798	0.000977579	0.107868	0.0328019	0.00104589	0.107443	0.032805	0.00109558
cg05279761	5339-49_3	-0.332645	0.0408077	2.59925e-15	-0.321797	0.0408204	1.82257e-14	-0.137658	0.043258	0.00154685	-0.137658	0.043258	0.00154685	-0.135049	0.0432675	0.0018988	-0.135548	0.0432034	0.00179916	-0.139443	0.0433827	0.00138758	-0.142251	0.0433889	0.00111213
cg21422623	5339-49_3	0.3287	0.0307775	3.28382e-25	0.321296	0.0308578	4.19436e-24	0.104015	0.0324269	0.00138339	0.0915138	0.0324669	0.00492334	0.0924992	0.0324685	0.00448284	0.097937	0.0325196	0.00266829	0.104888	0.032503	0.00129431	0.106186	0.0324982	0.00112463
cg12950645	3440-7_2	-0.294251	0.0311393	2.6079e-20	-0.2942	0.0311398	2.64968e-20	-0.107905	0.0323915	0.000898097	-0.107905	0.0323915	0.000898097	-0.100865	0.0324156	0.00191663	-0.106736	0.0324646	0.00104743	-0.105898	0.0324676	0.00114764	-0.105987	0.0324672	0.0011365
cg25074794	5339-49_3	-0.354372	0.0306129	4.77446e-29	-0.359522	0.0305381	6.3286e-30	-0.104194	0.0325395	0.00141068	-0.10259	0.0325865	0.00169522	-0.10491	0.0326031	0.00133667	-0.101116	0.0327043	0.00204924	-0.106901	0.0326654	0.0011053	-0.106478	0.0326686	0.0011576
cg15736127	3195-50_2	0.23029	0.0317387	8.35692e-13	0.228997	0.0317421	1.11643e-12	0.0900129	0.0325139	0.0057434	0.117646	0.032864	0.000361919	0.104558	0.0328992	0.00153193	0.110329	0.0329462	0.000844953	0.107864	0.0329753	0.00111163	0.107369	0.0329795	0.00117295
cg15459165	5339-49_3	0.291088	0.0312032	7.45089e-20	0.294646	0.0311621	2.48548e-20	0.0915405	0.0324848	0.00493443	0.101781	0.0324524	0.00176399	0.0995492	0.0324652	0.00222888	0.105332	0.0325138	0.00123905	0.105019	0.0325042	0.00127685	0.105797	0.0325011	0.00117386
cg00181439	3195-50_2	0.237454	0.0316858	1.54049e-13	0.236859	0.0316808	1.74821e-13	0.0991923	0.0324619	0.00230907	0.1155	0.0344105	0.000824769	0.109357	0.0344578	0.00156027	0.112543	0.0345288	0.00116164	0.11078	0.034533	0.00138784	0.112355	0.0345293	0.00118406
cg08864944	2579-17_5	-0.228319	0.0320514	2.11696e-12	-0.227462	0.0320681	2.60965e-12	-0.111715	0.0327247	0.000668556	-0.103241	0.0328839	0.00174622	-0.103256	0.0328841	0.00174368	-0.107739	0.0330121	0.00114083	-0.108618	0.0330024	0.00103584	-0.107267	0.0330077	0.00119729
cg17108629	3440-7_2	0.358342	0.0304267	5.80412e-30	0.361272	0.0303918	1.8561e-30	0.0899975	0.032463	0.00567606	0.126267	0.0331305	0.000147731	0.115159	0.0332239	0.000553006	0.107884	0.0333832	0.00127564	0.108743	0.033386	0.0011678	0.108517	0.0333903	0.00119733
cg02493939	3195-50_2	0.273262	0.0314485	1.61713e-17	0.27804	0.0314014	4.16905e-18	0.120452	0.032413	0.00021431	0.118175	0.0329883	0.000358552	0.106196	0.0330271	0.00134831	0.1087	0.0330965	0.00106132	0.107098	0.0331014	0.00125844	0.107467	0.0331014	0.00121068
cg23944572	3440-7_2	-0.338727	0.0306781	9.96345e-27	-0.339835	0.0306612	6.57174e-27	-0.0995616	0.0324718	0.00223106	-0.118897	0.032969	0.000327749	-0.10853	0.03302	0.00105285	-0.108657	0.0330808	0.00106115	-0.107674	0.0330828	0.00117808	-0.107301	0.0330844	0.00122567
cg10082165	5339-49_3	-0.358557	0.0304169	5.26041e-30	-0.35834	0.0304174	5.67384e-30	-0.100759	0.0324241	0.00194345	-0.100759	0.0324241	0.00194345	-0.100231	0.0324281	0.0020546	-0.0975249	0.0325058	0.00276951	-0.106077	0.0324752	0.00112899	-0.105276	0.0324779	0.00123131
cg05656688	3195-50_2	-0.276714	0.031645	1.04426e-17	-0.28894	0.0315224	3.09551e-19	-0.092935	0.0327725	0.0046714	-0.108468	0.0329589	0.0010369	-0.101831	0.0329731	0.00207452	-0.105786	0.0330335	0.00141078	-0.1081	0.0330476	0.00111228	-0.107133	0.033052	0.00123336
cg06528823	5339-49_3	-0.270994	0.0316647	4.74097e-17	-0.274519	0.0316067	1.6954e-17	-0.0946406	0.0327155	0.00390769	-0.0946406	0.0327155	0.00390769	-0.0944009	0.0326966	0.00397795	-0.104853	0.0327332	0.00140559	-0.10789	0.0327274	0.00101605	-0.106033	0.0327341	0.00124154
cg11436113	4496-60_2	-0.274495	0.0314031	1.04637e-17	-0.266076	0.0314732	1.06236e-16	-0.271056	0.0314194	2.6476e-17	-0.288005	0.0312758	2.10114e-19	-0.133743	0.0323643	3.91028e-05	-0.107242	0.0325327	0.00101613	-0.105721	0.032535	0.00119753	-0.105296	0.0325358	0.00125343
cg18490614	3195-50_2	0.195336	0.0320967	1.68785e-09	0.212944	0.0319844	4.73185e-11	0.0931706	0.0326414	0.00440737	0.137209	0.0372319	0.00024665	0.121737	0.0373006	0.00115479	0.121888	0.0373936	0.00117143	0.121124	0.0374218	0.00126797	0.121205	0.0374171	0.00125677
cg08656326	3714-49_2	-0.34775	0.0306212	4.22304e-28	-0.102329	0.0324668	0.001674	-0.0975818	0.0324753	0.002728	-0.0975818	0.0324753	0.002728	-0.0978245	0.0324633	0.00265271	-0.101339	0.0325204	0.00188795	-0.101242	0.0325234	0.00190874	-0.105186	0.0325107	0.00125708
cg18229767	5339-49_3	-0.238899	0.0316383	1.01979e-13	-0.227303	0.0317289	1.58051e-12	0.0934182	0.0324393	0.00406961	0.0934182	0.0324393	0.00406961	0.096794	0.0324288	0.00291077	0.106621	0.032465	0.0010606	0.103254	0.0324766	0.00152455	0.105015	0.0324706	0.00126263
cg05308819	3168-8_2	-0.217177	0.0318324	1.60366e-11	-0.247382	0.031592	1.31131e-14	-0.231581	0.0317255	6.15937e-13	-0.288067	0.0313571	2.56122e-19	-0.105272	0.0326053	0.00128713	-0.107337	0.0326698	0.00105611	-0.105819	0.0326835	0.00124774	-0.105607	0.0326855	0.00127693
cg25587233	3514-49_2	-0.23558	0.0318667	3.20045e-13	-0.234408	0.0318736	4.20228e-13	-0.0974711	0.0326177	0.00287903	-0.0974711	0.0326177	0.00287903	-0.101173	0.0326013	0.00197117	-0.102354	0.0326677	0.00178338	-0.102997	0.0326678	0.00166878	-0.105485	0.0326629	0.00128361
cg06092310	3440-7_2	0.366695	0.0303122	2.03529e-31	0.368706	0.0302863	9.04704e-32	0.106355	0.032397	0.00106536	0.106355	0.032397	0.00106536	0.107646	0.0323924	0.000924231	0.107332	0.0324625	0.000981145	0.105087	0.0324704	0.00125296	0.104845	0.0324712	0.00128605
cg11645674	5339-49_3	-0.282611	0.0312762	9.04322e-19	-0.291884	0.0311809	5.64016e-20	-0.0965398	0.0324369	0.00299276	-0.0965398	0.0324369	0.00299276	-0.104492	0.0324089	0.00130688	-0.100559	0.0324905	0.00202649	-0.106074	0.0324691	0.00112675	-0.104824	0.0324733	0.00128987
cg00500176	5339-49_3	-0.227508	0.0317349	1.5298e-12	-0.224228	0.0317663	3.26798e-12	0.0763685	0.0325103	0.0190278	0.0910261	0.03247	0.00516116	0.0882432	0.0324822	0.00671578	0.102147	0.0325092	0.00173033	0.105502	0.0324905	0.00120706	0.104887	0.0324928	0.00129003
cg09989037	5339-49_3	-0.268016	0.0315675	8.07993e-17	-0.27194	0.0315252	2.71079e-17	-0.104436	0.0326101	0.00140835	-0.104436	0.0326101	0.00140835	-0.108141	0.032598	0.000943744	-0.109451	0.0326755	0.000841845	-0.104028	0.0327153	0.00152277	-0.105546	0.0327093	0.00129584
cg03438552	3440-7_2	-0.29082	0.0313114	1.06349e-19	-0.289201	0.031328	1.72835e-19	-0.111216	0.0325117	0.000651305	-0.12154	0.0324723	0.000192987	-0.104231	0.0325446	0.0014072	-0.10594	0.0326139	0.00120231	-0.105367	0.0326163	0.00127879	-0.105236	0.0326163	0.00129681
cg15289466	5339-49_3	0.317138	0.030994	2.28367e-23	0.316268	0.0310159	3.16796e-23	0.108847	0.0325074	0.000845204	0.108847	0.0325074	0.000845204	0.105185	0.0325271	0.00126434	0.114254	0.0325674	0.000472625	0.104248	0.0326224	0.00144237	0.105036	0.0326207	0.0013265
cg12230709	3514-49_2	-0.228813	0.0317165	1.11464e-12	-0.227117	0.0317296	1.64869e-12	-0.105115	0.0324012	0.0012195	-0.105115	0.0324012	0.0012195	-0.106254	0.0323974	0.00107735	-0.103277	0.0324767	0.00152089	-0.103784	0.032475	0.00144103	-0.104374	0.0324732	0.00135293
cg06465076	5339-49_3	-0.340965	0.0306718	4.68796e-27	-0.346802	0.0305955	5.30331e-28	-0.0909315	0.0324684	0.00520543	-0.0909315	0.0324684	0.00520543	-0.0898092	0.0324777	0.00579948	-0.0961027	0.0325261	0.00320896	-0.103224	0.0324922	0.00153744	-0.104339	0.032488	0.00136504
cg23597162	2579-17_5	-0.223904	0.0318598	4.03919e-12	-0.223331	0.031863	4.58679e-12	-0.100439	0.0325175	0.0020691	-0.100439	0.0325175	0.0020691	-0.0985998	0.0325248	0.0025002	-0.102585	0.032602	0.00170435	-0.103409	0.0325977	0.00156193	-0.104645	0.0325934	0.00136987
cg21160290	2844-53_2	0.328102	0.0307969	4.22209e-25	0.329765	0.0307791	2.36697e-25	0.332185	0.0307529	1.0135e-25	0.101968	0.0327429	0.00190114	0.104205	0.0327309	0.00150262	0.105212	0.0327678	0.00136939	0.105166	0.0327686	0.00137636	0.105154	0.0327672	0.00137741
cg00221794	3440-7_2	-0.235926	0.0318293	2.7762e-13	-0.239118	0.0317973	1.28136e-13	-0.11567	0.0324595	0.00038439	-0.11567	0.0324595	0.00038439	-0.108048	0.0324946	0.000918202	-0.10638	0.0325754	0.00113187	-0.104564	0.0325807	0.00137562	-0.104483	0.0325806	0.0013874
cg09839177	3440-7_2	-0.324646	0.0308263	1.35654e-24	-0.324302	0.0308288	1.52024e-24	-0.103732	0.0324124	0.00141847	-0.103732	0.0324124	0.00141847	-0.104255	0.0324141	0.0013426	-0.10606	0.0324778	0.00113189	-0.104418	0.0324824	0.00135092	-0.104164	0.0324832	0.00138817
cg13633881	3175-51_5	0.423545	0.0295135	2.20975e-42	0.426766	0.0294648	4.56112e-43	0.428181	0.0294476	2.32512e-43	0.0994208	0.0339765	0.00352981	0.108878	0.0339749	0.00140642	0.111053	0.0340345	0.00115	0.109223	0.034056	0.00139463	0.109128	0.0340587	0.00140929
cg24884343	5339-49_3	0.208995	0.0318791	9.11099e-11	0.227599	0.031742	1.51455e-12	0.0830748	0.0324829	0.010699	0.0830748	0.0324829	0.010699	0.0948373	0.0324474	0.0035521	0.104173	0.0324876	0.00138895	0.102474	0.0324919	0.00166276	0.103988	0.0324871	0.00141617
cg11739633	3195-50_2	-0.232113	0.0318082	6.24681e-13	-0.21657	0.0319026	2.0065e-11	-0.123271	0.0324486	0.000154656	-0.111719	0.0327539	0.000675855	-0.105006	0.0327897	0.00140967	-0.101789	0.0328696	0.0020163	-0.104037	0.0328592	0.00159587	-0.105099	0.0328554	0.00142731
cg03032497	2609-59_2	0.225524	0.0318128	2.64813e-12	0.222578	0.0318248	5.07001e-12	0.206224	0.0319466	1.72791e-10	0.206224	0.0319466	1.72791e-10	0.106767	0.0324413	0.00103514	0.102655	0.0325232	0.00164847	0.103879	0.0325216	0.00144917	0.104017	0.0325212	0.00142814
cg07896832	5339-49_3	-0.338722	0.0306557	8.98488e-27	-0.343685	0.030597	1.45634e-27	-0.106398	0.0323968	0.00106039	-0.106398	0.0323968	0.00106039	-0.105899	0.0323985	0.00111977	-0.104363	0.0324729	0.00135433	-0.102622	0.0324788	0.00163018	-0.103866	0.0324746	0.00142834
cg10876767	5339-49_3	-0.32798	0.0308229	4.80992e-25	-0.320507	0.0308945	6.0263e-24	-0.0547662	0.0325681	0.0929811	-0.0892001	0.0325615	0.00627172	-0.0882698	0.0325499	0.00681413	-0.0909054	0.0326208	0.00543263	-0.104697	0.0325623	0.00134816	-0.103866	0.0325642	0.00147246
cg06519434	3195-50_2	-0.246345	0.0315843	1.64456e-14	-0.250918	0.0315428	5.12935e-15	-0.059744	0.0325258	0.0665524	-0.118675	0.033963	0.000500201	-0.108779	0.0340232	0.00143953	-0.110757	0.034094	0.00120598	-0.108854	0.0340996	0.00146435	-0.108769	0.0341017	0.00147793
cg18413900	3514-49_2	-0.231663	0.031734	6.12199e-13	-0.231998	0.0317316	5.66206e-13	-0.109063	0.032429	0.000801787	-0.109063	0.032429	0.000801787	-0.112127	0.0324207	0.00056759	-0.111264	0.0324926	0.000643238	-0.110998	0.0324936	0.000662817	-0.10369	0.0325217	0.00147856
cg23437216	3440-7_2	-0.303079	0.0311256	2.05802e-21	-0.305994	0.0310918	8.0678e-22	-0.114452	0.032441	0.000438933	-0.114452	0.032441	0.000438933	-0.10286	0.0324809	0.00159093	-0.104439	0.0325477	0.0013782	-0.103899	0.0325509	0.00146046	-0.103779	0.0325511	0.00147922
cg08091050	5339-49_3	-0.314997	0.0309977	4.34523e-23	-0.322491	0.0309041	3.38466e-24	-0.0907246	0.0324965	0.00534743	-0.0907246	0.0324965	0.00534743	-0.0927011	0.0324965	0.00443076	-0.0965568	0.0325581	0.00309686	-0.104292	0.0325399	0.00139612	-0.103635	0.0325429	0.00149762
cg02717454	3440-7_2	0.337088	0.030689	1.73131e-26	0.34299	0.0306189	2.00855e-27	0.10819	0.0324113	0.000876878	0.10819	0.0324113	0.000876878	0.103166	0.0324286	0.00151425	0.104995	0.0324907	0.00127438	0.10401	0.0324968	0.00141764	0.10348	0.0324987	0.00150002
cg09469566	3440-7_2	0.321624	0.0308978	4.35985e-24	0.329376	0.0308092	2.99521e-25	0.105972	0.0324411	0.00112799	0.105972	0.0324411	0.00112799	0.095969	0.0324731	0.00320145	0.100115	0.0325272	0.00214558	0.103442	0.0325155	0.00151446	0.103529	0.0325144	0.00150022
cg19118519	5339-49_3	-0.242694	0.0316499	4.35886e-14	-0.256417	0.03153	1.32526e-15	-0.116712	0.0323804	0.000329334	-0.10827	0.0324117	0.000869429	-0.108774	0.0324128	0.000822885	-0.111519	0.032473	0.000620409	-0.104003	0.0325029	0.0014215	-0.10345	0.0325049	0.00150788
cg21232161	3440-7_2	0.301618	0.0310644	2.63247e-21	0.306331	0.0310154	5.86195e-22	0.11428	0.0323683	0.000434679	0.11428	0.0323683	0.000434679	0.100934	0.0324154	0.00190286	0.104312	0.032473	0.00136173	0.103433	0.032476	0.00149575	0.103345	0.0324763	0.00150979
cg17818435	5339-49_3	0.269397	0.0315282	5.21285e-17	0.274221	0.0315005	1.42038e-17	0.11127	0.032573	0.000662911	0.11127	0.032573	0.000662911	0.10115	0.0326022	0.00197648	0.100498	0.0326632	0.00215373	0.10288	0.0326258	0.00166605	0.103669	0.0326207	0.00153192
cg19364530	3440-7_2	-0.298313	0.0310966	7.44207e-21	-0.295896	0.0311212	1.57515e-20	-0.10149	0.0324211	0.00179983	-0.10149	0.0324211	0.00179983	-0.100988	0.0324208	0.00189574	-0.104214	0.0324796	0.00137921	-0.103361	0.032483	0.00151084	-0.103223	0.0324836	0.00153322
cg12066624	3440-7_2	0.297656	0.0311049	9.11195e-21	0.301035	0.0310704	3.16412e-21	0.108724	0.0323886	0.000819848	0.108724	0.0323886	0.000819848	0.10143	0.0324137	0.00180661	0.103399	0.0324761	0.00150123	0.103283	0.0324765	0.00151977	0.103186	0.0324769	0.00153562
cg12181028	5339-49_3	-0.350073	0.0305201	1.33316e-28	-0.358951	0.0304104	4.37924e-30	-0.0861308	0.0324607	0.00810297	-0.0861308	0.0324607	0.00810297	-0.0959295	0.0324315	0.00317472	-0.104879	0.0324711	0.00128134	-0.103273	0.0324766	0.00152153	-0.103151	0.032477	0.00154136
cg26217402	5339-49_3	0.34619	0.0306104	6.93544e-28	0.333819	0.0307514	6.14323e-26	0.0858049	0.0324981	0.00842126	0.0858049	0.0324981	0.00842126	0.0917765	0.0324873	0.00482875	0.0998428	0.0325259	0.00220529	0.101932	0.0325158	0.00177336	0.103192	0.0325113	0.00155266
cg14109456	5339-49_3	-0.296408	0.0311286	1.38804e-20	-0.296876	0.0311187	1.18441e-20	-0.0755021	0.0325136	0.0204367	-0.0965491	0.0329493	0.00347135	-0.10348	0.0328612	0.00169152	-0.102849	0.0329421	0.00185232	-0.104449	0.0329226	0.00156171	-0.104431	0.0329257	0.00156612
cg15961455	3514-49_2	-0.246283	0.0316208	1.79129e-14	-0.245896	0.0316261	1.98084e-14	-0.106916	0.0324431	0.00101938	-0.106916	0.0324431	0.00101938	-0.107245	0.0324388	0.000982102	-0.103459	0.0325212	0.00151472	-0.103841	0.0325198	0.00145429	-0.103097	0.0325241	0.00157481
cg01150799	5116-62_2	-0.219844	0.0318558	9.48881e-12	-0.159279	0.0322408	9.23634e-07	-0.106294	0.0324775	0.00110363	-0.106294	0.0324775	0.00110363	-0.107023	0.0324751	0.0010192	-0.106362	0.0325462	0.00112251	-0.10401	0.0325551	0.0014458	-0.103163	0.0325584	0.00158189
cg15358723	3440-7_2	-0.313008	0.0309895	7.63959e-23	-0.314604	0.0309696	4.47392e-23	-0.108934	0.0324139	0.000808681	-0.108934	0.0324139	0.000808681	-0.0996501	0.0324502	0.0021957	-0.103512	0.0325082	0.00149961	-0.103005	0.0325127	0.00158375	-0.103008	0.0325125	0.00158326
cg07723659	3440-7_2	0.362572	0.0303819	1.14717e-30	0.363071	0.0303762	9.44166e-31	0.111601	0.0323882	0.000594755	0.111601	0.0323882	0.000594755	0.104829	0.0324177	0.00126455	0.102222	0.0324961	0.00170942	0.103379	0.0324932	0.00151311	0.102889	0.0324948	0.00159374
cg08899626	3440-7_2	0.336656	0.0306965	2.0257e-26	0.344765	0.0306014	1.04825e-27	0.118339	0.0323627	0.000269706	0.11842	0.0334028	0.000413117	0.109638	0.0334381	0.0010836	0.107173	0.033502	0.00142885	0.105925	0.0334953	0.00161902	0.105963	0.0334951	0.00161264
cg02999224	5339-49_3	-0.346879	0.0305588	4.43711e-28	-0.345033	0.0305809	8.83494e-28	-0.0594952	0.032524	0.0676753	-0.0786658	0.0324808	0.0156268	-0.083324	0.0324685	0.0104324	-0.0942743	0.0325057	0.00381589	-0.103021	0.0324774	0.00156273	-0.102606	0.0324788	0.00163294
cg16374656	5339-49_3	-0.236638	0.0316702	1.80657e-13	-0.240485	0.0316447	7.18426e-14	0.120807	0.0323549	0.000199955	0.115293	0.0328273	0.000466429	0.1109	0.0328445	0.000765227	0.107836	0.0329054	0.00108853	0.104352	0.0329267	0.00157978	0.104021	0.0329297	0.00163623
cg04038844	5339-49_3	-0.29559	0.0325118	6.36073e-19	-0.284162	0.0326152	1.46144e-17	-0.109486	0.0337283	0.00121428	-0.109486	0.0337283	0.00121428	-0.109121	0.0337091	0.0012526	-0.11261	0.0336078	0.000840509	-0.106034	0.0335949	0.00165271	-0.106095	0.0335947	0.00164249
cg21320567	3514-49_2	-0.238101	0.031651	1.25401e-13	-0.237206	0.0316596	1.5599e-13	-0.10215	0.0324159	0.00167728	-0.10215	0.0324159	0.00167728	-0.103151	0.0324119	0.001508	-0.101742	0.0324857	0.00179088	-0.102421	0.0324836	0.00166741	-0.102385	0.0324825	0.00167328
cg04515608	5339-49_3	-0.253519	0.031756	4.19614e-15	-0.252447	0.0317692	5.55619e-15	-0.100714	0.0326241	0.00208127	-0.100714	0.0326241	0.00208127	-0.101108	0.0326147	0.00199307	-0.0987526	0.0326939	0.00259295	-0.102059	0.0326914	0.00185286	-0.103018	0.0326838	0.00167409
cg26551026	5339-49_3	-0.225832	0.0317401	2.21421e-12	-0.239948	0.0316299	7.90076e-14	0.0696594	0.0325026	0.0323531	0.104713	0.0358858	0.00362551	0.114582	0.0358867	0.00146558	0.113837	0.036029	0.00164174	0.114135	0.0361869	0.0016729	0.113997	0.0361558	0.00167917
cg17772171	3440-7_2	0.364321	0.0303425	5.26168e-31	0.371355	0.0302519	3.08148e-32	0.108411	0.0323897	0.000848974	0.114841	0.0325872	0.000445631	0.109632	0.0326124	0.000806408	0.101193	0.0327144	0.0020394	0.10245	0.0327038	0.00178686	0.103014	0.0327024	0.00168495
cg09887059	3440-7_2	0.344512	0.0307162	1.74671e-27	0.350805	0.0306373	1.66013e-28	0.114549	0.0324248	0.000431284	0.114549	0.0324248	0.000431284	0.0972529	0.0324881	0.00283033	0.101136	0.0325473	0.00194467	0.102467	0.0325446	0.00169305	0.102472	0.0325444	0.00169218
cg22828110	5339-49_3	-0.25449	0.0327118	2.04312e-14	-0.254005	0.0326615	2.08717e-14	-0.093738	0.033659	0.00546957	-0.093738	0.033659	0.00546957	-0.0945695	0.0336369	0.00504157	-0.101218	0.0336532	0.0027082	-0.104904	0.0336339	0.00187445	-0.105891	0.0336287	0.0016952
cg08965235	3195-50_2	0.277756	0.0312997	3.49036e-18	0.29799	0.0311015	8.21259e-21	0.123351	0.0323329	0.000145037	0.112434	0.0360424	0.00188032	0.112493	0.0359939	0.00184372	0.11287	0.0360876	0.00182975	0.113838	0.0360821	0.00166881	0.113568	0.0360716	0.00170637
cg00044665	5339-49_3	-0.252594	0.0315543	3.5081e-15	-0.240425	0.0316503	7.35118e-14	0.0941388	0.032452	0.00380817	0.0941388	0.032452	0.00380817	0.0964348	0.0324484	0.00303459	0.100071	0.0325064	0.00214112	0.102277	0.0324989	0.00170117	0.102203	0.0324992	0.00171457
cg05217983	3440-7_2	0.318298	0.030917	1.26642e-23	0.320555	0.0308927	5.92282e-24	0.107501	0.0324534	0.000960108	0.107501	0.0324534	0.000960108	0.105227	0.0324704	0.00123429	0.103299	0.032546	0.00155298	0.102496	0.0325474	0.00168954	0.102329	0.032548	0.00171954
cg18660064	3195-50_2	0.224771	0.0319564	3.89385e-12	0.23375	0.0319242	5.28143e-13	0.0894185	0.0326312	0.00625618	0.112882	0.0329927	0.000650632	0.10516	0.0330059	0.00149117	0.104022	0.0330866	0.00172114	0.10259	0.0330859	0.00199005	0.103933	0.0330739	0.00172985
cg24450653	3514-49_2	-0.232461	0.0317546	5.30363e-13	-0.233311	0.031752	4.37093e-13	-0.100967	0.0324783	0.00193534	-0.100967	0.0324783	0.00193534	-0.100587	0.0324774	0.00201206	-0.100567	0.0325472	0.00206165	-0.100787	0.0325462	0.00201498	-0.102181	0.0325391	0.00174109
cg27545615	5339-49_3	-0.350305	0.0305172	1.22118e-28	-0.351452	0.0305032	7.89899e-29	-0.10041	0.0324171	0.00200989	-0.10041	0.0324171	0.00200989	-0.109716	0.0323851	0.000733609	-0.106626	0.032465	0.00106013	-0.102185	0.0324802	0.00170704	-0.101961	0.032481	0.0017476
cg23680451	3506-49_1	0.209289	0.0318681	8.46312e-11	0.20735	0.0318827	1.27258e-10	0.110693	0.032396	0.00066064	0.110693	0.032396	0.00066064	0.107033	0.0324072	0.000993488	0.105954	0.03248	0.00114578	0.102048	0.0324892	0.00173676	0.101956	0.0324895	0.00175355
cg08188318	5339-49_3	-0.251341	0.0315853	5.04202e-15	-0.2519	0.0315762	4.33293e-15	-0.0801078	0.0325572	0.0140526	-0.0951792	0.0325139	0.00350134	-0.0834405	0.0325571	0.0105353	-0.0931006	0.0325964	0.00438301	-0.101428	0.0325863	0.00191085	-0.102231	0.0325827	0.00175684
cg05728166	5339-49_3	-0.242659	0.0318365	6.21926e-14	-0.25546	0.0317308	2.53709e-15	-0.0825929	0.032717	0.0117552	-0.0825929	0.032717	0.0117552	-0.0925013	0.0326606	0.00472403	-0.100331	0.0326982	0.00221566	-0.102019	0.0326924	0.00186157	-0.102565	0.032689	0.001758
cg26034934	3440-7_2	-0.268772	0.0313829	4.38755e-17	-0.269233	0.0313787	3.86264e-17	-0.0827903	0.0324699	0.0109373	-0.109549	0.0353067	0.00198707	-0.11227	0.0352721	0.00151623	-0.111589	0.0353213	0.00164384	-0.11097	0.0353152	0.00174083	-0.110861	0.0353184	0.00176076
cg14021478	3440-7_2	-0.264013	0.0316015	2.34827e-16	-0.261888	0.0316201	4.13774e-16	-0.108248	0.0326218	0.0009406	-0.108248	0.0326218	0.0009406	-0.0950464	0.0326665	0.00370441	-0.101614	0.032701	0.00194478	-0.102833	0.0326996	0.00171465	-0.102566	0.032705	0.00176578
cg09535475	5339-49_3	-0.303771	0.0336723	1.36797e-18	-0.311784	0.0335234	1.31815e-19	-0.100551	0.0353136	0.00452151	-0.100551	0.0353136	0.00452151	-0.102986	0.0353494	0.00367568	-0.112742	0.0353465	0.00148068	-0.111041	0.0354164	0.00178023	-0.111054	0.035417	0.00177836
cg23202887	5339-49_3	0.255832	0.0315219	1.50284e-15	0.248764	0.0315915	9.42506e-15	0.0950586	0.0325216	0.00355065	0.102449	0.0336142	0.00237362	0.0985517	0.0335993	0.00344182	0.103997	0.0335886	0.00202194	0.101701	0.0336269	0.00256329	0.105233	0.0336145	0.00180189
cg27494470	3440-7_2	-0.267931	0.0314652	6.52772e-17	-0.268462	0.0314654	5.70403e-17	-0.115521	0.0324542	0.000390144	-0.115521	0.0324542	0.000390144	-0.109401	0.0324759	0.00078598	-0.102862	0.0325582	0.00163198	-0.102374	0.0325568	0.00171631	-0.101892	0.0325607	0.00180652
cg07906625	5339-49_3	-0.263613	0.0314287	1.79967e-16	-0.257836	0.031479	8.41562e-16	0.0768291	0.0324881	0.0182399	0.0945428	0.0324384	0.00364661	0.0939906	0.0324391	0.00384933	0.0976401	0.0324996	0.00273236	0.101744	0.0324843	0.00178949	0.10155	0.0324866	0.00182723
cg19293468	3440-7_2	-0.34799	0.0306765	4.95563e-28	-0.348368	0.0306664	4.21582e-28	-0.107402	0.0325587	0.00100803	-0.107402	0.0325587	0.00100803	-0.095926	0.0325973	0.00333351	-0.0992884	0.0326509	0.00242481	-0.101284	0.0326478	0.00197813	-0.102044	0.0326457	0.00182839
cg08111661	3440-7_2	-0.265934	0.0314096	9.60831e-17	-0.265634	0.031413	1.04432e-16	-0.10725	0.0323951	0.00096609	-0.10725	0.0323951	0.00096609	-0.103559	0.0324074	0.00144222	-0.103433	0.0324772	0.00149635	-0.101383	0.0324843	0.00185771	-0.101428	0.0324841	0.00184892
cg08351131	5339-49_3	-0.276706	0.0313188	4.82574e-18	-0.271534	0.0313712	2.10113e-17	0.0995691	0.0324376	0.00220525	0.0995691	0.0324376	0.00220525	0.10424	0.0324289	0.00135154	0.107595	0.0324853	0.000961308	0.100243	0.0325067	0.00210378	0.101462	0.0325024	0.00185329
cg17670263	3440-7_2	-0.219692	0.031809	9.13055e-12	-0.221647	0.0317927	5.89256e-12	-0.113977	0.0323894	0.000453987	-0.113977	0.0323894	0.000453987	-0.107467	0.0324122	0.000949264	-0.102192	0.0325008	0.00171734	-0.101558	0.0325024	0.00183501	-0.101419	0.0325027	0.00186178
cg13327664	3195-50_2	-0.251762	0.0315354	4.13788e-15	-0.257741	0.0314921	8.86799e-16	-0.0858471	0.0324817	0.00835598	-0.113227	0.032758	0.000572378	-0.101356	0.0327973	0.00205925	-0.102533	0.0328645	0.00186607	-0.102413	0.0328636	0.00188834	-0.102504	0.0328619	0.00186996
cg14114377	3195-50_2	-0.222419	0.0320026	6.89351e-12	-0.226124	0.0319517	2.91038e-12	-0.0609437	0.0328463	0.0638542	-0.109458	0.0330868	0.000976033	-0.103917	0.0331022	0.00174871	-0.103787	0.0331851	0.00181955	-0.102519	0.0331893	0.00207054	-0.103473	0.0331832	0.00187724
cg26870438	5339-49_3	-0.275599	0.0313886	7.63368e-18	-0.296163	0.0311855	1.74264e-20	-0.0711294	0.0326311	0.0295201	-0.0815302	0.0333346	0.0146462	-0.0864953	0.0333399	0.00963351	-0.101511	0.033387	0.00243212	-0.105111	0.0333735	0.00169033	-0.10399	0.03338	0.0018967
cg15480367	3737-6_3	0.21873	0.0318124	1.12403e-11	0.209366	0.0318873	8.54808e-11	0.221264	0.0317938	6.40648e-12	0.221264	0.0317938	6.40648e-12	0.100176	0.032429	0.00206666	0.0987319	0.0325076	0.00245411	0.102633	0.0324898	0.00163439	0.101207	0.0324939	0.00189771
cg09443153	3440-7_2	-0.277627	0.0313121	3.7249e-18	-0.275266	0.0313357	7.32816e-18	-0.108886	0.0323947	0.000807173	-0.108886	0.0323947	0.000807173	-0.10451	0.032409	0.00130436	-0.102555	0.0324854	0.00164528	-0.100896	0.0324898	0.00195682	-0.101144	0.0324889	0.00190705
cg22687766	5339-49_3	-0.261134	0.0315163	4.0199e-16	-0.26019	0.0315361	5.29132e-16	0.0930634	0.0325053	0.00428943	0.109262	0.0333229	0.00108269	0.107052	0.0333542	0.00137702	0.103539	0.0334335	0.00201738	0.102924	0.0334591	0.00216165	0.104125	0.0334588	0.00191774
cg14657725	3440-7_2	0.358764	0.0304127	4.71165e-30	0.358048	0.0304217	6.23073e-30	0.113238	0.0323722	0.000490662	0.113238	0.0323722	0.000490662	0.103577	0.0324065	0.00143897	0.102909	0.0324778	0.00158133	0.100644	0.0324854	0.00200551	0.101048	0.032484	0.0019229
cg26113278	3440-7_2	-0.304357	0.031036	1.10348e-21	-0.304342	0.0310362	1.10877e-21	-0.109067	0.0323874	0.00078901	-0.109067	0.0323874	0.00078901	-0.101131	0.0324147	0.00186415	-0.100682	0.0324852	0.00199745	-0.100985	0.0324842	0.00193554	-0.100975	0.0324843	0.00193764
cg00288844	5339-49_3	-0.287018	0.0312109	2.32424e-19	-0.297587	0.0311056	9.31003e-21	-0.0817823	0.0324726	0.0119503	-0.120705	0.0342135	0.0004417	-0.118025	0.0342424	0.000595881	-0.10855	0.0343697	0.00164459	-0.107129	0.034371	0.00189131	-0.106773	0.0343532	0.00194748
cg18397975	2579-17_5	-0.23935	0.0316691	9.70908e-14	-0.237085	0.0316829	1.66534e-13	-0.121794	0.0323749	0.000178976	-0.129352	0.0325057	7.44554e-05	-0.127474	0.032512	9.46995e-05	-0.100924	0.0326773	0.00207149	-0.100393	0.0326785	0.00218713	-0.101501	0.0326768	0.00195249
cg07708453	5339-49_3	-0.332504	0.0307279	8.3861e-26	-0.345889	0.0305707	6.42215e-28	-0.0929376	0.0324407	0.00426491	-0.0929376	0.0324407	0.00426491	-0.101531	0.0324134	0.00178748	-0.0980409	0.0324939	0.00261997	-0.100891	0.0324846	0.00195459	-0.100832	0.0324847	0.00196653
cg11977605	5339-49_3	-0.262613	0.0314382	2.35708e-16	-0.257546	0.0314826	9.09423e-16	0.084938	0.032464	0.00902919	0.084938	0.032464	0.00902919	0.0922686	0.0324428	0.00455092	0.0957289	0.0325012	0.00330513	0.100683	0.0324852	0.00199734	0.100766	0.032485	0.00198014
cg00937359	5339-49_3	0.221777	0.0317696	5.53895e-12	0.212711	0.0318354	4.04097e-11	0.0875817	0.032458	0.00709413	0.0875817	0.032458	0.00709413	0.0905809	0.0324494	0.00535346	0.11077	0.0324514	0.000669026	0.0998983	0.0324914	0.00216886	0.100741	0.0324885	0.0019875
cg11258381	3440-7_2	-0.326477	0.0308604	8.80507e-25	-0.326144	0.0308562	9.62591e-25	-0.10602	0.032439	0.00112146	-0.10602	0.032439	0.00112146	-0.0991465	0.0324689	0.00232535	-0.102661	0.0325253	0.00164909	-0.100936	0.0325297	0.00197435	-0.100859	0.0325312	0.0019909
cg07782221	3440-7_2	-0.319345	0.0308757	8.01726e-24	-0.319566	0.0308733	7.43977e-24	-0.108209	0.0323904	0.000868339	-0.108209	0.0323904	0.000868339	-0.101611	0.0324131	0.00177251	-0.103003	0.0324775	0.00156576	-0.100858	0.0324847	0.00196127	-0.10065	0.0324854	0.00200425
cg16606773	2579-17_5	-0.211027	0.031848	5.79144e-11	-0.206618	0.0318787	1.46356e-10	-0.0715482	0.0324983	0.0279353	-0.0715482	0.0324983	0.0279353	-0.0721263	0.0324969	0.0266914	-0.0962356	0.0324996	0.00314236	-0.0987072	0.0324917	0.00244812	-0.100524	0.0324858	0.00203058
cg08453194	3737-6_3	-0.216147	0.0318116	1.9234e-11	-0.209992	0.0318553	7.2136e-11	-0.217698	0.0318003	1.36982e-11	-0.217698	0.0318003	1.36982e-11	-0.102116	0.0324114	0.00168067	-0.0955936	0.0325016	0.00334984	-0.0981497	0.0324935	0.00259119	-0.100433	0.0324861	0.00204985
cg00945108	5339-49_3	0.25505	0.0316192	2.21537e-15	0.257443	0.0315893	1.16706e-15	0.0992528	0.0325313	0.00234533	0.0992528	0.0325313	0.00234533	0.104146	0.0325018	0.00139978	0.10444	0.0325689	0.00138835	0.0992616	0.0325942	0.00238945	0.100755	0.0325902	0.00205031
cg17602126	3195-50_2	0.245321	0.0316766	2.48902e-14	0.243031	0.0317256	4.62372e-14	0.0785194	0.0325721	0.016117	0.104383	0.0328457	0.0015329	0.0976068	0.0328811	0.00307085	0.0998623	0.0329466	0.00250618	0.101711	0.0329377	0.00207623	0.101738	0.0329372	0.00207034
cg17033359	3440-7_2	-0.248286	0.031573	1.02062e-14	-0.248171	0.0315757	1.05433e-14	-0.0977725	0.032442	0.00264968	-0.0977725	0.032442	0.00264968	-0.0964409	0.0324468	0.00303147	-0.100882	0.0325016	0.0019673	-0.100585	0.0325028	0.00202909	-0.100276	0.0325042	0.00209544
cg07382920	3440-7_2	0.328811	0.0310588	8.18811e-25	0.33025	0.0310521	5.14614e-25	0.116256	0.0325835	0.000378094	0.116256	0.0325835	0.000378094	0.103927	0.0326169	0.00148894	0.0985115	0.0326479	0.00261897	0.100446	0.0326399	0.00214923	0.100559	0.0326365	0.00212232
cg05738924	5339-49_3	-0.260227	0.0315233	5.11409e-16	-0.261721	0.0315114	3.44305e-16	-0.0866801	0.0325736	0.00792252	-0.0866801	0.0325736	0.00792252	-0.0814965	0.0325798	0.0125382	-0.0869471	0.0326379	0.00785481	-0.101974	0.032585	0.00180545	-0.100304	0.032591	0.00214704
cg24079702	3438-10_2	0.249203	0.0315538	7.88452e-15	0.248401	0.0315606	9.66449e-15	0.221552	0.0317721	5.82726e-12	0.221552	0.0317721	5.82726e-12	0.0993407	0.0324206	0.00224522	0.0941905	0.032506	0.00384737	0.100799	0.0324849	0.00197346	0.0999655	0.0324876	0.0021514
cg05684266	3440-7_2	-0.301374	0.0310659	2.84206e-21	-0.300002	0.0310804	4.38218e-21	-0.111057	0.032381	0.000630508	-0.111057	0.032381	0.000630508	-0.101326	0.0324159	0.00182752	-0.101977	0.0324824	0.0017456	-0.0999222	0.0324896	0.00216239	-0.0999104	0.0324897	0.00216504
cg04309480	3440-7_2	-0.214826	0.0318314	2.60161e-11	-0.219258	0.031798	9.84571e-12	0.0876035	0.0324751	0.00710988	0.0876035	0.0324751	0.00710988	0.105914	0.0324169	0.00112525	0.101444	0.0325003	0.00185547	0.100264	0.0325057	0.00209875	0.0999445	0.0325068	0.00216914
cg26668042	5339-49_3	-0.313	0.0309446	6.67438e-23	-0.299586	0.0310853	4.98948e-21	-0.111946	0.032377	0.000569428	-0.111946	0.032377	0.000569428	-0.100007	0.0324184	0.00209585	-0.103582	0.0324755	0.00147222	-0.100691	0.0324852	0.00199561	-0.0998366	0.032488	0.0021802
cg09950920	5339-49_3	-0.274422	0.0313714	9.92267e-18	-0.284452	0.0312702	5.42352e-19	-0.0932884	0.0324602	0.0041452	-0.0932884	0.0324602	0.0041452	-0.0956115	0.032451	0.00329494	-0.0964421	0.0325261	0.00310283	-0.0981511	0.032515	0.00260783	-0.0997788	0.0325094	0.0022079
cg04988487	3195-50_2	-0.237329	0.0318003	1.9299e-13	-0.245081	0.0317083	2.78409e-14	-0.0486782	0.032696	0.136874	-0.104896	0.0330094	0.00153397	-0.0995884	0.0330312	0.00264087	-0.103164	0.033092	0.00188128	-0.101997	0.0330922	0.00211648	-0.101549	0.0330928	0.00221411
cg26644674	5339-49_3	-0.306933	0.0310824	6.00842e-22	-0.28705	0.0312714	2.69621e-19	-0.0992859	0.0324639	0.0022887	-0.106631	0.0329691	0.00126379	-0.102419	0.0329587	0.00194593	-0.102531	0.0330436	0.00197633	-0.100308	0.0330161	0.00244914	-0.101293	0.0330085	0.00221442
cg15027300	3440-7_2	0.352303	0.0304928	5.71057e-29	0.358641	0.0304143	4.94359e-30	0.107015	0.0323947	0.000990896	0.107015	0.0323947	0.000990896	0.0978265	0.0324255	0.00262181	0.0995025	0.0324891	0.00225653	0.099078	0.0324905	0.00235703	0.0996622	0.0324886	0.00221973
cg22096687	3440-7_2	0.357081	0.0306057	1.86121e-29	0.359844	0.0305734	6.4703e-30	0.0864426	0.0326229	0.00819138	0.117066	0.0332166	0.000446099	0.106322	0.0332532	0.00143561	0.102771	0.0333508	0.00212293	0.102362	0.0333474	0.00220862	0.102268	0.0333468	0.00222888
cg14043774	3440-7_2	-0.338191	0.0307824	1.68922e-26	-0.338085	0.0307829	1.75055e-26	-0.116375	0.0324662	0.000355122	-0.116375	0.0324662	0.000355122	-0.102096	0.0325145	0.00174229	-0.0987835	0.0325847	0.00249983	-0.0997695	0.0325814	0.00226037	-0.0997428	0.0325813	0.00226641
cg12926693	5339-49_3	-0.285489	0.0312267	3.68954e-19	-0.274975	0.0313307	7.84399e-18	0.0964496	0.0324398	0.00302249	0.0964496	0.0324398	0.00302249	0.101552	0.032428	0.0017922	0.103695	0.0324887	0.00146148	0.0993653	0.0325012	0.00229709	0.0994612	0.0325007	0.00227443
cg07998213	3440-7_2	0.349601	0.0307443	3.74636e-28	0.354796	0.0306714	5.12485e-29	0.0955805	0.0325983	0.00344931	0.0955805	0.0325983	0.00344931	0.0980708	0.0325926	0.00269157	0.0981886	0.0326745	0.00272655	0.099582	0.0326734	0.00237038	0.0999004	0.0326722	0.00229452
cg01040749	5339-49_3	-0.314373	0.030961	4.68261e-23	-0.319852	0.0308968	7.38589e-24	-0.0904778	0.0324545	0.00541323	-0.0904778	0.0324545	0.00541323	-0.0942105	0.0324413	0.00377015	-0.101672	0.0324863	0.00180414	-0.0976686	0.0325018	0.00272645	-0.0993318	0.0324967	0.0023016
cg10584904	3440-7_2	-0.277525	0.0313019	3.72961e-18	-0.280309	0.0312756	1.6712e-18	-0.107283	0.0323937	0.000962051	-0.107283	0.0323937	0.000962051	-0.0974341	0.0324267	0.00272841	-0.100546	0.0324857	0.00202589	-0.0996601	0.0324886	0.00222022	-0.099292	0.0324898	0.00230586
cg19743666	5339-49_3	-0.234444	0.0320543	5.65776e-13	-0.225422	0.0321118	4.32024e-12	-0.102261	0.0327892	0.00187299	-0.102261	0.0327892	0.00187299	-0.0966986	0.0327981	0.00327638	-0.100711	0.0328716	0.00224987	-0.101213	0.0328856	0.00214805	-0.100487	0.0328904	0.00231452
cg24252148	5339-49_3	-0.246856	0.0316153	1.5481e-14	-0.253679	0.0315676	2.77613e-15	-0.0837367	0.0324911	0.0101116	-0.0837367	0.0324911	0.0101116	-0.0993571	0.0324413	0.00225625	-0.0966172	0.0325194	0.00304376	-0.0988015	0.0325272	0.00245174	-0.0993164	0.0325212	0.00232298
cg14799927	2579-17_5	-0.212262	0.0318599	4.58012e-11	-0.205644	0.0319027	1.83219e-10	-0.0846979	0.0324752	0.00924951	-0.115624	0.0323731	0.000372831	-0.114081	0.0323793	0.000446851	-0.0962559	0.0325087	0.00314474	-0.0979565	0.0325029	0.00264985	-0.0992195	0.032499	0.00232977
cg05486872	5339-49_3	-0.305845	0.0311579	1.02607e-21	-0.304769	0.0311753	1.46945e-21	-0.0846295	0.0326477	0.00968473	-0.0846295	0.0326477	0.00968473	-0.0816395	0.0326773	0.0126476	-0.0914073	0.0327122	0.0053081	-0.0993714	0.0327035	0.00244334	-0.0998203	0.0327032	0.00233521
cg11783364	5339-49_3	-0.224316	0.0318453	3.60903e-12	-0.230241	0.0318052	9.38285e-13	0.110562	0.0324911	0.000695061	0.110562	0.0324911	0.000695061	0.101827	0.0325288	0.00179973	0.0998395	0.0326122	0.00226581	0.0990835	0.0326177	0.00244988	0.0995161	0.0326175	0.00234506
cg00795812	5339-49_3	0.353119	0.0304828	4.1804e-29	0.355633	0.0304517	1.58983e-29	0.0984252	0.0324236	0.00246652	0.0984252	0.0324236	0.00246652	0.103252	0.0324076	0.00148986	0.10237	0.0324796	0.00167402	0.100054	0.0324873	0.00213193	0.0990925	0.0324905	0.00235352
cg26847503	5339-49_3	0.210693	0.0318504	6.2176e-11	0.219787	0.0317851	8.63612e-12	0.0833884	0.0324683	0.0103729	0.0833884	0.0324683	0.0103729	0.0912889	0.0324457	0.00500113	0.0951405	0.032503	0.00350372	0.0970531	0.032497	0.00289506	0.0990673	0.0324905	0.00235961
cg02797539	5339-49_3	-0.240103	0.0317949	1.02113e-13	-0.232691	0.0318293	5.70602e-13	0.106228	0.0324676	0.00110771	0.106228	0.0324676	0.00110771	0.0950895	0.0325019	0.00352036	0.109943	0.0325233	0.000753807	0.0992706	0.0325481	0.00235347	0.0992446	0.0325486	0.00236001
cg02181920	3440-7_2	-0.313594	0.0312024	1.24537e-22	-0.315442	0.0311818	6.80452e-23	-0.107931	0.0326305	0.000976861	-0.107931	0.0326305	0.000976861	-0.0989588	0.0326791	0.00252802	-0.101148	0.032746	0.00206924	-0.09981	0.0327552	0.00237577	-0.0996429	0.0327549	0.00241575
cg14826417	3440-7_2	-0.343983	0.0306035	1.39068e-27	-0.346033	0.0305782	6.47737e-28	-0.111458	0.0323931	0.0006057	-0.111458	0.0323931	0.0006057	-0.104098	0.0324188	0.00136767	-0.101208	0.0325016	0.00190241	-0.0985668	0.0325107	0.00249807	-0.098842	0.0325097	0.00242889
cg11116300	3195-50_2	-0.21489	0.0318374	2.58887e-11	-0.217082	0.0318286	1.6229e-11	-0.0661419	0.0325324	0.0423216	-0.110454	0.0329085	0.000821992	-0.0999605	0.0329211	0.00246193	-0.101198	0.0329979	0.00222726	-0.0994473	0.0330032	0.00265565	-0.100325	0.0329986	0.00243082
cg14562076	2579-17_5	0.221538	0.0318598	6.67526e-12	0.220367	0.0318696	8.67287e-12	0.115323	0.0324712	0.000402023	0.115323	0.0324712	0.000402023	0.113453	0.0324817	0.000500264	0.102469	0.0325908	0.00171866	0.101541	0.032595	0.00189413	0.0990404	0.0326121	0.00245648
cg19205064	5339-49_3	0.293	0.0311518	3.82468e-20	0.285994	0.0312209	3.15214e-19	0.0805609	0.0324759	0.0132884	0.0805609	0.0324759	0.0132884	0.0914003	0.0324454	0.00494801	0.0960759	0.0325001	0.00319285	0.0998126	0.0324881	0.00218561	0.0986657	0.0324918	0.00245853
cg05116777	3440-7_2	-0.281655	0.0312637	1.13455e-18	-0.27996	0.0312805	1.85954e-18	-0.0890078	0.0324544	0.00621225	-0.0951765	0.0324912	0.00347965	-0.0930237	0.0324904	0.00428851	-0.0985076	0.0325523	0.00254505	-0.0988416	0.0325526	0.00246105	-0.0988269	0.0325498	0.00246251
cg26833120	3195-50_2	0.28107	0.0317276	4.06382e-18	0.28687	0.0317209	8.70911e-19	0.0901462	0.0329456	0.00633402	0.0939194	0.0331398	0.00469864	0.0996908	0.0331147	0.00268083	0.100895	0.033178	0.00242594	0.100546	0.0331743	0.00250849	0.100711	0.0331685	0.00246351
cg18862566	3440-7_2	0.336582	0.0306808	1.94946e-26	0.343239	0.0306024	1.71746e-27	0.0964988	0.0324297	0.00299857	0.1151	0.0323672	0.000395199	0.103983	0.032407	0.00137867	0.09958	0.0324914	0.00224049	0.0985466	0.0324935	0.00248967	0.0986278	0.0324933	0.00246918
cg10690747	5339-49_3	0.246706	0.0315738	1.4813e-14	0.26639	0.0314041	8.45558e-17	0.0824314	0.0324757	0.011301	0.107736	0.0353578	0.00238822	0.115585	0.0353906	0.00113796	0.119569	0.0353489	0.00075371	0.106439	0.035616	0.00289058	0.108164	0.0356192	0.00247101
cg05628049	3440-7_2	0.346047	0.0305688	6.05499e-28	0.34921	0.0305306	1.84739e-28	0.108356	0.0323899	0.000854165	0.108356	0.0323899	0.000854165	0.0969652	0.0324282	0.00286092	0.101512	0.0324825	0.00183187	0.0986056	0.032492	0.00247365	0.0986033	0.032492	0.00247422
cg27535502	3514-49_2	0.216542	0.0318467	1.86315e-11	0.215236	0.0318579	2.48073e-11	0.0989166	0.0324494	0.00236545	0.0989166	0.0324494	0.00236545	0.104759	0.0324305	0.0012796	0.104539	0.0325009	0.00134218	0.104142	0.0325019	0.00140026	0.0986827	0.0325191	0.002475
cg13742513	3440-7_2	-0.328144	0.0307886	4.05215e-25	-0.330748	0.0307604	1.63333e-25	-0.122265	0.0323386	0.000166182	-0.11042	0.0344242	0.0013899	-0.0998762	0.034455	0.00384582	-0.105136	0.034565	0.0024274	-0.104606	0.0345518	0.00254275	-0.104822	0.0345465	0.00248734
cg19982684	2579-17_5	-0.214065	0.0318483	3.12475e-11	-0.207749	0.0318977	1.20065e-10	-0.0846525	0.0325007	0.00934289	-0.0846525	0.0325007	0.00934289	-0.0865776	0.0324948	0.00784627	-0.0981777	0.0325322	0.00261486	-0.0989117	0.032529	0.00242612	-0.0985024	0.0325303	0.00252938
cg17110052	5339-49_3	0.271638	0.0314879	2.66495e-17	0.260804	0.0315763	4.94679e-16	0.100703	0.0325796	0.00205389	0.100703	0.0325796	0.00205389	0.0997433	0.0325797	0.00226492	0.106871	0.0326367	0.0010971	0.0973554	0.0326834	0.00296919	0.0988847	0.0326782	0.00254589
cg22767754	5339-49_3	-0.324767	0.0308138	1.25448e-24	-0.32333	0.0308303	2.06063e-24	-0.0962325	0.0324309	0.00308019	-0.0962325	0.0324309	0.00308019	-0.0854935	0.0324631	0.00858818	-0.0942824	0.0325067	0.00381397	-0.096802	0.0324978	0.00296916	-0.0982653	0.0324932	0.00256102
cg20923498	5339-49_3	0.293106	0.0311508	3.70306e-20	0.295204	0.0311297	1.9462e-20	0.0790104	0.0324799	0.0151763	0.0790104	0.0324799	0.0151763	0.0799021	0.0324776	0.0140636	0.0990955	0.0324904	0.00235279	0.0972731	0.0324963	0.00283162	0.0982603	0.0324932	0.00256222
cg16434190	5339-49_3	-0.338616	0.0306641	9.64591e-27	-0.34099	0.0306417	4.14248e-27	-0.110062	0.0324052	0.000711356	-0.110062	0.0324052	0.000711356	-0.104978	0.0324181	0.00124476	-0.103803	0.0324901	0.00144545	-0.0985057	0.0325022	0.00250663	-0.0982579	0.0325027	0.00257046
cg10608615	3168-8_2	-0.15871	0.0322465	1.0125e-06	-0.172385	0.0321602	1.04628e-07	-0.149327	0.032264	4.20442e-06	-0.263317	0.0325137	1.87756e-15	-0.100719	0.0336574	0.00284576	-0.107069	0.0337638	0.0015722	-0.102297	0.0337758	0.00252911	-0.101991	0.0337622	0.00259485
cg01632240	2579-17_5	-0.223696	0.0317814	3.75077e-12	-0.230335	0.0317231	8.08176e-13	-0.0897624	0.0324869	0.00583882	-0.0897624	0.0324869	0.00583882	-0.0888846	0.0324889	0.00633956	-0.0958254	0.0325369	0.0033083	-0.0968517	0.032535	0.00298749	-0.0982036	0.0325308	0.00260692
cg12978308	3440-7_2	0.363494	0.0303517	7.30735e-31	0.361617	0.0303761	1.53961e-30	0.102073	0.032418	0.00169194	0.103385	0.0346341	0.00291707	0.112234	0.0346378	0.00124109	0.104342	0.0347622	0.00276521	0.105043	0.0347449	0.0025767	0.104913	0.0347454	0.00260873
cg21964800	5339-49_3	-0.274095	0.0322731	8.43186e-17	-0.278024	0.032223	2.85597e-17	-0.0874166	0.0334662	0.0091515	-0.0874166	0.0334662	0.0091515	-0.0928019	0.0334665	0.00567125	-0.0909427	0.0335039	0.00676936	-0.100933	0.0335124	0.00267114	-0.101163	0.033516	0.00261465
cg09342997	5339-49_3	-0.328964	0.0319926	1.71695e-23	-0.329741	0.0320031	1.41465e-23	-0.0978265	0.0338845	0.00398425	-0.0978265	0.0338845	0.00398425	-0.096049	0.0338333	0.00463174	-0.105085	0.0338831	0.00198816	-0.103521	0.0339601	0.00237079	-0.102478	0.033959	0.00262115
cg11355029	2579-17_5	-0.222863	0.0318381	4.8728e-12	-0.226997	0.0318029	1.89931e-12	-0.100143	0.0324643	0.002097	-0.100143	0.0324643	0.002097	-0.100722	0.0324623	0.00197463	-0.0965317	0.0325215	0.00307146	-0.0972427	0.0325185	0.00285929	-0.0981016	0.0325153	0.00262123
cg03371275	5339-49_3	-0.322384	0.0308483	2.95265e-24	-0.322819	0.0308385	2.50447e-24	-0.0817423	0.0324953	0.0120522	-0.0817423	0.0324953	0.0120522	-0.0825126	0.032498	0.0112775	-0.0885544	0.0325497	0.00663774	-0.0977709	0.032519	0.00271283	-0.0981076	0.0325178	0.00262178
cg04920032	5339-49_3	-0.23094	0.0317015	6.81399e-13	-0.211821	0.0318429	4.89892e-11	0.101642	0.0324183	0.00176993	0.101642	0.0324183	0.00176993	0.103087	0.0324129	0.00151876	0.0979139	0.0324999	0.00265867	0.0959868	0.0325018	0.00322285	0.0979896	0.0324956	0.00263504
cg05568549	3506-49_1	0.217354	0.0318176	1.5115e-11	0.215419	0.0318334	2.31057e-11	0.111286	0.0324015	0.000619422	0.111286	0.0324015	0.000619422	0.106359	0.0324188	0.00107332	0.106234	0.0324865	0.00111437	0.0991584	0.0325121	0.00235377	0.0980442	0.0325156	0.00263664
cg08874609	3195-50_2	0.274174	0.0313332	9.68691e-18	0.288135	0.0312	1.66486e-19	0.141205	0.0322553	1.3333e-05	0.122067	0.0327844	0.000208564	0.10344	0.0328539	0.00169403	0.0970736	0.0329457	0.00329561	0.0979772	0.0329459	0.00301761	0.0993201	0.0329397	0.0026388
cg05364307	3440-7_2	0.349673	0.0305249	1.55086e-28	0.352227	0.0304938	5.88017e-29	0.109304	0.0323865	0.000768363	0.109304	0.0323865	0.000768363	0.104575	0.0324031	0.00129278	0.0985076	0.0324924	0.00249849	0.0981158	0.0324936	0.00260012	0.097966	0.0324941	0.00263997
cg07391141	5339-49_3	0.293917	0.0311804	3.21116e-20	0.278188	0.0313237	3.30989e-18	0.101628	0.0324628	0.00179844	0.103881	0.0324552	0.00141672	0.097337	0.0324711	0.00279235	0.098971	0.0325371	0.00241742	0.0963606	0.0325602	0.00315953	0.0980603	0.0325551	0.00266404
cg09397246	3440-7_2	0.366746	0.0303355	2.21687e-31	0.369316	0.0303003	7.80126e-32	0.111986	0.0324141	0.00057515	0.111986	0.0324141	0.00057515	0.103264	0.0324399	0.00150418	0.0993787	0.0325238	0.00230997	0.0984329	0.0325259	0.00254341	0.097934	0.0325274	0.00267534
cg07092111	5339-49_3	0.298334	0.0311658	8.92672e-21	0.292887	0.0312149	4.68291e-20	0.0923591	0.0324683	0.00454341	0.0923591	0.0324683	0.00454341	0.0884543	0.0324808	0.00658361	0.0966361	0.0325337	0.00305081	0.0964497	0.0325263	0.00310091	0.0978828	0.0325219	0.00268481
cg06893362	3440-7_2	-0.291597	0.0311643	5.85131e-20	-0.295808	0.0311222	1.61231e-20	-0.0974213	0.0324266	0.00273189	-0.0974213	0.0324266	0.00273189	-0.0908289	0.032447	0.00522602	-0.0958296	0.0325008	0.00327213	-0.0978609	0.0324945	0.00266834	-0.0977808	0.0324947	0.00269009
cg10274029	2579-17_5	0.215068	0.0318528	2.55752e-11	0.220482	0.0318107	7.77203e-12	0.0980127	0.032458	0.00259913	0.0980127	0.032458	0.00259913	0.0972098	0.0324609	0.00281967	0.0986825	0.0325381	0.00248981	0.0979534	0.0325396	0.00268036	0.0978933	0.0325375	0.00269485
cg24150244	3195-50_2	-0.261666	0.0315312	3.6411e-16	-0.26937	0.0314631	4.51388e-17	-0.0873281	0.0325421	0.00741302	-0.110536	0.0329741	0.000834501	-0.09892	0.0329954	0.00279095	-0.100573	0.0330692	0.00242293	-0.100315	0.0330806	0.00249428	-0.0994803	0.0330836	0.00271121
cg24592751	5339-49_3	-0.287263	0.031216	2.20985e-19	-0.294339	0.0311495	2.62525e-20	-0.0713107	0.0325096	0.0285139	-0.0937365	0.033624	0.00542267	-0.0989057	0.0336235	0.00335221	-0.103646	0.0336599	0.00214087	-0.100667	0.0337113	0.00290453	-0.101208	0.0337294	0.00277187
cg00158122	3195-50_2	0.21805	0.0318022	1.27673e-11	0.218304	0.0318046	1.21477e-11	0.0395601	0.0325596	0.224668	0.0938212	0.0329055	0.00445428	0.097428	0.0328785	0.00312372	0.0983369	0.0329507	0.00291856	0.0993719	0.0329518	0.00263621	0.0988164	0.0329519	0.00278508
cg12793803	5339-49_3	-0.245487	0.0316817	2.41442e-14	-0.246352	0.0316797	1.96459e-14	0.104366	0.0324887	0.00136136	0.104366	0.0324887	0.00136136	0.100519	0.0325192	0.00205341	0.104835	0.0325762	0.00133483	0.0973644	0.0325988	0.00289341	0.0976116	0.0325988	0.0028231
cg18413900	5339-49_3	-0.319946	0.0308963	7.1877e-24	-0.323345	0.0308496	2.19577e-24	-0.0949423	0.0324375	0.00350584	-0.0949423	0.0324375	0.00350584	-0.0905696	0.0324508	0.00536145	-0.0896722	0.0325218	0.00594167	-0.0944479	0.0325118	0.00375867	-0.0971726	0.0325032	0.00286624
cg11642681	3440-7_2	0.374861	0.0302078	7.39427e-33	0.373538	0.030226	1.28091e-32	0.113246	0.0323737	0.00049052	0.113246	0.0323737	0.00049052	0.102597	0.032411	0.00159788	0.0970482	0.0324986	0.0028979	0.0974693	0.0324974	0.00277759	0.0971232	0.0324985	0.0028762
cg03571959	5339-49_3	-0.29196	0.0312111	5.99781e-20	-0.292936	0.0312089	4.54786e-20	-0.0836303	0.0324912	0.0102072	-0.0836303	0.0324912	0.0102072	-0.0818893	0.0324942	0.0118964	-0.0925289	0.0325343	0.00455164	-0.0983426	0.0325154	0.00255859	-0.0971363	0.0325194	0.00289063
cg27569829	5339-49_3	0.319837	0.0308816	7.09195e-24	0.306153	0.0310317	6.5173e-22	0.0995255	0.0324353	0.00221364	0.0995255	0.0324353	0.00221364	0.103742	0.0324171	0.00141935	0.103582	0.0324857	0.00147743	0.0976245	0.0325143	0.00274886	0.0970937	0.0325156	0.00289959
cg17588294	3440-7_2	-0.308976	0.0310808	3.33888e-22	-0.313158	0.031043	8.736e-23	-0.108241	0.0324695	0.000890963	-0.108241	0.0324695	0.000890963	-0.100496	0.0324918	0.00204057	-0.099662	0.0325786	0.00228343	-0.0973505	0.0325833	0.00288431	-0.0972683	0.0325814	0.00290634
cg19240637	2579-17_5	-0.232401	0.0319906	7.96405e-13	-0.225559	0.03202	3.64662e-12	-0.110968	0.0327072	0.000721406	-0.12142	0.0330541	0.000253487	-0.11888	0.0330705	0.000342332	-0.100289	0.0332469	0.00262931	-0.0997929	0.0332463	0.00275988	-0.0992507	0.0332459	0.00290955
cg06493994	3364-76_2	-0.196774	0.0319448	1.07743e-09	-0.199114	0.0319294	6.76493e-10	-0.222628	0.0317641	4.57739e-12	-0.215129	0.0326522	7.55166e-11	-0.0938318	0.0333413	0.00499528	-0.0947665	0.0333812	0.00462899	-0.0983383	0.0333958	0.00331697	-0.0997198	0.0334098	0.00291521
cg27497928	3440-7_2	-0.34266	0.0306089	2.13235e-27	-0.34165	0.0306215	3.09927e-27	-0.103699	0.032411	0.0014227	-0.103699	0.032411	0.0014227	-0.0958677	0.0324396	0.00320188	-0.0995545	0.0324963	0.00224967	-0.0974343	0.0325027	0.00279179	-0.0969773	0.0325043	0.00292335
cg19877683	2579-17_5	-0.225884	0.0317606	2.26301e-12	-0.229186	0.0317321	1.0535e-12	-0.0993843	0.0324406	0.00224942	-0.0993843	0.0324406	0.00224942	-0.0983261	0.0324454	0.00250827	-0.0958898	0.0325191	0.0032702	-0.0969605	0.0325147	0.00293743	-0.0969221	0.0325152	0.00294913
cg02593884	3514-49_2	-0.233679	0.0317113	3.76011e-13	-0.23489	0.0317035	2.82967e-13	-0.0932602	0.0324781	0.00417719	-0.101572	0.0361097	0.00503643	-0.102237	0.0361527	0.00480791	-0.105346	0.0362328	0.00374955	-0.105161	0.0362302	0.00380825	-0.108086	0.03624	0.00295029
cg06635351	5339-49_3	-0.328198	0.0311034	1.17091e-24	-0.323374	0.0311849	6.54167e-24	-0.0931839	0.0328405	0.00464655	-0.0931839	0.0328405	0.00464655	-0.0905275	0.0328349	0.00594724	-0.0960494	0.0328769	0.00356862	-0.0976124	0.0328756	0.00306365	-0.0979482	0.0328747	0.00296353
cg21221263	5339-49_3	-0.310104	0.0310547	2.19611e-22	-0.306404	0.0310898	7.15649e-22	0.102759	0.0325167	0.00162717	0.102759	0.0325167	0.00162717	0.102094	0.0325114	0.00174083	0.102674	0.0325759	0.00167416	0.0975304	0.0325843	0.00283353	0.0970639	0.032585	0.00296862
cg24869815	3195-50_2	0.209974	0.0319637	8.37259e-11	0.213674	0.0319345	3.80464e-11	0.0754261	0.0326129	0.0209509	0.104448	0.0329437	0.00157228	0.0970025	0.032951	0.00332338	0.0986093	0.0330215	0.00289993	0.0989672	0.0330218	0.00279999	0.0983521	0.033023	0.00297514
cg26266876	5339-49_3	-0.256704	0.0315045	1.16995e-15	-0.260673	0.0314661	4.06022e-16	0.097166	0.0324317	0.002807	0.097166	0.0324317	0.002807	0.091794	0.0324485	0.00476991	0.0934361	0.0325121	0.00414617	0.0968343	0.0325007	0.00296217	0.0967639	0.0325008	0.00298309
cg14095100	3488-64_2	-0.298946	0.0312603	9.79723e-21	-0.0631217	0.0326519	0.0535173	-0.0761322	0.0326202	0.0198123	-0.0848059	0.0325828	0.00939404	-0.093206	0.0325665	0.00430379	-0.0987989	0.0325978	0.00250632	-0.0962859	0.0326014	0.0032219	-0.0970398	0.0325992	0.00298874
cg10950615	3440-7_2	0.226461	0.0317814	2.06668e-12	0.228858	0.0317589	1.18361e-12	0.100061	0.0324662	0.00211619	0.100061	0.0324662	0.00211619	0.0994887	0.0324622	0.00224087	0.098154	0.0325337	0.00262218	0.0959842	0.0325405	0.00326042	0.096777	0.0325379	0.00301235
cg15439862	3440-7_2	0.353509	0.0304761	3.59004e-29	0.357033	0.0304327	9.2266e-30	0.108711	0.0323885	0.000821074	0.108711	0.0323885	0.000821074	0.0962096	0.0324305	0.00308689	0.0929509	0.0325097	0.00434165	0.096432	0.0324989	0.00308122	0.0966498	0.0324982	0.00301472
cg27179101	5339-49_3	-0.267264	0.031408	6.82534e-17	-0.276598	0.0313186	4.96263e-18	-0.0640505	0.0325259	0.0492212	-0.0640505	0.0325259	0.0492212	-0.0790301	0.0324871	0.0151737	-0.0818952	0.032548	0.0120311	-0.0968426	0.0325026	0.00296133	-0.0966517	0.032503	0.00301848
cg24681307	5339-49_3	-0.298182	0.0311064	7.897e-21	-0.294448	0.0311414	2.4871e-20	0.0825739	0.0324749	0.0111593	0.0825739	0.0324749	0.0111593	0.0915171	0.0324481	0.00489694	0.102175	0.0324828	0.00171025	0.0962778	0.0325001	0.00312979	0.0966128	0.032499	0.00302656
cg02770745	5339-49_3	-0.315088	0.0331045	1.93679e-20	-0.309609	0.0330512	7.06609e-20	-0.0979322	0.0346068	0.00477121	-0.0979322	0.0346068	0.00477121	-0.0969496	0.0346203	0.00522501	-0.106699	0.0346523	0.00214581	-0.103261	0.0347229	0.00302793	-0.103221	0.0347105	0.00302886
cg12927730	5339-49_3	0.28656	0.0312483	2.91411e-19	0.28773	0.0312338	2.04145e-19	0.0897789	0.0324985	0.00584721	0.0897789	0.0324985	0.00584721	0.0876692	0.0325073	0.00712409	0.0944449	0.0325575	0.00380871	0.0961478	0.0325628	0.00322913	0.0967156	0.0325577	0.00304835
cg05193538	3440-7_2	0.362564	0.0303743	1.10433e-30	0.362884	0.0303689	9.67465e-31	0.100952	0.0324174	0.00190068	0.100952	0.0324174	0.00190068	0.102532	0.0324126	0.00160967	0.0986451	0.0324949	0.00246605	0.0969783	0.0325007	0.00291998	0.0965299	0.0325021	0.00305433
cg06451479	3195-50_2	-0.22878	0.0317669	1.21556e-12	-0.226137	0.0317991	2.27147e-12	-0.104839	0.0324631	0.00128311	-0.106722	0.0328471	0.00119988	-0.0962505	0.0328742	0.00349731	-0.0995675	0.0329488	0.00258189	-0.0981392	0.0329537	0.00297693	-0.0978885	0.0329586	0.00305526
cg14109456	3514-49_2	-0.212486	0.0318404	4.26299e-11	-0.212096	0.0318441	4.63954e-11	-0.0906111	0.0324498	0.0053389	-0.100628	0.0329139	0.00229832	-0.0962747	0.0329459	0.00356127	-0.097215	0.0330145	0.00331586	-0.0971815	0.0330168	0.00332881	-0.0978819	0.0330082	0.003102
cg04560098	3440-7_2	-0.313491	0.0311559	1.12228e-22	-0.315626	0.0311301	5.53484e-23	-0.107843	0.0325853	0.000970404	-0.107843	0.0325853	0.000970404	-0.096065	0.032628	0.00331807	-0.0980697	0.0326803	0.00276426	-0.0968756	0.0326813	0.003112	-0.09686	0.032678	0.0031138
cg12691488	5116-62_2	-0.297725	0.0311105	9.09068e-21	-0.083983	0.0324692	0.00984355	-0.0998944	0.0324202	0.00212134	-0.0998944	0.0324202	0.00212134	-0.100734	0.0324175	0.00194408	-0.0990541	0.0324919	0.00236384	-0.0970348	0.0324982	0.00290144	-0.0963269	0.0325005	0.00311496
cg06943845	3440-7_2	-0.270776	0.0314043	2.7679e-17	-0.270244	0.031409	3.20685e-17	-0.0998143	0.0324662	0.00217033	-0.0998143	0.0324662	0.00217033	-0.0977643	0.032476	0.00267932	-0.0970686	0.0325475	0.00293469	-0.0964323	0.0325522	0.00313007	-0.0964387	0.0325522	0.0031281
cg07600998	5339-49_3	-0.249752	0.0315811	7.31328e-15	-0.258709	0.0314978	7.07452e-16	0.0916058	0.032482	0.00490052	0.0916058	0.032482	0.00490052	0.0925219	0.0324724	0.0044782	0.0975998	0.0325262	0.00276557	0.0954989	0.0325404	0.00341961	0.0962812	0.0325388	0.00316467
cg07805604	3440-7_2	0.343172	0.0306032	1.76058e-27	0.341538	0.0306226	3.21276e-27	0.112385	0.0323753	0.00054142	0.112385	0.0323753	0.00054142	0.101382	0.0324139	0.00181576	0.0974953	0.0324956	0.00276882	0.0958723	0.0325008	0.0032583	0.0961455	0.0324999	0.00317075
cg03433942	3440-7_2	-0.305172	0.0310275	8.5034e-22	-0.306742	0.0310111	5.13598e-22	-0.0994335	0.0324203	0.00222383	-0.0994335	0.0324203	0.00222383	-0.089147	0.032452	0.00612835	-0.0949412	0.0325037	0.00357341	-0.095884	0.0325007	0.00325449	-0.0960741	0.0325001	0.00319342
cg00005619	2579-17_5	-0.228642	0.0317363	1.19495e-12	-0.222328	0.0317896	5.07741e-12	-0.0947655	0.0324559	0.00358597	-0.0947655	0.0324559	0.00358597	-0.0927801	0.0324609	0.00435443	-0.0947091	0.0325264	0.0036793	-0.0942832	0.0325286	0.00383738	-0.0961141	0.0325228	0.0032021
cg06987468	3440-7_2	0.350197	0.0305348	1.35881e-28	0.35376	0.0304929	3.52245e-29	0.110651	0.0324	0.00066472	0.110651	0.0324	0.00066472	0.0962619	0.032445	0.00308403	0.0959763	0.0325162	0.00323963	0.0960484	0.0325155	0.003216	0.0960489	0.0325154	0.00321577
cg00174718	3440-7_2	-0.325114	0.0308939	1.48007e-24	-0.329993	0.0308339	2.68243e-25	-0.102858	0.0325051	0.00160437	-0.102858	0.0325051	0.00160437	-0.0963608	0.0325259	0.0031277	-0.0967824	0.0325749	0.00304371	-0.0960527	0.032578	0.003274	-0.0960695	0.0325777	0.0032683
cg12949927	5116-62_2	0.26205	0.0314552	2.82273e-16	0.0997691	0.0324368	0.00216016	0.0982921	0.032446	0.0025174	0.0982921	0.032446	0.0025174	0.0979133	0.0324471	0.00261637	0.0973368	0.0325142	0.00282893	0.0962999	0.0325159	0.00313761	0.0958886	0.0325198	0.00327137
cg07569918	3514-49_2	-0.210488	0.0323268	1.2299e-10	-0.212411	0.0323174	8.30979e-11	-0.0991923	0.0329547	0.00268484	-0.0991923	0.0329547	0.00268484	-0.0976375	0.03295	0.00312378	-0.099369	0.0330164	0.0026875	-0.0997276	0.0330151	0.00259289	-0.097286	0.0329973	0.00327718
cg00423291	3440-7_2	-0.282284	0.0315171	1.79047e-18	-0.281959	0.0315229	1.97833e-18	-0.0939178	0.0327147	0.00418689	-0.0939178	0.0327147	0.00418689	-0.0912498	0.0327276	0.00540887	-0.0990964	0.0328	0.00258663	-0.0967039	0.032807	0.00328213	-0.0966795	0.0328046	0.00328771
cg11563680	3440-7_2	0.354294	0.0304936	2.97823e-29	0.356059	0.0304713	1.50762e-29	0.109331	0.0324241	0.000776972	0.109331	0.0324241	0.000776972	0.0895186	0.032492	0.00598094	0.0936183	0.0325493	0.00411642	0.0957892	0.0325419	0.00332478	0.095892	0.0325416	0.00329101
cg17895608	3440-7_2	0.362648	0.0305501	2.3134e-30	0.362186	0.030546	2.6616e-30	0.102113	0.0325901	0.00178299	0.102113	0.0325901	0.00178299	0.0926823	0.0326356	0.00461097	0.0960673	0.0327104	0.00339719	0.0968079	0.0327042	0.00315375	0.0963591	0.032706	0.00329748
cg08840010	5339-49_3	-0.332375	0.0307353	9.01751e-26	-0.327861	0.0307847	4.38429e-25	-0.0931266	0.0324525	0.0042017	-0.0931266	0.0324525	0.0042017	-0.0845235	0.0324792	0.00940338	-0.0840887	0.0325497	0.00993392	-0.0946935	0.0325122	0.0036701	-0.0956645	0.0325091	0.00333395
cg26406563	5339-49_3	-0.29062	0.0312219	8.93453e-20	-0.287665	0.0312535	2.18019e-19	0.0801818	0.0325248	0.0138696	0.093865	0.0324858	0.00394833	0.0954273	0.0324835	0.00338727	0.0946142	0.032558	0.00374696	0.0972857	0.0325506	0.00287446	0.0957632	0.0325559	0.00334679
cg05941027	5339-49_3	0.286812	0.0312129	2.47159e-19	0.295164	0.0311301	1.96984e-20	0.115518	0.0323636	0.000375883	0.0981869	0.0350308	0.00518731	0.0978491	0.0350061	0.00531083	0.112096	0.0350982	0.00145947	0.103708	0.0350934	0.00321689	0.103245	0.0350896	0.00335222
cg02357714	3440-7_2	0.333248	0.0307368	6.92589e-26	0.335548	0.0307139	3.08661e-26	0.110443	0.0323909	0.000678085	0.110443	0.0323909	0.000678085	0.0964733	0.0324398	0.00301554	0.0967508	0.0325114	0.00299659	0.0954203	0.0325156	0.00342157	0.0955786	0.0325144	0.00336755
cg13178170	5339-49_3	0.30928	0.0309843	2.25862e-22	0.298748	0.0310938	6.48436e-21	0.0993042	0.0324207	0.00225368	0.0992389	0.0324209	0.0022689	0.0948173	0.032435	0.00354624	0.0907944	0.0325163	0.00534034	0.0938985	0.0325069	0.00395898	0.0955312	0.0325018	0.00337067
cg19820287	3440-7_2	-0.297531	0.0311621	1.10425e-20	-0.297909	0.0311616	9.91071e-21	-0.0989302	0.0324601	0.00237005	-0.0989302	0.0324601	0.00237005	-0.0934506	0.0324846	0.00410848	-0.0974245	0.0325401	0.00282593	-0.0957334	0.0325456	0.00334645	-0.0956171	0.0325461	0.00338544
cg10123514	5339-49_3	-0.326473	0.0308005	7.10726e-25	-0.325109	0.0308211	1.15962e-24	-0.0978019	0.0324403	0.00264036	-0.0878608	0.0326584	0.0072669	-0.0882555	0.0326643	0.00702015	-0.0851664	0.0327493	0.00945566	-0.0961517	0.0327365	0.00339465	-0.0961374	0.0327356	0.00339848
cg22096687	3195-50_2	0.243874	0.0317679	4.10947e-14	0.254963	0.0316798	2.54623e-15	0.0792457	0.0326073	0.0152736	0.105743	0.0338418	0.00183902	0.0958419	0.0338174	0.00470125	0.0999419	0.0338783	0.00326256	0.099614	0.0338835	0.00336998	0.0994884	0.0338777	0.0034047
cg24339704	5339-49_3	-0.343016	0.030605	1.86504e-27	-0.346393	0.0305646	5.32057e-28	-0.0693217	0.0325034	0.033203	-0.0727851	0.0324953	0.0253324	-0.0748468	0.0324904	0.0214587	-0.082926	0.0325387	0.010976	-0.0962831	0.0324995	0.00312747	-0.095314	0.0325025	0.00344405
cg14422240	3514-49_2	-0.213337	0.031871	3.74121e-11	-0.221215	0.0318145	6.68779e-12	-0.10625	0.0324306	0.00109065	-0.10625	0.0324306	0.00109065	-0.101463	0.0324505	0.00182223	-0.100324	0.0325236	0.00209791	-0.100526	0.0325252	0.0020561	-0.0952879	0.032544	0.00349471
cg21451906	5339-49_3	-0.288503	0.031199	1.50393e-19	-0.28164	0.0312684	1.15207e-18	0.0797082	0.0324879	0.0143287	0.0797082	0.0324879	0.0143287	0.0879341	0.0324618	0.00687425	0.0935727	0.0325135	0.00409339	0.0933292	0.0325122	0.00418931	0.0951674	0.0325064	0.00349795
cg10369125	3440-7_2	-0.29262	0.0311551	4.29741e-20	-0.292673	0.0311542	4.22497e-20	-0.100263	0.0324175	0.00204089	-0.100263	0.0324175	0.00204089	-0.094449	0.0324362	0.00367794	-0.0963874	0.0324991	0.00309509	-0.0954963	0.032502	0.00338253	-0.0951464	0.0325031	0.00350185
cg24481882	5339-49_3	-0.326075	0.030801	8.00374e-25	-0.332561	0.0307273	8.21704e-26	-0.0894926	0.032451	0.00593226	-0.0894926	0.032451	0.00593226	-0.0879244	0.0324556	0.00686963	-0.0897979	0.0325192	0.00586823	-0.0942936	0.0325057	0.00380865	-0.0950625	0.0325033	0.00353086
cg09648933	3440-7_2	0.359658	0.0305064	5.15564e-30	0.368733	0.0303842	1.38568e-31	0.0956497	0.0325665	0.00339445	0.0956497	0.0325665	0.00339445	0.0927361	0.0325776	0.0045149	0.0922741	0.032635	0.00479223	0.0952636	0.032625	0.00358492	0.0953802	0.0326246	0.00354401
cg04540493	2579-17_5	-0.212289	0.0318391	4.42547e-11	-0.206755	0.0318778	1.42245e-10	-0.0859581	0.0324612	0.00823157	-0.0859581	0.0324612	0.00823157	-0.0845943	0.032465	0.00931305	-0.093223	0.032509	0.00422851	-0.0951277	0.0325031	0.00350817	-0.0949883	0.0325035	0.00355685
cg27346707	3195-50_2	0.255108	0.0316489	2.30756e-15	0.272908	0.0314699	1.85116e-17	0.124973	0.032421	0.000123794	0.115663	0.0328117	0.000444386	0.0958789	0.0328689	0.00362044	0.093017	0.0329534	0.00486611	0.0938959	0.0329589	0.0044862	0.0963034	0.0329518	0.00355756
cg08402433	3195-50_2	0.227378	0.0317451	1.59561e-12	0.229969	0.0317322	8.86341e-13	0.10132	0.032436	0.00184071	0.107918	0.0327448	0.00101921	0.0983901	0.0327765	0.00275595	0.0998953	0.0328426	0.00241998	0.0967327	0.0328547	0.00331907	0.0960207	0.0328563	0.00355841
cg13851904	3440-7_2	0.336494	0.0306818	2.01232e-26	0.336272	0.0306844	2.17957e-26	0.114733	0.0323666	0.000412241	0.114733	0.0323666	0.000412241	0.104836	0.0324022	0.00125674	0.0960961	0.0325	0.00318642	0.0951279	0.0325031	0.00350811	0.0949296	0.0325037	0.0035775
cg21484956	5339-49_3	-0.27904	0.0314281	3.44357e-18	-0.268537	0.0315653	7.07887e-17	-0.100545	0.0326042	0.00210431	-0.100545	0.0326042	0.00210431	-0.0899033	0.0326573	0.00602191	-0.0904526	0.0327439	0.00585143	-0.0946448	0.0327222	0.00391331	-0.0955474	0.032717	0.00358064
cg23415995	3514-49_2	-0.214215	0.0318247	2.92392e-11	-0.212617	0.0318361	4.12345e-11	-0.0788801	0.0324806	0.0153466	-0.092219	0.0328402	0.00508811	-0.0964452	0.0328149	0.00337384	-0.0965212	0.0328867	0.00341873	-0.0963528	0.0328847	0.00347305	-0.0960077	0.0328835	0.00358985
cg16431978	3440-7_2	-0.308042	0.0310092	3.50992e-22	-0.308234	0.0310089	3.31512e-22	-0.0985503	0.0324259	0.00243735	-0.0985503	0.0324259	0.00243735	-0.0928922	0.0324449	0.0042887	-0.0965057	0.0325036	0.00306309	-0.0952345	0.0325069	0.00347563	-0.0948904	0.0325079	0.00359579
cg20595453	3737-6_3	-0.216261	0.0318535	1.99645e-11	-0.217384	0.0318573	1.58917e-11	-0.199016	0.0320212	7.70047e-10	-0.199016	0.0320212	7.70047e-10	-0.0974981	0.0325013	0.00277272	-0.0968585	0.0325698	0.00301614	-0.0964722	0.0325695	0.00313337	-0.0950769	0.0325721	0.00359618
cg02600394	5339-49_3	0.356396	0.0310626	1.46096e-28	0.349814	0.0311353	1.5911e-27	0.101089	0.0332235	0.00241179	0.101089	0.0332235	0.00241179	0.0953675	0.0332566	0.00423085	0.0989598	0.0333606	0.00309225	0.0963578	0.0333684	0.00397272	0.0973703	0.0333766	0.00361741
cg17074014	5339-49_3	-0.291222	0.0311695	6.56893e-20	-0.300608	0.0310748	3.61931e-21	-0.0602514	0.0325226	0.0642519	-0.0839207	0.0333364	0.0119973	-0.0990718	0.0333735	0.00307207	-0.0990947	0.0334598	0.00314209	-0.097534	0.0335068	0.00369455	-0.0977084	0.0334992	0.00362639
cg02399831	5339-49_3	-0.341175	0.0306254	3.66484e-27	-0.341684	0.0306187	3.0335e-27	-0.0874671	0.0324569	0.00716706	-0.0874671	0.0324569	0.00716706	-0.0867279	0.0324599	0.00767382	-0.0941839	0.0325073	0.0038513	-0.0939065	0.0325073	0.00395652	-0.0947411	0.0325048	0.00364531
cg06933777	3440-7_2	-0.339762	0.031029	2.49935e-26	-0.340966	0.0310185	1.64809e-26	-0.0979416	0.0328113	0.00291015	-0.0979416	0.0328113	0.00291015	-0.0905616	0.0328589	0.00596456	-0.0960583	0.0329109	0.00359967	-0.0959547	0.0329212	0.00364637	-0.0959269	0.032923	0.00365806
cg14953730	5339-49_3	-0.311534	0.0309603	1.08133e-22	-0.310896	0.0309671	1.33268e-22	-0.0642581	0.0325144	0.0484127	-0.0642581	0.0325144	0.0484127	-0.0831483	0.0324689	0.0105963	-0.081892	0.0325415	0.0120172	-0.0943541	0.0325055	0.00378609	-0.0947026	0.0325044	0.00365849
cg12070987	5339-49_3	-0.339658	0.0307699	1.02679e-26	-0.334552	0.030819	6.1663e-26	-0.0956442	0.0325624	0.00339265	-0.111206	0.0359183	0.00203407	-0.108217	0.0359216	0.00267746	-0.10494	0.0359475	0.0036141	-0.105211	0.0359415	0.00352317	-0.104785	0.0359694	0.00368445
cg24068468	3440-7_2	0.304794	0.0311094	1.21441e-21	0.312362	0.0310314	1.06222e-22	0.0897263	0.0325428	0.00594365	0.107083	0.0327678	0.00112326	0.0985393	0.0327868	0.00272337	0.0961109	0.0328708	0.0035414	0.0953346	0.032863	0.00380868	0.0956448	0.0328613	0.0036947
cg19405329	5339-49_3	-0.344827	0.0305868	9.77118e-28	-0.347089	0.0305553	4.13811e-28	-0.0987466	0.0324369	0.00239752	-0.0987466	0.0324369	0.00239752	-0.0998118	0.0324339	0.00214882	-0.0991309	0.0325075	0.00235699	-0.0939225	0.0325219	0.00396671	-0.0946225	0.0325202	0.00370401
cg00214791	3440-7_2	0.351467	0.0306438	1.36719e-28	0.357192	0.0305736	1.54648e-29	0.106609	0.0325804	0.00110615	0.106609	0.0325804	0.00110615	0.0926617	0.032614	0.00459225	0.0933532	0.0326959	0.00439626	0.0950798	0.0326937	0.00372122	0.0950522	0.0326918	0.00372922
cg25303150	3440-7_2	0.303553	0.0310603	1.49482e-21	0.304972	0.0310472	9.55584e-22	0.090903	0.0324484	0.00519141	0.090903	0.0324484	0.00519141	0.0924	0.032443	0.00449432	0.0937111	0.0325084	0.00403327	0.0944359	0.032506	0.00375672	0.0944731	0.0325059	0.00374297
cg11321035	5339-49_3	-0.213121	0.0319096	4.11445e-11	-0.204613	0.0319573	2.40737e-10	0.0707023	0.032541	0.0300509	0.0906238	0.0360963	0.0122547	0.0998391	0.0361014	0.00581845	0.108658	0.0360828	0.00268577	0.103439	0.0359862	0.00415909	0.104531	0.0359811	0.00377545
cg09554856	5339-49_3	-0.20326	0.0319062	2.94439e-10	-0.211987	0.0318466	4.75997e-11	0.0692939	0.0325074	0.0332957	0.0901719	0.0325758	0.00575185	0.0863226	0.03261	0.0082562	0.0907768	0.0326689	0.00556891	0.0939411	0.032694	0.00415491	0.0949072	0.0326958	0.00378751
cg21647257	3440-7_2	0.341126	0.0306274	3.73727e-27	0.341944	0.0306177	2.76765e-27	0.106423	0.0323967	0.00105751	0.0959815	0.0324805	0.00320433	0.0877018	0.0325168	0.00711952	0.092472	0.0325693	0.00462022	0.0945272	0.0325629	0.00378415	0.0945157	0.0325633	0.00378872
cg20926353	4152-58_2	0.216154	0.0319683	2.39828e-11	-0.106621	0.0325164	0.00108014	-0.112046	0.0324996	0.000590726	-0.111819	0.0325746	0.000623909	-0.102489	0.0326038	0.00172244	-0.0954058	0.0327051	0.00361769	-0.09504	0.0327161	0.00375994	-0.0947061	0.0327122	0.00387899
cg03252605	3440-7_2	-0.253453	0.0320075	7.08262e-15	-0.251781	0.0320303	1.09218e-14	-0.0986341	0.0331098	0.00296988	-0.0986341	0.0331098	0.00296988	-0.095796	0.0331394	0.00393658	-0.0964382	0.0332103	0.00377673	-0.0955332	0.0332044	0.00410879	-0.0961404	0.0332054	0.00388002
cg10960375	5339-49_3	-0.249016	0.031752	1.205e-14	-0.245352	0.0317975	3.08006e-14	0.0936855	0.032661	0.00421836	0.0936855	0.032661	0.00421836	0.0938739	0.0326737	0.00415733	0.0951016	0.0327428	0.00376567	0.0946481	0.0327465	0.00393809	0.09477	0.0327461	0.00389168
cg12963656	3195-50_2	0.22851	0.0318957	1.58546e-12	0.240084	0.0317839	1.00715e-13	0.0369924	0.032717	0.258481	0.0959761	0.0334193	0.00417634	0.0953719	0.03341	0.00440829	0.0972693	0.0334748	0.00375404	0.0971564	0.033481	0.00380081	0.0968895	0.0334824	0.00389924
cg02830749	5339-49_3	-0.300652	0.0329273	5.17334e-19	-0.301464	0.0329249	4.18223e-19	-0.0848483	0.034634	0.0144991	-0.0848483	0.034634	0.0144991	-0.0822657	0.0346238	0.0177303	-0.093945	0.0346675	0.00687158	-0.100267	0.0346934	0.00395341	-0.100367	0.0347051	0.00392962
cg07618435	3440-7_2	-0.238542	0.0316517	1.13441e-13	-0.236297	0.0316699	1.94918e-13	-0.095173	0.0324432	0.00343271	-0.095173	0.0324432	0.00343271	-0.0932684	0.0324526	0.00414453	-0.0958452	0.0325172	0.00328281	-0.0944915	0.0325237	0.00375528	-0.0939783	0.0325265	0.00395036
cg24931632	3440-7_2	0.353434	0.0304822	3.7853e-29	0.355759	0.0304526	1.54258e-29	0.108753	0.0324007	0.000821025	0.108753	0.0324007	0.000821025	0.0975579	0.0324369	0.00270315	0.0945087	0.0325162	0.00374101	0.0942936	0.0325165	0.00382053	0.0939067	0.0325177	0.00396799
cg04972766	2696-87_2	0.540605	0.0274069	9.85001e-73	0.0901538	0.0324499	0.00557437	0.0890576	0.0324544	0.00618364	0.0890576	0.0324544	0.00618364	0.0893721	0.0324519	0.00600112	0.0883279	0.0325242	0.00673432	0.0936253	0.0325107	0.0040697	0.0938596	0.0325099	0.00397762
cg10551134	5339-49_3	-0.301784	0.0319798	3.26661e-20	-0.30178	0.0320161	3.58715e-20	-0.0873958	0.0334731	0.00918179	-0.0873958	0.0334731	0.00918179	-0.0924783	0.0334465	0.0058109	-0.0913802	0.0334424	0.0064113	-0.0958301	0.0334224	0.00423885	-0.0963697	0.0334208	0.00402775
cg15011775	2953-31_2	-0.558121	0.0272072	2.33794e-77	-0.091284	0.0328689	0.00559359	-0.0967819	0.0328381	0.00328676	-0.0967819	0.0328381	0.00328676	-0.0939538	0.0328234	0.00429941	-0.093807	0.0328885	0.00443798	-0.0948181	0.0329087	0.00405305	-0.094818	0.0329086	0.00405305
cg08257212	4914-10_1	-0.227676	0.0317257	1.45081e-12	-0.0888969	0.032475	0.00630961	-0.0932831	0.0324583	0.00414516	-0.0980783	0.0358274	0.00633121	-0.102711	0.0358234	0.00425335	-0.101844	0.0359225	0.00469997	-0.102697	0.0359383	0.0043829	-0.103549	0.0359406	0.0040719
cg18278694	5339-49_3	-0.210915	0.0321259	8.65508e-11	-0.208913	0.0321397	1.31171e-10	0.0982983	0.0327659	0.00277215	0.0982983	0.0327659	0.00277215	0.103243	0.032716	0.00165284	0.0981586	0.0328223	0.00285852	0.0935587	0.0328463	0.00449228	0.0945345	0.0328439	0.00409094
cg00250123	3195-50_2	-0.210967	0.0318742	6.07899e-11	-0.215104	0.0318498	2.52211e-11	-0.0843055	0.0324888	0.00960903	-0.11215	0.0327173	0.000635389	-0.101735	0.0327427	0.00194724	-0.0961457	0.0328255	0.00348504	-0.095748	0.0328282	0.00362472	-0.0944796	0.0328287	0.0040958
cg07512258	5339-49_3	0.333545	0.0307882	7.46829e-26	0.338499	0.0307387	1.30399e-26	0.111646	0.0324256	0.000600356	0.105217	0.0329037	0.00143283	0.102603	0.0328951	0.00187099	0.10431	0.0329441	0.00159552	0.0939822	0.0329626	0.0044545	0.094839	0.0329552	0.00409822
cg25139649	5339-49_3	-0.3473	0.030556	3.83886e-28	-0.335939	0.0306887	2.47014e-26	-0.12032	0.0323477	0.000211365	-0.12032	0.0323477	0.000211365	-0.101957	0.0324144	0.00171061	-0.103109	0.0324791	0.00154921	-0.0936872	0.0325084	0.00404269	-0.0935445	0.0325088	0.00409926
cg26305504	5339-49_3	-0.27681	0.0313083	4.5807e-18	-0.284933	0.0312322	4.33387e-19	-0.0986839	0.0324316	0.00240873	-0.0986839	0.0324316	0.00240873	-0.0938106	0.0324483	0.00392754	-0.100528	0.0324973	0.00203714	-0.0931593	0.0325272	0.0042761	-0.0935708	0.0325263	0.00410873
cg05181279	5339-49_3	0.220988	0.0318515	7.40322e-12	0.202825	0.0319931	3.57358e-10	0.0736389	0.0325743	0.0240096	0.0736389	0.0325743	0.0240096	0.0766521	0.0325664	0.0187922	0.0809813	0.0326176	0.013212	0.0931698	0.0325827	0.00433773	0.0936877	0.0325807	0.00412478
cg04059696	3440-7_2	-0.319761	0.0308826	7.23878e-24	-0.320727	0.0308734	5.24271e-24	-0.0999052	0.0324282	0.00212437	-0.0999052	0.0324282	0.00212437	-0.0939975	0.0324445	0.00385265	-0.0954274	0.0325057	0.00340917	-0.0939355	0.0325099	0.00394819	-0.0934621	0.0325113	0.00413484
cg25420477	5339-49_3	0.305377	0.0313448	2.05302e-21	0.292817	0.0314674	9.46402e-20	0.104389	0.0327716	0.00149441	0.104389	0.0327716	0.00149441	0.0973128	0.0327995	0.00308592	0.097108	0.0328566	0.00320137	0.0938027	0.0328511	0.00439533	0.0944292	0.0328486	0.00413778
cg27367170	3440-7_2	0.311342	0.0310677	1.58969e-22	0.317219	0.0310082	2.32177e-23	0.0796635	0.0325418	0.0145461	0.103971	0.0327486	0.00154873	0.0948536	0.0327836	0.00390119	0.0950013	0.032873	0.00394331	0.0944468	0.0328659	0.00415001	0.0944554	0.0328652	0.00414583
cg06228763	3440-7_2	-0.347954	0.0305973	3.62675e-28	-0.352635	0.0305367	6.10643e-29	-0.0929131	0.0324716	0.00431177	-0.0929131	0.0324716	0.00431177	-0.0859313	0.0324918	0.00831251	-0.0930282	0.0325368	0.00434188	-0.0934195	0.0325361	0.00418066	-0.0934893	0.032536	0.00415251
cg01797043	2654-19_1	-0.222749	0.031784	4.59862e-12	-0.210518	0.0318687	6.60592e-11	-0.181979	0.0320482	1.81212e-08	-0.181979	0.0320482	1.81212e-08	-0.0832791	0.0324839	0.0105106	-0.0841069	0.0325513	0.00992139	-0.094066	0.032519	0.00390855	-0.0934298	0.0325207	0.00415855
cg27055365	3440-7_2	-0.331043	0.0307962	1.68001e-25	-0.33237	0.030784	1.06266e-25	-0.0919118	0.0324719	0.00474639	-0.0919118	0.0324719	0.00474639	-0.0882807	0.0324899	0.00670519	-0.0945284	0.0325424	0.00376153	-0.093683	0.0325468	0.00408776	-0.0935093	0.0325494	0.0041598
cg08091050	3514-49_2	-0.218024	0.0318274	1.33168e-11	-0.219421	0.0318149	9.75603e-12	-0.0914095	0.0324661	0.0049714	-0.0914095	0.0324661	0.0049714	-0.0908235	0.0324664	0.00525577	-0.0909037	0.0325354	0.00531247	-0.0904845	0.0325363	0.00552747	-0.0934179	0.0325262	0.00416986
cg06131936	3440-7_2	-0.271409	0.0315222	3.07633e-17	-0.271676	0.031515	2.82768e-17	-0.110485	0.0325354	0.0007131	-0.110485	0.0325354	0.0007131	-0.0978667	0.0325754	0.00273303	-0.0944498	0.032659	0.00391744	-0.0940603	0.0326622	0.00407088	-0.0937928	0.0326639	0.00417891
cg06059360	5339-49_3	-0.273313	0.0344445	7.19533e-15	-0.280618	0.0343783	1.28856e-15	-0.0886539	0.0357004	0.0132242	-0.0886539	0.0357004	0.0132242	-0.0906403	0.0357264	0.0113696	-0.0931284	0.0358111	0.00948212	-0.102399	0.0358016	0.00434626	-0.102839	0.0358014	0.00418225
cg05587400	3514-49_2	-0.210657	0.0320131	7.85225e-11	-0.215245	0.0319766	2.94824e-11	-0.0996034	0.0326158	0.00232411	-0.0952196	0.03263	0.00360637	-0.0937103	0.0326296	0.00417289	-0.0939196	0.0326991	0.00416941	-0.0936657	0.0326982	0.00427103	-0.0937939	0.0326766	0.00419392
cg09010699	5339-49_3	-0.334671	0.0307029	3.87258e-26	-0.344508	0.0305872	1.07357e-27	-0.0750677	0.0324898	0.0210759	-0.0750677	0.0324898	0.0210759	-0.0864797	0.0324597	0.00784862	-0.0895584	0.03252	0.00600188	-0.0939993	0.0325066	0.00392014	-0.093307	0.0325087	0.00419413
cg00864768	5339-49_3	-0.215577	0.0319406	2.6001e-11	-0.219745	0.0319054	1.04099e-11	0.0772838	0.0325795	0.0178858	0.0772838	0.0325795	0.0178858	0.0770393	0.03257	0.0182162	0.0899705	0.0326107	0.00591259	0.0922751	0.0326044	0.00475261	0.0935315	0.0326017	0.00421175
cg06022561	3440-7_2	-0.334443	0.0311075	1.85528e-25	-0.335442	0.0310933	1.29863e-25	-0.10502	0.0329819	0.00150118	-0.10502	0.0329819	0.00150118	-0.102147	0.033006	0.00202995	-0.0967282	0.0331154	0.00357658	-0.0950224	0.0331181	0.00421106	-0.0949362	0.0331176	0.00424494
cg06068369	2579-17_5	-0.219556	0.0318501	9.98463e-12	-0.228852	0.0317922	1.24711e-12	-0.0937168	0.0324942	0.00401489	-0.0937168	0.0324942	0.00401489	-0.0928266	0.0324966	0.00437782	-0.0920401	0.0325383	0.0047742	-0.0928228	0.0325372	0.00442891	-0.0932355	0.032536	0.00425535
cg24547910	3440-7_2	-0.294768	0.0312117	2.74908e-20	-0.295146	0.0312113	2.47117e-20	-0.0898089	0.0325031	0.00583772	-0.0954693	0.0325803	0.00346964	-0.0906707	0.0326094	0.00553718	-0.0940356	0.0326623	0.00408106	-0.0935651	0.0326638	0.00427148	-0.0935846	0.0326637	0.00426333
cg26703534	3216-2_2	-0.246499	0.0316051	1.64777e-14	-0.245537	0.031612	2.09229e-14	-0.247445	0.031597	1.29847e-14	-0.238939	0.0321725	2.5784e-13	-0.229625	0.0322436	2.18192e-12	-0.0937268	0.0331528	0.00480144	-0.0952563	0.0331526	0.00415842	-0.094928	0.0331522	0.00428886
cg19265103	5339-49_3	-0.228164	0.0317223	1.29607e-12	-0.231296	0.0316983	6.25334e-13	0.0831163	0.032469	0.0106264	0.0831163	0.032469	0.0106264	0.0831932	0.0324688	0.0105542	0.0930575	0.0325095	0.00429704	0.0925091	0.0325111	0.00453135	0.0930734	0.0325094	0.00429043
cg06933777	3195-50_2	-0.23992	0.0318675	1.21168e-13	-0.246362	0.0318357	2.61715e-14	-0.0705008	0.0328197	0.0319618	-0.101848	0.0331993	0.00222065	-0.0936487	0.0332103	0.00490891	-0.0957216	0.0332776	0.00411616	-0.0952735	0.0332715	0.00428656	-0.0952649	0.0332731	0.00429192
cg01177100	5339-49_3	-0.238935	0.0316842	1.09658e-13	-0.23606	0.0317008	2.16623e-13	0.0994798	0.0324761	0.00225247	0.0994798	0.0324761	0.00225247	0.0995954	0.0324697	0.00222164	0.102274	0.0325288	0.00171852	0.0932249	0.0325462	0.00427163	0.0931546	0.032546	0.00430037
cg05206633	5339-49_3	-0.304545	0.0310337	1.04066e-21	-0.30662	0.0310111	5.33486e-22	-0.0398292	0.0325562	0.221485	-0.0642425	0.0327143	0.0498596	-0.0733213	0.0326914	0.0251443	-0.0847156	0.0327228	0.00978079	-0.0938453	0.0326667	0.00416198	-0.0934576	0.032663	0.00431519
cg13877715	3514-49_2	-0.217281	0.0318963	1.71928e-11	-0.217506	0.0318952	1.63805e-11	-0.0941545	0.0325351	0.00389269	-0.0941545	0.0325351	0.00389269	-0.0931952	0.0325344	0.00426988	-0.0916557	0.0326087	0.00504583	-0.0915699	0.0326094	0.00508783	-0.093265	0.032606	0.00432612
cg17009836	3440-7_2	-0.277943	0.031298	3.3085e-18	-0.282763	0.0312521	8.17185e-19	-0.105605	0.0323996	0.00115624	-0.105605	0.0323996	0.00115624	-0.0957515	0.0324321	0.00323167	-0.0947476	0.0325043	0.00364233	-0.0930306	0.0325096	0.00430826	-0.0929836	0.0325097	0.00432796
cg02919090	5339-49_3	0.313747	0.0309889	6.15587e-23	0.302977	0.031097	1.96526e-21	0.0984699	0.0325234	0.00253183	0.0954714	0.0325329	0.00342098	0.089469	0.0325684	0.0061274	0.0982347	0.0326324	0.00267966	0.092401	0.0326642	0.00477194	0.0934133	0.0326724	0.00434301
cg19340455	3440-7_2	0.300226	0.0312275	6.21971e-21	0.30039	0.0312209	5.83117e-21	0.0981584	0.0325884	0.00266452	0.0981584	0.0325884	0.00266452	0.0962634	0.0325875	0.00321539	0.0937646	0.0326656	0.00419181	0.0930053	0.0326596	0.00450017	0.0933312	0.0326587	0.00436116
cg09706122	3440-7_2	0.368974	0.0302867	8.33663e-32	0.368899	0.0302893	8.65566e-32	0.10102	0.0324313	0.0018958	0.10102	0.0324313	0.0018958	0.0920565	0.0324551	0.00466019	0.0905809	0.0325247	0.00546098	0.0924493	0.0325193	0.00456769	0.0929225	0.0325179	0.00436342
cg26106948	3440-7_2	0.340066	0.0306603	5.94611e-27	0.345968	0.0305882	6.70597e-28	0.107383	0.0324077	0.000956451	0.107383	0.0324077	0.000956451	0.0963977	0.0324397	0.00303794	0.0932984	0.0325178	0.00420821	0.0927673	0.0325185	0.00442953	0.0929024	0.0325172	0.0043709
cg21498772	3440-7_2	0.339182	0.0306638	8.06359e-27	0.345108	0.0305922	9.09063e-28	0.105978	0.0324042	0.0011126	0.105978	0.0324042	0.0011126	0.0954252	0.0324379	0.00334346	0.0915989	0.0325178	0.00495129	0.0925612	0.0325148	0.00451363	0.0928514	0.032514	0.00438879
cg23613162	3440-7_2	-0.322352	0.0308425	2.88391e-24	-0.325325	0.0308094	1.0379e-24	-0.0921143	0.0324432	0.00461932	-0.0921143	0.0324432	0.00461932	-0.0852935	0.032463	0.00874371	-0.091327	0.0325147	0.00507611	-0.0924866	0.0325112	0.00454118	-0.0928121	0.0325102	0.00440049
cg15337006	5339-49_3	-0.274862	0.0313268	7.9715e-18	-0.277797	0.0312993	3.4501e-18	0.0854586	0.0324626	0.00861395	0.0854586	0.0324626	0.00861395	0.0802364	0.0324767	0.0136654	0.0839669	0.0325359	0.0100095	0.0920139	0.0325126	0.00475278	0.0928001	0.0325103	0.0044056
cg04730047	5339-49_3	-0.33231	0.0307431	9.42147e-26	-0.32095	0.0308674	4.8057e-24	-0.101202	0.0324454	0.00186894	-0.107248	0.0327123	0.00108237	-0.0981166	0.0327499	0.00280891	-0.0970436	0.032842	0.00320765	-0.0956377	0.0328869	0.00372378	-0.0938943	0.0328939	0.00440769
cg06588832	3514-49_2	-0.206688	0.031894	1.47301e-10	-0.209263	0.0318751	8.58253e-11	-0.0854235	0.0324832	0.00868373	-0.0939132	0.0327912	0.00427796	-0.096113	0.0327913	0.00346114	-0.0927218	0.0328742	0.00489755	-0.092588	0.0328762	0.0049622	-0.0937561	0.03287	0.0044369
cg14377681	3514-49_2	-0.238126	0.0316988	1.35319e-13	-0.238334	0.0316953	1.28279e-13	-0.0968742	0.0324634	0.00291775	-0.0968742	0.0324634	0.00291775	-0.0955697	0.0324688	0.00332586	-0.0926129	0.0325468	0.00453063	-0.0922432	0.0325485	0.00469557	-0.0928161	0.0325483	0.00444513
cg23414595	5339-49_3	-0.267685	0.0314007	6.04281e-17	-0.261258	0.0314559	3.44068e-16	0.0793652	0.0324983	0.014784	0.0793652	0.0324983	0.014784	0.0809034	0.0324958	0.0129586	0.0866565	0.0325554	0.00790519	0.0929481	0.032542	0.0043816	0.0927645	0.0325427	0.00446025
cg05294112	3514-49_2	-0.232274	0.0318178	6.13221e-13	-0.233831	0.0318118	4.30025e-13	-0.0991442	0.032561	0.00239287	-0.0991442	0.032561	0.00239287	-0.0964328	0.032565	0.00314132	-0.094248	0.0326424	0.00397552	-0.0943799	0.0326413	0.00392402	-0.0929259	0.0326466	0.00451836
cg12869659	3440-7_2	0.338781	0.0308646	1.95616e-26	0.343227	0.0308146	3.96625e-27	0.0986632	0.0326896	0.00261264	0.0986632	0.0326896	0.00261264	0.0947047	0.0327153	0.00388302	0.0938835	0.0327879	0.00428692	0.0933727	0.032786	0.00449812	0.0932517	0.0327858	0.00454985
cg24165517	2182-54_1	-0.216571	0.0318102	1.75867e-11	-0.216488	0.03181	1.78882e-11	-0.221808	0.0317715	5.51773e-12	-0.101322	0.0369272	0.00622774	-0.100796	0.0369324	0.00650805	-0.0997578	0.0369032	0.00703381	-0.104861	0.0369294	0.00464963	-0.105047	0.0369262	0.00457433
cg00565688	3440-7_2	0.324676	0.0309112	1.7794e-24	0.326956	0.0308851	8.10268e-25	0.0994916	0.0324792	0.00225199	0.0994916	0.0324792	0.00225199	0.0889583	0.0325078	0.00632639	0.0908403	0.0325713	0.00539503	0.0923172	0.0325678	0.004687	0.0925587	0.0325672	0.00457947
cg26314089	2579-17_5	-0.222363	0.0317887	5.02933e-12	-0.223214	0.0317866	4.18015e-12	-0.0902427	0.0324703	0.00555718	-0.0902427	0.0324703	0.00555718	-0.0892458	0.0324732	0.00610526	-0.0907719	0.0325443	0.00539127	-0.091199	0.0325438	0.00517782	-0.0924557	0.0325396	0.00459001
cg07814567	2579-17_5	-0.218705	0.0318339	1.1662e-11	-0.224343	0.0317954	3.3294e-12	-0.0976399	0.0324754	0.00271241	-0.0976399	0.0324754	0.00271241	-0.0977081	0.0324741	0.00269279	-0.0920941	0.0325672	0.00478676	-0.0914832	0.0325679	0.00507321	-0.0924785	0.0325659	0.00461299
cg18167921	5339-49_3	-0.231623	0.0343757	3.1048e-11	-0.238442	0.0342987	7.57829e-12	-0.0984878	0.0352458	0.00532768	-0.0984878	0.0352458	0.00532768	-0.0946964	0.035207	0.00730327	-0.0999422	0.0352948	0.00474996	-0.0980891	0.0353118	0.00560397	-0.100245	0.0352959	0.00462644
cg02679012	3440-7_2	-0.283917	0.031241	5.82389e-19	-0.286428	0.0312166	2.7707e-19	-0.0936699	0.0324385	0.00397059	-0.0936699	0.0324385	0.00397059	-0.0913714	0.0324455	0.00496175	-0.0941763	0.032506	0.00385274	-0.0925572	0.032511	0.00451034	-0.0922492	0.0325119	0.00464634
cg08036492	2579-17_5	-0.214961	0.0318873	2.73932e-11	-0.215847	0.0318923	2.29816e-11	-0.079373	0.0325273	0.0148634	-0.079373	0.0325273	0.0148634	-0.0787746	0.0325278	0.0156344	-0.0927283	0.0325889	0.00453266	-0.0930648	0.0325897	0.00439005	-0.0924601	0.0325903	0.00465189
cg17879376	3364-76_2	0.231259	0.0317014	6.34679e-13	0.233047	0.0316874	4.1671e-13	0.17959	0.0320566	2.77831e-08	0.17959	0.0320566	2.77831e-08	0.0848246	0.0324822	0.00916051	0.0833164	0.0325576	0.0106521	0.0933128	0.0325173	0.00420197	0.09225	0.0325202	0.00465659
cg12894371	5339-49_3	0.321124	0.0309088	5.22621e-24	0.313186	0.0310029	7.58228e-23	0.0920113	0.0324936	0.0047295	0.0920113	0.0324936	0.0047295	0.0871674	0.0325034	0.00745131	0.0892906	0.0325645	0.00622393	0.0913415	0.0325623	0.00513389	0.0923495	0.0325586	0.00466097
cg14742445	5339-49_3	-0.295908	0.0311198	1.56429e-20	-0.290743	0.0311722	7.59676e-20	0.100657	0.0324178	0.00195987	0.100657	0.0324178	0.00195987	0.103199	0.0324089	0.00149894	0.0980236	0.0324947	0.00262547	0.0909843	0.0325224	0.00525432	0.0921525	0.0325188	0.00469853
cg11767757	3440-7_2	-0.295118	0.0311306	1.99834e-20	-0.293341	0.0311484	3.44649e-20	-0.0975104	0.0324265	0.00270737	-0.0975104	0.0324265	0.00270737	-0.0944216	0.0324362	0.00368768	-0.0940237	0.0325065	0.00391078	-0.0925321	0.0325111	0.0045213	-0.0921035	0.0325124	0.00471199
cg02616368	3195-50_2	-0.238339	0.031685	1.25814e-13	-0.245328	0.0316167	2.21819e-14	-0.0883984	0.0324729	0.00660453	-0.106721	0.0329163	0.00122883	-0.0918386	0.0329671	0.0054501	-0.0946986	0.0330373	0.00424673	-0.0932212	0.0330374	0.00488055	-0.0935591	0.0330364	0.00472734
cg16649560	5339-49_3	-0.221136	0.0321161	1.05746e-11	-0.22166	0.0321233	9.58007e-12	0.0725987	0.0328378	0.0272899	0.0725987	0.0328378	0.0272899	0.0762092	0.0328331	0.020496	0.0855467	0.0328656	0.00939072	0.0909171	0.032841	0.0057454	0.092959	0.0328343	0.00473822
cg14082886	5339-49_3	0.266178	0.031484	1.0666e-16	0.264894	0.0315083	1.55232e-16	0.0846706	0.032554	0.00944388	0.0846706	0.032554	0.00944388	0.0819666	0.0325551	0.0119756	0.0920453	0.0326006	0.00485257	0.0913093	0.03262	0.00522898	0.0923404	0.0326177	0.00474025
cg26266708	3440-7_2	0.349788	0.0315012	6.7626e-27	0.349798	0.0314817	6.29929e-27	0.0975089	0.033598	0.00379805	0.0975089	0.033598	0.00379805	0.0900556	0.0336576	0.00759773	0.0947168	0.0337254	0.00508879	0.0952836	0.0337343	0.00484287	0.0954639	0.033727	0.00475437
cg24427660	3514-49_2	-0.232833	0.0318984	6.18679e-13	-0.2314	0.0319091	8.62364e-13	-0.0905199	0.0326613	0.00569123	-0.0905199	0.0326613	0.00569123	-0.0924219	0.0326497	0.00474412	-0.0936956	0.0327171	0.00427989	-0.0938137	0.0327157	0.00423017	-0.0924661	0.0327214	0.00481639
cg02243630	3440-7_2	0.330611	0.0307491	1.64098e-25	0.339084	0.0306514	7.90505e-27	0.0889185	0.0324528	0.00626138	0.0889185	0.0324528	0.00626138	0.0840017	0.0324666	0.00982131	0.0894318	0.0325204	0.00607389	0.0920601	0.0325127	0.00473211	0.0918739	0.0325133	0.00481749
cg11879188	3029-52_2	0.402507	0.0298259	4.4951e-38	0.403228	0.0298156	3.23716e-38	0.397813	0.0298927	3.73798e-37	0.100634	0.0349543	0.00409098	0.103045	0.0349365	0.0032719	0.106871	0.0349677	0.00231261	0.0993849	0.0349618	0.00458318	0.0988978	0.0349963	0.004827
cg25252561	5339-49_3	-0.273041	0.031353	1.36795e-17	-0.270352	0.0313835	2.9392e-17	0.0859854	0.0324751	0.00823915	0.0859854	0.0324751	0.00823915	0.0947339	0.0324505	0.00359155	0.0917904	0.0325273	0.00487445	0.0925183	0.0325247	0.00454446	0.0918918	0.0325295	0.00483058
cg18666630	3440-7_2	-0.247247	0.0317086	1.67406e-14	-0.249289	0.0316999	1.0186e-14	-0.098354	0.0325376	0.00257266	-0.098354	0.0325376	0.00257266	-0.0918008	0.0325566	0.00490754	-0.0936641	0.0326176	0.00417642	-0.0921263	0.0326244	0.00484596	-0.0921458	0.0326243	0.00483686
cg13817046	5339-49_3	-0.298462	0.0312264	1.03408e-20	-0.30118	0.0312211	4.72566e-21	-0.100622	0.0326007	0.00208521	-0.100622	0.0326007	0.00208521	-0.0959581	0.0326038	0.00332954	-0.0922194	0.0326881	0.00488691	-0.0913947	0.0326969	0.00529383	-0.0923402	0.032695	0.00484028
cg04088945	5339-49_3	-0.337852	0.0308428	2.3654e-26	-0.333694	0.0308749	9.80291e-26	-0.0761051	0.0326764	0.0200689	-0.0761051	0.0326764	0.0200689	-0.0806725	0.032683	0.0137529	-0.0859998	0.0327431	0.00876876	-0.0928104	0.0327766	0.00473158	-0.092566	0.0327776	0.00484331
cg26781466	5339-49_3	-0.288437	0.0313017	2.00834e-19	-0.291047	0.0312697	9.05034e-20	-0.0838024	0.0325512	0.0101919	-0.0838024	0.0325512	0.0101919	-0.08885	0.0325395	0.00644222	-0.0932105	0.0325832	0.00432174	-0.0931294	0.0325841	0.0043566	-0.092027	0.0325879	0.00484467
cg02736016	5339-49_3	-0.21587	0.0318136	2.04317e-11	-0.20128	0.0319149	4.37472e-10	0.088408	0.0324542	0.00656732	0.0772102	0.0326433	0.0182209	0.0947962	0.0326003	0.00372575	0.0977906	0.0326537	0.0028194	0.0925243	0.0326887	0.00474833	0.0922971	0.0326922	0.00485613
cg26829529	3440-7_2	-0.293091	0.031175	3.97914e-20	-0.295384	0.0311551	1.98768e-20	-0.0943035	0.0324763	0.00377332	-0.0943035	0.0324763	0.00377332	-0.0896836	0.0324908	0.00588768	-0.0942547	0.0325468	0.00386776	-0.0919631	0.0325528	0.00482792	-0.0918704	0.0325531	0.00487098
cg22147446	5339-49_3	-0.28273	0.0312923	9.15483e-19	-0.280215	0.0313156	1.89835e-18	0.0771592	0.0325292	0.0178931	0.082561	0.0330438	0.0126499	0.0875397	0.0330098	0.00814539	0.0865428	0.0331056	0.00909655	0.0936388	0.0331328	0.00481662	0.0934999	0.0331307	0.00487679
cg23824762	3440-7_2	-0.230848	0.0318078	8.26527e-13	-0.230581	0.0318127	8.83385e-13	-0.10349	0.0325547	0.00152659	-0.10349	0.0325547	0.00152659	-0.0975214	0.0325624	0.00281744	-0.0947666	0.0326385	0.00377692	-0.0924332	0.0326483	0.00473736	-0.0921221	0.0326493	0.0048805
cg06352803	5339-49_3	-0.261839	0.0315246	3.45411e-16	-0.259386	0.0315625	6.85155e-16	-0.0751193	0.0326306	0.0215479	-0.0751193	0.0326306	0.0215479	-0.0806265	0.0326258	0.0136416	-0.086548	0.0326825	0.0082305	-0.091429	0.0326821	0.00525578	-0.0921805	0.0326809	0.00489491
cg19627213	3440-7_2	-0.218438	0.0318594	1.27998e-11	-0.221256	0.0318373	6.85159e-12	-0.0824939	0.0325931	0.0115354	-0.0824939	0.0325931	0.0115354	-0.0823125	0.0325934	0.0117193	-0.0930195	0.0326389	0.00446869	-0.0917222	0.0326373	0.00505222	-0.0919258	0.0326368	0.00495527
cg08367804	3514-49_2	-0.230731	0.0317194	7.37252e-13	-0.229659	0.0317286	9.47689e-13	-0.0856773	0.0324874	0.008497	-0.0856773	0.0324874	0.008497	-0.0841706	0.0324947	0.00973882	-0.0850378	0.0325619	0.00915768	-0.0843425	0.0325637	0.00974536	-0.0916462	0.032549	0.00497084
cg19223064	5339-49_3	-0.271081	0.0314409	2.77528e-17	-0.275434	0.0314156	8.47916e-18	-0.0726787	0.0325462	0.0257781	-0.0755716	0.0325391	0.0204203	-0.0791757	0.0325335	0.0151329	-0.0841174	0.0325907	0.0100025	-0.0901666	0.0325799	0.00575971	-0.0916869	0.0325755	0.00498665
cg20180364	5339-49_3	-0.336512	0.0306816	1.99943e-26	-0.331166	0.0307433	1.34714e-25	-0.0872433	0.0324575	0.00731661	-0.0872433	0.0324575	0.00731661	-0.0839218	0.0324668	0.00989157	-0.0852774	0.0325322	0.00890076	-0.0911153	0.0325153	0.00517968	-0.0915082	0.0325142	0.00498892
cg10758824	3440-7_2	-0.308977	0.0311185	3.68624e-22	-0.307981	0.0311213	4.9662e-22	-0.0975385	0.032534	0.00278883	-0.0975385	0.032534	0.00278883	-0.0901617	0.0325614	0.00573421	-0.0925922	0.0326289	0.00464188	-0.0918224	0.0326308	0.004996	-0.0918126	0.0326307	0.00500044
cg27347523	5125-6_3	0.464387	0.0393768	2.31123e-29	0.465108	0.0393257	1.65732e-29	0.464229	0.0394114	2.6636e-29	0.124413	0.0444909	0.00532761	0.124797	0.0444972	0.00519497	0.12698	0.0446648	0.00461721	0.126251	0.0446663	0.00485722	0.12575	0.0446573	0.00501919
cg10307548	5339-49_3	-0.233538	0.0317451	4.12228e-13	-0.229994	0.0317867	9.65644e-13	0.075334	0.032612	0.0211046	0.075334	0.032612	0.0211046	0.0812766	0.0326058	0.0128495	0.0879533	0.0326512	0.00719303	0.090887	0.0326231	0.0054452	0.0917429	0.0326198	0.00501924
cg24450653	5339-49_3	-0.330892	0.0308559	2.16648e-25	-0.336178	0.0307993	3.38597e-26	-0.0928053	0.0325217	0.00441716	-0.0928053	0.0325217	0.00441716	-0.0942369	0.0325025	0.00382623	-0.093149	0.0325779	0.00434059	-0.0917795	0.0325937	0.00496693	-0.0915589	0.0325945	0.0050727
cg23643973	3440-7_2	-0.309048	0.0309868	2.43515e-22	-0.310079	0.0309758	1.74092e-22	-0.0742841	0.0324917	0.0224611	-0.0959401	0.0341727	0.00510686	-0.091343	0.0342154	0.00773784	-0.0971314	0.0342628	0.00469322	-0.0967668	0.0342532	0.00483849	-0.096197	0.0342595	0.00510124
cg02043329	3514-49_2	-0.227804	0.0318054	1.60613e-12	-0.228333	0.0318037	1.42758e-12	-0.089408	0.032557	0.00614487	-0.089408	0.032557	0.00614487	-0.0871347	0.0325657	0.00758883	-0.0842583	0.0326432	0.00999822	-0.0841857	0.0326451	0.0100666	-0.0915663	0.0326283	0.00511536
cg18313182	3514-49_2	-0.235178	0.0317255	2.75557e-13	-0.234317	0.031735	3.39557e-13	-0.0878806	0.0325402	0.0070443	-0.0878806	0.0325402	0.0070443	-0.089792	0.0325364	0.00589732	-0.0911436	0.0326027	0.00528676	-0.091223	0.0326027	0.00524733	-0.0914692	0.0326003	0.00512374
cg15373592	5339-49_3	-0.262885	0.031693	3.80201e-16	-0.260832	0.0317254	6.72997e-16	0.0985189	0.0327195	0.00267431	0.0985189	0.0327195	0.00267431	0.0999729	0.0327352	0.00232268	0.101549	0.0327949	0.00201743	0.0910739	0.0328439	0.00566722	0.0921456	0.0328413	0.00512483
cg24850474	3440-7_2	-0.292777	0.0311549	4.11147e-20	-0.293002	0.0311533	3.84538e-20	-0.0877492	0.0324574	0.00698465	-0.0877492	0.0324574	0.00698465	-0.0842329	0.0324669	0.00962224	-0.0898674	0.0325202	0.00583184	-0.0913079	0.0325161	0.00508731	-0.0912064	0.0325164	0.00513683
cg20239391	5339-49_3	0.192178	0.0321594	3.25389e-09	0.220451	0.0319804	1.0023e-11	0.0562557	0.0327004	0.0857024	0.0562557	0.0327004	0.0857024	0.072722	0.0326906	0.0263495	0.0834576	0.0327313	0.0109386	0.0904662	0.0327274	0.0058185	0.0917787	0.0327225	0.00514033
cg11669285	5339-49_3	-0.232574	0.0316925	4.66967e-13	-0.252934	0.0315306	3.08694e-15	-0.0830407	0.0324751	0.0107122	-0.0830407	0.0324751	0.0107122	-0.0908157	0.0324531	0.00524126	-0.0952165	0.032508	0.00348285	-0.0914297	0.032521	0.00503563	-0.0912065	0.0325215	0.00514375
cg07723659	3195-50_2	0.261908	0.0315625	3.65249e-16	0.266084	0.0315253	1.18773e-16	0.114375	0.0324077	0.000436942	0.100052	0.0328627	0.00239673	0.0924219	0.0329003	0.00507271	0.0927995	0.0329715	0.00498967	0.0936072	0.0329765	0.00463151	0.0924697	0.0329775	0.00515391
cg22379213	4914-10_1	0.292232	0.0313328	7.7372e-20	0.119622	0.0326245	0.00025969	0.117548	0.0326291	0.000331787	0.130894	0.0365625	0.000365695	0.10213	0.0366732	0.00549002	0.103762	0.036726	0.00484979	0.10429	0.0367438	0.00465875	0.103181	0.0367809	0.0051579
cg03956243	3032-11_2	-0.28684	0.0312894	2.99128e-19	-0.0732058	0.0325309	0.0246581	-0.0768268	0.0325235	0.0183706	-0.0768268	0.0325235	0.0183706	-0.0871702	0.0325164	0.00747331	-0.0871649	0.0325866	0.00760646	-0.0913234	0.0325781	0.00516443	-0.0913261	0.0325782	0.00516315
cg03838714	3440-7_2	-0.260619	0.0315959	5.39496e-16	-0.260032	0.0315976	6.25737e-16	-0.0933942	0.0325361	0.00419078	-0.0933942	0.0325361	0.00419078	-0.0873028	0.0325653	0.00747247	-0.0919213	0.0326096	0.00492163	-0.0916231	0.0326125	0.00506634	-0.0913822	0.0326131	0.00518365
cg13051970	3195-50_2	-0.22173	0.032504	1.63506e-11	-0.226072	0.0324052	5.80484e-12	-0.091154	0.0331624	0.00610083	-0.096825	0.0332986	0.00372998	-0.0933427	0.033287	0.00515365	-0.0943492	0.0332819	0.00468834	-0.0936242	0.0332856	0.00501978	-0.0932445	0.0332864	0.00520014
cg23363263	3514-49_2	-0.233894	0.0317669	3.94944e-13	-0.233642	0.0317688	4.19005e-13	-0.0963353	0.0325034	0.0031153	-0.0963353	0.0325034	0.0031153	-0.0954668	0.0325146	0.00340492	-0.0938378	0.0325893	0.00407562	-0.0933622	0.0325908	0.00426823	-0.0912913	0.0325949	0.0052035
cg23953820	3506-49_1	-0.220392	0.0318528	8.40121e-12	-0.218683	0.0318677	1.22938e-11	-0.10426	0.032478	0.00137146	-0.10426	0.032478	0.00137146	-0.098245	0.0324941	0.00256678	-0.0988938	0.0325612	0.0024543	-0.091379	0.0325861	0.00514797	-0.0911166	0.0325865	0.00527746
cg25587233	5339-49_3	-0.322891	0.0311086	5.85676e-24	-0.319711	0.0311533	1.74769e-23	-0.0953787	0.0326219	0.003542	-0.0953787	0.0326219	0.003542	-0.0892817	0.032657	0.00637706	-0.0955532	0.0326943	0.00355518	-0.0919509	0.0327101	0.0050414	-0.0914251	0.0327136	0.00530166
cg23662178	5339-49_3	-0.278713	0.0313554	3.09874e-18	-0.283465	0.0313205	8.01904e-19	-0.0684928	0.0326318	0.036087	-0.0778879	0.0326094	0.0171133	-0.0866828	0.0325848	0.00794189	-0.0869863	0.032638	0.0078271	-0.0924166	0.0326198	0.00470823	-0.091173	0.0326244	0.00530216
cg13732865	5339-49_3	-0.211667	0.031896	5.43354e-11	-0.211416	0.0319132	5.85199e-11	-0.0614839	0.0325718	0.0593822	-0.0742031	0.0328447	0.0241033	-0.0830813	0.0328101	0.0115005	-0.0795248	0.0328771	0.0157636	-0.090925	0.0328668	0.00578063	-0.0917822	0.0328619	0.0053314
cg22731637	5339-49_3	-0.279305	0.0313503	2.62138e-18	-0.285945	0.031305	3.95859e-19	-0.0720112	0.0325703	0.0272799	-0.0720112	0.0325703	0.0272799	-0.0849247	0.0325424	0.00920735	-0.0880505	0.0326016	0.00704238	-0.0903593	0.0326001	0.00568627	-0.0908944	0.032598	0.00540531
cg21768539	5339-49_3	-0.243696	0.0315995	3.14288e-14	-0.256319	0.0314933	1.25559e-15	-0.0563363	0.03253	0.0836321	-0.074703	0.0326967	0.0225545	-0.0848693	0.0326504	0.00948918	-0.0924696	0.0326967	0.00478406	-0.0927095	0.0327007	0.00468148	-0.0911972	0.0327095	0.00541101
cg06068369	5339-49_3	-0.333965	0.0308071	7.00326e-26	-0.348516	0.0306563	3.77484e-28	-0.0828652	0.0325473	0.0110554	-0.0828652	0.0325473	0.0110554	-0.0877864	0.0325397	0.00710451	-0.085799	0.0326103	0.00865245	-0.0911321	0.0326068	0.00529817	-0.0908668	0.0326069	0.00543201
cg10692693	5339-49_3	-0.234173	0.0320619	6.08893e-13	-0.241177	0.0320576	1.27717e-13	-0.0800867	0.0328767	0.0150421	-0.0800867	0.0328767	0.0150421	-0.0802837	0.032885	0.0148213	-0.0857617	0.0329298	0.00935414	-0.0922494	0.032915	0.00517606	-0.0916534	0.0329209	0.00547977
cg03117379	3440-7_2	-0.278218	0.0312954	3.05664e-18	-0.280325	0.0312754	1.66344e-18	-0.0894293	0.0324512	0.00596773	-0.0894293	0.0324512	0.00596773	-0.0901961	0.032449	0.00555048	-0.0907232	0.0325165	0.00537656	-0.090811	0.0325162	0.0053319	-0.0905218	0.0325171	0.00548028
cg09446806	3440-7_2	-0.214351	0.0318366	2.89003e-11	-0.216664	0.0318214	1.75238e-11	-0.0847686	0.0324777	0.00919663	-0.0847686	0.0324777	0.00919663	-0.0872976	0.0324668	0.00729715	-0.0919726	0.0325181	0.00477867	-0.0905934	0.0325223	0.00545099	-0.090522	0.0325224	0.0054879
cg01793320	3440-7_2	-0.289391	0.0311876	1.14207e-19	-0.287462	0.0312066	2.03606e-19	-0.10235	0.0324107	0.00163955	-0.10235	0.0324107	0.00163955	-0.0947972	0.032435	0.00355334	-0.0901704	0.0325181	0.00566561	-0.0906747	0.0325167	0.00540137	-0.0904848	0.0325172	0.00549955
cg04611801	3195-50_2	0.218861	0.0318404	1.13848e-11	0.235298	0.0317045	2.58772e-13	0.0852063	0.0325024	0.00889484	0.102977	0.0326778	0.00167821	0.0877796	0.0326978	0.00739301	0.0912732	0.0327525	0.00543408	0.090207	0.0327512	0.0059983	0.0911185	0.0327464	0.00550443
cg16771652	5339-49_3	-0.203373	0.0319008	2.85798e-10	-0.215063	0.0318194	2.43485e-11	0.0470552	0.0325457	0.14856	0.0558645	0.0331695	0.092485	0.0645725	0.0331336	0.0516217	0.0825713	0.0331689	0.0129749	0.0918843	0.033161	0.00570609	0.0922432	0.0331612	0.0055212
cg05988358	5339-49_3	0.334612	0.0308535	6.76123e-26	0.322644	0.0309688	4.0146e-24	0.106061	0.0324707	0.00112896	0.106061	0.0324707	0.00112896	0.0952179	0.0325131	0.00348745	0.0989707	0.0325691	0.00244155	0.0906347	0.0325813	0.00551488	0.0905699	0.0325865	0.00555602
cg10111115	3195-50_2	0.245528	0.0315844	1.99145e-14	0.259321	0.0314672	5.68567e-16	0.10013	0.032418	0.0020691	0.10627	0.0326778	0.00118741	0.0877235	0.0327801	0.00758036	0.0897743	0.0328423	0.0063872	0.0908827	0.032841	0.00576519	0.0911472	0.0328404	0.00562451
cg02796279	2579-17_5	-0.211279	0.0320222	6.99223e-11	-0.208439	0.0320333	1.25158e-10	-0.0747117	0.0326305	0.022266	-0.0747117	0.0326305	0.022266	-0.0741959	0.0326334	0.023216	-0.089987	0.0327142	0.0060628	-0.0910631	0.0327087	0.00547762	-0.0907117	0.0327116	0.00566439
cg25769469	5339-49_3	-0.289446	0.0318062	5.49982e-19	-0.284915	0.0318703	2.11202e-18	-0.0855219	0.0330899	0.00990492	-0.0855219	0.0330899	0.00990492	-0.0806504	0.0330869	0.0149771	-0.0854554	0.03315	0.0100979	-0.0924885	0.033113	0.00532962	-0.0918338	0.033119	0.00567019
cg11355029	5339-49_3	-0.343234	0.0305997	1.72368e-27	-0.350632	0.0305104	1.08036e-28	-0.0904735	0.0324548	0.00541596	-0.0904735	0.0324548	0.00541596	-0.0887741	0.0324597	0.0063574	-0.0855472	0.0325399	0.00870423	-0.0908244	0.0325307	0.00534586	-0.0901991	0.0325324	0.0056717
cg02470874	3440-7_2	0.220239	0.0318234	8.30807e-12	0.217269	0.0318428	1.5928e-11	-0.0967188	0.0324704	0.00296927	-0.0901579	0.0329526	0.00633956	-0.0924114	0.0329516	0.00514658	-0.0918685	0.0330373	0.00553495	-0.0915133	0.033046	0.00573206	-0.0915985	0.0330435	0.00568362
cg12299361	5339-49_3	-0.3605	0.0305527	4.66257e-30	-0.358471	0.0305703	9.92549e-30	-0.0712672	0.0327359	0.029727	-0.0712672	0.0327359	0.029727	-0.0723011	0.0327583	0.0275481	-0.0815176	0.032794	0.0131018	-0.0906824	0.0327585	0.00574801	-0.090813	0.0327631	0.00568536
cg23007087	5339-49_3	-0.320102	0.0309842	9.08066e-24	-0.319766	0.0310003	1.05673e-23	-0.0766275	0.0325776	0.0188713	-0.0766275	0.0325776	0.0188713	-0.0870373	0.0325499	0.00762642	-0.0873075	0.0326094	0.00755046	-0.0902801	0.0326294	0.00577225	-0.0904053	0.0326214	0.0056934
cg25874953	2579-17_5	-0.22135	0.0317731	6.09787e-12	-0.227348	0.0317277	1.56333e-12	-0.0889505	0.0324526	0.00624246	-0.0889505	0.0324526	0.00624246	-0.0876893	0.0324563	0.00702138	-0.0890753	0.0325212	0.00627986	-0.089286	0.0325206	0.00615722	-0.090109	0.0325182	0.00569851
cg26118943	5339-49_3	-0.299912	0.0310847	4.55822e-21	-0.296876	0.0311197	1.18766e-20	-0.0722882	0.0325119	0.0264231	-0.0829796	0.0329365	0.0119263	-0.0887978	0.0329247	0.00712592	-0.0896467	0.0329909	0.00670684	-0.0912187	0.0329954	0.00581512	-0.0914403	0.0329962	0.00569868
cg23256579	2670-67_4	-0.273613	0.0316872	2.545e-17	-0.0625978	0.0328635	0.0571183	-0.0644446	0.0328559	0.0501287	-0.0644446	0.0328559	0.0501287	-0.0820126	0.032799	0.0125752	-0.0810799	0.0328742	0.0138303	-0.0869442	0.0328471	0.00826105	-0.0909891	0.0328367	0.00570174
cg04610450	5339-49_3	-0.301525	0.03109	2.91029e-21	-0.298843	0.0311239	6.86709e-21	-0.0844025	0.0324954	0.00954077	-0.0844025	0.0324954	0.00954077	-0.0841726	0.0325019	0.00975219	-0.0810923	0.0325822	0.0129881	-0.0908234	0.0325514	0.00537522	-0.0901962	0.0325537	0.00570447
cg23819411	2579-17_5	-0.229454	0.0323393	2.60058e-12	-0.231112	0.0323039	1.73221e-12	-0.0952234	0.0330409	0.00404494	-0.0952234	0.0330409	0.00404494	-0.0943172	0.0330422	0.00440923	-0.0930301	0.0330409	0.00497446	-0.09238	0.033041	0.00528487	-0.0915518	0.0330407	0.00570527
cg16942632	5339-49_3	-0.320326	0.0309893	8.7245e-24	-0.318972	0.0310298	1.48703e-23	-0.0772469	0.0326619	0.0182315	-0.0921861	0.034656	0.00795879	-0.0948376	0.0346319	0.00630064	-0.0917663	0.0347129	0.00835325	-0.0946322	0.0346922	0.00650689	-0.0961452	0.0346955	0.0057074
cg13194425	5339-49_3	-0.222589	0.0318869	5.55792e-12	-0.236052	0.0317642	2.41716e-13	-0.0815932	0.0325699	0.0124077	-0.0815932	0.0325699	0.0124077	-0.0922403	0.0325288	0.00467158	-0.0982798	0.0325809	0.0026265	-0.088851	0.0325996	0.00654006	-0.090257	0.0325956	0.00573444
cg24608504	3514-49_2	-0.240354	0.0318448	1.05638e-13	-0.239985	0.0318574	1.17349e-13	-0.0893125	0.0327141	0.00645143	-0.0893125	0.0327141	0.00645143	-0.0893088	0.0327214	0.0064655	-0.0915232	0.0327866	0.00535482	-0.0912061	0.032787	0.0055162	-0.090737	0.0327874	0.00576269
cg18430895	5339-49_3	-0.289841	0.0313451	1.55282e-19	-0.2883	0.0313476	2.37912e-19	-0.0871178	0.0326475	0.00775368	-0.0871178	0.0326475	0.00775368	-0.0806771	0.0326393	0.013623	-0.0905059	0.0326835	0.00573288	-0.089826	0.0326911	0.0061183	-0.0904473	0.0326953	0.00578184
cg27573298	3440-7_2	-0.235064	0.0317458	2.92151e-13	-0.234281	0.0317479	3.49424e-13	-0.0946567	0.0325291	0.00370056	-0.0946567	0.0325291	0.00370056	-0.0921074	0.0325404	0.00474586	-0.0909767	0.0326113	0.00538236	-0.0902899	0.0326151	0.00574533	-0.0902015	0.0326156	0.00579374
cg15601807	5339-49_3	-0.228205	0.0342114	4.76423e-11	-0.227317	0.0341701	5.34796e-11	-0.0834802	0.0352012	0.0179516	-0.0834802	0.0352012	0.0179516	-0.0866331	0.0352159	0.0141023	-0.0891105	0.0353188	0.0118289	-0.0996075	0.0353475	0.0049532	-0.097797	0.0353719	0.00582749
cg21743623	5339-49_3	-0.343313	0.0405121	2.36799e-16	-0.337414	0.0405292	7.25903e-16	-0.110843	0.0436167	0.0113294	-0.110843	0.0436167	0.0113294	-0.110124	0.0435855	0.0118073	-0.124251	0.0439864	0.00491196	-0.119926	0.044144	0.0068115	-0.122337	0.0441921	0.00583438
cg04959790	3168-8_2	-0.124417	0.0323286	0.000126849	-0.141415	0.0322543	1.29413e-05	-0.115138	0.0323651	0.000393098	-0.216643	0.0329983	8.81031e-11	-0.0798616	0.0337242	0.0180933	-0.0814522	0.0338081	0.0161878	-0.0914661	0.0337998	0.00693821	-0.0933642	0.0337945	0.005851
cg01150683	3440-7_2	0.334689	0.0308631	6.84256e-26	0.339359	0.0308025	1.26274e-26	0.0996504	0.0325469	0.00226339	0.0996504	0.0325469	0.00226339	0.0876044	0.0325915	0.00731698	0.0879252	0.03266	0.00722695	0.0891702	0.0326532	0.006437	0.0900822	0.032651	0.00591267
cg04980428	3440-7_2	0.344365	0.0305983	1.1764e-27	0.344443	0.0305961	1.13752e-27	0.096897	0.0324291	0.00288134	0.096897	0.0324291	0.00288134	0.0934097	0.0324403	0.00407421	0.0910941	0.0325162	0.00519129	0.0900606	0.0325194	0.00572622	0.0896705	0.0325206	0.00594064
cg13216331	5339-49_3	-0.264532	0.0316618	2.37634e-16	-0.26245	0.0316843	4.16978e-16	-0.083129	0.0327046	0.0111899	-0.083129	0.0327046	0.0111899	-0.0871447	0.0326789	0.00779378	-0.0860509	0.0327506	0.0087454	-0.0905262	0.0327362	0.00580025	-0.0901686	0.0327412	0.00600338
cg18993949	3168-8_2	-0.169076	0.032157	1.80486e-07	-0.161614	0.0321907	6.16299e-07	-0.172025	0.032138	1.08926e-07	-0.209961	0.0320242	9.13664e-11	-0.0789164	0.0326372	0.015798	-0.0866822	0.0326831	0.0081337	-0.0897494	0.032675	0.00613622	-0.0899589	0.0326745	0.00601745
cg21160290	3050-7_2	0.267969	0.0313889	5.46958e-17	0.270585	0.031365	2.64917e-17	0.279471	0.0312825	2.12815e-18	0.0738411	0.032895	0.0250198	0.0863444	0.032876	0.0087729	0.0918473	0.0329425	0.00541082	0.0920874	0.0329454	0.00529538	0.0907061	0.032946	0.00601822
cg02393107	5339-49_3	0.249687	0.031688	9.10499e-15	0.257573	0.0316341	1.23316e-15	0.0843251	0.0326116	0.00986725	0.0843251	0.0326116	0.00986725	0.0813177	0.0326204	0.0128445	0.0851881	0.0326813	0.00928991	0.0878905	0.032652	0.0072357	0.0898375	0.0326421	0.00603481
cg19622623	3440-7_2	-0.275914	0.031317	5.91164e-18	-0.277022	0.0313066	4.30827e-18	-0.106406	0.0323968	0.00105943	-0.089258	0.0325805	0.0062681	-0.0883327	0.0325887	0.0068404	-0.0900762	0.0326565	0.00592414	-0.0901309	0.0326573	0.00589537	-0.0898372	0.032658	0.00605937
cg02835756	3440-7_2	-0.320391	0.0308837	6.08578e-24	-0.323479	0.0308511	2.1368e-24	-0.104012	0.0324308	0.00138582	-0.104012	0.0324308	0.00138582	-0.0932559	0.0324636	0.00416271	-0.0906428	0.0325399	0.00545146	-0.0897907	0.0325442	0.00591073	-0.089516	0.0325451	0.00606532
cg17331920	5339-49_3	-0.308944	0.0310424	2.99162e-22	-0.323422	0.030885	2.41676e-24	-0.0802696	0.0325284	0.0137771	-0.0802696	0.0325284	0.0137771	-0.0883966	0.0324947	0.00664232	-0.0898367	0.0325588	0.0059074	-0.0889891	0.0325488	0.00637512	-0.0895058	0.032547	0.00607388
cg24713204	3440-7_2	0.346578	0.0305941	5.61048e-28	0.35218	0.0305284	6.85505e-29	0.117456	0.0323941	0.000303459	0.100685	0.0339261	0.00308314	0.0930239	0.0339218	0.0062282	0.0926036	0.0339914	0.00657498	0.0932937	0.0339771	0.00616353	0.0934584	0.0339786	0.00607619
cg18431489	3514-49_2	-0.226468	0.0317937	2.09868e-12	-0.227388	0.0317883	1.70449e-12	-0.0867145	0.0325233	0.00780243	-0.0867145	0.0325233	0.00780243	-0.0890999	0.0325212	0.00626513	-0.0912055	0.0325845	0.0052308	-0.0915364	0.032584	0.00506916	-0.0895592	0.0325918	0.00611303
cg20300794	3514-49_2	-0.229774	0.0318572	1.12955e-12	-0.229814	0.0318554	1.11643e-12	-0.0909101	0.032589	0.00538429	-0.0909101	0.032589	0.00538429	-0.0906806	0.032591	0.00550426	-0.0928796	0.0326543	0.00454762	-0.0918425	0.0326582	0.00502291	-0.0897012	0.0326682	0.00615172
cg24305156	2579-17_5	-0.233875	0.0317267	3.69166e-13	-0.234111	0.031731	3.52717e-13	-0.0950149	0.0325266	0.00357076	-0.0950149	0.0325266	0.00357076	-0.0969141	0.032524	0.00295875	-0.0884513	0.0326364	0.00684698	-0.0891852	0.0326357	0.00639901	-0.0895593	0.0326339	0.00617867
cg27583010	3440-7_2	-0.278288	0.0313677	3.58548e-18	-0.277383	0.0313773	4.65591e-18	-0.0914511	0.0324748	0.00496362	-0.0914511	0.0324748	0.00496362	-0.0791753	0.032507	0.015051	-0.0926337	0.0325435	0.00451775	-0.0897529	0.0325537	0.00594602	-0.0893148	0.032555	0.00619531
cg01565130	5339-49_3	-0.274469	0.0313292	8.89819e-18	-0.28714	0.0312084	2.23803e-19	-0.0811999	0.0324786	0.0125848	-0.0811999	0.0324786	0.0125848	-0.0855963	0.0324665	0.00851586	-0.0854672	0.0325368	0.00876029	-0.0881499	0.0325253	0.00684726	-0.0892032	0.0325223	0.00620743
cg01265860	5339-49_3	-0.234554	0.0327965	1.80304e-12	-0.235722	0.0327874	1.39092e-12	-0.0877792	0.0334652	0.00886688	-0.0877792	0.0334652	0.00886688	-0.0840313	0.0334749	0.0122422	-0.0953698	0.0334832	0.00449848	-0.09122	0.0335048	0.00660602	-0.0918481	0.0334987	0.00623427
cg02049955	5339-49_3	-0.27091	0.0313634	2.42315e-17	-0.274232	0.0313327	9.52797e-18	0.0789605	0.03248	0.0152409	0.0851484	0.0324634	0.00885929	0.0868643	0.0324586	0.00757648	0.0937459	0.0325074	0.00401849	0.0888699	0.032522	0.00640158	0.0891484	0.0325212	0.0062371
cg15644413	5339-49_3	-0.2446	0.0316588	2.83832e-14	-0.245866	0.031661	2.11917e-14	0.0952365	0.0325117	0.00347938	0.098487	0.0327161	0.00267969	0.0934264	0.0327551	0.00443674	0.0944965	0.0328184	0.00407607	0.0899289	0.0328321	0.00627963	0.0899719	0.0328328	0.00625599
cg10501210	2609-59_2	-0.264485	0.0316546	2.35609e-16	-0.271574	0.0315666	3.26173e-17	-0.257821	0.031721	1.38696e-15	-0.256855	0.0324012	6.60653e-15	-0.0899552	0.033462	0.00731486	-0.090623	0.0335109	0.00697487	-0.090629	0.0335313	0.00700553	-0.0918537	0.0335256	0.0062697
cg17734624	2579-17_5	-0.208994	0.0318637	8.92491e-11	-0.210157	0.031857	6.99623e-11	-0.091825	0.0324481	0.00475519	-0.0891405	0.0325839	0.00634225	-0.0884513	0.0325849	0.00675998	-0.0870357	0.032643	0.00780239	-0.0866899	0.0326452	0.008054	-0.0894116	0.0326374	0.00627003
cg06355720	5339-49_3	-0.300944	0.0310713	3.25654e-21	-0.301398	0.0310667	2.82211e-21	-0.0651232	0.0325126	0.0454618	-0.0850838	0.0326106	0.0092252	-0.0855335	0.0326131	0.00886789	-0.0837805	0.0326785	0.0105118	-0.0893109	0.0326755	0.00639121	-0.089466	0.0326742	0.00629834
cg09667606	5339-49_3	-0.326025	0.0308602	9.92975e-25	-0.327872	0.0308363	5.18256e-25	-0.0719251	0.0325472	0.0273544	-0.0719251	0.0325472	0.0273544	-0.0777376	0.0325338	0.0170703	-0.0818692	0.0325838	0.0121525	-0.0889165	0.0325611	0.00643761	-0.0890546	0.0325613	0.00635629
cg22338446	5339-49_3	0.295504	0.0312556	2.52443e-20	0.287466	0.0313439	2.89603e-19	0.0867349	0.0326381	0.00800687	0.0867349	0.0326381	0.00800687	0.0891441	0.0326286	0.00641184	0.0972893	0.0326807	0.00298638	0.0886753	0.0327123	0.00683611	0.0894242	0.032707	0.0063736
cg20477147	5339-49_3	-0.253782	0.0315653	2.69329e-15	-0.243795	0.0316434	3.33309e-14	-0.0810996	0.0325169	0.0127995	-0.0976455	0.0328438	0.00302609	-0.0839812	0.0328884	0.0108252	-0.0894224	0.0329852	0.0068345	-0.0904719	0.0329923	0.00622238	-0.0901217	0.0329945	0.00642824
cg25265126	5339-49_3	0.265536	0.0315551	1.45869e-16	0.253257	0.0316884	3.88812e-15	0.100745	0.0325322	0.00201458	0.100745	0.0325322	0.00201458	0.0976559	0.0325477	0.00276773	0.0952742	0.0326157	0.00357193	0.0886809	0.0326212	0.00667956	0.0890808	0.0326207	0.00643719
cg05159685	3440-7_2	-0.333119	0.0307992	8.89969e-26	-0.335691	0.0307748	3.6305e-26	-0.0963722	0.03249	0.00309129	-0.0963722	0.03249	0.00309129	-0.0890106	0.032521	0.00631697	-0.091125	0.0325871	0.00527421	-0.0893623	0.0325948	0.00623065	-0.0890026	0.0325962	0.00644365
cg01711344	5339-49_3	-0.278558	0.0312922	2.77182e-18	-0.282981	0.03125	7.66713e-19	-0.0799944	0.0324773	0.0139527	-0.0799944	0.0324773	0.0139527	-0.0830218	0.0324693	0.0107156	-0.0773876	0.0325532	0.0176413	-0.0893019	0.0325207	0.00614811	-0.0887942	0.0325222	0.00644695
cg26264896	3440-7_2	-0.313886	0.0309815	5.75972e-23	-0.317133	0.0309455	1.95449e-23	-0.0906532	0.0324653	0.00533955	-0.0906532	0.0324653	0.00533955	-0.088052	0.0324758	0.00682408	-0.0902527	0.0325378	0.00565108	-0.0892	0.0325383	0.00623473	-0.0888244	0.0325393	0.00645708
cg12033822	5339-49_3	-0.216167	0.0318368	1.98618e-11	-0.212493	0.0318582	4.3591e-11	0.0807893	0.0324904	0.013071	0.0807893	0.0324904	0.013071	0.0794841	0.0324961	0.0146292	0.0775711	0.0325694	0.0174309	0.0895059	0.0325383	0.00605979	0.088814	0.03254	0.00646429
cg02185182	2579-17_5	-0.208271	0.0319478	1.15239e-10	-0.21361	0.0319125	3.73849e-11	-0.0813395	0.0325565	0.0126451	-0.0813395	0.0325565	0.0126451	-0.081119	0.0325569	0.012888	-0.0888145	0.0325994	0.00656152	-0.0896427	0.032596	0.0060723	-0.0889409	0.0325991	0.00648496
cg16409409	5339-49_3	-0.258774	0.031472	6.5741e-16	-0.249633	0.0315502	7.06836e-15	-0.0400223	0.0325557	0.219248	-0.081939	0.0336454	0.0150736	-0.0911687	0.0336425	0.00686041	-0.0810124	0.0337921	0.0167211	-0.0934769	0.0337348	0.00570765	-0.0921003	0.0337572	0.00649311
cg01700462	3195-50_2	0.235319	0.0316668	2.41433e-13	0.258598	0.0314735	6.88729e-16	0.0852721	0.0324631	0.00876069	0.0997828	0.0328904	0.00248277	0.0911418	0.0328914	0.00570108	0.0902752	0.0329688	0.00629728	0.0900072	0.0329694	0.00645436	0.0899301	0.0329698	0.00650065
cg04399899	5339-49_3	-0.338076	0.0307793	1.74555e-26	-0.333068	0.030853	1.09665e-25	-0.093685	0.03257	0.00411338	-0.0963436	0.0331685	0.00376634	-0.0872238	0.0332179	0.00879103	-0.0917251	0.0332986	0.00599505	-0.0925081	0.0333565	0.00566398	-0.0910275	0.0333713	0.00650221
cg03316570	3440-7_2	-0.313176	0.0310577	9.05397e-23	-0.314985	0.0310365	4.96956e-23	-0.0988056	0.0325446	0.00246381	-0.0988056	0.0325446	0.00246381	-0.0890457	0.0325732	0.00638081	-0.0917156	0.0326328	0.00504971	-0.0894147	0.0326441	0.00627897	-0.0890329	0.0326453	0.00650596
cg17322655	2579-17_5	0.220869	0.0319195	8.39624e-12	0.214372	0.0319698	3.46801e-11	0.0822414	0.0325813	0.011761	0.0822414	0.0325813	0.011761	0.0834259	0.032574	0.0105894	0.0892192	0.0326058	0.00633155	0.0889072	0.0326064	0.00651768	0.0888772	0.0326067	0.00653624
cg19405329	2579-17_5	-0.227028	0.0317325	1.6911e-12	-0.227566	0.0317267	1.49032e-12	-0.0905877	0.0324509	0.00535238	-0.0905877	0.0324509	0.00535238	-0.0904996	0.0324512	0.0053975	-0.0902448	0.0325252	0.00563688	-0.089302	0.0325279	0.00615976	-0.0886645	0.0325294	0.00653705
cg01288724	5339-49_3	-0.319592	0.0308731	7.3972e-24	-0.317251	0.0308975	1.62128e-23	-0.0802652	0.032477	0.0136328	-0.0802652	0.032477	0.0136328	-0.081038	0.0324749	0.0127517	-0.0860387	0.0325306	0.00830939	-0.0885229	0.0325248	0.00661503	-0.0885595	0.0325248	0.00659273
cg04304802	5339-49_3	-0.273492	0.0313396	1.17441e-17	-0.268786	0.0313828	4.37132e-17	0.052309	0.0325372	0.108243	0.0594711	0.0325241	0.067787	0.0702185	0.0325013	0.0309871	0.0784263	0.0325506	0.016172	0.0873818	0.0325263	0.00734818	0.0885172	0.032523	0.00661544
cg25066857	3195-50_2	-0.310918	0.0310698	1.81168e-22	-0.328826	0.0308805	4.48867e-25	-0.176396	0.032134	5.19254e-08	-0.0950729	0.0342862	0.00567776	-0.0921307	0.0342691	0.00731957	-0.0941099	0.0343383	0.00626112	-0.0934516	0.03435	0.0066512	-0.0934462	0.0343424	0.00664223
cg07147421	3488-64_2	-0.217206	0.031827	1.57889e-11	-0.0802098	0.0325255	0.0138384	-0.0801704	0.032523	0.0138778	-0.0892714	0.0338381	0.00848175	-0.0939403	0.0337959	0.00555785	-0.0947717	0.0338178	0.00518364	-0.0930076	0.0338428	0.00611471	-0.0920775	0.0338476	0.00664989
cg26139131	5339-49_3	-0.284073	0.0312557	5.79875e-19	-0.288415	0.0312094	1.58212e-19	0.0899967	0.0324543	0.00566353	0.0899967	0.0324543	0.00566353	0.0848466	0.0324725	0.00912165	0.0846602	0.0325415	0.00942509	0.088461	0.0325306	0.00666266	0.0884559	0.0325304	0.00666551
cg00909232	5339-49_3	-0.242336	0.0316106	4.39926e-14	-0.238421	0.0316422	1.14501e-13	0.0854775	0.0324625	0.0085992	0.0854775	0.0324625	0.0085992	0.0869575	0.0324583	0.00751181	0.0876241	0.0325256	0.00718597	0.0874216	0.0325261	0.00732128	0.0884344	0.0325232	0.0066666
cg10351914	3440-7_2	0.224062	0.0317622	3.35846e-12	0.227714	0.0317335	1.45624e-12	-0.0685939	0.0325166	0.0351649	-0.0685939	0.0325166	0.0351649	-0.0812086	0.0324883	0.0126018	-0.0880319	0.0325377	0.00694334	-0.0886567	0.0325365	0.00655314	-0.0884653	0.0325372	0.00667097
cg12351310	5339-49_3	-0.213754	0.0322664	5.90516e-11	-0.229058	0.0321573	2.12429e-12	-0.109971	0.032944	0.00087717	-0.109971	0.032944	0.00087717	-0.0896842	0.0330045	0.00670428	-0.0908383	0.0330825	0.00615399	-0.0894186	0.0330874	0.00700892	-0.0899598	0.0330875	0.00667447
cg02743674	3195-50_2	-0.211105	0.0318475	5.6969e-11	-0.231878	0.0316937	5.45471e-13	-0.0467373	0.0325462	0.151326	-0.107953	0.0329008	0.00107261	-0.0892508	0.0329488	0.00687862	-0.0915286	0.0330149	0.00567826	-0.0899547	0.0330188	0.00656542	-0.0897572	0.0330197	0.00668574
cg27614178	3440-7_2	0.245959	0.0352884	7.06074e-12	0.247565	0.0352995	5.28567e-12	0.106762	0.0364945	0.00354573	0.106762	0.0364945	0.00354573	0.102174	0.0365455	0.00531215	0.100919	0.0367141	0.00612889	0.099731	0.0367137	0.00675437	0.099802	0.0367018	0.00669772
cg01000188	3440-7_2	0.260842	0.03147	3.92426e-16	0.258975	0.0314847	6.4277e-16	0.0780804	0.0325004	0.0164786	0.0994304	0.0339157	0.0034614	0.0973147	0.0339078	0.00420662	0.0926987	0.0339985	0.00653203	0.0924725	0.0340133	0.00668743	0.0923987	0.0340112	0.00672768
cg06310022	2953-31_2	-0.362113	0.0304217	1.57958e-30	-0.07438	0.0325002	0.0223239	-0.0746823	0.0325017	0.0217924	-0.0746823	0.0325017	0.0217924	-0.0845083	0.0324732	0.00940331	-0.0863893	0.0325399	0.0080688	-0.0883057	0.0325377	0.00677096	-0.0883405	0.0325376	0.00674908
cg06588832	5339-49_3	-0.278944	0.0312939	2.51591e-18	-0.290193	0.0311825	9.05039e-20	-0.0785669	0.0324895	0.0157853	-0.0816575	0.0326353	0.0125166	-0.0787267	0.0326449	0.0160757	-0.0864533	0.0326844	0.00830561	-0.088822	0.0326659	0.00666869	-0.0886521	0.0326674	0.00677596
cg08776660	3195-50_2	-0.221903	0.0317695	5.38714e-12	-0.228803	0.0317175	1.11796e-12	-0.0652995	0.0325122	0.0448794	-0.096358	0.0327606	0.00335043	-0.0873359	0.032785	0.00785899	-0.0893339	0.0328473	0.00665818	-0.0888687	0.0328472	0.00694632	-0.0891333	0.0328472	0.00678099
cg05718255	3195-50_2	-0.224642	0.031749	2.90375e-12	-0.238924	0.0316381	1.01374e-13	-0.059007	0.032525	0.0699643	-0.0923888	0.0325641	0.00465191	-0.087704	0.0325684	0.00721176	-0.0898379	0.0326369	0.00602825	-0.0894885	0.0326369	0.00622664	-0.0884409	0.0326333	0.006851
cg26227005	5339-49_3	-0.293045	0.0311583	3.85727e-20	-0.288086	0.031207	1.72438e-19	-0.0697152	0.0325126	0.0322685	-0.0697152	0.0325126	0.0322685	-0.0778779	0.0324941	0.0167389	-0.075162	0.0325766	0.0212591	-0.0879248	0.0325498	0.00703309	-0.0881804	0.0325536	0.00687649
cg20752831	3440-7_2	-0.29727	0.0311737	1.23417e-20	-0.299704	0.0311472	5.7683e-21	-0.103946	0.0324898	0.0014237	-0.103946	0.0324898	0.0014237	-0.0895953	0.032539	0.00601055	-0.090386	0.0326065	0.00568175	-0.0887089	0.0326106	0.0066445	-0.0883312	0.0326117	0.00688094
cg25336765	5339-49_3	-0.254111	0.0319974	5.79893e-15	-0.247959	0.0320243	2.5584e-14	-0.0778129	0.0329373	0.0183616	-0.0778129	0.0329373	0.0183616	-0.08017	0.0329373	0.0151216	-0.0849372	0.0330028	0.0102199	-0.0890412	0.0329902	0.00708246	-0.0893446	0.0329923	0.00689429
cg27540865	2696-87_2	0.587949	0.026807	3.90913e-86	0.0720815	0.0329511	0.0289547	0.0978001	0.0328695	0.00300236	0.0978001	0.0328695	0.00300236	0.0935067	0.0328876	0.00456466	0.0955935	0.0329648	0.00382227	0.0900565	0.0329542	0.00640095	0.089237	0.0329584	0.00690374
cg09558982	2558-51_3	0.322085	0.0309408	4.35504e-24	0.31981	0.0309658	9.39262e-24	0.316907	0.0309948	2.45963e-23	0.0880353	0.034209	0.0102384	0.0880457	0.0342029	0.0102159	0.0850677	0.0342933	0.0133112	0.0912463	0.0342677	0.00789863	0.0927267	0.0342619	0.00693927
cg04988487	3440-7_2	-0.346039	0.0306152	7.38542e-28	-0.347709	0.0305916	3.91122e-28	-0.0924879	0.0325184	0.00454967	-0.0924879	0.0325184	0.00454967	-0.0877864	0.0325339	0.00709475	-0.0895477	0.032597	0.00612821	-0.0884164	0.0325998	0.00680739	-0.0881903	0.0326001	0.00695055
cg03044533	5339-49_3	-0.230565	0.0317916	8.57229e-13	-0.256638	0.0315778	1.38212e-15	-0.0694003	0.0326026	0.0335417	-0.0694003	0.0326026	0.0335417	-0.0778257	0.0325782	0.0170963	-0.0778612	0.0326477	0.0172831	-0.0880495	0.0326237	0.00708177	-0.0882118	0.0326229	0.00697613
cg26508200	5339-49_3	-0.337465	0.0306698	1.41925e-26	-0.344816	0.0305818	9.55122e-28	-0.0942626	0.0324366	0.00374601	-0.0942626	0.0324366	0.00374601	-0.0931853	0.0324399	0.00416318	-0.0937781	0.0325071	0.00400582	-0.0880968	0.0325242	0.0068788	-0.087855	0.0325249	0.00703448
cg02717454	3195-50_2	0.238599	0.0317148	1.25002e-13	0.258145	0.0315385	8.824e-16	0.0984444	0.0324635	0.00249242	0.0966517	0.0329484	0.00343586	0.0908327	0.0329628	0.00597437	0.0916231	0.0330252	0.00564422	0.0904805	0.0330267	0.00627103	0.0892145	0.033027	0.00703576
cg18460107	5339-49_3	0.211605	0.0320955	7.27184e-11	0.216226	0.0320324	2.61701e-11	0.0565618	0.0328406	0.0853497	0.0699847	0.0328123	0.0331998	0.0779654	0.0328033	0.0176703	0.0831697	0.0328499	0.0115145	0.0878435	0.0328637	0.00765271	0.0886687	0.0328631	0.00710199
cg01243823	3485-28_2	-0.234643	0.0316817	2.88431e-13	-0.218875	0.0317991	1.06882e-11	-0.192417	0.0319783	2.54068e-09	-0.192417	0.0319783	2.54068e-09	-0.100456	0.0324196	0.00200191	-0.101402	0.0324869	0.00185551	-0.0883888	0.0325268	0.00670077	-0.087753	0.0325287	0.00710729
cg19293468	3195-50_2	-0.258058	0.0316361	1.10259e-15	-0.262295	0.0315997	3.60987e-16	-0.0992833	0.0326352	0.00241413	-0.0986578	0.0327652	0.00267523	-0.0856403	0.0327852	0.00914507	-0.0866537	0.0328661	0.00851797	-0.0876082	0.0328855	0.00785769	-0.0887035	0.0328832	0.00711505
cg06928952	5339-49_3	-0.248136	0.0322776	4.01687e-14	-0.255884	0.0322235	6.12848e-15	-0.0725131	0.0334234	0.0303105	-0.0725131	0.0334234	0.0303105	-0.0747395	0.033397	0.0254772	-0.0757377	0.033491	0.0239778	-0.0904337	0.0334995	0.00707752	-0.0903645	0.0334964	0.00711585
cg19893585	5339-49_3	-0.269945	0.0314329	3.63017e-17	-0.285796	0.0312763	3.82483e-19	-0.0946736	0.0324829	0.00364623	-0.0946736	0.0324829	0.00364623	-0.10232	0.0324531	0.00166799	-0.0932045	0.0325504	0.0042848	-0.0870267	0.0325619	0.0076561	-0.0877774	0.0325594	0.00714532
cg07250214	5339-49_3	-0.269133	0.0314168	4.32099e-17	-0.251152	0.0315855	5.26684e-15	-0.0862908	0.0324846	0.00803275	-0.0862908	0.0324846	0.00803275	-0.0817364	0.0324924	0.0120503	-0.0805881	0.0325646	0.0135104	-0.0856818	0.032566	0.00865285	-0.0877324	0.03256	0.007176
cg01574364	5339-49_3	-0.257073	0.0316179	1.34297e-15	-0.271428	0.0314731	2.71872e-17	-0.0755946	0.0325784	0.0205333	-0.0755946	0.0325784	0.0205333	-0.0777033	0.032587	0.0173005	-0.084291	0.0326457	0.00997415	-0.0871451	0.0326319	0.00770428	-0.0879021	0.0326307	0.00718979
cg04656424	5339-49_3	-0.254331	0.0315104	2.11009e-15	-0.249408	0.0315521	7.48513e-15	0.0821197	0.0324717	0.0116023	0.0821197	0.0324717	0.0116023	0.0805892	0.0324758	0.013256	0.0840258	0.0325357	0.00995715	0.088005	0.0325245	0.00693745	0.0876034	0.0325256	0.00719971
cg13487983	3440-7_2	0.350812	0.0305111	1.00727e-28	0.35095	0.0305094	9.56133e-29	0.0919424	0.0324438	0.00469661	0.0919424	0.0324438	0.00469661	0.087119	0.0324579	0.00740095	0.090254	0.0325179	0.00562102	0.0879966	0.0325245	0.00694288	0.0875766	0.0325257	0.00721748
cg04885825	3440-7_2	-0.30386	0.0310396	1.29019e-21	-0.306854	0.0310082	4.94129e-22	-0.0942536	0.0324422	0.00375523	-0.0942536	0.0324422	0.00375523	-0.0838974	0.0324724	0.0099257	-0.0883906	0.0325295	0.00670428	-0.0875813	0.0325325	0.00722669	-0.0875864	0.0325324	0.00722317
cg08568649	3440-7_2	-0.242622	0.0316082	4.09953e-14	-0.248723	0.0315579	8.90746e-15	-0.0814317	0.0324736	0.0123216	-0.090757	0.0326676	0.00557687	-0.0874594	0.0326787	0.00757476	-0.0887928	0.0327585	0.00684259	-0.0882168	0.0327587	0.00721136	-0.0881874	0.0327557	0.00722543
cg26763945	2579-17_5	-0.22322	0.0320584	6.30409e-12	-0.22884	0.0320289	1.82218e-12	-0.0914726	0.0327896	0.00538405	-0.0914726	0.0327896	0.00538405	-0.0895441	0.0327969	0.00644826	-0.0859274	0.032872	0.00909441	-0.0862696	0.0328681	0.00881519	-0.0884058	0.032862	0.00726938
cg10089801	3440-7_2	0.346103	0.0306003	6.73541e-28	0.345783	0.0306013	7.50913e-28	0.0967072	0.0324503	0.00295514	0.0967072	0.0324503	0.00295514	0.0869859	0.0324847	0.00754107	0.0875329	0.032553	0.0072954	0.0876607	0.0325479	0.00720169	0.0875339	0.0325482	0.00728619
cg18229071	5339-49_3	-0.271558	0.0313821	2.14927e-17	-0.262923	0.0314734	2.35965e-16	0.0876445	0.0325018	0.00713054	0.0876445	0.0325018	0.00713054	0.0889142	0.0324989	0.00633824	0.0850151	0.0325772	0.00920844	0.0870502	0.0325633	0.00764277	0.0875693	0.0325614	0.00728646
cg04767841	5339-49_3	-0.266084	0.0314044	9.18282e-17	-0.260795	0.031455	3.86457e-16	0.0673494	0.0325111	0.0385775	0.0673494	0.0325111	0.0385775	0.0716862	0.0325019	0.0276541	0.0826611	0.0325451	0.0112497	0.0863477	0.032539	0.00809737	0.087477	0.0325355	0.00730165
cg27097542	5339-49_3	-0.332827	0.030749	8.16601e-26	-0.330581	0.0307812	1.84633e-25	-0.0818088	0.0325076	0.0120144	-0.0818088	0.0325076	0.0120144	-0.0804529	0.0325153	0.0135249	-0.0855091	0.0325738	0.00880369	-0.086844	0.0325813	0.00782073	-0.0875875	0.0325797	0.0073068
cg24507266	3440-7_2	0.328929	0.0308043	3.3651e-25	0.329662	0.0307967	2.60955e-25	0.0931831	0.0325128	0.00424913	0.0931831	0.0325128	0.00424913	0.0879668	0.0325276	0.00696707	0.0865976	0.0325999	0.00803318	0.0880066	0.0325949	0.00705906	0.0876245	0.0325962	0.00731197
cg24642483	5339-49_3	-0.223186	0.0317599	4.03732e-12	-0.215046	0.0318195	2.44364e-11	0.0883298	0.0324544	0.00661535	0.0847035	0.0326913	0.0097212	0.0885765	0.0326808	0.00684638	0.0955035	0.0327335	0.00361359	0.0867814	0.0328172	0.00832404	0.0882187	0.0328176	0.00731534
cg01422009	2579-17_5	-0.21576	0.0318301	2.14432e-11	-0.20483	0.03191	2.17481e-10	-0.0862028	0.0324853	0.00809878	-0.0862028	0.0324853	0.00809878	-0.0858374	0.0324859	0.00837175	-0.0861846	0.0325421	0.00822375	-0.088	0.0325359	0.00696097	-0.0874559	0.0325377	0.00731972
cg17014186	5339-49_3	0.242204	0.0318775	7.3555e-14	0.236036	0.0319717	3.45396e-13	0.0764226	0.0328744	0.0203042	0.0764226	0.0328744	0.0203042	0.0826168	0.0328958	0.0121923	0.0959337	0.0329315	0.00366462	0.0881267	0.0329966	0.0077007	0.088667	0.0329976	0.0073378
cg20034202	3440-7_2	0.324214	0.0308218	1.52226e-24	0.323402	0.0308309	2.01289e-24	0.096575	0.0324295	0.00297567	0.096575	0.0324295	0.00297567	0.0914848	0.0324451	0.00490802	0.0903158	0.0325177	0.00558828	0.0875895	0.0325257	0.00720891	0.0873142	0.0325265	0.00739401
cg11419186	3799-11_2	-0.213508	0.0318305	3.40682e-11	-0.172309	0.0320944	9.98532e-08	-0.164045	0.0321404	4.02196e-07	-0.164045	0.0321404	4.02196e-07	-0.0921954	0.032443	0.00458327	-0.0905014	0.0325172	0.0054909	-0.0874347	0.0325261	0.00731246	-0.0872583	0.0325266	0.00743206
cg09530650	3514-49_2	-0.229322	0.0317276	1.01433e-12	-0.228978	0.0317291	1.09657e-12	-0.0883081	0.0324833	0.00667718	-0.0946031	0.0329126	0.00414225	-0.0944626	0.0329207	0.00420738	-0.0915174	0.0330041	0.00566946	-0.0918441	0.0330031	0.00549936	-0.0884747	0.0329858	0.00744656
cg24038192	5339-49_3	0.277025	0.0313222	4.49167e-18	0.267704	0.031407	6.11241e-17	0.0959501	0.0324416	0.00317799	0.081869	0.0324828	0.0118876	0.0815793	0.032482	0.0121883	0.0814969	0.032552	0.0124636	0.0867639	0.0325387	0.00779753	0.0872352	0.0325375	0.00746814
cg05526498	5339-49_3	-0.211149	0.0318517	5.68353e-11	-0.209184	0.0318656	8.61609e-11	0.0866554	0.0324725	0.00774857	0.0866554	0.0324725	0.00774857	0.0788589	0.0324928	0.0154127	0.077743	0.0325637	0.0171652	0.086702	0.0325381	0.00783994	0.0871769	0.0325365	0.00750575
cg05308819	3485-28_2	-0.238318	0.0317042	1.30975e-13	-0.226887	0.0317957	1.92643e-12	-0.217496	0.0318598	1.56012e-11	-0.217496	0.0318598	1.56012e-11	-0.0857916	0.0325092	0.00845335	-0.0846403	0.0325831	0.00953355	-0.0871534	0.0325758	0.00759465	-0.0872719	0.0325755	0.00751278
cg21232161	3195-50_2	0.23021	0.0317066	8.06147e-13	0.247221	0.0315704	1.30226e-14	0.0799436	0.0324775	0.0140137	0.106796	0.0327471	0.00115007	0.0911142	0.0327706	0.00554049	0.0890452	0.0328487	0.00683814	0.0881184	0.0328481	0.00743651	0.0879627	0.0328485	0.00754254
cg07472373	2579-17_5	-0.21636	0.0319615	2.2824e-11	-0.215417	0.0319821	2.85117e-11	-0.0812173	0.0325895	0.0128703	-0.0812173	0.0325895	0.0128703	-0.0809391	0.0325892	0.01318	-0.087776	0.0326409	0.00729184	-0.0878827	0.0326438	0.00722643	-0.0874005	0.0326457	0.0075537
cg08777813	5339-49_3	-0.241009	0.0318385	8.94022e-14	-0.244533	0.0318051	3.75571e-14	0.0502247	0.0327127	0.125041	0.0661456	0.0349366	0.058667	0.0771859	0.0349139	0.0273267	0.0894795	0.0349224	0.0105769	0.0937161	0.0348194	0.00725773	0.0932442	0.0348285	0.00757093
cg12646786	5339-49_3	-0.272828	0.0313778	1.53413e-17	-0.270046	0.0314014	3.31888e-17	-0.090431	0.0325082	0.0055146	-0.090431	0.0325082	0.0055146	-0.0913493	0.0324995	0.00504504	-0.0965553	0.0325534	0.00309332	-0.0887384	0.032576	0.00656931	-0.0871565	0.0325805	0.00760124
cg21607965	2579-17_5	-0.229675	0.0320264	1.52364e-12	-0.224356	0.032057	4.97353e-12	-0.0880667	0.032798	0.00738067	-0.0935788	0.0332638	0.00501151	-0.0952824	0.0332589	0.00426893	-0.0904089	0.0333659	0.0068646	-0.0901974	0.0333635	0.00699164	-0.0892375	0.0333614	0.00761184
cg09878888	5339-49_3	-0.267771	0.031392	5.78336e-17	-0.276357	0.0313129	5.20957e-18	-0.0522849	0.0325372	0.108405	-0.0522849	0.0325372	0.108405	-0.0759616	0.0324876	0.0195868	-0.076958	0.0325543	0.0182825	-0.0867413	0.0325281	0.00779286	-0.0869457	0.0325275	0.00764841
cg08894588	5339-49_3	-0.329435	0.030776	2.6142e-25	-0.330032	0.030765	2.09064e-25	-0.0713976	0.0325134	0.0283398	-0.0713976	0.0325134	0.0283398	-0.076704	0.0325014	0.0184776	-0.0848158	0.0325506	0.00931547	-0.0877292	0.0325391	0.0071414	-0.0869354	0.0325425	0.0076839
cg08441850	5339-49_3	0.279473	0.031284	2.13476e-18	0.274438	0.0313301	8.98896e-18	0.0862013	0.0324608	0.0080518	0.0862013	0.0324608	0.0080518	0.0854167	0.032463	0.00864749	0.0867307	0.0325286	0.00780151	0.0877584	0.032527	0.00710073	0.0868852	0.0325296	0.00769459
cg09858022	5339-49_3	-0.286666	0.0315862	6.64687e-19	-0.279895	0.0316725	4.86161e-18	-0.0845807	0.0328393	0.0101609	-0.0845807	0.0328393	0.0101609	-0.0787451	0.0328742	0.0168026	-0.0800338	0.03298	0.0154261	-0.0861495	0.0330115	0.00920959	-0.0881317	0.0330034	0.00770982
cg11093142	5339-49_3	-0.290277	0.0311872	8.95112e-20	-0.287115	0.0312151	2.29186e-19	-0.0846741	0.0324682	0.0092541	-0.0846741	0.0324682	0.0092541	-0.0836236	0.0324706	0.0101652	-0.0833722	0.0325411	0.0105608	-0.0867315	0.0325299	0.00780325	-0.0867005	0.03253	0.00782556
cg05714729	2579-17_5	-0.225096	0.0317551	2.66038e-12	-0.225953	0.03175	2.19332e-12	-0.0981108	0.0324376	0.00255727	-0.0979399	0.0324484	0.0026104	-0.0989028	0.032445	0.00236572	-0.0850969	0.0325532	0.00909041	-0.0869069	0.0325481	0.00771426	-0.0867456	0.0325489	0.00782956
cg06621080	3440-7_2	-0.261024	0.0314548	3.63933e-16	-0.259793	0.031467	5.06825e-16	-0.0929995	0.032442	0.00424121	-0.0929995	0.032442	0.00424121	-0.0898811	0.0324532	0.0057237	-0.0861203	0.032535	0.0082573	-0.0868754	0.0325334	0.00770868	-0.0866776	0.0325339	0.00784935
cg00951869	5339-49_3	-0.307251	0.0310057	4.35897e-22	-0.301126	0.0310695	3.07515e-21	0.0675191	0.0325074	0.0380687	0.0675191	0.0325074	0.0380687	0.0802954	0.0324766	0.0135962	0.0842047	0.0325352	0.0097996	0.0859244	0.0325304	0.00839482	0.0866175	0.0325284	0.00788154
cg20064370	5339-49_3	-0.245586	0.0335585	5.8849e-13	-0.246448	0.0336081	5.30453e-13	-0.0737733	0.0344667	0.0326081	-0.0737733	0.0344667	0.0326081	-0.0766905	0.0345021	0.0264964	-0.0849156	0.0345656	0.0142264	-0.091727	0.0345677	0.00811652	-0.0920787	0.0345717	0.00788427
cg25877009	5339-49_3	-0.305097	0.0310376	8.96618e-22	-0.294992	0.0311457	2.15961e-20	-0.0805686	0.0324895	0.0133183	-0.0805686	0.0324895	0.0133183	-0.0745298	0.0324999	0.0220543	-0.0739122	0.0325766	0.0235026	-0.0842518	0.032546	0.00978324	-0.0866144	0.0325392	0.00790437
cg24637417	2579-17_5	-0.213088	0.031901	4.09878e-11	-0.213288	0.0319013	3.93594e-11	-0.0660092	0.0325525	0.0428652	-0.0953373	0.0339739	0.00512568	-0.095436	0.0339705	0.00507572	-0.0914515	0.0339761	0.00724817	-0.0911907	0.0339643	0.00739473	-0.0903307	0.0339577	0.00795707
cg08894588	3514-49_2	-0.222972	0.0317697	4.29738e-12	-0.222551	0.031772	4.71936e-12	-0.0847069	0.0324724	0.00923637	-0.0847069	0.0324724	0.00923637	-0.0823687	0.0324787	0.0113712	-0.0833411	0.0325453	0.0106	-0.0831872	0.032546	0.0107458	-0.0865273	0.0325364	0.0079618
cg21095280	5339-49_3	0.231525	0.03173	6.26292e-13	0.231868	0.0317352	5.85237e-13	0.0628707	0.0325243	0.0535311	0.0628707	0.0325243	0.0535311	0.0742204	0.0324982	0.0226036	0.0748247	0.0325653	0.0217995	0.0861777	0.0325382	0.00822085	0.0865255	0.0325371	0.00796413
cg12470092	3440-7_2	-0.357279	0.0304438	9.03281e-30	-0.358263	0.0304312	6.15724e-30	-0.0935717	0.0324411	0.00401198	-0.0935717	0.0324411	0.00401198	-0.0853898	0.0324667	0.00867664	-0.0876596	0.0325317	0.00717428	-0.0866149	0.0325366	0.00789953	-0.0864413	0.0325371	0.00802568
cg20977312	5339-49_3	-0.32719	0.0307909	5.49537e-25	-0.33709	0.0306752	1.63125e-26	-0.0603347	0.032532	0.0639617	-0.0719437	0.0325069	0.0271241	-0.0760208	0.0324996	0.0195371	-0.078449	0.0325619	0.0161783	-0.0866558	0.0325374	0.00787135	-0.0864214	0.0325379	0.00804109
cg10934870	3514-49_2	-0.216204	0.0320523	2.69062e-11	-0.217513	0.0320479	2.04417e-11	-0.0914504	0.0327408	0.00532758	-0.0914504	0.0327408	0.00532758	-0.0898594	0.0327374	0.00617132	-0.0914054	0.0328031	0.00543801	-0.0910796	0.0328026	0.00560487	-0.0871363	0.0328146	0.00805834
cg05849612	3440-7_2	-0.246581	0.0316863	1.88643e-14	-0.248849	0.0316644	1.06221e-14	-0.0973582	0.0325188	0.00282679	-0.0973582	0.0325188	0.00282679	-0.0888746	0.0325373	0.0064241	-0.0867486	0.0326127	0.00794923	-0.0871232	0.0326163	0.0076909	-0.086583	0.0326179	0.00807908
cg25016112	5339-49_3	-0.312034	0.0315012	4.98715e-22	-0.317924	0.0313949	6.6627e-23	-0.0955366	0.0329578	0.00383714	-0.0836884	0.0349048	0.0167247	-0.088562	0.0348753	0.0112883	-0.0963882	0.0350009	0.0060204	-0.0927985	0.0350014	0.00817417	-0.0929461	0.0350055	0.0080809
cg07068655	3440-7_2	-0.29339	0.03118	3.70139e-20	-0.292447	0.0311873	4.90494e-20	-0.0930397	0.0324866	0.00427706	-0.0930397	0.0324866	0.00427706	-0.0842936	0.0325132	0.00967324	-0.0897939	0.0325655	0.00594087	-0.0868863	0.0325752	0.00777932	-0.0864493	0.0325766	0.0080957
cg25627098	5339-49_3	-0.256915	0.0315704	1.27274e-15	-0.24861	0.0316481	1.08845e-14	0.0613839	0.0326075	0.0600767	0.0613839	0.0326075	0.0600767	0.0689326	0.0325999	0.0347358	0.0779574	0.0326528	0.0171631	0.0855851	0.0326393	0.00888	0.0866118	0.0326394	0.0080992
cg14325025	5339-49_3	-0.329366	0.031172	1.00641e-24	-0.341921	0.0310044	1.15118e-26	-0.0876178	0.0329181	0.00790888	-0.0876178	0.0329181	0.00790888	-0.0880457	0.0329163	0.00760763	-0.0872333	0.0329846	0.00831545	-0.0879946	0.0329582	0.00772046	-0.0873858	0.0329563	0.0081486
cg05655190	5339-49_3	-0.214523	0.0318218	2.73422e-11	-0.196886	0.0319441	1.05488e-09	0.0657389	0.0325129	0.0434659	0.0657389	0.0325129	0.0434659	0.0731999	0.0324967	0.0245184	0.0799419	0.0325525	0.0142385	0.0849411	0.0325445	0.00919888	0.0862751	0.032544	0.00816018
cg16343924	3440-7_2	-0.320944	0.0311264	1.12791e-23	-0.321343	0.0311151	9.66455e-24	-0.085035	0.0327128	0.00948611	-0.085035	0.0327128	0.00948611	-0.0832672	0.0326977	0.0110391	-0.088506	0.0327536	0.00701517	-0.0868803	0.0327556	0.00812988	-0.0868234	0.0327539	0.0081682
cg09396892	3440-7_2	-0.297895	0.0311025	8.45811e-21	-0.297018	0.0311114	1.11103e-20	-0.0954338	0.0324331	0.00333569	-0.0954338	0.0324331	0.00333569	-0.0915443	0.0324449	0.00488006	-0.0862969	0.0325294	0.00811539	-0.0863123	0.0325293	0.00810401	-0.086222	0.0325296	0.00817085
cg06538141	3195-50_2	-0.245823	0.031582	1.84974e-14	-0.254275	0.0315109	2.14107e-15	-0.0560542	0.0325305	0.0851942	-0.0854668	0.0328282	0.00937734	-0.0836547	0.0328299	0.0109917	-0.0865181	0.0329009	0.00869028	-0.0871705	0.032903	0.00820416	-0.0872082	0.0329031	0.00817677
cg27466709	3440-7_2	-0.271829	0.0313873	2.04231e-17	-0.268278	0.0314211	5.4836e-17	-0.0892307	0.0324778	0.00612211	-0.0892307	0.0324778	0.00612211	-0.0826356	0.0324995	0.0111613	-0.0840464	0.0325623	0.0100011	-0.0859377	0.032557	0.00843918	-0.0862526	0.0325559	0.00820121
cg09472600	5339-49_3	-0.308587	0.0309916	2.82861e-22	-0.307338	0.0310048	4.23737e-22	-0.0736385	0.0324933	0.0236611	-0.0943815	0.0353622	0.00776404	-0.0976883	0.0353258	0.00581875	-0.100381	0.0353686	0.00465451	-0.092199	0.0354783	0.00953161	-0.0940641	0.0354926	0.00820486
cg05178291	5339-49_3	-0.233388	0.0316894	3.87077e-13	-0.230545	0.0317087	7.5159e-13	0.031517	0.0325792	0.333594	0.0626522	0.0339182	0.065064	0.0719099	0.033891	0.0341363	0.0786986	0.0339473	0.0206673	0.0903471	0.0339612	0.00795117	0.0898983	0.0339622	0.00826809
cg13823169	3737-6_3	-0.235667	0.0316897	2.32119e-13	-0.216175	0.0318321	1.96972e-11	-0.209047	0.0318846	9.07658e-11	-0.209047	0.0318846	9.07658e-11	-0.105013	0.0324301	0.00124516	-0.0952318	0.0325336	0.00350317	-0.0867748	0.0325569	0.00782362	-0.0861707	0.0325596	0.00826811
cg18545076	3514-49_2	-0.226192	0.031879	2.55308e-12	-0.224723	0.0318903	3.56016e-12	-0.0906888	0.0326076	0.00552473	-0.0939948	0.0333255	0.00490077	-0.0954413	0.0333144	0.00426947	-0.0948205	0.0333916	0.00461913	-0.0945993	0.033394	0.00471803	-0.0884732	0.0334295	0.00827492
cg18535410	5339-49_3	-0.323519	0.0308353	1.98709e-24	-0.324059	0.030829	1.64968e-24	-0.076855	0.0325022	0.0182517	-0.076855	0.0325022	0.0182517	-0.0791023	0.0325004	0.0151232	-0.0813059	0.0325659	0.0127081	-0.0861673	0.0325577	0.00826711	-0.0861493	0.0325595	0.0082841
cg24165638	3514-49_2	-0.237952	0.0317476	1.53227e-13	-0.236717	0.0317545	2.04934e-13	-0.0855686	0.0325831	0.00877615	-0.0855686	0.0325831	0.00877615	-0.0829012	0.0325957	0.0111404	-0.081109	0.0326705	0.0132162	-0.0811107	0.0326707	0.0132148	-0.0863981	0.0326591	0.00829538
cg08273233	3440-7_2	-0.290166	0.0312151	9.91152e-20	-0.289477	0.0312245	1.22761e-19	-0.0962816	0.0324603	0.00309188	-0.0962816	0.0324603	0.00309188	-0.0897219	0.0324833	0.00585509	-0.0879159	0.0325566	0.00705047	-0.0866653	0.0325596	0.00790687	-0.0860675	0.0325615	0.008349
cg22092521	5339-49_3	-0.230418	0.0323788	2.27921e-12	-0.225104	0.0324198	7.37361e-12	0.0835616	0.0331285	0.0118308	0.0835616	0.0331285	0.0118308	0.0782599	0.0331687	0.0185168	0.0837131	0.033228	0.0119317	0.0870926	0.0332238	0.00890706	0.0878215	0.0332217	0.0083503
cg21730493	3440-7_2	0.364052	0.0303579	6.24579e-31	0.365452	0.0303392	3.5627e-31	0.097707	0.032463	0.00268407	0.097707	0.032463	0.00268407	0.090929	0.0324756	0.00521639	0.0846806	0.0325663	0.0094626	0.0862182	0.0325612	0.00823619	0.0860586	0.0325619	0.00835673
cg10529845	3195-50_2	-0.23524	0.0317734	2.94569e-13	-0.242024	0.0317148	5.70582e-14	-0.0679262	0.032603	0.0374821	-0.0967494	0.0330578	0.00351063	-0.0904394	0.0330647	0.00635402	-0.0907014	0.0331354	0.00631515	-0.088045	0.0331351	0.00801809	-0.0875757	0.0331359	0.00836018
cg14260695	5339-49_3	-0.243078	0.0317955	5.16908e-14	-0.240069	0.0317948	1.02775e-13	-0.0787423	0.032697	0.0162221	-0.0847832	0.0327682	0.00982249	-0.0844105	0.0327676	0.0101479	-0.0869916	0.0328442	0.00822034	-0.0867575	0.0328265	0.00835895	-0.0867433	0.032825	0.00836651
cg01257383	3195-50_2	-0.247519	0.0315765	1.22848e-14	-0.264716	0.031424	1.34891e-16	-0.0808235	0.032477	0.0129954	-0.0909049	0.0326974	0.00554357	-0.0849789	0.0327033	0.00951339	-0.0881425	0.0327655	0.00727298	-0.0872465	0.0327642	0.00788394	-0.0865772	0.0327638	0.00837099
cg07033820	5339-49_3	-0.249273	0.0316342	9.03525e-15	-0.252667	0.0315936	3.71825e-15	-0.0944829	0.0324776	0.00370931	-0.0857181	0.032601	0.00869612	-0.0884548	0.0325793	0.00674837	-0.0797693	0.0326705	0.0148062	-0.0863986	0.0326353	0.0082483	-0.086221	0.0326346	0.00837956
cg14779825	5339-49_3	-0.279036	0.031391	3.11826e-18	-0.277781	0.0314047	4.48258e-18	0.0706823	0.0325998	0.0303965	0.0706823	0.0325998	0.0303965	0.0796524	0.0325852	0.0146917	0.0862911	0.0326441	0.00834609	0.0854116	0.0326445	0.00902983	0.0861913	0.0326433	0.00841957
cg08974527	5339-49_3	-0.224571	0.032227	6.10686e-12	-0.248185	0.0320563	2.57119e-14	-0.079765	0.0330363	0.0159525	-0.079765	0.0330363	0.0159525	-0.0854607	0.0330251	0.00981277	-0.0912156	0.0330858	0.00595048	-0.087363	0.0331058	0.00845865	-0.0873193	0.0331071	0.00849405
cg19505136	3440-7_2	0.330002	0.0309169	3.51333e-25	0.335911	0.0308542	4.468e-26	0.0921941	0.0326203	0.00480927	0.0921941	0.0326203	0.00480927	0.083265	0.0326422	0.0109043	0.084966	0.0327119	0.00954101	0.0853967	0.0327074	0.00917436	0.0862228	0.0327048	0.00851831
cg20810975	3440-7_2	0.223775	0.0317555	3.53404e-12	0.224601	0.0317493	2.93046e-12	-0.0813351	0.0324738	0.0124257	-0.0813351	0.0324738	0.0124257	-0.0906885	0.0324475	0.00529654	-0.0857612	0.0325309	0.00851995	-0.0860773	0.03253	0.00827912	-0.0856607	0.0325311	0.00859781
cg11518509	3195-50_2	0.221782	0.0317704	5.53519e-12	0.237963	0.0316458	1.27929e-13	0.0662602	0.0325102	0.041815	0.0991625	0.0335242	0.00317961	0.0887507	0.0335813	0.00836655	0.0882294	0.0336619	0.00891755	0.0884707	0.0336464	0.00870227	0.0885937	0.0336408	0.00859902
cg01142735	3440-7_2	-0.335192	0.0306969	3.2129e-26	-0.337264	0.0306728	1.52391e-26	-0.100174	0.0324179	0.0020597	-0.100174	0.0324179	0.0020597	-0.092248	0.0324428	0.00456003	-0.0864925	0.0325288	0.00797194	-0.0856691	0.0325311	0.00859132	-0.085618	0.0325313	0.00863116
cg13021841	3440-7_2	0.314148	0.0310212	6.01946e-23	0.32055	0.0309558	7.21537e-24	0.0923528	0.0325161	0.0046057	0.0923528	0.0325161	0.0046057	0.0831165	0.0325455	0.0108107	0.0855195	0.0326105	0.0088718	0.0855881	0.0326196	0.0088366	0.0858221	0.0326217	0.0086578
cg14918927	3440-7_2	0.210694	0.0318568	6.27661e-11	0.209391	0.0318646	8.25447e-11	-0.046103	0.0325519	0.157021	-0.0821707	0.0329577	0.0128326	-0.0875486	0.0329206	0.00796348	-0.0893111	0.0329801	0.00689376	-0.0876012	0.0329832	0.00804542	-0.0867773	0.03299	0.00867032
cg03937361	3440-7_2	-0.287451	0.0314504	3.79276e-19	-0.28858	0.0314426	2.74159e-19	-0.0905714	0.0325955	0.00556779	-0.0905714	0.0325955	0.00556779	-0.0841572	0.0326009	0.00998994	-0.0855338	0.0326712	0.00898758	-0.08558	0.0326721	0.00895267	-0.0859185	0.0326709	0.00868384
cg14266237	2575-5_5	0.291653	0.0311652	5.76398e-20	0.0399731	0.0325557	0.219815	0.0390629	0.0325569	0.230505	0.0390629	0.0325569	0.230505	0.0355039	0.0325612	0.275827	0.0426597	0.0326214	0.191289	0.0859121	0.0325304	0.00840421	0.0855414	0.0325315	0.00869116
cg11932158	3195-50_2	0.220323	0.0317811	7.66722e-12	0.224445	0.0317505	3.03617e-12	0.0753053	0.0324892	0.0206707	0.0854247	0.0329484	0.00967403	0.0849539	0.0329491	0.0100819	0.0878517	0.0330131	0.0079244	0.0871082	0.0330132	0.00846644	0.0867886	0.033014	0.00871094
cg14394939	3440-7_2	-0.270319	0.0313688	2.85674e-17	-0.267914	0.0313907	5.5604e-17	-0.102536	0.03241	0.00160764	-0.106475	0.0325169	0.00109749	-0.0929816	0.0325682	0.00439916	-0.0858215	0.0326493	0.00871534	-0.0858967	0.032646	0.00865009	-0.0857861	0.0326451	0.00873437
cg17852032	5339-49_3	-0.232181	0.0316914	5.07948e-13	-0.226558	0.0317346	1.87538e-12	0.0705675	0.0325005	0.0301596	0.0758209	0.0331284	0.0223268	0.0868884	0.0330931	0.00879633	0.0846066	0.033089	0.0107225	0.0865857	0.0330634	0.00897268	0.0868809	0.0330625	0.0087405
cg12762413	3440-7_2	-0.298785	0.0310934	6.41004e-21	-0.297241	0.0311091	1.03652e-20	-0.104548	0.0324032	0.00129652	-0.104548	0.0324032	0.00129652	-0.0924584	0.0324422	0.00446805	-0.0870616	0.0325272	0.00756752	-0.0858297	0.0325307	0.00846727	-0.0854613	0.0325317	0.00875428
cg05868813	2579-17_5	-0.233775	0.0317545	3.96047e-13	-0.23134	0.0317648	6.91591e-13	-0.0995367	0.0324952	0.00225294	-0.0995367	0.0324952	0.00225294	-0.0967345	0.0325076	0.00299771	-0.083568	0.0326475	0.0106324	-0.0838312	0.032647	0.0103889	-0.085715	0.0326411	0.00878119
cg20487608	5339-49_3	-0.276538	0.0315339	8.41115e-18	-0.274614	0.0315522	1.44367e-17	-0.0679545	0.0328131	0.038638	-0.0679545	0.0328131	0.038638	-0.0738482	0.0327883	0.0245374	-0.0806462	0.0328241	0.0141955	-0.0867096	0.0328377	0.0084163	-0.0862226	0.0328386	0.00879088
cg05622300	5339-49_3	-0.239701	0.0317236	9.90725e-14	-0.233855	0.0317795	4.06766e-13	-0.047872	0.032636	0.142754	-0.0784838	0.0329951	0.017582	-0.0738679	0.0330152	0.0255026	-0.0812628	0.0330466	0.0141172	-0.0856604	0.0330397	0.0096775	-0.0867302	0.033043	0.00881692
cg16871828	5339-49_3	-0.256522	0.0315889	1.45663e-15	-0.261403	0.0315308	3.89872e-16	-0.0831613	0.0325683	0.0108241	-0.0831613	0.0325683	0.0108241	-0.0870344	0.0325593	0.00764623	-0.0904712	0.0326086	0.00564	-0.085618	0.0326048	0.008783	-0.0855559	0.0326055	0.00883339
cg26155492	3440-7_2	-0.251444	0.0316278	5.35088e-15	-0.254568	0.0316009	2.39716e-15	-0.0924861	0.0325346	0.00457073	-0.0924861	0.0325346	0.00457073	-0.0821699	0.0325667	0.0117964	-0.0873751	0.032619	0.00752222	-0.0858854	0.0326246	0.0086153	-0.0855942	0.0326257	0.00884505
cg16275295	3440-7_2	0.298675	0.0311539	7.86498e-21	0.30085	0.0311302	3.97232e-21	0.0698407	0.0325648	0.0322357	0.10238	0.0363367	0.00496434	0.100974	0.0363507	0.00560768	0.0977796	0.0364107	0.00740065	0.0967777	0.0364357	0.00807001	0.0956696	0.0364494	0.0088459
cg08128734	3485-28_2	-0.228309	0.0317643	1.34598e-12	-0.22425	0.0317891	3.36931e-12	-0.197847	0.0319862	9.24107e-10	-0.21055	0.0339479	8.75764e-10	-0.0893749	0.0346122	0.00998731	-0.0875626	0.0346974	0.0118014	-0.0910336	0.0346851	0.0088353	-0.0910038	0.0346803	0.00884809
cg16638248	3440-7_2	-0.324616	0.0308916	1.70132e-24	-0.326964	0.0308617	7.48539e-25	-0.0913997	0.032483	0.00499862	-0.0913997	0.032483	0.00499862	-0.0830357	0.0325102	0.010802	-0.0875458	0.0325678	0.00731348	-0.0857226	0.0325743	0.0086382	-0.0854241	0.0325751	0.00887389
cg12582959	3440-7_2	0.367457	0.0303024	1.49803e-31	0.365856	0.0303229	2.84948e-31	0.104519	0.0324033	0.00130061	0.104519	0.0324033	0.00130061	0.0934937	0.032439	0.00403965	0.0864905	0.0325288	0.00797343	0.0851671	0.0325325	0.00898967	0.0852877	0.0325322	0.00889245
cg10101773	5339-49_3	-0.222956	0.0317975	4.49012e-12	-0.223487	0.0318017	4.03313e-12	-0.0686426	0.0325417	0.035176	-0.0809644	0.0325116	0.0129343	-0.0904919	0.0324857	0.00545041	-0.0870289	0.0325639	0.00765837	-0.0857046	0.0325687	0.00864059	-0.085379	0.0325693	0.00889733
cg03621504	5339-49_3	-0.308448	0.0309931	2.95854e-22	-0.313971	0.0309342	4.84153e-23	-0.0672658	0.032508	0.0387986	-0.0672658	0.032508	0.0387986	-0.0809638	0.0324748	0.012833	-0.0810683	0.0325437	0.0129082	-0.0838064	0.0325363	0.0101534	-0.0852554	0.0325323	0.00891846
cg06749872	3440-7_2	-0.276171	0.0313146	5.49314e-18	-0.27643	0.0313122	5.10253e-18	-0.097293	0.0324272	0.00276767	-0.097293	0.0324272	0.00276767	-0.0837754	0.0324672	0.0100216	-0.0857208	0.032531	0.00855124	-0.0854135	0.0325318	0.00879214	-0.0851979	0.0325324	0.00896475
cg09572125	5339-49_3	-0.261409	0.0314719	3.42942e-16	-0.269151	0.0313936	4.09324e-17	-0.0763282	0.0325009	0.0190561	-0.0763282	0.0325009	0.0190561	-0.0864906	0.0324713	0.00786332	-0.0834573	0.0325491	0.0105012	-0.0852352	0.0325434	0.00895844	-0.0852234	0.0325434	0.00896783
cg14780449	5339-49_3	-0.332972	0.0307267	7.22784e-26	-0.321533	0.0308594	3.92091e-24	-0.0973855	0.0324439	0.00275605	-0.0973855	0.0324439	0.00275605	-0.0851068	0.0324821	0.00893158	-0.0809457	0.0325711	0.0131214	-0.0843895	0.0325614	0.0096987	-0.0852173	0.0325587	0.00900464
cg00673191	5339-49_3	-0.215201	0.0323064	4.68053e-11	-0.219209	0.0322768	1.99505e-11	0.0886401	0.0329843	0.00733301	0.111407	0.0360294	0.00206053	0.101709	0.0360106	0.00486192	0.09947	0.0361628	0.00609166	0.0943096	0.0360686	0.00910917	0.0943996	0.0360508	0.00900956
cg07125243	3440-7_2	-0.26426	0.0314381	1.56163e-16	-0.270832	0.0313796	2.57109e-17	-0.0983238	0.0324312	0.00249794	-0.0983238	0.0324312	0.00249794	-0.0820305	0.032477	0.0117067	-0.0867267	0.0325331	0.00781297	-0.0855977	0.0325362	0.00865726	-0.085089	0.0325376	0.00906373
cg12217560	5339-49_3	0.282652	0.0312532	8.44321e-19	0.268515	0.0313852	4.71009e-17	0.0828563	0.0324697	0.0108737	0.0674022	0.0342754	0.0495713	0.0798713	0.0342956	0.0201006	0.0851784	0.0341999	0.0129455	0.0871175	0.0341873	0.0110043	0.0893639	0.0341776	0.00909136
cg06496803	5339-49_3	-0.332883	0.0307236	7.33078e-26	-0.324871	0.0308145	1.2138e-24	-0.0729207	0.032495	0.0250603	-0.0729207	0.032495	0.0250603	-0.0743606	0.0324916	0.0223225	-0.0782128	0.0325511	0.0164649	-0.0846635	0.0325339	0.00940571	-0.0850219	0.0325329	0.00910788
cg02835421	5339-49_3	-0.233707	0.0319191	5.28729e-13	-0.237866	0.0318726	1.93899e-13	0.0437826	0.0328084	0.182368	0.08196	0.0373595	0.0285568	0.0873229	0.0372706	0.0193945	0.095641	0.037193	0.0103199	0.0968644	0.0372861	0.00956621	0.0974018	0.0372718	0.00914913
cg25332499	3440-7_2	-0.346439	0.0306359	6.85726e-28	-0.348827	0.0306039	2.77697e-28	-0.0992268	0.0324684	0.00230561	-0.0992268	0.0324684	0.00230561	-0.0866155	0.032508	0.00784369	-0.0866156	0.032576	0.00797381	-0.0848653	0.0325802	0.00933819	-0.0850784	0.0325798	0.00916181
cg17171539	3506-49_1	0.214559	0.0320274	3.61331e-11	0.211673	0.0320572	6.74846e-11	0.0952877	0.0326718	0.00362427	0.0952877	0.0326718	0.00362427	0.0905972	0.0326834	0.0056826	0.0922279	0.0327156	0.00491823	0.0856389	0.0327208	0.00900755	0.0854204	0.0327163	0.00917428
cg00896068	3440-7_2	-0.271586	0.0314434	2.47205e-17	-0.269163	0.0314729	4.91102e-17	-0.0881867	0.0325798	0.00691816	-0.0881867	0.0325798	0.00691816	-0.0832827	0.0325926	0.0107687	-0.0850295	0.0326625	0.00938132	-0.0856774	0.0326603	0.00885151	-0.0852434	0.0326611	0.00920195
cg14325025	3514-49_2	-0.222721	0.031997	6.38581e-12	-0.225895	0.0319736	3.14411e-12	-0.082126	0.0327322	0.0122752	-0.082126	0.0327322	0.0122752	-0.0822267	0.0327192	0.0121354	-0.0824051	0.032789	0.0121331	-0.0824176	0.032788	0.0121174	-0.0855683	0.0327891	0.00920947
cg03237648	3440-7_2	0.303356	0.0311339	1.94983e-21	0.30835	0.031077	3.9049e-22	0.0960382	0.0324472	0.00315538	0.0960382	0.0324472	0.00315538	0.0859832	0.0324803	0.00825097	0.081866	0.0325599	0.0120929	0.0846039	0.0325527	0.00949715	0.0849176	0.032552	0.00923429
cg07304483	5339-49_3	-0.263126	0.0316705	3.42922e-16	-0.258831	0.0317551	1.16669e-15	-0.0526552	0.0328506	0.109305	-0.0526552	0.0328506	0.109305	-0.0751752	0.0328195	0.0222126	-0.0769585	0.0328777	0.0194576	-0.0853886	0.0328837	0.00956272	-0.0857356	0.032867	0.00923949
cg09566302	3440-7_2	-0.281975	0.0312595	1.03039e-18	-0.2835	0.0312444	6.58443e-19	-0.0931829	0.0324399	0.00416413	-0.0931829	0.0324399	0.00416413	-0.0814913	0.0324733	0.0122578	-0.0868733	0.0325277	0.00769939	-0.0848004	0.0325335	0.00929104	-0.0848208	0.0325335	0.00927408
cg22165175	3440-7_2	0.336803	0.0307287	2.16386e-26	0.33727	0.0307191	1.80298e-26	0.0590127	0.032573	0.0703507	0.0985172	0.0332579	0.00313473	0.0908476	0.033317	0.00652034	0.0886998	0.033407	0.00806867	0.0871312	0.0334064	0.00925322	0.0871046	0.0334084	0.00927877
cg20248611	3032-11_2	-0.340393	0.0306361	4.88695e-27	-0.0964061	0.03243	0.00302663	-0.0972583	0.0324273	0.00277741	-0.0972583	0.0324273	0.00277741	-0.0860903	0.0324608	0.00813297	-0.0854869	0.0325316	0.00873403	-0.0847336	0.0325337	0.00934685	-0.0847873	0.0325336	0.00930187
cg02078525	5339-49_3	-0.247365	0.0315692	1.25577e-14	-0.231044	0.0317002	6.6333e-13	0.0677466	0.0325069	0.037423	0.0677466	0.0325069	0.037423	0.0753452	0.0324891	0.0206035	0.0809685	0.032544	0.01302	0.0837417	0.0325365	0.0102119	0.0847128	0.0325338	0.0093643
cg19605575	3440-7_2	-0.333413	0.0307727	7.41217e-26	-0.336223	0.0307353	2.67317e-26	-0.071805	0.0325372	0.0275651	-0.100629	0.033366	0.0026361	-0.0935585	0.0334257	0.00523874	-0.0877822	0.0335382	0.00901428	-0.0881257	0.0335371	0.00874719	-0.0873204	0.033541	0.00938747
cg23934071	3440-7_2	-0.242326	0.031677	4.97993e-14	-0.244791	0.0316618	2.73435e-14	-0.0792265	0.0325283	0.0150518	-0.0792265	0.0325283	0.0150518	-0.0779611	0.0325305	0.016745	-0.0853489	0.0325774	0.00893876	-0.085227	0.0325752	0.00903198	-0.0847814	0.0325767	0.00940091
cg23411426	3440-7_2	-0.253589	0.0316475	3.31126e-15	-0.255036	0.031637	2.28856e-15	-0.0822724	0.0325816	0.0117298	-0.0822724	0.0325816	0.0117298	-0.0803582	0.0325797	0.0138214	-0.085398	0.0326322	0.00901448	-0.0852436	0.0326293	0.00913307	-0.0849039	0.0326303	0.00941495
cg04931184	3440-7_2	-0.316679	0.0309037	1.96357e-23	-0.319748	0.0308698	6.9817e-24	-0.0942469	0.0324395	0.00375476	-0.0942469	0.0324395	0.00375476	-0.0825626	0.0324719	0.0111628	-0.0868242	0.0325289	0.00773609	-0.0846459	0.0325347	0.00942228	-0.0846386	0.0325347	0.00942851
cg23463608	3195-50_2	-0.216839	0.0319794	2.12526e-11	-0.211496	0.0320408	6.86046e-11	-0.0659096	0.0328026	0.044796	-0.0982595	0.0331057	0.00307555	-0.0863608	0.0331345	0.00930047	-0.0844671	0.0332142	0.0111527	-0.0858866	0.033223	0.00988905	-0.0864071	0.0332212	0.00944803
cg18717689	3440-7_2	-0.303775	0.0311543	1.84738e-21	-0.306014	0.0311291	9.02793e-22	-0.0889026	0.0325229	0.00638393	-0.0889026	0.0325229	0.00638393	-0.0874308	0.032529	0.00732057	-0.0870131	0.0325881	0.00771522	-0.0846727	0.0325942	0.00953078	-0.0847477	0.0325938	0.00946663
cg00423969	5339-49_3	-0.265894	0.0314447	1.04635e-16	-0.2598	0.0314926	5.32546e-16	0.069553	0.0325316	0.032773	0.069553	0.0325316	0.032773	0.0683854	0.0325348	0.0358262	0.0755642	0.0325896	0.020628	0.083573	0.0325643	0.0104303	0.0846342	0.0325617	0.00949124
cg08795557	3440-7_2	-0.28525	0.0312408	4.06934e-19	-0.290014	0.0311963	9.86792e-20	-0.0899015	0.0324607	0.00572392	-0.0899015	0.0324607	0.00572392	-0.0851957	0.032477	0.00885022	-0.0865855	0.0325514	0.00794862	-0.0844514	0.032557	0.00963616	-0.0845992	0.0325568	0.00951006
cg05902522	5339-49_3	-0.230375	0.0317358	8.15154e-13	-0.23312	0.0317092	4.24585e-13	0.0923495	0.0324789	0.00456061	0.0923495	0.0324789	0.00456061	0.0986589	0.0324541	0.00243159	0.0930479	0.0325398	0.0043371	0.0843661	0.0325597	0.00971516	0.0845987	0.0325588	0.00951466
cg19553402	5339-49_3	-0.252895	0.0315226	3.06151e-15	-0.254053	0.0315128	2.26808e-15	0.0728293	0.0324952	0.0252435	0.0728293	0.0324952	0.0252435	0.0727973	0.0324953	0.0253079	0.0778833	0.032552	0.0169262	0.0835508	0.032537	0.0103864	0.0845304	0.0325343	0.00951851
cg16704590	3440-7_2	-0.219063	0.0317939	1.01977e-11	-0.22316	0.0317628	4.07951e-12	-0.0842094	0.0324659	0.00964027	-0.0842094	0.0324659	0.00964027	-0.0775094	0.0324837	0.017225	-0.0818742	0.0325415	0.0120358	-0.0848256	0.0325334	0.00927001	-0.0844956	0.0325344	0.00954826
cg09978533	5339-49_3	-0.256039	0.0316644	1.91418e-15	-0.262406	0.0315958	3.50168e-16	-0.102952	0.0325701	0.00162361	-0.102952	0.0325701	0.00162361	-0.0882109	0.0326169	0.0069668	-0.0815338	0.0327027	0.0128344	-0.0843718	0.0326827	0.00998879	-0.0848358	0.032683	0.00958893
cg08402433	3440-7_2	0.324669	0.0308161	1.30283e-24	0.324791	0.0308143	1.24741e-24	0.0978892	0.0324281	0.00260744	0.0978892	0.0324281	0.00260744	0.0891216	0.0324561	0.00614936	0.0887845	0.0325257	0.00645865	0.0848374	0.0325375	0.00926897	0.084448	0.0325386	0.00959807
cg08264895	3440-7_2	-0.324632	0.0308355	1.40329e-24	-0.326506	0.0308128	7.30209e-25	-0.0921005	0.0324574	0.00464336	-0.0921005	0.0324574	0.00464336	-0.0876033	0.0324695	0.00710018	-0.0848804	0.0325456	0.00925089	-0.084694	0.0325476	0.00941028	-0.0844512	0.0325484	0.00961715
cg21179618	3440-7_2	0.31302	0.030999	7.85289e-23	0.317257	0.0309491	1.9038e-23	0.102402	0.0325421	0.00170296	0.102402	0.0325421	0.00170296	0.0883822	0.0325798	0.0067939	0.0871726	0.0326645	0.00774568	0.0850127	0.0326682	0.00940612	0.0847623	0.0326693	0.0096194
cg08645907	3440-7_2	0.324969	0.0308171	1.19148e-24	0.33493	0.0307026	3.57517e-26	0.0906472	0.0324583	0.00533261	0.0906472	0.0324583	0.00533261	0.0819432	0.03248	0.0118037	0.0829593	0.0325473	0.0109653	0.0843133	0.0325431	0.00972362	0.0843909	0.0325428	0.00965624
cg25273707	5339-49_3	0.214873	0.0318647	2.70022e-11	0.221007	0.0318295	7.13036e-12	0.0670089	0.0325317	0.0396919	0.0670089	0.0325317	0.0396919	0.0749926	0.0325126	0.0212955	0.0801923	0.0325699	0.0139897	0.0834218	0.0325583	0.0105558	0.0843915	0.0325558	0.00968475
cg26511108	5339-49_3	-0.253866	0.0315898	2.7704e-15	-0.261795	0.0315294	3.51252e-16	-0.0738182	0.0325824	0.023704	-0.0738182	0.0325824	0.023704	-0.0736684	0.0325891	0.0240173	-0.0751535	0.0326609	0.0216097	-0.082678	0.0326531	0.0115039	-0.0846166	0.0326488	0.00969874
cg21762728	5339-49_3	-0.266656	0.0322967	5.35549e-16	-0.270097	0.0322742	2.22278e-16	-0.0399405	0.0334888	0.23332	-0.0568895	0.0343929	0.0984732	-0.0646806	0.034357	0.0600932	-0.0776418	0.0343624	0.0241043	-0.0881478	0.034378	0.0105156	-0.0890786	0.0343769	0.00972688
cg08764162	2579-17_5	-0.212558	0.0322313	7.11822e-11	-0.212691	0.0322331	6.94803e-11	-0.0685089	0.0328615	0.0373609	-0.0685089	0.0328615	0.0373609	-0.0697372	0.0328559	0.0340569	-0.0812646	0.0328207	0.0134629	-0.0833207	0.0328182	0.0112836	-0.0849996	0.0328169	0.00974448
cg14222574	3440-7_2	-0.25324	0.0315851	3.18613e-15	-0.255401	0.0315641	1.8119e-15	-0.0924648	0.0325422	0.00458898	-0.0924648	0.0325422	0.00458898	-0.0875006	0.0325609	0.00733062	-0.085937	0.0326331	0.00859214	-0.0848095	0.0326392	0.00951333	-0.0845	0.0326403	0.00977975
cg00690402	3195-50_2	0.268453	0.0313858	4.79197e-17	0.268018	0.0313897	5.40273e-17	0.0959596	0.0324314	0.00316516	0.0941684	0.0328239	0.00421362	0.0827954	0.0328425	0.0118713	0.0853415	0.0329115	0.00966471	0.0857154	0.0329125	0.00935461	0.0852048	0.0329143	0.00978751
cg13299325	5339-49_3	0.210268	0.0319187	7.42754e-11	0.21052	0.0319273	7.14047e-11	0.0272327	0.0326175	0.403979	0.0631424	0.0338719	0.0626406	0.0693141	0.0339031	0.0412104	0.0756519	0.0339736	0.026221	0.0859817	0.0339253	0.0114396	0.0877598	0.033906	0.00980768
cg23911852	2765-4_3	0.210766	0.0318719	6.31302e-11	0.0812749	0.0324837	0.0125177	0.0831644	0.0324764	0.0105994	0.0831644	0.0324764	0.0105994	0.0860393	0.032471	0.00819095	0.0843733	0.0325443	0.00967473	0.0843085	0.0325445	0.00973108	0.0842114	0.0325451	0.00981633
cg16678522	3514-49_2	-0.225422	0.0317431	2.43145e-12	-0.228037	0.0317233	1.33446e-12	-0.0840177	0.0324666	0.00980719	-0.0840177	0.0324666	0.00980719	-0.0813632	0.0324737	0.0123953	-0.0797929	0.032547	0.014403	-0.0802667	0.0325458	0.0138307	-0.0841786	0.0325353	0.00982245
cg20595453	3485-28_2	-0.222074	0.0317703	5.2109e-12	-0.222512	0.0317677	4.72754e-12	-0.192689	0.0320023	2.48275e-09	-0.192689	0.0320023	2.48275e-09	-0.0843116	0.0324911	0.00960896	-0.0849957	0.0325589	0.0091851	-0.0845318	0.0325567	0.00956724	-0.084219	0.0325575	0.00983781
cg06634140	5339-49_3	-0.348307	0.0305911	3.15442e-28	-0.348377	0.0305807	2.96456e-28	-0.0728622	0.0325241	0.0253074	-0.0728622	0.0325241	0.0253074	-0.0752297	0.0325211	0.0209234	-0.0743695	0.0325935	0.0227293	-0.0857198	0.0325637	0.00861862	-0.0842175	0.032568	0.00986274
cg09971549	3060-43_2	0.205193	0.0319371	2.09371e-10	0.21877	0.0318295	1.1424e-11	0.0685876	0.0325236	0.035221	0.0685876	0.0325236	0.035221	0.0804781	0.0324959	0.0134406	0.0829647	0.0325583	0.0109871	0.0825366	0.0325586	0.0114059	0.0841626	0.0325544	0.00987986
cg14644204	5339-49_3	-0.280514	0.0312952	1.66097e-18	-0.291006	0.0311992	7.54551e-20	-0.0790942	0.0325007	0.015134	-0.0688259	0.0327432	0.0358224	-0.076765	0.0327511	0.0192939	-0.077075	0.0328047	0.0190073	-0.083458	0.0327986	0.0111032	-0.0847685	0.0327952	0.00989619
cg21073459	5339-49_3	-0.300884	0.0310719	3.31834e-21	-0.293609	0.0311457	3.17488e-20	0.0813489	0.0324738	0.0124107	0.0813489	0.0324738	0.0124107	0.0837249	0.0324674	0.0100669	0.0898969	0.032519	0.00581372	0.0834491	0.0325373	0.0104804	0.083973	0.0325358	0.0100041
cg19869422	3514-49_2	-0.219154	0.0317979	1.00676e-11	-0.223159	0.0317684	4.11787e-12	-0.0884792	0.032464	0.00654065	-0.0942225	0.0324468	0.00377166	-0.0892519	0.032462	0.00608443	-0.0851535	0.0325429	0.00902268	-0.0852262	0.0325421	0.0089627	-0.0839654	0.0325468	0.010036
cg10011091	5339-49_3	-0.31038	0.0314378	6.36116e-22	-0.306427	0.0315041	2.36079e-21	-0.065669	0.0330475	0.0472054	-0.065669	0.0330475	0.0472054	-0.0664218	0.0330325	0.0446368	-0.0754869	0.0331032	0.0228152	-0.0851402	0.0330665	0.0101848	-0.085267	0.0330685	0.0100776
cg10529845	3440-7_2	-0.340047	0.0306949	6.84636e-27	-0.34148	0.0306807	4.09817e-27	-0.0876818	0.0325044	0.00711076	-0.0876818	0.0325044	0.00711076	-0.0824069	0.0325268	0.0114547	-0.0868786	0.0325893	0.00781175	-0.0842876	0.0325988	0.00987128	-0.0840468	0.0325994	0.0100848
cg12011522	3440-7_2	-0.270665	0.0313649	2.59375e-17	-0.269683	0.0313736	3.40677e-17	-0.0834799	0.0324683	0.0102897	-0.0834799	0.0324683	0.0102897	-0.0791373	0.0324795	0.0150135	-0.0840898	0.0325355	0.00990076	-0.0841369	0.0325356	0.00985963	-0.0838249	0.0325364	0.0101373
cg23682913	5339-49_3	-0.283251	0.0312474	7.0814e-19	-0.276407	0.0313124	5.13626e-18	0.0796722	0.0324782	0.0143434	0.0796722	0.0324782	0.0143434	0.0677633	0.0325069	0.0373758	0.0763013	0.032556	0.0193017	0.0825675	0.0325397	0.0113275	0.0838142	0.0325363	0.0101464
cg21374048	5339-49_3	-0.210536	0.0318611	6.52171e-11	-0.199784	0.0319295	5.9559e-10	0.0566755	0.0325346	0.0818346	0.0566755	0.0325346	0.0818346	0.0712569	0.0325046	0.0286092	0.0816776	0.0325516	0.0122695	0.0815689	0.0325543	0.0123924	0.0838388	0.032548	0.0101518
cg02341503	5339-49_3	-0.357585	0.0304349	7.86164e-30	-0.355135	0.0304656	2.03051e-29	-0.0960322	0.0324822	0.00319001	-0.0960322	0.0324822	0.00319001	-0.0883757	0.0325118	0.00668372	-0.084838	0.0326113	0.00942902	-0.0853237	0.032603	0.00901284	-0.0839873	0.0326062	0.0101535
cg01877352	3440-7_2	0.326837	0.0307924	6.14316e-25	0.327462	0.0307853	4.94156e-25	0.0773381	0.0324842	0.0174734	0.0995862	0.0331096	0.00270327	0.0890859	0.0331759	0.00737788	0.0881647	0.0332415	0.00813407	0.0862788	0.0332552	0.00962562	0.0856355	0.033259	0.0101855
cg09566995	5339-49_3	-0.311916	0.0312268	2.19156e-22	-0.313422	0.0312396	1.46538e-22	-0.0831069	0.0327814	0.0114019	-0.0831069	0.0327814	0.0114019	-0.0787475	0.0327695	0.0164532	-0.0851015	0.0327223	0.00945125	-0.0847645	0.0327601	0.00982084	-0.0843218	0.0327645	0.01022
cg23079866	2668-70_2	-0.2752	0.0313574	7.85058e-18	-0.278302	0.031325	3.21572e-18	-0.289423	0.0312173	1.22591e-19	-0.0923367	0.0340648	0.00685053	-0.0894399	0.0340772	0.00882935	-0.0899653	0.0341556	0.00859232	-0.0890733	0.034156	0.00927154	-0.0879176	0.0341594	0.0102288
cg03038262	5339-49_3	0.312723	0.0311235	1.2516e-22	0.304223	0.0312087	1.88713e-21	0.0687768	0.0326409	0.0353764	0.0687768	0.0326409	0.0353764	0.077355	0.0326164	0.0179096	0.0830847	0.032671	0.0111488	0.0847626	0.0326551	0.00958825	0.084026	0.0326567	0.0102353
cg19574327	3440-7_2	-0.244569	0.0316591	2.86275e-14	-0.243897	0.0316621	3.36574e-14	-0.0846133	0.0325391	0.00945894	-0.0846133	0.0325391	0.00945894	-0.0846689	0.0325404	0.00941525	-0.0848363	0.0325994	0.00940414	-0.0842562	0.0326032	0.00990856	-0.0838574	0.032604	0.0102648
cg03910874	5339-49_3	0.247053	0.0316244	1.49861e-14	0.247306	0.0316323	1.43227e-14	0.0808413	0.032516	0.013084	0.0808413	0.032516	0.013084	0.0796864	0.0325163	0.0144406	0.0781826	0.0325884	0.0166302	0.0818477	0.0325743	0.0121498	0.0837376	0.0325688	0.0102909
cg25570328	5339-49_3	-0.212055	0.0318408	4.65229e-11	-0.225961	0.0317391	2.14975e-12	0.0852031	0.0324633	0.00881559	0.0852031	0.0324633	0.00881559	0.0654976	0.0325118	0.0442325	0.0668089	0.0325782	0.0405712	0.083706	0.0325366	0.0102444	0.0836503	0.0325367	0.0102951
cg11810998	5339-49_3	-0.244359	0.0316104	2.74879e-14	-0.228527	0.0317318	1.21561e-12	0.0684999	0.0325103	0.03538	0.0684999	0.0325103	0.03538	0.080869	0.0324782	0.0129478	0.0845644	0.032538	0.00949813	0.0843109	0.032539	0.00971636	0.0836567	0.0325392	0.0102952
cg22778014	3440-7_2	-0.273977	0.0314427	1.3199e-17	-0.274102	0.0314471	1.29094e-17	-0.080575	0.032581	0.0135724	-0.080575	0.032581	0.0135724	-0.0809385	0.0325876	0.013176	-0.0838833	0.0326019	0.0102368	-0.0838342	0.0326037	0.0102853	-0.0837976	0.0326038	0.0103188
cg23679992	3195-50_2	-0.265402	0.0314133	1.10685e-16	-0.27436	0.0313315	9.18906e-18	-0.101943	0.032412	0.00171166	-0.0895122	0.0328798	0.00660333	-0.0797837	0.0328904	0.0154684	-0.0852437	0.0329452	0.00982199	-0.0846733	0.0329441	0.0103205	-0.0846712	0.0329441	0.0103224
cg19279042	5339-49_3	0.223854	0.0317991	3.71911e-12	0.236821	0.0316904	1.79364e-13	0.071679	0.0325687	0.027989	0.071679	0.0325687	0.027989	0.0783356	0.0325546	0.0163083	0.0844544	0.0326051	0.00974076	0.0837963	0.0326011	0.0103134	0.0837731	0.0326004	0.0103328
cg01234420	3364-76_2	0.247242	0.0315702	1.29525e-14	0.247213	0.0315705	1.30478e-14	0.199	0.0319301	6.9209e-10	0.199	0.0319301	6.9209e-10	0.0984573	0.0324235	0.00245843	0.0954627	0.032502	0.00339366	0.0816756	0.0325421	0.0122458	0.0835914	0.0325369	0.0103491
cg15037823	5339-49_3	-0.273263	0.0315713	2.14391e-17	-0.28587	0.0314292	5.59421e-19	-0.0709794	0.0326627	0.0300249	-0.0709794	0.0326627	0.0300249	-0.074841	0.0326596	0.022155	-0.0853094	0.0327076	0.00924775	-0.0836025	0.0327079	0.0107463	-0.0840127	0.0327018	0.0103536
cg01902066	5339-49_3	-0.242345	0.0316698	4.8949e-14	-0.229945	0.0317603	9.33928e-13	0.0340546	0.0325974	0.296429	0.0340546	0.0325974	0.296429	0.0610562	0.0325592	0.0610708	0.0688163	0.0326095	0.0350962	0.0827308	0.0325685	0.0112395	0.0836261	0.0325654	0.010385
cg16638248	3195-50_2	-0.226183	0.0318177	2.31731e-12	-0.236304	0.0317241	2.13361e-13	-0.0825031	0.0325459	0.0114068	-0.0948	0.033021	0.00418708	-0.0846961	0.0330245	0.0104861	-0.0874003	0.0330773	0.00837519	-0.0854605	0.0330699	0.00991347	-0.0848876	0.0330701	0.0104193
cg06915112	5339-49_3	-0.253133	0.0316534	3.76209e-15	-0.246911	0.0316936	1.77475e-14	-0.0893704	0.0325308	0.00612564	-0.0866148	0.0360473	0.0165119	-0.0952961	0.0360336	0.008349	-0.0945118	0.0358901	0.008629	-0.0920869	0.0358943	0.0104964	-0.092199	0.0359117	0.0104403
cg24713204	3195-50_2	0.225906	0.0317392	2.17781e-12	0.244207	0.0315943	2.76617e-14	0.0795932	0.0324784	0.014441	0.0890669	0.0342443	0.00946118	0.0801403	0.0342267	0.0194422	0.0868482	0.0342917	0.0115031	0.0878379	0.0343056	0.0106283	0.0880404	0.0343081	0.0104561
cg10176110	3440-7_2	0.311773	0.0310492	1.34624e-22	0.312495	0.0310355	1.04464e-22	0.0823925	0.0325587	0.0115509	0.0823925	0.0325587	0.0115509	0.0771052	0.0325848	0.018171	0.0803818	0.0326474	0.0139928	0.0838668	0.0326373	0.0103348	0.0837312	0.0326379	0.01046
cg07005444	5339-49_3	-0.206023	0.031962	1.83597e-10	-0.209376	0.0319491	9.26455e-11	0.0927693	0.0325585	0.00447724	0.0927693	0.0325585	0.00447724	0.0816936	0.0325903	0.0123551	0.0798431	0.0326656	0.0146991	0.0838755	0.0326467	0.0103479	0.0837668	0.0326534	0.0104629
cg18556976	2579-17_5	-0.216315	0.0318323	1.91399e-11	-0.215503	0.0318348	2.27272e-11	-0.0669841	0.0325397	0.0398136	-0.0575976	0.0329564	0.0808541	-0.0572208	0.0329589	0.0828791	-0.0825731	0.0329689	0.012434	-0.0830748	0.0329675	0.0119092	-0.0845063	0.0329617	0.0105142
cg04225088	5339-49_3	-0.316862	0.0310209	2.76118e-23	-0.316854	0.0310367	2.90378e-23	-0.0766941	0.0325995	0.0188497	-0.0766941	0.0325995	0.0188497	-0.0777708	0.0325972	0.017241	-0.0790616	0.0326649	0.015696	-0.0839087	0.0326367	0.0102963	-0.0836807	0.032641	0.0105144
cg23364656	2579-17_5	0.227442	0.0317918	1.696e-12	0.222934	0.0318153	4.64211e-12	0.0895324	0.0325185	0.00601422	0.0895324	0.0325185	0.00601422	0.0881261	0.0325219	0.00685636	0.0832346	0.0326123	0.0108614	0.0845588	0.0326088	0.00965949	0.0835552	0.032613	0.0105624
cg17222829	5339-49_3	-0.327955	0.0308568	5.52509e-25	-0.332456	0.0308022	1.13024e-25	-0.0774299	0.0325562	0.0175909	-0.0774299	0.0325562	0.0175909	-0.0854868	0.0325395	0.00875113	-0.0918713	0.0325944	0.0049254	-0.0833375	0.032612	0.010764	-0.0835202	0.032612	0.0105934
cg16867657	4496-60_2	0.369306	0.0302785	7.09513e-32	0.36672	0.0303118	2.01498e-31	0.363292	0.0303556	7.92083e-31	0.369947	0.0303325	7.2123e-32	0.0875409	0.0325058	0.00720547	0.0813783	0.0325921	0.0127003	0.080887	0.0325929	0.013249	0.0834374	0.0325861	0.0106075
cg10896594	3440-7_2	-0.338757	0.0307089	1.08463e-26	-0.340526	0.0306887	5.71787e-27	-0.106515	0.0324642	0.00107249	-0.0932322	0.0339099	0.00609463	-0.0876538	0.0338726	0.00982234	-0.0855503	0.0339423	0.0118995	-0.0866397	0.0339441	0.0108689	-0.0869009	0.0339372	0.0106173
cg01154283	2579-17_5	-0.217048	0.031805	1.57979e-11	-0.213834	0.0318281	3.17596e-11	-0.0754531	0.0324889	0.0204223	-0.0754531	0.0324889	0.0204223	-0.0734842	0.0324937	0.0239561	-0.0804511	0.0325453	0.0136136	-0.081328	0.032543	0.0126212	-0.0832999	0.0325377	0.0106197
cg26620021	3195-50_2	-0.20182	0.0319177	3.95636e-10	-0.21116	0.0318596	5.73238e-11	-0.0564257	0.0325388	0.0832274	-0.0860376	0.0334422	0.0102494	-0.0842606	0.0334334	0.0118989	-0.0850806	0.0335051	0.0112743	-0.0863822	0.0335208	0.0101257	-0.0858153	0.0335223	0.0106316
cg23883696	3440-7_2	0.316493	0.0309069	2.09176e-23	0.322625	0.0308395	2.62671e-24	0.0905337	0.032448	0.00537524	0.0905337	0.032448	0.00537524	0.0775397	0.0324837	0.0171812	0.081205	0.0325433	0.0127563	0.0820161	0.0325412	0.0118877	0.0832744	0.0325377	0.0106437
cg19619956	2579-17_5	-0.222937	0.0317774	4.38346e-12	-0.225383	0.0317566	2.51003e-12	-0.0863919	0.0324712	0.00793407	-0.0863919	0.0324712	0.00793407	-0.0847398	0.0324752	0.00921538	-0.0815962	0.0325544	0.0123637	-0.0828249	0.0325509	0.0111043	-0.0833048	0.0325499	0.0106449
cg09740468	2579-17_5	-0.224051	0.0317534	3.32005e-12	-0.221296	0.031774	6.17129e-12	-0.0863734	0.03246	0.00792538	-0.0734709	0.0334995	0.028554	-0.0728293	0.033508	0.0300091	-0.0843061	0.0335276	0.012097	-0.086148	0.033543	0.0103846	-0.0858624	0.033548	0.010652
cg14192130	3514-49_2	0.218518	0.0318065	1.16592e-11	0.218205	0.0318085	1.24855e-11	0.0934369	0.0324548	0.00408017	0.0934369	0.0324548	0.00408017	0.0900385	0.0324626	0.00565366	0.0915112	0.0325274	0.00500543	0.0908541	0.0325293	0.00532882	0.0832922	0.032551	0.0106593
cg22539431	5339-49_3	-0.282716	0.0313821	1.15984e-18	-0.280788	0.0314048	2.04611e-18	-0.0734214	0.0326203	0.0246321	-0.0734214	0.0326203	0.0246321	-0.0740137	0.0326307	0.0235444	-0.0785576	0.0326777	0.0164119	-0.0833034	0.0326687	0.0109343	-0.0835643	0.0326626	0.0106735
cg17313269	5339-49_3	-0.30494	0.0311571	1.34147e-21	-0.301954	0.0312027	3.58031e-21	-0.0799878	0.0325672	0.0142272	-0.0799878	0.0325672	0.0142272	-0.0823803	0.0325555	0.0115549	-0.0813431	0.0326179	0.0128108	-0.0819188	0.0326023	0.0121507	-0.0833602	0.0326017	0.010718
cg23534245	3485-28_2	-0.217487	0.0318502	1.54281e-11	-0.21516	0.031866	2.55571e-11	-0.181217	0.0320868	2.15643e-08	-0.181217	0.0320868	2.15643e-08	-0.0861225	0.0325447	0.0082748	-0.0847432	0.0326227	0.00953366	-0.0836741	0.0326268	0.0104856	-0.0834238	0.0326275	0.0107196
cg25065723	2696-87_2	0.255688	0.0314987	1.48146e-15	0.0712583	0.0324989	0.0285778	0.0775978	0.0324835	0.0170978	0.0873521	0.032525	0.00736653	0.0748656	0.0325606	0.0217098	0.0806274	0.0326162	0.013614	0.0830016	0.0325954	0.0110437	0.0833225	0.0325941	0.0107351
cg27516100	3514-49_2	-0.235985	0.031783	2.53637e-13	-0.235798	0.0317855	2.65602e-13	-0.0948878	0.0325356	0.00362513	-0.0948878	0.0325356	0.00362513	-0.0927374	0.0325407	0.00446947	-0.0908838	0.0326162	0.00543688	-0.0903837	0.0326164	0.00569768	-0.0834235	0.0326381	0.0107455
cg20448594	3440-7_2	-0.277691	0.0317908	1.1344e-17	-0.275312	0.0318221	2.23488e-17	-0.088235	0.0329821	0.00760001	-0.088235	0.0329821	0.00760001	-0.0899491	0.0329872	0.006517	-0.0847475	0.03304	0.0104757	-0.084902	0.0330405	0.0103375	-0.0844375	0.033047	0.0107769
cg12106976	3440-7_2	0.341245	0.0306396	3.77106e-27	0.343175	0.0306183	1.8657e-27	0.0968709	0.0324312	0.00289069	0.0968709	0.0324312	0.00289069	0.08592	0.0324643	0.00826633	0.0858053	0.0325317	0.00848803	0.0836068	0.0325378	0.0103375	0.0831154	0.0325392	0.0107967
cg04665204	5339-49_3	-0.322335	0.0308427	2.90105e-24	-0.323893	0.0308254	1.70061e-24	-0.0942701	0.0324367	0.0037432	-0.0942701	0.0324367	0.0037432	-0.0809787	0.0324748	0.0128165	-0.0727522	0.0325646	0.0257124	-0.0817259	0.0325419	0.0121923	-0.0830895	0.0325383	0.0108189
cg05847586	3440-7_2	0.334148	0.0308716	8.32204e-26	0.33552	0.0308499	5.01702e-26	0.0962418	0.0325816	0.0032167	0.0962418	0.0325816	0.0032167	0.0888993	0.032589	0.00649342	0.083091	0.0326761	0.0111555	0.0834143	0.0326723	0.0108366	0.0834045	0.0326689	0.0108375
cg23051392	5339-49_3	-0.203809	0.0318979	2.61371e-10	-0.209322	0.03186	8.31012e-11	-0.0803225	0.0324765	0.0135645	-0.076482	0.0329528	0.020511	-0.0823694	0.0329406	0.0125765	-0.0784206	0.03306	0.0178985	-0.0831615	0.0330027	0.0119132	-0.0842438	0.0329985	0.0108453
cg08550353	5339-49_3	-0.278414	0.0312935	2.88955e-18	-0.287714	0.0312041	1.88805e-19	-0.07135	0.0324987	0.0283731	-0.07135	0.0324987	0.0283731	-0.0789936	0.0324799	0.0151981	-0.0785466	0.0325503	0.016009	-0.0832874	0.0325377	0.0106315	-0.0829859	0.0325385	0.0109182
cg25179876	5339-49_3	-0.305239	0.0320795	1.68325e-20	-0.29509	0.0322022	3.44801e-19	-0.0960512	0.0335917	0.00434505	-0.0960512	0.0335917	0.00434505	-0.0931889	0.0336329	0.00571019	-0.0888726	0.0336583	0.00842698	-0.0850381	0.0336862	0.0117641	-0.0859105	0.0336864	0.0109318
cg01179256	5339-49_3	0.260995	0.0314601	3.70678e-16	0.254455	0.0315216	2.09772e-15	0.0777311	0.0324926	0.0169399	0.0777311	0.0324926	0.0169399	0.0728514	0.032506	0.025248	0.0818432	0.0325541	0.0121017	0.0826785	0.0325548	0.0112565	0.0829798	0.0325544	0.0109631
cg00446046	5339-49_3	-0.315646	0.0310225	3.9123e-23	-0.318145	0.0310063	1.76298e-23	-0.0733985	0.03261	0.0246301	-0.0733985	0.03261	0.0246301	-0.0749775	0.0326088	0.0217075	-0.0730152	0.0326887	0.0257425	-0.0824	0.0326641	0.0118132	-0.0832634	0.0326664	0.0109659
cg23866916	3514-49_2	-0.233751	0.0316791	3.50624e-13	-0.233817	0.0316786	3.45195e-13	-0.082354	0.0324711	0.011366	-0.082354	0.0324711	0.011366	-0.0790586	0.0324798	0.0151144	-0.0828868	0.0325388	0.011014	-0.0842003	0.0325352	0.00980352	-0.0828962	0.0325388	0.0110048
cg07013955	3440-7_2	0.320893	0.0308587	4.74299e-24	0.325984	0.030802	8.26141e-25	0.0822561	0.0324713	0.0114643	0.0822561	0.0324713	0.0114643	0.0766109	0.032486	0.0185636	0.0819857	0.0325412	0.0119194	0.0830059	0.0325385	0.010899	0.082893	0.0325388	0.011008
cg19407095	3440-7_2	0.307556	0.031039	4.45434e-22	0.313972	0.0309744	5.55438e-23	0.0936127	0.0324976	0.00405979	0.0936127	0.0324976	0.00405979	0.0756286	0.032547	0.0203563	0.0801221	0.0325989	0.0141597	0.0823814	0.0326014	0.011671	0.0830111	0.0325996	0.0110445
cg02878284	3440-7_2	-0.282141	0.0313316	1.17721e-18	-0.283791	0.0313173	7.30178e-19	-0.0943381	0.032496	0.00378173	-0.0943381	0.032496	0.00378173	-0.0807215	0.0325387	0.0132835	-0.0830962	0.0326058	0.0109773	-0.082748	0.0326036	0.0113101	-0.0830168	0.0326026	0.0110457
cg00026033	5339-49_3	-0.283601	0.0312611	6.67599e-19	-0.287341	0.0312207	2.1849e-19	0.0674548	0.0325102	0.0382689	0.0674548	0.0325102	0.0382689	0.073298	0.0324969	0.0243287	0.0804977	0.0325475	0.013566	0.0826476	0.0325453	0.011263	0.0828524	0.0325446	0.0110616
cg27209729	3485-28_2	-0.247936	0.0316325	1.23493e-14	-0.234878	0.0317451	3.04032e-13	-0.197776	0.0319892	9.38516e-10	-0.197776	0.0319892	9.38516e-10	-0.0907232	0.0325452	0.00541684	-0.091262	0.0326124	0.00524125	-0.0839942	0.0326372	0.0102182	-0.0830709	0.0326401	0.0110853
cg12743031	3514-49_2	0.217703	0.0318039	1.37695e-11	0.21741	0.0318052	1.46673e-11	0.0794034	0.0324791	0.0146778	0.0794034	0.0324791	0.0146778	0.0807233	0.0324755	0.0131038	0.0803779	0.0325456	0.0137001	0.0804291	0.0325455	0.0136399	0.0828125	0.032539	0.0110866
cg22387323	5339-49_3	-0.315919	0.0309131	2.53402e-23	-0.31289	0.0309458	6.92175e-23	-0.0489499	0.0325427	0.132872	-0.0687152	0.0334372	0.0401681	-0.0749439	0.0334454	0.0252883	-0.0835783	0.0334722	0.012709	-0.0853408	0.0334992	0.0110178	-0.0852977	0.0335187	0.0111049
cg26985878	3514-49_2	-0.229674	0.0317892	1.04085e-12	-0.229081	0.0317966	1.19897e-12	-0.0867784	0.0325402	0.00778995	-0.0867784	0.0325402	0.00778995	-0.0858509	0.0325375	0.00846542	-0.0855206	0.0326081	0.00886684	-0.0856213	0.0326067	0.00878444	-0.082885	0.0326126	0.0111991
cg19482025	5339-49_3	-0.296069	0.0326988	9.00628e-19	-0.297791	0.0327398	6.37326e-19	-0.063285	0.0342208	0.0647551	-0.0828081	0.0363726	0.0230829	-0.0776226	0.0364795	0.0336707	-0.0838387	0.0364242	0.0216203	-0.0935564	0.0364085	0.0103705	-0.0926025	0.0364202	0.0112001
cg05310486	5339-49_3	-0.296411	0.0317853	8.21494e-20	-0.2964	0.0317827	8.18714e-20	-0.0610387	0.0332181	0.0664616	-0.0610387	0.0332181	0.0664616	-0.0655969	0.0331963	0.048454	-0.0732463	0.0332303	0.0277616	-0.0843838	0.0331766	0.0111415	-0.0843073	0.0331739	0.011208
cg22018086	5339-49_3	-0.264289	0.0314224	1.50155e-16	-0.255989	0.0314933	1.36637e-15	0.0742711	0.0324983	0.0225126	0.0742711	0.0324983	0.0225126	0.0806435	0.0324841	0.0132182	0.0838193	0.0325444	0.010161	0.081378	0.032554	0.0125972	0.0827049	0.0325502	0.0112192
cg00718539	3440-7_2	-0.308677	0.0309923	2.76724e-22	-0.311361	0.0309631	1.15061e-22	-0.0912515	0.0324514	0.00502674	-0.0912515	0.0324514	0.00502674	-0.0821282	0.0324777	0.0116091	-0.0833878	0.0325429	0.0105505	-0.0830419	0.0325439	0.010878	-0.0826879	0.0325449	0.0112225
cg16391678	3195-50_2	-0.23108	0.0316999	6.57847e-13	-0.241191	0.0316199	5.82975e-14	-0.0697045	0.0325025	0.0322409	-0.0897887	0.0327567	0.0062424	-0.0843327	0.0327694	0.0102224	-0.0867569	0.0328585	0.00842365	-0.0844113	0.0328574	0.0103558	-0.0834809	0.0328594	0.0112319
cg01316152	3440-7_2	-0.293084	0.0312816	5.32598e-20	-0.292715	0.0312826	5.91333e-20	-0.0908823	0.0325571	0.00535381	-0.0908823	0.0325571	0.00535381	-0.0806121	0.0325849	0.0135411	-0.084771	0.032655	0.00958147	-0.0832225	0.0326543	0.0109757	-0.0829424	0.0326551	0.0112485
cg26396370	5339-49_3	-0.296449	0.0311406	1.41975e-20	-0.305376	0.0310399	8.36218e-22	-0.0638667	0.0325415	0.0499852	-0.0638667	0.0325415	0.0499852	-0.071492	0.0325331	0.0282273	-0.0789329	0.0325787	0.0155888	-0.0800988	0.0325787	0.0141273	-0.082689	0.0325758	0.0112988
cg04614155	5339-49_3	-0.21948	0.0317873	9.24546e-12	-0.226383	0.0317359	1.95176e-12	-0.0267379	0.0325701	0.411891	-0.0858438	0.0346421	0.0134092	-0.0824424	0.0346727	0.0176451	-0.0911624	0.0346185	0.00861275	-0.0893141	0.0346448	0.0101095	-0.0879588	0.0346534	0.0113234
cg20704555	5339-49_3	-0.317536	0.0315117	1.04633e-22	-0.313732	0.0315752	3.76513e-22	-0.078511	0.0332801	0.0185311	-0.078511	0.0332801	0.0185311	-0.0780896	0.0332349	0.0190062	-0.0765508	0.033288	0.021696	-0.0825218	0.0332566	0.0132694	-0.0843378	0.033252	0.0113703
cg18445088	4496-60_2	0.207335	0.0318738	1.26059e-10	0.207473	0.0318728	1.22475e-10	0.230255	0.0317063	7.97641e-13	0.222825	0.0317789	4.49309e-12	0.0958811	0.0324741	0.00323013	0.0849586	0.0325768	0.00925373	0.0842178	0.0325798	0.00988896	0.0826257	0.0325844	0.0113826
cg27386431	3440-7_2	-0.319436	0.0310615	1.40686e-23	-0.321153	0.0310425	7.90703e-24	-0.0903617	0.0326087	0.00569738	-0.0903617	0.0326087	0.00569738	-0.0792244	0.0326431	0.0154122	-0.0805024	0.0327084	0.0140267	-0.0830688	0.0327029	0.011243	-0.0829275	0.0327036	0.0113834
cg25324164	5339-49_3	-0.230562	0.0317043	7.43401e-13	-0.230957	0.0317003	6.7686e-13	0.0521119	0.0325384	0.109591	0.0752971	0.0354502	0.03397	0.0777241	0.0354983	0.0288434	0.082707	0.0356748	0.0206787	0.0891862	0.0356224	0.0124883	0.0903323	0.0356208	0.0114022
cg00862597	3440-7_2	-0.276096	0.0313215	5.7391e-18	-0.272235	0.0313596	1.71697e-17	-0.0918035	0.0324514	0.00476973	-0.0918035	0.0324514	0.00476973	-0.0836048	0.0324774	0.0101985	-0.0776527	0.0325665	0.0173042	-0.0828403	0.0325521	0.0110925	-0.0825147	0.0325531	0.0114145
cg13831136	5339-49_3	-0.353269	0.0305406	5.08304e-29	-0.347728	0.0306179	4.27097e-28	-0.084405	0.0325424	0.00964333	-0.0672337	0.0325851	0.0393566	-0.0705363	0.032584	0.0306587	-0.0762719	0.0326432	0.0196742	-0.0834802	0.0326463	0.0107118	-0.0827363	0.0326488	0.0114352
cg04864179	5339-49_3	-0.254361	0.0315091	2.09203e-15	-0.251229	0.0315365	4.7031e-15	-0.0236118	0.0325745	0.468721	-0.0806878	0.0351099	0.0218133	-0.0811002	0.035114	0.0211656	-0.0846891	0.0350692	0.0159651	-0.0889599	0.0351034	0.0114617	-0.0889559	0.0351063	0.0114721
cg13149833	5339-49_3	-0.295124	0.0311305	1.99445e-20	-0.291357	0.0311682	6.30476e-20	-0.0689117	0.0325043	0.0342604	-0.0689117	0.0325043	0.0342604	-0.0749729	0.0324901	0.0212394	-0.0798247	0.032547	0.0143639	-0.0821139	0.0325409	0.0117867	-0.082418	0.0325401	0.011477
cg09988805	2677-1_1	-0.213178	0.0318328	3.65729e-11	-0.205119	0.031889	1.99666e-10	-0.112296	0.0323757	0.000546984	-0.112296	0.0323757	0.000546984	-0.087338	0.0324573	0.00725295	-0.0884458	0.0325232	0.00665954	-0.0825511	0.0325397	0.0113439	-0.0824	0.0325401	0.0114952
cg08398132	5339-49_3	-0.26326	0.031524	2.40499e-16	-0.265246	0.0314928	1.36784e-16	0.0874722	0.0325355	0.00730399	0.0874722	0.0325355	0.00730399	0.0887319	0.0325328	0.00650136	0.0905888	0.0325864	0.00554559	0.0802736	0.0326103	0.0140111	0.0825375	0.0326027	0.0115165
cg09791504	3440-7_2	-0.258995	0.0316757	9.50223e-16	-0.267466	0.0315876	9.66663e-17	-0.0942546	0.0326342	0.00396408	-0.0942546	0.0326342	0.00396408	-0.0767195	0.0326909	0.0191432	-0.0843619	0.0327453	0.0101398	-0.0832446	0.0327463	0.0111803	-0.0829004	0.0327471	0.0115206
cg08947915	5339-49_3	-0.334311	0.0310005	1.25666e-25	-0.334198	0.0310049	1.32101e-25	-0.0773133	0.0327107	0.0183061	-0.0773133	0.0327107	0.0183061	-0.0738128	0.0326942	0.0241976	-0.0780393	0.032755	0.0173962	-0.0816288	0.0327728	0.012922	-0.0829352	0.0327715	0.0115481
cg25629790	3195-50_2	0.233154	0.0316838	4.03858e-13	0.240668	0.0316241	6.62737e-14	0.089201	0.0324519	0.00609733	0.0898903	0.032738	0.00615496	0.0794465	0.0327679	0.01552	0.0819196	0.0328294	0.0127595	0.0828537	0.0328281	0.0117751	0.0830286	0.0328277	0.011598
cg01950511	5339-49_3	-0.321889	0.0309052	4.10559e-24	-0.317129	0.0309507	1.99875e-23	-0.0716362	0.0325628	0.0280544	-0.0716362	0.0325628	0.0280544	-0.0750364	0.0325642	0.0214256	-0.074715	0.032624	0.0222327	-0.0805627	0.0326103	0.0136713	-0.0824533	0.0326054	0.0116082
cg20595453	2609-59_2	-0.212266	0.0318591	4.57627e-11	-0.215044	0.0318478	2.54779e-11	-0.186177	0.0320762	8.83871e-09	-0.186177	0.0320762	8.83871e-09	-0.0836911	0.0325198	0.0102187	-0.0826745	0.0325903	0.0113492	-0.0822847	0.0325887	0.011736	-0.0823953	0.0325884	0.0116233
cg06401414	3440-7_2	-0.329112	0.0308801	4.14114e-25	-0.329831	0.0308734	3.23941e-25	-0.086402	0.0326368	0.00824835	-0.086402	0.0326368	0.00824835	-0.0847149	0.0326531	0.0096242	-0.0836613	0.0327226	0.0107253	-0.0831432	0.0327205	0.0112145	-0.0826816	0.0327222	0.0116763
cg15756407	4914-10_1	-0.60896	0.0258985	1.6173e-96	-0.027934	0.0326006	0.391744	-0.0381417	0.0325941	0.242216	-0.0640661	0.0356913	0.07304	-0.0874103	0.0355927	0.0142722	-0.0872165	0.0357024	0.0147929	-0.0851506	0.0356949	0.0172943	-0.0901492	0.0356636	0.0116764
cg05790989	5339-49_3	-0.245703	0.0318623	3.22255e-14	-0.248948	0.0318116	1.38203e-14	-0.0810897	0.0327668	0.0135122	-0.0810897	0.0327668	0.0135122	-0.0760377	0.0327697	0.0205386	-0.0797034	0.0328393	0.0154128	-0.0828563	0.032877	0.011898	-0.0830678	0.0328758	0.0116808
cg22428027	5339-49_3	0.219299	0.0318279	1.02001e-11	0.230724	0.0317463	7.68013e-13	0.0777346	0.0325109	0.0169969	0.0777346	0.0325109	0.0169969	0.0829821	0.0324923	0.0108091	0.0816633	0.0325658	0.0123223	0.0812682	0.0325701	0.0127608	0.0821883	0.0325637	0.0117697
cg04079215	2579-17_5	-0.218412	0.0318402	1.25074e-11	-0.219092	0.0318326	1.07261e-11	-0.0780341	0.0325386	0.01667	-0.0780341	0.0325386	0.01667	-0.0780529	0.032539	0.0166451	-0.0804919	0.0325983	0.013719	-0.0824639	0.0325953	0.0115714	-0.0822543	0.0325965	0.011787
cg18655633	5339-49_3	0.208387	0.0318665	1.01148e-10	0.213654	0.0318294	3.30149e-11	0.0434223	0.032551	0.182534	0.0665777	0.0350428	0.0578031	0.0792458	0.0350411	0.0239933	0.0883837	0.035163	0.0121474	0.0897102	0.0352261	0.0110607	0.088928	0.0352336	0.0117963
cg14160422	5339-49_3	0.305721	0.0310218	7.13229e-22	0.302964	0.0310505	1.71928e-21	0.075614	0.0324885	0.0201545	0.075614	0.0324885	0.0201545	0.0758491	0.0324879	0.0197691	0.079746	0.0325472	0.0144608	0.0812141	0.0325433	0.0127463	0.0821042	0.0325409	0.0117966
cg15296767	5339-49_3	-0.249647	0.0316652	8.7802e-15	-0.262377	0.031559	3.23119e-16	-0.0511873	0.0326532	0.11731	-0.0511873	0.0326532	0.11731	-0.0799638	0.0325814	0.0142974	-0.0760956	0.0326577	0.0200133	-0.0817226	0.0326424	0.0124644	-0.0823431	0.0326397	0.0118078
cg19078576	3440-7_2	0.317521	0.0309276	1.64052e-23	0.321801	0.0308784	3.83893e-24	0.087952	0.0325105	0.00694684	0.087952	0.0325105	0.00694684	0.0799563	0.032536	0.0141713	0.0809107	0.0326159	0.0132864	0.0819344	0.0326076	0.0121468	0.0822452	0.032607	0.0118231
cg16470816	3440-7_2	-0.287394	0.0312419	2.28826e-19	-0.2875	0.0312408	2.21647e-19	-0.0888077	0.0324905	0.00638767	-0.0888077	0.0324905	0.00638767	-0.084122	0.0325027	0.00979854	-0.0817881	0.0325823	0.0122347	-0.0825323	0.0325784	0.0114608	-0.082166	0.0325792	0.0118331
cg10511985	3514-49_2	-0.23845	0.0316514	1.15673e-13	-0.237467	0.0316603	1.46924e-13	-0.0824702	0.0324773	0.0112668	-0.0882192	0.0329415	0.00753861	-0.0863917	0.0329515	0.00889326	-0.08417	0.0330315	0.010993	-0.0840451	0.0330283	0.0111039	-0.0832682	0.0330333	0.0118816
cg04738464	3506-49_1	0.210028	0.0318634	7.24604e-11	0.207897	0.0318773	1.1329e-10	0.0908432	0.0324525	0.0052267	0.0908432	0.0324525	0.0052267	0.0865111	0.0324642	0.00783499	0.0826252	0.0325442	0.0112824	0.0829144	0.0325431	0.0109983	0.0819858	0.0325457	0.0119312
cg00357543	4127-75_1	-0.230437	0.0318067	9.04291e-13	-0.0949678	0.0325475	0.00360927	-0.0901955	0.0325645	0.00572104	-0.0901955	0.0325645	0.00572104	-0.0866873	0.0325935	0.007956	-0.0878819	0.0326633	0.00726142	-0.0830054	0.0326768	0.0112407	-0.0823177	0.0326797	0.0119378
cg05344747	5339-49_3	-0.32957	0.0308974	3.81559e-25	-0.333094	0.0308375	1.03928e-25	-0.085467	0.0326028	0.00889785	-0.085467	0.0326028	0.00889785	-0.0811631	0.0326094	0.0129853	-0.0779293	0.0326717	0.017268	-0.0814024	0.0326389	0.0128028	-0.0822095	0.0326375	0.0119401
cg06376161	3440-7_2	0.22812	0.0317931	1.46336e-12	0.227493	0.0317949	1.68192e-12	-0.0457476	0.0326116	0.161006	-0.0855922	0.0334614	0.0106966	-0.0819025	0.0334709	0.0146012	-0.0852597	0.0335208	0.0111466	-0.0846053	0.0335262	0.0117936	-0.0844553	0.0335275	0.0119467
cg21597811	5339-49_3	-0.222496	0.031946	6.19671e-12	-0.224661	0.0319474	3.92223e-12	0.0929926	0.0326657	0.00451277	0.0929926	0.0326657	0.00451277	0.0850198	0.0327119	0.00949541	0.0827009	0.0327955	0.0118444	0.0816012	0.0328067	0.0130445	0.0826215	0.0328055	0.0119514
cg17541002	5339-49_3	-0.35318	0.0305681	5.82071e-29	-0.354725	0.0305364	3.07312e-29	-0.0956227	0.0325296	0.00336744	-0.0740522	0.0355689	0.0376654	-0.0786658	0.0355019	0.0269848	-0.0791365	0.0353093	0.0252845	-0.0885434	0.0352058	0.0120977	-0.0887359	0.0352232	0.0119548
cg00167275	2953-31_2	0.679973	0.0239606	1.85007e-128	0.0765167	0.0325242	0.0188476	0.0745146	0.0325329	0.0222167	0.0745146	0.0325329	0.0222167	0.0752871	0.0325299	0.0208608	0.0780582	0.0325931	0.0168192	0.0820491	0.0325822	0.0119608	0.0820483	0.0325822	0.0119616
cg14095100	2953-31_2	0.688857	0.0237768	3.47999e-132	-0.0358015	0.0326268	0.272791	-0.0655782	0.0325869	0.0444636	-0.0655782	0.0325869	0.0444636	-0.0769242	0.032566	0.018376	-0.078783	0.0326286	0.0159471	-0.0821142	0.0326097	0.0119662	-0.0821156	0.0326098	0.0119647
cg20695203	3440-7_2	-0.27174	0.0313788	2.02944e-17	-0.27296	0.0313705	1.45128e-17	-0.0815455	0.0325272	0.012344	-0.0815455	0.0325272	0.012344	-0.0758044	0.032536	0.0200243	-0.0821725	0.0325899	0.0118536	-0.0817304	0.0325891	0.0123131	-0.0820479	0.0325882	0.0119777
cg06482428	3440-7_2	0.340094	0.0306396	5.45149e-27	0.344231	0.0305905	1.18992e-27	0.0956624	0.0324323	0.00326055	0.0956624	0.0324323	0.00326055	0.078867	0.0324803	0.0153624	0.0790095	0.0325491	0.015395	0.0813124	0.032543	0.0126382	0.0818178	0.0325417	0.0120951
cg09144769	3514-49_2	-0.228674	0.0317938	1.29884e-12	-0.230013	0.0317804	9.48399e-13	-0.0870901	0.0325307	0.00755409	-0.0870901	0.0325307	0.00755409	-0.0829086	0.0325386	0.0109922	-0.078843	0.0326189	0.0158353	-0.0787042	0.0326191	0.0160208	-0.0819991	0.0326138	0.0120954
cg01706991	3440-7_2	-0.242219	0.0316821	5.13556e-14	-0.242244	0.0316788	5.07768e-14	-0.0878336	0.032517	0.00703391	-0.0878336	0.032517	0.00703391	-0.0801267	0.0325388	0.0139757	-0.0821564	0.0326014	0.0118998	-0.0816754	0.0326013	0.0124042	-0.0818926	0.0326009	0.0121731
cg01015899	3195-50_2	0.229988	0.0319058	1.16958e-12	0.225458	0.0319154	3.15921e-12	0.055222	0.0327487	0.0920847	0.0750793	0.0331864	0.0239105	0.0770154	0.0332002	0.020576	0.0838141	0.0332021	0.0117606	0.083687	0.0332032	0.0118911	0.0833714	0.0332035	0.0122145
cg10632525	3195-50_2	-0.239626	0.0316387	8.65487e-14	-0.234775	0.031681	2.79932e-13	-0.112107	0.0323823	0.000560397	-0.0829017	0.0327904	0.0116305	-0.0796467	0.0328232	0.0154351	-0.0813786	0.0328895	0.0135301	-0.0827171	0.0328899	0.0120747	-0.082483	0.0328893	0.0123172
cg04833533	5339-49_3	0.26606	0.0314887	1.10968e-16	0.270415	0.0314469	3.34298e-17	0.0577966	0.0326053	0.0766177	0.0577966	0.0326053	0.0766177	0.0713614	0.0325706	0.0286993	0.0720269	0.0326427	0.0275905	0.0808793	0.0326059	0.013295	0.0817528	0.0326012	0.0123224
cg06513247	5339-49_3	0.314156	0.0309432	4.73428e-23	0.319576	0.0308842	7.72065e-24	0.0616085	0.0325277	0.0585277	0.0616085	0.0325277	0.0585277	0.0690872	0.0325105	0.0338408	0.0811388	0.0325476	0.0128412	0.0829567	0.0325473	0.010968	0.0816171	0.0325512	0.0123327
cg01999566	5339-49_3	-0.300391	0.0312359	6.07189e-21	-0.293737	0.0312828	4.44148e-20	0.0738188	0.0326286	0.0239015	0.0738188	0.0326286	0.0239015	0.0744649	0.0326194	0.0226634	0.0757594	0.0326917	0.0206983	0.0808867	0.0326726	0.0134753	0.0818863	0.0326707	0.0123656
cg13622546	2579-17_5	-0.21181	0.031926	5.5022e-11	-0.210539	0.0319528	7.3736e-11	-0.0690477	0.0326203	0.0345472	-0.0690477	0.0326203	0.0345472	-0.0720904	0.0326133	0.0273139	-0.0818388	0.032679	0.0124382	-0.0833426	0.0326764	0.0109143	-0.0819004	0.0326794	0.0123738
cg23815853	2579-17_5	-0.221528	0.0317722	5.85965e-12	-0.22424	0.031752	3.18064e-12	-0.0818246	0.0324725	0.0119061	-0.0818246	0.0324725	0.0119061	-0.0809192	0.0324749	0.0128828	-0.0802286	0.0325459	0.013876	-0.0802523	0.0325458	0.0138479	-0.0815493	0.0325424	0.012381
cg04757806	5339-49_3	-0.326737	0.0312421	2.93943e-24	-0.326519	0.0312481	3.19871e-24	-0.0935107	0.0328692	0.00454112	-0.0935107	0.0328692	0.00454112	-0.0882826	0.032886	0.00739507	-0.0839985	0.0329206	0.0108866	-0.0808451	0.0328668	0.0140868	-0.0823212	0.0328603	0.012412
cg13851904	3195-50_2	0.220166	0.0317823	7.93916e-12	0.22115	0.031775	6.37597e-12	0.0516119	0.0325383	0.113032	0.0915277	0.0325919	0.00508579	0.0800106	0.0326169	0.0143499	0.0834156	0.0326709	0.0108343	0.082171	0.0326641	0.0120516	0.081819	0.0326654	0.0124259
cg11886884	3440-7_2	-0.308709	0.0310169	2.95261e-22	-0.31117	0.0309913	1.32745e-22	-0.0888341	0.032464	0.00632885	-0.0888341	0.032464	0.00632885	-0.0817184	0.0324822	0.0120423	-0.0817014	0.0325476	0.0122335	-0.0816805	0.0325478	0.0122563	-0.0815217	0.0325482	0.0124266
cg18613324	5339-49_3	-0.231859	0.0329321	3.95675e-12	-0.232254	0.0329331	3.65263e-12	-0.0813367	0.0340546	0.0171388	-0.0813367	0.0340546	0.0171388	-0.0787113	0.0340027	0.0208587	-0.083079	0.034103	0.0150516	-0.0857289	0.0341822	0.0123282	-0.0855825	0.0341725	0.0124526
cg08253808	5339-49_3	-0.34677	0.0305785	5.0311e-28	-0.350793	0.030533	1.12126e-28	-0.0804984	0.0325136	0.0134681	-0.0804984	0.0325136	0.0134681	-0.0836459	0.032507	0.01023	-0.0867724	0.0325703	0.00785108	-0.0824877	0.0325896	0.0115335	-0.0816048	0.0325925	0.0124567
cg16125725	5339-49_3	-0.3388	0.030786	1.40405e-26	-0.342145	0.0307667	4.48574e-27	-0.0679189	0.0327254	0.0382197	-0.0679189	0.0327254	0.0382197	-0.0686021	0.0327279	0.0363375	-0.0679073	0.0328107	0.0387578	-0.0809454	0.0328048	0.0137847	-0.0821249	0.0328053	0.01247
cg03865667	3195-50_2	0.25497	0.0315416	1.92506e-15	0.256985	0.0315394	1.17238e-15	0.101567	0.0324374	0.00179489	0.0894878	0.0331057	0.00699649	0.0799688	0.0331203	0.0159515	0.0831952	0.0331838	0.0123449	0.0828304	0.0331826	0.0127281	0.0830553	0.0331821	0.0124874
cg07676145	5339-49_3	-0.246529	0.0316211	1.68967e-14	-0.243639	0.0316423	3.45268e-14	0.102504	0.032421	0.00161906	0.102504	0.032421	0.00161906	0.0938968	0.0324518	0.00389884	0.0956417	0.0325131	0.00334549	0.0825785	0.0325619	0.011373	0.0815035	0.0325645	0.0124903
cg26547816	2579-17_5	-0.2198	0.0318	8.81271e-12	-0.219576	0.031798	9.21285e-12	-0.101846	0.0324259	0.00173711	-0.101846	0.0324259	0.00173711	-0.0999689	0.0324332	0.00211393	-0.079211	0.0325628	0.0151788	-0.0800765	0.0325603	0.0140997	-0.0814493	0.0325568	0.0125275
cg00201760	3514-49_2	-0.242726	0.0316074	3.99548e-14	-0.24119	0.0316199	5.8308e-14	-0.0911376	0.0324462	0.00507414	-0.0958292	0.0340903	0.00505233	-0.0900051	0.0341314	0.00851718	-0.0887051	0.0342146	0.00969015	-0.0886351	0.0342131	0.0097442	-0.0854759	0.0341631	0.012538
cg02272993	3440-7_2	0.289355	0.0311886	1.16061e-19	0.290312	0.03118	8.71755e-20	0.0996728	0.0324227	0.00217185	0.110264	0.0361895	0.00239267	0.0986718	0.0362658	0.00666164	0.0895528	0.0363498	0.0139747	0.0907033	0.0363625	0.0128287	0.0909723	0.0363596	0.0125587
cg24134261	5339-49_3	-0.21775	0.0323492	2.97675e-11	-0.216605	0.0323196	3.604e-11	-0.0777042	0.0330299	0.018858	-0.0777042	0.0330299	0.018858	-0.0767925	0.0330172	0.0202466	-0.0889524	0.0330549	0.00725404	-0.0809154	0.0331022	0.0146987	-0.0827621	0.0330975	0.0125757
cg10138630	5339-49_3	-0.278688	0.0312967	2.71143e-18	-0.267231	0.0314002	6.76875e-17	0.0730243	0.0324949	0.0248549	0.0730243	0.0324949	0.0248549	0.0772215	0.0324846	0.017645	0.0851194	0.0325327	0.00902849	0.0796903	0.0325478	0.0145312	0.081353	0.0325433	0.0125951
cg21554616	3440-7_2	-0.303624	0.0310701	1.51953e-21	-0.305202	0.0310521	9.1492e-22	-0.0752521	0.032551	0.0210034	-0.0752521	0.032551	0.0210034	-0.0720341	0.0325634	0.0271989	-0.0822441	0.0326031	0.011815	-0.0815435	0.0326064	0.0125603	-0.0815083	0.0326066	0.012599
cg02185182	3514-49_2	-0.220888	0.0317896	6.895e-12	-0.222582	0.0317756	4.70942e-12	-0.0816367	0.0324886	0.0121447	-0.0816367	0.0324886	0.0121447	-0.0812037	0.0324914	0.0126158	-0.0836033	0.0325542	0.0103791	-0.0832373	0.0325552	0.0107207	-0.0813866	0.0325608	0.0126061
cg09632976	3514-49_2	-0.208874	0.0318644	9.15045e-11	-0.209075	0.0318634	8.77753e-11	-0.082077	0.0324741	0.0116518	-0.082077	0.0324741	0.0116518	-0.0810195	0.0324769	0.0127775	-0.0832766	0.03254	0.0106471	-0.0833888	0.0325396	0.0105418	-0.081333	0.0325455	0.0126229
cg10501210	3485-28_2	-0.260674	0.0316935	6.54377e-16	-0.26295	0.0316611	3.49521e-16	-0.252169	0.031784	6.0826e-15	-0.253779	0.0322704	1.06101e-14	-0.0767893	0.0332985	0.021332	-0.0816365	0.0333697	0.0146194	-0.0818732	0.0334177	0.0144763	-0.083469	0.0334166	0.012674
cg21415385	5339-49_3	-0.23115	0.0316994	6.47098e-13	-0.237213	0.0316518	1.53301e-13	-0.0622261	0.0325186	0.0559802	-0.0738566	0.0353412	0.0369618	-0.0780606	0.0353055	0.0273286	-0.0866578	0.0353919	0.0145674	-0.0889911	0.0354537	0.0122757	-0.0885948	0.035458	0.0126772
cg09226262	3195-50_2	0.260821	0.0316248	5.47228e-16	0.266668	0.0315733	1.14493e-16	0.103761	0.0325771	0.00149506	0.0897667	0.0328408	0.00638979	0.0806756	0.0328611	0.014272	0.0818174	0.0329315	0.0131533	0.083063	0.0329341	0.0118355	0.0822446	0.0329328	0.0126887
cg06270401	2579-17_5	-0.226291	0.0318651	2.4416e-12	-0.227721	0.0318495	1.75003e-12	-0.087687	0.0325969	0.00727163	-0.087687	0.0325969	0.00727163	-0.0875601	0.032593	0.00734919	-0.0813327	0.0327097	0.0130748	-0.0809066	0.0327113	0.0135628	-0.0816468	0.0327088	0.0127262
cg03450829	5339-49_3	-0.272769	0.0313894	1.59872e-17	-0.264309	0.0314725	1.66546e-16	0.0632574	0.0325644	0.0523717	0.0632574	0.0325644	0.0523717	0.0716402	0.0325512	0.0279901	0.0787893	0.0326064	0.0158669	0.0810696	0.0325967	0.0130546	0.081359	0.0325961	0.0127329
cg22459924	5339-49_3	0.329597	0.0307696	2.41689e-25	0.326187	0.0308049	7.85717e-25	0.0920331	0.0324578	0.00467392	0.0920331	0.0324578	0.00467392	0.0907987	0.0324637	0.00526418	0.0867077	0.0325464	0.00785147	0.0811738	0.0325664	0.0128541	0.0812496	0.0325665	0.0127711
cg26218277	5339-49_3	-0.23184	0.031694	5.50442e-13	-0.223064	0.0317608	4.14959e-12	-0.0569847	0.0325288	0.0801298	-0.0723095	0.0326255	0.0269094	-0.0789244	0.0326229	0.0157424	-0.0737091	0.03271	0.0244671	-0.0798948	0.032727	0.0148233	-0.0816415	0.032723	0.012772
cg07091481	5339-49_3	-0.229227	0.0318628	1.2877e-12	-0.260147	0.0315926	6.03641e-16	-0.102319	0.0324956	0.00169195	-0.0996558	0.0325281	0.00224935	-0.0782949	0.0325852	0.0164665	-0.0836918	0.0326321	0.0104831	-0.0817341	0.0326161	0.0123833	-0.0813624	0.0326169	0.0127874
cg23200506	3440-7_2	-0.330184	0.0308098	2.33169e-25	-0.330229	0.0308098	2.29955e-25	-0.0837998	0.032538	0.0101635	-0.0837998	0.032538	0.0101635	-0.079493	0.0325473	0.0147744	-0.0821614	0.0326088	0.0119145	-0.0814937	0.0326116	0.0126282	-0.0812855	0.0326122	0.0128576
cg24435571	3440-7_2	0.354175	0.0304698	2.78812e-29	0.362744	0.0303626	9.8459e-31	0.0860538	0.0324609	0.00816011	0.0860538	0.0324609	0.00816011	0.0836018	0.0324677	0.0101779	0.0791937	0.0325486	0.0151565	0.0810732	0.0325437	0.0129027	0.0810742	0.0325437	0.0129016
cg23073974	5339-49_3	-0.273651	0.0315505	1.83872e-17	-0.276858	0.0315372	7.77318e-18	-0.0690997	0.0328804	0.0358605	-0.0690997	0.0328804	0.0358605	-0.0715769	0.0328651	0.0296632	-0.081796	0.0329233	0.0131507	-0.0801909	0.0329391	0.0150988	-0.0820076	0.0329341	0.0129462
cg02878831	5339-49_3	-0.231204	0.0316996	6.40067e-13	-0.248968	0.031558	8.41321e-15	-0.0849993	0.0324702	0.00899291	-0.0849993	0.0324702	0.00899291	-0.0834756	0.0324768	0.0103134	-0.0915489	0.032524	0.00498283	-0.0812075	0.0325555	0.0127871	-0.0810338	0.0325562	0.0129812
cg25305879	5339-49_3	-0.316772	0.0310693	3.22361e-23	-0.319924	0.0310398	1.1456e-23	-0.0642147	0.0327511	0.0502118	-0.0642147	0.0327511	0.0502118	-0.0691686	0.0327528	0.0349649	-0.0758857	0.0328238	0.0210002	-0.0821694	0.0328269	0.0124811	-0.0817347	0.0328389	0.0129855
cg01107178	3195-50_2	-0.290145	0.03126	1.1292e-19	-0.307784	0.0310859	4.77237e-22	-0.0799411	0.0326039	0.0143927	-0.0844962	0.0330661	0.0107681	-0.0820799	0.0330845	0.0132833	-0.0833419	0.0331464	0.0120964	-0.0824557	0.0331494	0.0130462	-0.0824161	0.033146	0.0130804
cg23819411	5339-49_3	-0.356252	0.0310747	1.63771e-28	-0.361118	0.0310319	2.84177e-29	-0.0682593	0.0333409	0.0409148	-0.0682593	0.0333409	0.0409148	-0.0734458	0.0333304	0.0278053	-0.0856717	0.0333582	0.0103813	-0.0818387	0.0333622	0.0143536	-0.0829565	0.0333644	0.0130845
cg15480367	3485-28_2	0.215031	0.0318431	2.53648e-11	0.207981	0.0318991	1.146e-10	0.208015	0.0318884	1.12261e-10	0.208015	0.0318884	1.12261e-10	0.0771517	0.0324956	0.0177862	0.077593	0.0325622	0.0173747	0.0812273	0.032549	0.0127478	0.0809034	0.0325497	0.0131094
cg10525394	4330-4_2	0.238548	0.0316722	1.17441e-13	0.0288362	0.0325891	0.376469	0.0342582	0.0325824	0.29333	0.0658378	0.0327137	0.0444563	0.0693191	0.0327259	0.0344304	0.0776591	0.0327796	0.0180384	0.0814206	0.0327699	0.0131485	0.0814323	0.0327691	0.0131333
cg21052932	5339-49_3	0.272337	0.0313691	1.70089e-17	0.274628	0.0313508	8.98137e-18	0.0900128	0.0324742	0.00568438	0.087733	0.0333995	0.0087674	0.0835448	0.0334074	0.0125698	0.0888181	0.0334679	0.00810042	0.0822535	0.0334484	0.0141173	0.0831081	0.0334537	0.0131646
cg17387577	2579-17_5	-0.21572	0.0318553	2.24117e-11	-0.217468	0.0318336	1.51181e-11	-0.083673	0.0325022	0.0101945	-0.083673	0.0325022	0.0101945	-0.0811909	0.0325088	0.0126775	-0.0811579	0.032574	0.0128935	-0.0807877	0.0325769	0.0133173	-0.0808823	0.0325772	0.0132108
cg26844213	5339-49_3	0.192121	0.0320719	2.97912e-09	0.217502	0.031904	1.65603e-11	0.0542294	0.0325974	0.0965238	0.0632401	0.0326087	0.0527567	0.0763706	0.0325797	0.01928	0.0792471	0.0326481	0.0153993	0.0808986	0.0326425	0.0133759	0.0809589	0.0326391	0.0132976
cg10458216	5339-49_3	-0.276026	0.0313968	6.94493e-18	-0.288698	0.0312702	1.71714e-19	-0.0807619	0.0325201	0.0131856	-0.0807619	0.0325201	0.0131856	-0.0784416	0.0325216	0.0160571	-0.0810398	0.0325777	0.0130348	-0.0817662	0.0325926	0.0122848	-0.080828	0.0325946	0.0133211
cg27326306	5339-49_3	0.265543	0.0314138	1.07049e-16	0.251207	0.0315372	4.73456e-15	0.0816521	0.0324736	0.0120889	0.0816521	0.0324736	0.0120889	0.0780657	0.0324836	0.0164436	0.0809301	0.0325458	0.0130682	0.0803932	0.0325472	0.0136867	0.0806729	0.0325466	0.0133616
cg16871828	3195-50_2	0.211315	0.032116	7.83689e-11	0.218236	0.0320671	1.79614e-11	0.081669	0.0327118	0.0127094	0.0831882	0.0330267	0.0119447	0.0797501	0.0330388	0.0159815	0.0807666	0.0331119	0.0149098	0.0819941	0.0331106	0.0134534	0.0820741	0.03311	0.0133617
cg05470166	3440-7_2	-0.273201	0.0313615	1.33788e-17	-0.285146	0.0312457	4.24488e-19	-0.0997058	0.0324393	0.00217592	-0.0933313	0.0333691	0.00527101	-0.0818963	0.0334202	0.0144584	-0.0828344	0.033484	0.0135543	-0.0830844	0.0334834	0.013274	-0.0829662	0.0334827	0.0134031
cg11152302	2579-17_5	-0.216023	0.0318877	2.19924e-11	-0.209024	0.0319345	9.74345e-11	-0.0750208	0.0325371	0.0213442	-0.0750208	0.0325371	0.0213442	-0.0746278	0.0325395	0.0220419	-0.0780042	0.0326138	0.0169645	-0.0795648	0.0326111	0.0148797	-0.0807781	0.0326071	0.0134131
cg09108532	3440-7_2	-0.299627	0.0310929	5.05793e-21	-0.302858	0.0310598	1.82841e-21	-0.0883819	0.0324674	0.00660538	-0.0883819	0.0324674	0.00660538	-0.0751872	0.032504	0.0209286	-0.0790633	0.032565	0.0153758	-0.0808988	0.032561	0.0131462	-0.080664	0.0325615	0.0134144
cg17434008	5339-49_3	-0.336727	0.0306882	1.91712e-26	-0.338754	0.0306691	9.35895e-27	-0.0646053	0.0325244	0.0472825	-0.0646053	0.0325244	0.0472825	-0.0696498	0.0325165	0.0324508	-0.082432	0.032553	0.011496	-0.0819765	0.0325472	0.0119444	-0.0806162	0.0325506	0.0134382
cg00256485	5339-49_3	-0.291103	0.0312391	8.15785e-20	-0.291138	0.0312286	7.86358e-20	-0.063275	0.0325876	0.0524732	-0.063275	0.0325876	0.0524732	-0.069792	0.032586	0.0324678	-0.0696424	0.032645	0.0331578	-0.0780284	0.0326106	0.0169199	-0.0807214	0.0326043	0.0134703
cg27423228	5339-49_3	-0.226103	0.0317589	2.15229e-12	-0.22143	0.0317873	6.12569e-12	0.0749909	0.032504	0.0212642	0.0749909	0.032504	0.0212642	0.0747622	0.0325003	0.0216463	0.0740051	0.0325728	0.0233133	0.0800725	0.0325641	0.0141157	0.0806074	0.0325631	0.013484
cg06987468	3195-50_2	0.247226	0.0315712	1.30389e-14	0.260709	0.0314583	3.96005e-16	0.102333	0.032412	0.00164322	0.0973336	0.0328864	0.00315844	0.0798396	0.0328976	0.0154189	0.0818326	0.0329628	0.0132218	0.0815604	0.0329635	0.0135314	0.0815777	0.0329635	0.0135115
cg23636802	3440-7_2	-0.318446	0.0311515	2.57062e-23	-0.318913	0.031151	2.23384e-23	-0.0854018	0.0327393	0.00923935	-0.0854018	0.0327393	0.00923935	-0.0822916	0.0327389	0.0121199	-0.0835491	0.0328006	0.0110206	-0.0811798	0.0328062	0.0135197	-0.0811338	0.0328035	0.0135649
cg00029521	3195-50_2	-0.232519	0.0318399	6.03e-13	-0.237367	0.0317998	1.91353e-13	-0.0585877	0.0326503	0.0730726	-0.0917515	0.0330626	0.00563127	-0.0790737	0.0331413	0.0172374	-0.0839511	0.0332147	0.011655	-0.0824192	0.0332216	0.0132852	-0.0821698	0.0332228	0.013569
cg20566766	5339-49_3	-0.2801	0.0312775	1.77556e-18	-0.279873	0.0312797	1.89618e-18	0.0807359	0.0324754	0.0130889	0.0807359	0.0324754	0.0130889	0.0803236	0.0324765	0.0135632	0.0796162	0.0325475	0.0146218	0.0798517	0.0325469	0.0143309	0.0804324	0.0325454	0.0136354
cg01325271	5339-49_3	-0.228003	0.0317906	1.49937e-12	-0.216783	0.0318838	1.87203e-11	0.0723012	0.0325275	0.0264694	0.0723012	0.0325275	0.0264694	0.0762669	0.0325135	0.0191991	0.0796557	0.0325693	0.0146396	0.080717	0.0325749	0.0133921	0.0805137	0.0325782	0.0136362
cg19676182	5339-49_3	-0.25642	0.0319945	3.40569e-15	-0.253186	0.0320513	8.12145e-15	-0.0751192	0.033067	0.0233377	-0.0751192	0.033067	0.0233377	-0.0715143	0.0330629	0.0308045	-0.0805135	0.0331144	0.0152363	-0.0814846	0.0331334	0.0141085	-0.0818946	0.0331357	0.0136393
cg05945608	5339-49_3	0.233479	0.0317465	4.16919e-13	0.239199	0.0316925	1.04747e-13	0.0666981	0.0325398	0.0406671	0.0666981	0.0325398	0.0406671	0.0814862	0.0325021	0.0123402	0.0927767	0.0325314	0.0044413	0.0803673	0.0325713	0.0137869	0.0804632	0.0325671	0.0136625
cg03172991	3168-8_2	-0.150164	0.0322123	3.58817e-06	-0.169011	0.032113	1.75542e-07	-0.150527	0.0322105	3.39675e-06	-0.210476	0.0318384	6.40841e-11	-0.0693873	0.0324116	0.0325458	-0.0727239	0.0324665	0.0253275	-0.080049	0.0324465	0.0137993	-0.0801585	0.0324462	0.0136699
cg20926353	3449-58_2	-0.230604	0.0318852	9.85478e-13	-0.0894996	0.0326577	0.00625049	-0.110978	0.0325667	0.00068295	-0.0962453	0.0328257	0.00345022	-0.0925125	0.032841	0.00495021	-0.085512	0.0329303	0.00955979	-0.0852287	0.032882	0.00969343	-0.0812642	0.0329094	0.0137159
cg23911970	3440-7_2	-0.324021	0.030824	1.62694e-24	-0.326794	0.0307929	6.23698e-25	-0.0874895	0.0324568	0.00715216	-0.0874895	0.0324568	0.00715216	-0.0805253	0.032476	0.0133292	-0.0829138	0.0325387	0.0109878	-0.0806816	0.0325447	0.0133462	-0.0803583	0.0325456	0.0137225
cg17765025	5451-1_3	0.323916	0.0308864	2.09304e-24	0.0807482	0.03256	0.0133137	0.0840576	0.0325405	0.00994036	0.0840576	0.0325405	0.00994036	0.0834196	0.0325397	0.0105138	0.0834832	0.0326103	0.0106231	0.0813021	0.0326086	0.0128297	0.0804917	0.0326062	0.0137428
cg01674130	3195-50_2	-0.217945	0.031822	1.34263e-11	-0.231843	0.0317116	5.66474e-13	-0.0599906	0.0325272	0.0654506	-0.0885606	0.0328495	0.00714694	-0.0816091	0.0328646	0.0131983	-0.0843599	0.0329351	0.0105844	-0.0822602	0.0329479	0.012711	-0.0813364	0.0329474	0.013743
cg23098068	3440-7_2	0.216776	0.0322298	3.06285e-11	0.217601	0.0322424	2.63458e-11	0.0741069	0.0328458	0.0242918	0.0741069	0.0328458	0.0242918	0.0732048	0.0328494	0.0260884	0.0827247	0.0328901	0.0120673	0.0811647	0.0329027	0.0138145	0.0812013	0.0329002	0.0137648
cg24347562	3514-49_2	-0.221498	0.0319046	7.18674e-12	-0.221509	0.0319038	7.16069e-12	-0.0756119	0.0325755	0.0204934	-0.0756119	0.0325755	0.0204934	-0.0780858	0.0325722	0.0167104	-0.0779913	0.0326426	0.0170804	-0.0782963	0.0326414	0.0166494	-0.0806042	0.0326602	0.0137667
cg15818008	5339-49_3	-0.22434	0.0321401	5.62184e-12	-0.217908	0.0321542	2.18171e-11	-0.0714173	0.0329009	0.030209	-0.0714173	0.0329009	0.030209	-0.0726224	0.0329109	0.027584	-0.0794456	0.0329416	0.0160723	-0.0797589	0.0329209	0.0155955	-0.0812256	0.0329189	0.0137888
cg23814743	2696-87_2	-0.454498	0.0290315	2.86609e-49	0.0663687	0.0325117	0.0414914	0.0691941	0.032506	0.0335418	0.0691941	0.032506	0.0335418	0.0694382	0.0325043	0.0329145	0.071529	0.0325687	0.0283183	0.0803122	0.0325495	0.0137881	0.0803109	0.0325495	0.0137898
cg09478591	5339-49_3	-0.236744	0.0316834	1.80656e-13	-0.230535	0.0317201	7.69497e-13	0.0419042	0.0325838	0.198745	0.069413	0.0361103	0.0549559	0.0751923	0.0361795	0.0380225	0.0791612	0.0363304	0.0296519	0.0881522	0.0364106	0.0157145	0.0899134	0.0364247	0.0137937
cg18144404	3440-7_2	-0.293205	0.0312809	5.11132e-20	-0.297516	0.0312306	1.3441e-20	-0.0922273	0.0325121	0.00465634	-0.0922273	0.0325121	0.00465634	-0.0801477	0.03254	0.0139549	-0.0799132	0.0326116	0.0144502	-0.0807715	0.0326104	0.0134305	-0.0804391	0.0326112	0.0138186
cg04774770	3440-7_2	-0.281277	0.0312663	1.26127e-18	-0.281287	0.0312662	1.25767e-18	-0.0802325	0.0324767	0.01367	-0.0802325	0.0324767	0.01367	-0.0780724	0.0324823	0.0164298	-0.0821863	0.0325407	0.0117123	-0.0801411	0.0325461	0.0139805	-0.0802214	0.0325459	0.0138846
cg19052164	3440-7_2	-0.313346	0.0309409	5.95328e-23	-0.31379	0.0309361	5.14114e-23	-0.0901287	0.0324492	0.00558607	-0.0901287	0.0324492	0.00558607	-0.0824027	0.032471	0.0113174	-0.0815941	0.0325423	0.012333	-0.0803851	0.0325455	0.013691	-0.080203	0.032546	0.0139066
cg03406844	5339-49_3	-0.30997	0.0310423	2.19674e-22	-0.313116	0.0310159	8.03022e-23	-0.0665564	0.0325563	0.0411972	-0.0715698	0.0327645	0.0291844	-0.069992	0.0327686	0.0329444	-0.077578	0.0328301	0.0183331	-0.0801014	0.0327463	0.0146257	-0.0806914	0.0327455	0.013913
cg11384661	5339-49_3	-0.319796	0.0308708	6.88191e-24	-0.321639	0.0308504	3.679e-24	-0.0912309	0.0324459	0.00502902	-0.0912309	0.0324459	0.00502902	-0.0810746	0.0324745	0.0127103	-0.0754312	0.0325581	0.0207284	-0.0784937	0.0325504	0.0160805	-0.0801925	0.032546	0.0139191
cg13051970	3440-7_2	-0.304146	0.0316073	6.04734e-21	-0.305	0.0315957	4.61699e-21	-0.0850527	0.0328799	0.00984132	-0.0850527	0.0328799	0.00984132	-0.081857	0.0328933	0.013003	-0.0822606	0.0329317	0.0126678	-0.0814464	0.0329331	0.0135763	-0.0811556	0.0329362	0.0139221
cg12401918	5339-49_3	-0.242881	0.0316427	4.11995e-14	-0.233513	0.0317173	3.95094e-13	0.0545	0.0325504	0.0944002	0.0591951	0.0328153	0.0715748	0.0620085	0.0328012	0.0590124	0.0729832	0.0328557	0.0265718	0.0797677	0.0328568	0.0153843	0.0809179	0.0328498	0.0139499
cg11028872	5339-49_3	-0.243858	0.0331844	4.66341e-13	-0.240916	0.0332287	9.28131e-13	-0.0726997	0.0344054	0.034886	-0.0726997	0.0344054	0.034886	-0.0717113	0.0344253	0.0375372	-0.0743705	0.0344834	0.0313069	-0.0849664	0.0344468	0.0138356	-0.0848465	0.034446	0.0139673
cg12019801	5339-49_3	-0.344965	0.0306485	1.163e-27	-0.344141	0.0306499	1.52931e-27	-0.070116	0.0325519	0.0314953	-0.070116	0.0325519	0.0314953	-0.0691429	0.0325575	0.0339539	-0.0733858	0.0326205	0.0247004	-0.0796516	0.0325782	0.014671	-0.0802053	0.0325771	0.0139951
cg19937979	3032-11_2	0.343783	0.0305959	1.40437e-27	-0.0685654	0.0325051	0.0351755	-0.0754198	0.032489	0.0204781	-0.0754198	0.032489	0.0204781	-0.0827167	0.0324701	0.0110086	-0.0799818	0.0325466	0.0141724	-0.0801373	0.0325461	0.0139851	-0.0801106	0.0325462	0.014017
cg15835747	3440-7_2	-0.287922	0.0312312	1.92062e-19	-0.288967	0.0312222	1.40962e-19	-0.0854342	0.0324696	0.00864773	-0.0854342	0.0324696	0.00864773	-0.0789219	0.0324907	0.0153247	-0.0794177	0.032559	0.0149051	-0.0800245	0.0325572	0.014153	-0.0801361	0.0325568	0.0140184
cg09745987	5339-49_3	-0.229474	0.032132	1.87222e-12	-0.226387	0.0321147	3.52512e-12	-0.0603635	0.0328926	0.0668026	-0.0603635	0.0328926	0.0668026	-0.0607899	0.0329296	0.0652046	-0.0712354	0.0329767	0.0310178	-0.0808073	0.0329202	0.0142873	-0.0810292	0.03292	0.0140228
cg01032675	3440-7_2	0.34412	0.0307645	2.41714e-27	0.347163	0.0307222	7.71647e-28	0.0955683	0.0325932	0.00344853	0.0955683	0.0325932	0.00344853	0.0841576	0.0326344	0.0100667	0.0795092	0.0327179	0.0152816	0.0804308	0.0327108	0.01412	0.0805106	0.0327103	0.0140236
cg19995654	5339-49_3	-0.233435	0.0317101	3.97618e-13	-0.226271	0.0317687	2.11151e-12	-0.0754094	0.0325462	0.0207187	-0.0754094	0.0325462	0.0207187	-0.0734243	0.0325596	0.0243588	-0.0803044	0.0326285	0.0140284	-0.0795665	0.0326295	0.0149347	-0.0802946	0.0326276	0.0140373
cg24024833	2579-17_5	0.211446	0.0322111	8.70827e-11	0.207506	0.03223	1.94144e-10	0.0791721	0.0328474	0.0161344	0.0791721	0.0328474	0.0161344	0.0782161	0.0328535	0.0174795	0.0807207	0.0329438	0.0144612	0.0813111	0.0329371	0.0137426	0.0810594	0.0329388	0.0140416
cg24737761	5339-49_3	-0.329886	0.0307579	2.11496e-25	-0.337999	0.0306642	1.16816e-26	-0.056191	0.0325303	0.0844334	-0.056191	0.0325303	0.0844334	-0.0652275	0.0325124	0.0451166	-0.0739701	0.0325617	0.0233309	-0.0788896	0.0325494	0.015552	-0.080044	0.0325464	0.0140972
cg00243854	3440-7_2	-0.224082	0.0317532	3.29663e-12	-0.224597	0.0317494	2.93354e-12	-0.0760323	0.0324874	0.0194732	-0.0760323	0.0324874	0.0194732	-0.0755967	0.0324885	0.0201833	-0.0821938	0.0325407	0.0117045	-0.0805017	0.0325452	0.0135544	-0.0800379	0.0325464	0.0141046
cg01138839	3440-7_2	0.231648	0.0318543	7.47621e-13	0.237833	0.0318055	1.73917e-13	-0.0629929	0.0326864	0.0542591	-0.0629929	0.0326864	0.0542591	-0.0761174	0.0326561	0.0199717	-0.0821037	0.0326995	0.0122124	-0.080402	0.0327055	0.0141383	-0.0804146	0.0327052	0.0141224
cg00908766	4992-49_1	0.402523	0.0298772	6.07944e-38	0.405618	0.0298296	1.46203e-38	0.408997	0.0297871	3.19249e-39	0.0965743	0.0375351	0.0102844	0.0920913	0.0375265	0.0143625	0.0913275	0.0376365	0.0154882	0.0895871	0.0376573	0.0176204	0.0926574	0.037667	0.0141326
cg01110839	5339-49_3	-0.253419	0.0315955	3.10945e-15	-0.254474	0.0315784	2.33111e-15	0.0861241	0.0325716	0.00832614	0.0861241	0.0325716	0.00832614	0.0918689	0.0325463	0.00486225	0.0781413	0.0326529	0.016903	0.0812223	0.0326403	0.0130045	0.080213	0.0326424	0.0141777
cg00170295	3440-7_2	-0.284808	0.0312709	4.94244e-19	-0.283972	0.0312761	6.27655e-19	-0.086491	0.0325122	0.00794094	-0.086491	0.0325122	0.00794094	-0.0778668	0.0325439	0.0169218	-0.0793947	0.0326079	0.0150846	-0.0802133	0.0326085	0.0140779	-0.0800681	0.0326091	0.0142542
cg14326354	3195-50_2	-0.23051	0.0317359	7.93027e-13	-0.241108	0.0316704	6.51853e-14	-0.067343	0.032541	0.0387741	-0.0916736	0.0329437	0.00550099	-0.0793599	0.0329621	0.0162539	-0.081603	0.033031	0.0136741	-0.081291	0.0330328	0.0140423	-0.0811121	0.033034	0.0142576
cg01840419	5339-49_3	-0.275178	0.0313239	7.28648e-18	-0.264879	0.031418	1.27617e-16	0.0571139	0.0325286	0.0794461	0.0571139	0.0325286	0.0794461	0.0577063	0.0325275	0.0763731	0.063876	0.0325845	0.0502541	0.0791374	0.0325488	0.015229	0.0798309	0.0325469	0.0143564
cg20116800	5339-49_3	-0.240302	0.0316267	7.24932e-14	-0.252385	0.0315278	3.50129e-15	-0.0743608	0.0324915	0.022322	-0.0743608	0.0324915	0.022322	-0.0811942	0.0324741	0.0125789	-0.0699137	0.0325713	0.0320905	-0.0797516	0.0325471	0.0144538	-0.0798293	0.0325469	0.0143583
cg16463452	5339-49_3	-0.327901	0.030879	5.9482e-25	-0.322885	0.0309264	3.2406e-24	-0.078342	0.0325548	0.0163003	-0.0819481	0.0325453	0.011969	-0.0848702	0.0325395	0.00924626	-0.0784471	0.0326303	0.0164057	-0.082412	0.0326525	0.0117707	-0.0800932	0.0326581	0.0143699
cg02381853	5339-49_3	-0.268665	0.0313838	4.51934e-17	-0.274044	0.0313344	1.00497e-17	-0.0808314	0.0324751	0.0129811	-0.0836841	0.0324675	0.0101035	-0.0809584	0.0324748	0.012839	-0.0786474	0.03255	0.0158735	-0.0786333	0.0325501	0.0158923	-0.079812	0.032547	0.0143796
cg09684160	3440-7_2	-0.308045	0.0311342	5.09513e-22	-0.309056	0.0311343	3.79904e-22	-0.0852866	0.0326374	0.00911523	-0.0852866	0.0326374	0.00911523	-0.0817974	0.032665	0.0124446	-0.0778221	0.0327541	0.0177053	-0.0807158	0.0327468	0.0138868	-0.080307	0.0327486	0.0143803
cg20054248	5339-49_3	-0.247892	0.0315648	1.0992e-14	-0.25867	0.0314729	6.75849e-16	0.0818356	0.0324725	0.0118947	0.0818356	0.0324725	0.0118947	0.0798178	0.0324778	0.0141657	0.077828	0.0325521	0.0170047	0.0784033	0.0325506	0.0162033	0.079804	0.032547	0.0143894
cg02015053	3708-62_1	-0.224109	0.0318053	3.5495e-12	-0.0549862	0.0325721	0.0917158	-0.0709168	0.0325464	0.0295829	-0.0709168	0.0325464	0.0295829	-0.0754948	0.0325465	0.0205761	-0.0813419	0.0326033	0.0127706	-0.0796321	0.0326149	0.0148069	-0.0799654	0.0326134	0.0143912
cg07409200	5339-49_3	-0.26526	0.0315759	1.64654e-16	-0.261083	0.0316176	5.07339e-16	0.0649892	0.032679	0.0470253	0.0649892	0.032679	0.0470253	0.0780298	0.0326456	0.0170371	0.0815756	0.032704	0.0127919	0.0798781	0.0327015	0.0147661	0.0801541	0.0326977	0.0144152
cg08031024	3440-7_2	-0.285925	0.0312976	3.8938e-19	-0.289362	0.0312676	1.41392e-19	-0.087242	0.0325106	0.00741356	-0.087242	0.0325106	0.00741356	-0.0811426	0.0325375	0.0128083	-0.0829696	0.0326047	0.0110961	-0.0800582	0.0326178	0.0142917	-0.0798842	0.032621	0.0145133
cg07608052	5339-49_3	-0.331444	0.0308563	1.82589e-25	-0.336187	0.0308034	3.42529e-26	-0.0633954	0.0326334	0.0523569	-0.0633954	0.0326334	0.0523569	-0.0715703	0.0326288	0.0285182	-0.0758916	0.0326922	0.0204796	-0.0791008	0.032707	0.0157762	-0.0800865	0.0327126	0.0145405
cg26723054	3440-7_2	0.334976	0.0307711	4.46573e-26	0.339545	0.0307147	8.53349e-27	0.0942385	0.0325063	0.00382952	0.0942385	0.0325063	0.00382952	0.0837217	0.0325369	0.0102305	0.0827716	0.0326231	0.0113351	0.079907	0.0326361	0.0145306	0.0798851	0.0326364	0.0145584
cg09948350	5339-49_3	-0.343088	0.0306129	1.8897e-27	-0.34796	0.0305522	3.05561e-28	-0.0785778	0.032506	0.0158242	-0.0785778	0.032506	0.0158242	-0.0753926	0.0325103	0.0206066	-0.0818007	0.0325663	0.0121784	-0.0789832	0.0325756	0.0155132	-0.0797118	0.032574	0.014584
cg07971790	3440-7_2	-0.268381	0.0313864	4.8888e-17	-0.270537	0.0313668	2.68853e-17	-0.0880841	0.0324551	0.00676844	-0.0880841	0.0324551	0.00676844	-0.08086	0.0324751	0.012949	-0.0782077	0.0325511	0.016472	-0.0795626	0.0325476	0.0146887	-0.0796298	0.0325475	0.0146048
cg18486231	4874-3_1	0.257443	0.0318505	1.95433e-15	0.266813	0.0317288	1.53558e-16	0.261855	0.031764	5.63453e-16	0.0925401	0.0375966	0.0140588	0.0925365	0.0376045	0.0140827	0.0930016	0.0376955	0.0138366	0.0924329	0.0377081	0.0144586	0.0923418	0.0377305	0.0146133
cg17839366	5339-49_3	-0.243048	0.0316048	3.69022e-14	-0.238913	0.0316382	1.01635e-13	0.0715426	0.0324983	0.0279475	0.0715426	0.0324983	0.0279475	0.0761327	0.0324872	0.0193126	0.0801866	0.032546	0.0139261	0.0781653	0.0325513	0.0165308	0.0796191	0.0325475	0.0146181
cg24931632	3195-50_2	0.252809	0.0315293	3.17365e-15	0.263005	0.0314379	2.1402e-16	0.0963162	0.0324351	0.00305858	0.092756	0.0326923	0.00465054	0.080299	0.0327759	0.0144736	0.081363	0.0328389	0.013405	0.0811107	0.0328388	0.0136941	0.0803248	0.032837	0.0146259
cg16162590	5339-49_3	0.30666	0.0310119	5.27285e-22	0.299801	0.0310831	4.66443e-21	0.0485736	0.0325433	0.135881	0.0737993	0.0324929	0.0233572	0.0723147	0.0324965	0.0262965	0.0801031	0.0325462	0.0140261	0.078349	0.0325508	0.0162775	0.0796114	0.0325475	0.0146277
cg13456688	3440-7_2	-0.290105	0.0311806	9.20899e-20	-0.288772	0.0311937	1.37532e-19	-0.0861676	0.0324606	0.00807578	-0.0861676	0.0324606	0.00807578	-0.0818461	0.0324724	0.0118838	-0.080772	0.0325445	0.0132426	-0.079487	0.0325478	0.0147834	-0.0795677	0.0325476	0.0146822
cg04340258	2579-17_5	-0.21849	0.0318231	1.20044e-11	-0.218358	0.0318248	1.23711e-11	-0.0662213	0.0325561	0.0422251	-0.0662213	0.0325561	0.0422251	-0.0662174	0.032558	0.0422492	-0.079862	0.0326168	0.0145281	-0.0808124	0.0326125	0.0133892	-0.0797013	0.0326101	0.0147065
cg06740950	5339-49_3	-0.317947	0.0309234	1.42822e-23	-0.311555	0.0309925	1.18864e-22	-0.0888844	0.032484	0.00633144	-0.0888844	0.032484	0.00633144	-0.0805957	0.0325063	0.0133352	-0.0812585	0.0325753	0.0127855	-0.0791941	0.0325795	0.0152527	-0.0795627	0.0325788	0.0147836
cg02889001	2579-17_5	-0.213911	0.0318276	3.12326e-11	-0.213262	0.0318322	3.59176e-11	-0.0718511	0.0324975	0.0272775	-0.0718511	0.0324975	0.0272775	-0.0714266	0.0324985	0.0282031	-0.0790318	0.032549	0.015366	-0.0795001	0.0325478	0.014767	-0.0794633	0.0325479	0.0148133
cg23969311	3440-7_2	0.343086	0.030676	2.369e-27	0.345762	0.0306479	8.94463e-28	0.0878425	0.0324563	0.00692314	0.0878425	0.0324563	0.00692314	0.0857481	0.0324635	0.00839408	0.079234	0.0325506	0.0151116	0.0796235	0.0325503	0.0146215	0.0794499	0.0325508	0.014839
cg21913632	5339-49_3	0.266057	0.0315858	1.38197e-16	0.253979	0.0316949	3.34464e-15	0.0610887	0.0327645	0.0625704	0.0657118	0.0327742	0.0452554	0.0593672	0.0327861	0.0705053	0.0688423	0.0328445	0.0363542	0.0780209	0.0327896	0.0175416	0.0799262	0.032791	0.0149799
cg11334709	5339-49_3	-0.325777	0.0308043	8.87473e-25	-0.325698	0.0308052	9.11961e-25	-0.0664122	0.0325098	0.0413467	-0.0664122	0.0325098	0.0413467	-0.074503	0.0324912	0.0220664	-0.0802152	0.0325459	0.0138919	-0.0792695	0.0325484	0.0150594	-0.0792979	0.0325483	0.015023
cg18854666	5339-49_3	-0.285111	0.0312294	4.09371e-19	-0.277731	0.0313	3.5161e-18	-0.0529117	0.0325361	0.104232	-0.0529117	0.0325361	0.104232	-0.055026	0.0325324	0.0910872	-0.0621898	0.032588	0.0566486	-0.0782168	0.0325511	0.0164594	-0.0792824	0.0325484	0.0150429
cg14144728	3195-50_2	-0.241274	0.0316192	5.71231e-14	-0.24643	0.031577	1.5887e-14	-0.084286	0.0324658	0.00957443	-0.0795149	0.0327743	0.0154519	-0.0734045	0.0327976	0.0254526	-0.0793201	0.0328518	0.0159525	-0.0794515	0.0328514	0.0157782	-0.0800036	0.0328491	0.0150614
cg14055887	3440-7_2	-0.302341	0.0311344	2.61168e-21	-0.307122	0.0310872	5.75251e-22	-0.0806415	0.032518	0.0133159	-0.0806415	0.032518	0.0133159	-0.0777834	0.0325238	0.0169717	-0.0773018	0.0325932	0.0179072	-0.0790091	0.032592	0.0155313	-0.0793478	0.0325913	0.0150929
cg13753460	3440-7_2	-0.294485	0.0311355	2.42291e-20	-0.294992	0.0311305	2.07379e-20	-0.0811936	0.0324814	0.0125993	-0.0811936	0.0324814	0.0125993	-0.0768207	0.0324951	0.0182776	-0.0783917	0.0325612	0.0162538	-0.0794164	0.0325584	0.0149045	-0.0792578	0.0325587	0.0151065
cg20390711	2575-5_5	0.221395	0.031782	6.12703e-12	0.081569	0.0325207	0.0123018	0.0868672	0.0325095	0.00766944	0.0868672	0.0325095	0.00766944	0.0813507	0.0325285	0.012557	0.0832856	0.032596	0.0107735	0.0795133	0.0325845	0.0148633	0.0793184	0.0325848	0.0151105
cg18773591	3440-7_2	-0.235135	0.0317546	2.92283e-13	-0.233495	0.0317633	4.27695e-13	-0.0825184	0.0325444	0.0113879	-0.0825184	0.0325444	0.0113879	-0.0791305	0.0325598	0.0152724	-0.0803003	0.0326345	0.0140509	-0.0794756	0.0326356	0.0150679	-0.0794366	0.0326354	0.0151171
cg25663892	3440-7_2	-0.281016	0.03155	2.72227e-18	-0.284076	0.0315236	1.13801e-18	-0.0812107	0.032707	0.0132051	-0.0812107	0.032707	0.0132051	-0.0760167	0.0327028	0.0203156	-0.0784004	0.0327533	0.01688	-0.0795532	0.0327513	0.0153301	-0.0796581	0.0327513	0.015196
cg21936280	3440-7_2	0.346662	0.0307428	9.79737e-28	0.346012	0.0307505	1.24464e-27	0.0943133	0.0325798	0.00388208	0.0943133	0.0325798	0.00388208	0.0845212	0.0326065	0.0096869	0.0775946	0.032698	0.0178438	0.0794419	0.0326979	0.0153056	0.0795258	0.0326975	0.015197
cg12770539	5339-49_3	-0.307224	0.0310275	4.69087e-22	-0.299652	0.0311126	5.28918e-21	-0.0827283	0.0324936	0.0110553	-0.0827283	0.0324936	0.0110553	-0.072601	0.0325156	0.0257966	-0.0786005	0.0325691	0.0159978	-0.0778162	0.0325732	0.017093	-0.0791991	0.0325694	0.0152145
cg09624565	5339-49_3	-0.253323	0.031519	2.74066e-15	-0.259598	0.0314647	5.28179e-16	0.0788006	0.0324804	0.0154492	0.0788006	0.0324804	0.0154492	0.0712796	0.0324989	0.0285299	0.0782987	0.0325509	0.0163465	0.07931	0.0325483	0.0150076	0.0791487	0.0325487	0.0152145
cg25642069	5339-49_3	-0.24293	0.0316291	3.97572e-14	-0.24346	0.0316185	3.44947e-14	0.0897161	0.0324698	0.00583821	0.0897161	0.0324698	0.00583821	0.0877001	0.0324728	0.00704343	0.0873568	0.0325422	0.00739439	0.0787534	0.0325658	0.0157841	0.0791748	0.0325643	0.0152304
cg19563510	5339-49_3	-0.240742	0.0316414	6.73368e-14	-0.256501	0.0315064	1.23719e-15	-0.0502534	0.0325614	0.123084	-0.0502534	0.0325614	0.123084	-0.0677838	0.0325243	0.0374211	-0.0744161	0.0325733	0.022561	-0.0778581	0.0325727	0.0170323	-0.0791736	0.0325665	0.0152385
cg09501509	5339-49_3	-0.343204	0.0306028	1.73977e-27	-0.344344	0.0305892	1.14087e-27	-0.0779334	0.0324827	0.0166229	-0.0779334	0.0324827	0.0166229	-0.0896641	0.0324505	0.00583707	-0.0858379	0.0325306	0.00846098	-0.0801144	0.0325462	0.0140125	-0.0791291	0.0325488	0.0152398
cg05248321	3440-7_2	0.217552	0.031817	1.4481e-11	0.218115	0.0318107	1.27566e-11	0.06667	0.0325239	0.0406532	0.0920285	0.0335986	0.00628858	0.0781526	0.033661	0.0204781	0.086429	0.033749	0.0106089	0.0821984	0.0337691	0.0151305	0.0820894	0.0337672	0.0152593
cg23251200	3440-7_2	-0.326609	0.030795	6.64943e-25	-0.329429	0.0307631	2.48387e-25	-0.0843393	0.0324657	0.00952878	-0.0843393	0.0324657	0.00952878	-0.0721122	0.0324969	0.0267213	-0.0805327	0.0325451	0.0135183	-0.0790472	0.032549	0.0153459	-0.0790918	0.0325489	0.0152881
cg23744638	3168-8_2	-0.184414	0.0320806	1.21778e-08	-0.192311	0.0320343	2.76214e-09	-0.169762	0.0321781	1.6432e-07	-0.254792	0.0319355	4.38362e-15	-0.0707761	0.0329114	0.0317747	-0.0828403	0.0329481	0.0120981	-0.0775369	0.0329584	0.0188545	-0.0800737	0.0329609	0.0153166
cg13429260	5339-49_3	-0.230383	0.0322923	1.98947e-12	-0.230147	0.032303	2.12648e-12	-0.0521289	0.0332363	0.117129	-0.0521289	0.0332363	0.117129	-0.0651155	0.0332556	0.0505325	-0.073568	0.0333612	0.0276916	-0.0801966	0.0333756	0.0164686	-0.0810892	0.0333939	0.0153658
cg17087974	3195-50_2	0.203692	0.0318987	2.67733e-10	0.210326	0.0318529	6.72027e-11	0.076356	0.0324866	0.0189596	0.0896326	0.0329359	0.00662269	0.0794101	0.0329643	0.0161928	0.0810156	0.0330317	0.0143658	0.0792491	0.0330385	0.0166528	0.0802102	0.0330363	0.0153763
cg27346707	3440-7_2	0.334976	0.0308812	6.62794e-26	0.340209	0.0308205	1.02177e-26	0.0953038	0.0325198	0.00346484	0.0953038	0.0325198	0.00346484	0.0765483	0.0325889	0.0190356	0.0762456	0.032657	0.0197687	0.0774707	0.0326601	0.0178929	0.079282	0.0326584	0.015387
cg11095743	5339-49_3	-0.274985	0.0314714	1.07921e-17	-0.271684	0.0314906	2.64594e-17	0.0595292	0.0326453	0.068543	0.0595292	0.0326453	0.068543	0.0696558	0.0326288	0.033036	0.0735639	0.0326954	0.0246822	0.0758752	0.0326737	0.0204355	0.0792864	0.0326657	0.0154034
cg13736811	5339-49_3	-0.330329	0.0308193	2.27051e-25	-0.325788	0.0308814	1.14073e-24	-0.0778475	0.0325278	0.0168945	-0.0778475	0.0325278	0.0168945	-0.0759555	0.0325246	0.0197357	-0.0769332	0.0325942	0.0184627	-0.0809829	0.0325902	0.0131329	-0.0790883	0.0325957	0.0154397
cg18511546	3440-7_2	-0.262182	0.0314413	2.64621e-16	-0.270416	0.0313674	2.7817e-17	-0.208259	0.0318685	1.04099e-10	-0.0845532	0.0342527	0.0137623	-0.0824162	0.0342293	0.0162612	-0.0835452	0.0342902	0.0150377	-0.0833118	0.0342781	0.0152849	-0.0830789	0.0342784	0.0155729
cg18172358	3440-7_2	-0.295299	0.0311536	2.04421e-20	-0.293353	0.0311758	3.73612e-20	-0.0796144	0.0325176	0.014534	-0.0796144	0.0325176	0.014534	-0.0769127	0.0325328	0.0182743	-0.078037	0.032602	0.0168795	-0.0789749	0.0326015	0.0156069	-0.0789752	0.0326013	0.0156057
cg11554335	3514-49_2	-0.219748	0.0317854	8.71176e-12	-0.219938	0.031784	8.35128e-12	-0.0707178	0.0325002	0.0298093	-0.0824091	0.0328471	0.0122829	-0.0783743	0.0328592	0.0172737	-0.0763278	0.0329343	0.0206921	-0.0779133	0.0329318	0.018194	-0.0798333	0.0329614	0.0156278
cg15159104	3440-7_2	0.219925	0.0318906	9.80491e-12	0.223636	0.0318687	4.32871e-12	-0.0650429	0.0325899	0.0462442	-0.0650429	0.0325899	0.0462442	-0.081745	0.0325417	0.0121716	-0.076793	0.0326221	0.0187779	-0.0789667	0.0326163	0.0156643	-0.0789776	0.0326166	0.0156506
cg21685770	5339-49_3	-0.346525	0.0306304	6.58593e-28	-0.345923	0.0306394	8.28967e-28	-0.0733611	0.0325487	0.0244334	-0.0733611	0.0325487	0.0244334	-0.0774341	0.0325406	0.0175297	-0.0860024	0.0325845	0.00844444	-0.0797247	0.0325954	0.0146329	-0.07893	0.0325975	0.0156522
cg23016734	3195-50_2	0.235489	0.0316911	2.43013e-13	0.252746	0.0315603	3.43182e-15	0.0847875	0.0325122	0.00925575	0.0969568	0.032884	0.00327489	0.0786635	0.0329427	0.0171473	0.0777665	0.0330172	0.0187171	0.0796201	0.0330114	0.0160664	0.0799275	0.0330087	0.0156547
cg17078629	3440-7_2	-0.299288	0.0311161	5.9626e-21	-0.300042	0.0311061	4.67985e-21	-0.0916614	0.0324687	0.0048572	-0.0916614	0.0324687	0.0048572	-0.0806848	0.0325061	0.0132337	-0.081354	0.0325749	0.0126805	-0.0791607	0.0325786	0.0152931	-0.0788681	0.0325792	0.0156758
cg13973985	5339-49_3	-0.290609	0.0315176	1.93672e-19	-0.294048	0.0315008	7.26947e-20	-0.0802127	0.0328839	0.0149034	-0.0802127	0.0328839	0.0149034	-0.0734039	0.0329195	0.0259991	-0.0755557	0.0329626	0.0221202	-0.081131	0.0329472	0.0139806	-0.0797546	0.0329487	0.0156882
cg18315960	3195-50_2	0.244734	0.031591	2.42795e-14	0.260136	0.03146	4.57728e-16	0.0916377	0.0324447	0.00483645	0.0900731	0.0328087	0.00616131	0.0775459	0.0328501	0.0184531	0.0783402	0.0329356	0.0175829	0.0786893	0.0329346	0.0170838	0.0796893	0.0329305	0.0157174
cg01261013	3514-49_2	-0.227019	0.0317311	1.68691e-12	-0.226714	0.0317334	1.80925e-12	-0.0653736	0.0325121	0.0446367	-0.0653736	0.0325121	0.0446367	-0.0657871	0.0325112	0.0433013	-0.0722509	0.0325658	0.0267518	-0.0720188	0.0325664	0.0272455	-0.0787446	0.0325498	0.0157438
cg02538772	5339-49_3	0.336747	0.030698	1.97196e-26	0.326937	0.0308167	6.47334e-25	0.0981828	0.0324506	0.00254883	0.0981828	0.0324506	0.00254883	0.0880906	0.0324839	0.00681337	0.0828894	0.0325782	0.0111086	0.0786401	0.0325929	0.0160216	0.0788439	0.0325919	0.0157475
cg17789193	5339-49_3	-0.3023	0.0336889	1.9168e-18	-0.302626	0.0336973	1.80254e-18	-0.0680991	0.0351068	0.0527488	-0.0680991	0.0351068	0.0527488	-0.0708585	0.0350831	0.0437344	-0.0798925	0.0351546	0.0233084	-0.0840065	0.0351871	0.0171927	-0.0850575	0.0351886	0.0158584
cg17875988	3195-50_2	-0.25977	0.0315107	5.58116e-16	-0.25233	0.0315765	3.90626e-15	-0.0882528	0.032483	0.00671101	-0.0870605	0.0331088	0.0086934	-0.0784416	0.0331272	0.0180962	-0.0804812	0.0331979	0.0155316	-0.0808177	0.0331973	0.0151044	-0.0802049	0.0331998	0.0158947
cg05944661	3195-50_2	-0.232204	0.0317743	5.80054e-13	-0.237583	0.0317404	1.64429e-13	-0.0563955	0.032613	0.0840961	-0.0930214	0.0329454	0.00485303	-0.081787	0.0329434	0.0132186	-0.0812917	0.0330121	0.0139814	-0.0805617	0.0330084	0.0148502	-0.0796537	0.0330087	0.0160129
cg22095604	3440-7_2	0.338425	0.0306592	1.00086e-26	0.346582	0.0305623	4.95841e-28	0.0987963	0.0324224	0.0023745	0.0987963	0.0324224	0.0023745	0.079643	0.0324783	0.0143794	0.0764666	0.0325556	0.0190405	0.0782345	0.0325511	0.0164349	0.0785066	0.0325504	0.016063
cg07851290	5339-49_3	-0.23432	0.0316939	3.17226e-13	-0.235604	0.0316798	2.32151e-13	0.0784349	0.0325171	0.0160513	0.0728494	0.0330533	0.0277766	0.0750058	0.0330501	0.0234763	0.0782505	0.0331103	0.0183241	0.0805551	0.0331544	0.0153069	0.0799416	0.033157	0.016109
cg07425597	3440-7_2	-0.323939	0.0308249	1.67381e-24	-0.327039	0.0307901	5.72587e-25	-0.0426475	0.0325521	0.190471	-0.099929	0.0359993	0.00564084	-0.0881907	0.0360842	0.0147504	-0.0889158	0.0362387	0.0143673	-0.0888187	0.0362261	0.0144399	-0.0873961	0.0362383	0.016115
cg15507486	3440-7_2	-0.29323	0.0314204	7.45144e-20	-0.293863	0.0314115	6.12044e-20	-0.0908956	0.0327595	0.00563778	-0.0908956	0.0327595	0.00563778	-0.0833121	0.0327788	0.0111955	-0.0802354	0.032862	0.0148102	-0.0789085	0.0328669	0.0165543	-0.0792154	0.0328672	0.0161404
cg06498267	3440-7_2	0.339679	0.0307083	8.05253e-27	0.342954	0.0306655	2.39857e-27	0.0909615	0.0325217	0.00526427	0.0909615	0.0325217	0.00526427	0.0773818	0.0325529	0.0176485	0.0765749	0.0326146	0.0190885	0.0778431	0.0326149	0.0171967	0.0785717	0.032613	0.0161794
cg00154846	3707-12_2	-0.214351	0.0318369	2.8917e-11	-0.109624	0.0323903	0.00074262	-0.0948655	0.0324411	0.00353586	-0.0948655	0.0324411	0.00353586	-0.0687466	0.0325159	0.034757	-0.0731358	0.0325746	0.0249891	-0.0789104	0.0325582	0.0155529	-0.0784369	0.0325597	0.0161874
cg16389345	5339-49_3	-0.268221	0.0314011	5.27381e-17	-0.268604	0.0313922	4.689e-17	0.0717858	0.0325205	0.0275268	0.0717858	0.0325205	0.0275268	0.0624375	0.032536	0.0552835	0.0697371	0.0325905	0.0326291	0.0764728	0.0325766	0.0191084	0.0784612	0.0325717	0.0161941
cg10050661	3440-7_2	0.247045	0.0316793	1.68238e-14	0.248728	0.0316613	1.09491e-14	0.0791908	0.0326228	0.015394	0.0791908	0.0326228	0.015394	0.0707719	0.032658	0.0304837	0.0778851	0.032712	0.0174705	0.0788806	0.0327146	0.0160956	0.0787974	0.0327137	0.0162044
cg16928487	3514-49_2	-0.226147	0.0317377	2.06008e-12	-0.22514	0.0317453	2.59273e-12	-0.0781839	0.032482	0.0162762	-0.0781839	0.032482	0.0162762	-0.0777783	0.0324831	0.016841	-0.0796131	0.0325475	0.0146256	-0.0788184	0.0325496	0.0156459	-0.0783909	0.0325507	0.0162203
cg21448513	3440-7_2	-0.296583	0.0311241	1.30542e-20	-0.298914	0.0310993	6.30721e-21	-0.102062	0.0324325	0.00170203	-0.102062	0.0324325	0.00170203	-0.079801	0.0324971	0.0142439	-0.0787046	0.0325686	0.0158575	-0.0784358	0.0325707	0.0162251	-0.0784327	0.0325708	0.0162296
cg01477971	5339-49_3	-0.294092	0.0332781	5.84568e-18	-0.293644	0.0333029	6.88619e-18	-0.0652283	0.0350991	0.0634684	-0.0652283	0.0350991	0.0634684	-0.0660467	0.0350846	0.0601208	-0.0739001	0.0350607	0.035353	-0.0812657	0.0350855	0.0207919	-0.0844336	0.0350746	0.0162925
cg25140190	5339-49_3	-0.294054	0.0311794	3.07607e-20	-0.289052	0.0312357	1.4225e-19	-0.0718467	0.0325523	0.0275467	-0.0718467	0.0325523	0.0275467	-0.0655182	0.0325674	0.0445285	-0.0778591	0.0325972	0.0171136	-0.076986	0.0326003	0.0184045	-0.078449	0.0325971	0.0162937
cg00582663	2579-17_5	-0.224423	0.0317602	3.10089e-12	-0.225613	0.0317554	2.38057e-12	-0.0915012	0.0324712	0.00493497	-0.0915012	0.0324712	0.00493497	-0.0901801	0.032474	0.00559544	-0.0762477	0.0325905	0.0195153	-0.0767325	0.0325902	0.0187552	-0.0784136	0.0325853	0.0163031
cg00871371	5339-49_3	0.211788	0.0318427	4.92506e-11	0.206024	0.0318828	1.65561e-10	0.0660563	0.0325106	0.0424502	0.0660563	0.0325106	0.0424502	0.0682785	0.0325057	0.0359495	0.0812615	0.0325432	0.0126941	0.0780845	0.0325515	0.0166432	0.0783219	0.0325509	0.0163147
cg01360627	3195-50_2	-0.2181	0.0319415	1.5481e-11	-0.22595	0.0318913	2.73659e-12	-0.0430338	0.032669	0.188072	-0.10045	0.0325721	0.00210416	-0.0828033	0.0326093	0.0112736	-0.0817666	0.0326884	0.0125452	-0.0792286	0.0326941	0.0155731	-0.0786386	0.0326966	0.0163666
cg24943066	3440-7_2	-0.30391	0.0310655	1.37129e-21	-0.303893	0.0310682	1.38903e-21	-0.0874905	0.0324842	0.00720031	-0.0874905	0.0324842	0.00720031	-0.0802546	0.0325106	0.0137424	-0.0798948	0.032588	0.0144015	-0.0785848	0.0325897	0.0160859	-0.0783745	0.0325902	0.0163726
cg11955727	3026-5_2	0.372333	0.0302436	2.11701e-32	-0.0755458	0.0324894	0.0202708	-0.062315	0.0325184	0.0556296	-0.062315	0.0325184	0.0556296	-0.0608927	0.0325213	0.0614617	-0.0604572	0.0325915	0.0639102	-0.0787078	0.0325498	0.0157929	-0.0782444	0.032551	0.0164214
cg23820828	3440-7_2	0.349581	0.0306423	2.54394e-28	0.350614	0.0306262	1.70234e-28	0.0822969	0.0325443	0.0116097	0.0822969	0.0325443	0.0116097	0.0752205	0.0325588	0.0210881	0.0812997	0.0326055	0.0128238	0.0791413	0.0326077	0.0154095	0.0783756	0.0326113	0.0164411
cg16151538	5339-49_3	-0.228662	0.0317215	1.16197e-12	-0.226888	0.0317363	1.75256e-12	0.0874706	0.0324589	0.00716843	0.0874706	0.0324589	0.00716843	0.080521	0.0324766	0.0133365	0.0758034	0.0325583	0.0201119	0.0778253	0.0325537	0.0170141	0.078225	0.0325522	0.0164521
cg03950000	5339-49_3	0.221698	0.031771	5.64036e-12	0.207501	0.0318726	1.21754e-10	0.0550376	0.0325324	0.0910185	0.0550376	0.0325324	0.0910185	0.0590928	0.0325248	0.0695574	0.0677276	0.0325762	0.0378838	0.0776105	0.0325527	0.0173165	0.0782012	0.0325512	0.016481
cg09663059	2953-31_2	-0.424504	0.0297739	7.70505e-42	0.0669838	0.0327139	0.0408849	0.071802	0.0326932	0.0283228	0.071802	0.0326932	0.0283228	0.0793377	0.0326845	0.0153982	0.0808488	0.0327482	0.0137372	0.0787226	0.032765	0.0164741	0.0786999	0.0327651	0.0165054
cg06107293	5339-49_3	-0.353303	0.03062	6.76224e-29	-0.348662	0.0306834	3.97934e-28	-0.0778834	0.0326758	0.0173458	-0.0778834	0.0326758	0.0173458	-0.0725216	0.0326935	0.0267779	-0.0729045	0.0327488	0.0262404	-0.0789449	0.0327267	0.0160462	-0.0786101	0.0327292	0.0165073
cg11525409	3514-49_2	-0.224027	0.0317672	3.41697e-12	-0.226163	0.0317492	2.09614e-12	-0.0768375	0.0324969	0.0182592	-0.0768375	0.0324969	0.0182592	-0.0759304	0.0325004	0.0196859	-0.0737658	0.0325752	0.0237734	-0.0738723	0.0325749	0.023571	-0.0781865	0.0325629	0.0165409
cg14377681	2579-17_5	-0.208742	0.031878	9.57723e-11	-0.210013	0.0318692	7.3285e-11	-0.0550522	0.0325468	0.0910773	-0.0550522	0.0325468	0.0910773	-0.0544044	0.0325489	0.0949625	-0.0773231	0.0325837	0.0178429	-0.0781405	0.0325823	0.0166688	-0.0782165	0.0325821	0.0165628
cg11751101	3485-28_2	-0.229717	0.0317211	9.20296e-13	-0.220379	0.0317891	7.67057e-12	-0.201049	0.031923	4.62311e-10	-0.202537	0.031913	3.41899e-10	-0.0815246	0.0324846	0.0122524	-0.0806229	0.0325566	0.0134472	-0.0781851	0.0325589	0.0165291	-0.0781581	0.0325589	0.0165663
cg15030789	5339-49_3	-0.218488	0.0319434	1.43279e-11	-0.219795	0.0319304	1.07062e-11	0.0446393	0.0327333	0.172983	0.0833083	0.0361031	0.0212945	0.0777015	0.0360196	0.0313033	0.0900624	0.0361336	0.0128986	0.0847718	0.0362617	0.0196592	0.0870681	0.0362571	0.0165728
cg11054816	5339-49_3	-0.318906	0.0308948	9.74814e-24	-0.328803	0.0307805	3.21239e-25	-0.0493448	0.0325463	0.129819	-0.074484	0.0337634	0.0276378	-0.0763186	0.033816	0.0242603	-0.0806084	0.0338869	0.017585	-0.0826321	0.0339369	0.0150956	-0.081485	0.0339445	0.0165789
cg20749792	5339-49_3	0.2961	0.0311946	1.80629e-20	0.292529	0.0312365	5.46136e-20	0.0742136	0.0325558	0.0228559	0.0742136	0.0325558	0.0228559	0.0753028	0.0325518	0.0209201	0.0738464	0.0326271	0.0238426	0.0772302	0.0326004	0.0180385	0.0782415	0.0325981	0.016581
cg24727480	3440-7_2	0.358887	0.0306169	1.05614e-29	0.362212	0.0305727	2.88221e-30	0.0906511	0.0326746	0.00564142	0.0906511	0.0326746	0.00564142	0.0868415	0.032694	0.00803754	0.0811505	0.0327838	0.0134888	0.0791345	0.0327982	0.0160244	0.0787258	0.032802	0.0165895
cg21498772	3195-50_2	0.239609	0.0316538	8.92642e-14	0.259521	0.0314791	5.56487e-16	0.0930695	0.0324601	0.00423381	0.0871184	0.0327621	0.00797083	0.0750214	0.0328029	0.0224205	0.0775913	0.0328676	0.0184484	0.07839	0.0328663	0.0172765	0.0788729	0.0328653	0.0165996
cg04905719	5339-49_3	-0.311101	0.030965	1.2463e-22	-0.306847	0.03101	4.9652e-22	-0.0713798	0.0324987	0.028307	-0.0713798	0.0324987	0.028307	-0.074698	0.0324907	0.0217199	-0.0649354	0.0325822	0.0465543	-0.078525	0.0325503	0.0160382	-0.0781062	0.0325514	0.016613
cg01948978	3514-49_2	-0.223113	0.0317605	4.10431e-12	-0.224408	0.0317508	3.06202e-12	-0.0799322	0.0324775	0.0140274	-0.0799322	0.0324775	0.0140274	-0.0736892	0.0324932	0.023565	-0.0746097	0.0325602	0.0221588	-0.0751657	0.0325588	0.0211817	-0.0781002	0.0325514	0.0166214
cg18467978	3514-49_2	-0.222163	0.0323451	1.19582e-11	-0.22273	0.0323402	1.05636e-11	-0.087102	0.0330332	0.00851066	-0.0786903	0.0330562	0.0174925	-0.0762342	0.0330461	0.0212823	-0.0753302	0.0331211	0.023174	-0.075165	0.0331193	0.0234689	-0.0793724	0.0331002	0.0166873
cg27295342	3440-7_2	0.309942	0.0310187	2.0614e-22	0.315674	0.0309599	3.15544e-23	0.0837926	0.03251	0.0101047	0.0837926	0.03251	0.0101047	0.0824179	0.0325079	0.0113954	0.0771708	0.0325929	0.0181004	0.0778251	0.0325994	0.0171692	0.0781278	0.0325984	0.0167397
cg20884298	3195-50_2	0.261819	0.031548	3.6387e-16	0.273887	0.0314307	1.31481e-17	0.114263	0.0324549	0.000451244	0.0870706	0.0328762	0.00822569	0.0739286	0.0329265	0.0249895	0.0761293	0.0329889	0.0212378	0.0777513	0.0329812	0.0186119	0.079028	0.0329755	0.0167503
cg10628205	3364-76_2	0.214664	0.0318682	2.83152e-11	0.214522	0.0318696	2.92103e-11	0.189991	0.0320377	4.24425e-09	0.189991	0.0320377	4.24425e-09	0.0874009	0.0325085	0.00730295	0.0860221	0.0325799	0.00841998	0.0771045	0.0326054	0.0182439	0.0781297	0.0326036	0.0167544
cg20208009	5339-49_3	-0.227035	0.0318639	2.07143e-12	-0.227883	0.0318661	1.72984e-12	0.0916057	0.0325652	0.00501072	0.0916057	0.0325652	0.00501072	0.0821675	0.0325878	0.0118529	0.0832684	0.0326562	0.0109357	0.0786443	0.0326618	0.0162402	0.0782514	0.0326628	0.0167831
cg24477401	5339-49_3	-0.274241	0.0314668	1.30147e-17	-0.277197	0.0314453	5.73248e-18	-0.070499	0.0326953	0.031319	-0.0600218	0.0337611	0.0757731	-0.0680809	0.0337163	0.0437643	-0.0646097	0.0337796	0.0561127	-0.0805726	0.0337865	0.017301	-0.0809089	0.0337859	0.0168396
cg00045118	3440-7_2	-0.286699	0.0312491	2.82639e-19	-0.286021	0.0312557	3.45661e-19	-0.0822838	0.0325444	0.0116234	-0.0822838	0.0325444	0.0116234	-0.0801961	0.0325539	0.0139385	-0.0792869	0.0326291	0.0152891	-0.0783397	0.0326344	0.0165669	-0.0781025	0.0326353	0.0168998
cg26982104	5339-49_3	-0.286862	0.0313121	3.15914e-19	-0.288243	0.0313033	2.12142e-19	-0.0707503	0.032645	0.0304663	-0.0707503	0.032645	0.0304663	-0.0679051	0.032655	0.0378462	-0.0733158	0.0327211	0.0252851	-0.0784271	0.0327255	0.0167479	-0.078312	0.0327272	0.0169142
cg02107844	5339-49_3	-0.247252	0.0316293	1.447e-14	-0.242167	0.0316882	5.26791e-14	-0.097995	0.032507	0.00264255	-0.097995	0.032507	0.00264255	-0.089263	0.0325288	0.00618311	-0.0858191	0.0326119	0.0086403	-0.0797547	0.0326474	0.0147536	-0.078115	0.0326517	0.0169367
cg00518276	3440-7_2	-0.220033	0.0317824	8.17779e-12	-0.22123	0.0317739	6.26515e-12	-0.0621026	0.0325281	0.0565405	-0.0794612	0.032688	0.0152498	-0.0812627	0.0326918	0.0131039	-0.0803492	0.0327635	0.0143745	-0.0780108	0.0327627	0.0174631	-0.0783541	0.0327633	0.0169775
cg00920892	3514-49_2	0.220608	0.0318613	8.13372e-12	0.219236	0.0318689	1.09729e-11	0.0714789	0.0325327	0.0282541	0.0714789	0.0325327	0.0282541	0.0765148	0.0325191	0.0188324	0.0772325	0.0325868	0.0179874	0.0784596	0.0325825	0.0162317	0.0779176	0.0325828	0.0169824
cg04530628	5339-49_3	-0.250443	0.0315434	5.74791e-15	-0.251248	0.0315366	4.67795e-15	0.0906981	0.0324475	0.00529173	0.0906981	0.0324475	0.00529173	0.0862416	0.0324604	0.00802143	0.0788158	0.0325496	0.0156494	0.0772077	0.0325537	0.0179073	0.0778104	0.0325522	0.0170297
cg24830898	5339-49_3	-0.325412	0.0308084	1.00688e-24	-0.328894	0.0307691	2.99645e-25	-0.0622334	0.0325186	0.0559515	-0.0622334	0.0325186	0.0559515	-0.0646137	0.0325137	0.0471809	-0.0705239	0.0325699	0.0306154	-0.078032	0.0325516	0.0167167	-0.0777974	0.0325522	0.0170483
cg00027232	3514-49_2	-0.231846	0.031694	5.49672e-13	-0.232149	0.0316916	5.1179e-13	-0.0787229	0.0324806	0.0155513	-0.082949	0.0327889	0.0115786	-0.0811905	0.0327839	0.0134449	-0.0815625	0.0328543	0.0132223	-0.0811945	0.0328533	0.0136381	-0.0784911	0.0328464	0.0170659
cg17251713	3440-7_2	-0.275255	0.0313218	7.11947e-18	-0.274253	0.0313312	9.45836e-18	-0.0862888	0.0324656	0.00799729	-0.0862888	0.0324656	0.00799729	-0.0825053	0.032478	0.0112341	-0.0791579	0.0325609	0.015241	-0.0782884	0.0325638	0.016403	-0.0777825	0.0325651	0.0171134
cg10004897	3440-7_2	0.320393	0.030885	6.02061e-24	0.322533	0.0308594	2.88872e-24	0.0878092	0.0324988	0.00701813	0.0878092	0.0324988	0.00701813	0.0787805	0.0325223	0.0156083	0.078483	0.0325945	0.0162387	0.0778641	0.0325952	0.0170995	0.0778481	0.0325951	0.0171219
cg27522154	3440-7_2	-0.268565	0.0314187	5.02624e-17	-0.271671	0.0313885	2.11424e-17	-0.0878493	0.0324959	0.0069875	-0.0878493	0.0324959	0.0069875	-0.0783173	0.0325244	0.0162342	-0.0791826	0.0325933	0.0153105	-0.077963	0.0325965	0.0169646	-0.0778519	0.0325967	0.0171223
cg05007997	5339-49_3	-0.356641	0.0304544	1.14834e-29	-0.353591	0.0304878	3.65483e-29	-0.0730805	0.0325014	0.0247728	-0.0730805	0.0325014	0.0247728	-0.070765	0.032507	0.0297349	-0.0793843	0.0325514	0.0149234	-0.0797957	0.0325506	0.0144103	-0.0777492	0.032556	0.0171297
cg27380499	5339-49_3	-0.250736	0.0315409	5.33298e-15	-0.263388	0.0314313	1.91228e-16	-0.0732877	0.0324941	0.0243361	-0.068376	0.0325055	0.0356848	-0.0705226	0.0325006	0.0302649	-0.0666142	0.0325786	0.0411612	-0.0763753	0.0325558	0.0191844	-0.0777316	0.0325524	0.0171422
cg00407944	5339-49_3	-0.216037	0.0318503	2.08674e-11	-0.221428	0.0317992	6.25673e-12	0.0932881	0.0324973	0.00418882	0.0932881	0.0324973	0.00418882	0.0766266	0.0325565	0.0187964	0.0785952	0.0326117	0.016144	0.0771958	0.0326076	0.0181165	0.0778591	0.0326055	0.0171428
cg25941751	2579-17_5	-0.21204	0.0318409	4.66711e-11	-0.213019	0.0318339	3.78465e-11	-0.0669239	0.0325087	0.0398029	-0.0669239	0.0325087	0.0398029	-0.0647122	0.0325135	0.0468445	-0.0797703	0.0325471	0.0144309	-0.0783795	0.0325507	0.0162358	-0.0777299	0.0325524	0.0171447
cg17627898	5339-49_3	-0.297954	0.032615	4.4471e-19	-0.298521	0.0326204	3.88961e-19	-0.0716798	0.0341261	0.0359763	-0.0716798	0.0341261	0.0359763	-0.0705257	0.0341012	0.0389223	-0.0757526	0.0341813	0.0269361	-0.080784	0.0341446	0.0182028	-0.08149	0.0341458	0.0172214
cg26534477	3440-7_2	0.240424	0.0316378	7.19911e-14	0.23983	0.0316423	8.31715e-14	-0.0754786	0.0325031	0.0204353	-0.0754786	0.0325031	0.0204353	-0.0820038	0.0324883	0.0117633	-0.0774095	0.032571	0.0176717	-0.077975	0.0325689	0.0168547	-0.0776836	0.0325695	0.0172699
cg23973885	5339-49_3	0.29964	0.0310847	4.90481e-21	0.302971	0.0310504	1.71533e-21	0.0634589	0.0325161	0.0512801	0.0634589	0.0325161	0.0512801	0.0760667	0.0324874	0.019418	0.0806299	0.0325448	0.0134058	0.0778653	0.032552	0.0169517	0.0776197	0.0325527	0.0173033
cg24594459	3440-7_2	-0.284839	0.0313017	5.33406e-19	-0.285542	0.0312994	4.38614e-19	-0.0884224	0.0325321	0.00668922	-0.0884224	0.0325321	0.00668922	-0.0758983	0.0325676	0.0199926	-0.0773416	0.0326323	0.0179865	-0.0781071	0.0326278	0.0168681	-0.0777819	0.0326283	0.0173307
cg13733708	3514-49_2	-0.232659	0.031778	5.27664e-13	-0.23252	0.0317843	5.49727e-13	-0.0817741	0.0325466	0.012154	-0.0817741	0.0325466	0.012154	-0.0803628	0.0325471	0.0137216	-0.0795355	0.0326191	0.0149416	-0.0795762	0.0326176	0.0148856	-0.0777792	0.0326321	0.0173471
cg08343600	3440-7_2	-0.225458	0.031742	2.4098e-12	-0.22595	0.0317383	2.15359e-12	-0.0905115	0.0324481	0.00538684	-0.0905115	0.0324481	0.00538684	-0.0848784	0.0324652	0.00908022	-0.0780041	0.0325531	0.0167606	-0.0774371	0.0325545	0.0175739	-0.0775422	0.0325542	0.0174205
cg05008854	5339-49_3	-0.298018	0.0314056	1.89233e-20	-0.297463	0.0313902	2.12057e-20	0.0855435	0.0327591	0.00916558	0.0855435	0.0327591	0.00916558	0.0824207	0.0328138	0.0121813	0.0838852	0.0328906	0.0109191	0.0778433	0.032919	0.0182506	0.0784074	0.0329211	0.0174354
cg07625783	5339-49_3	-0.283246	0.0314868	1.29458e-18	-0.27768	0.0315121	5.96008e-18	-0.0831587	0.0327405	0.0112493	-0.0764624	0.035192	0.0300909	-0.073627	0.0351765	0.0366533	-0.0822103	0.0352697	0.0200046	-0.084319	0.0353011	0.0171436	-0.0839979	0.0352824	0.01751
cg24501381	2579-17_5	-0.21096	0.0318478	5.87202e-11	-0.212163	0.0318397	4.54687e-11	-0.0639375	0.0325156	0.0495504	-0.0639375	0.0325156	0.0495504	-0.0639512	0.0325154	0.0494997	-0.076243	0.0325572	0.0193988	-0.078002	0.0325528	0.0167627	-0.0774552	0.0325541	0.017546
cg15962267	3440-7_2	-0.305349	0.0311781	1.28015e-21	-0.303881	0.0312003	2.07562e-21	-0.0739566	0.0326306	0.0236515	-0.0739566	0.0326306	0.0236515	-0.0694339	0.0326335	0.0336259	-0.0785463	0.0326863	0.0164558	-0.0777653	0.0326855	0.0175524	-0.077733	0.0326857	0.0176001
cg05349024	5339-49_3	-0.259891	0.0314836	5.12418e-16	-0.25063	0.0315701	5.80061e-15	0.0770415	0.0325149	0.0180172	0.0770415	0.0325149	0.0180172	0.0786151	0.0325045	0.0157699	0.0836252	0.0325621	0.0103779	0.0777764	0.032572	0.017146	0.0774177	0.0325699	0.017656
cg10378083	3060-43_2	-0.229953	0.0318445	1.06922e-12	-0.232174	0.0318114	6.22518e-13	-0.0799049	0.0326048	0.0144401	-0.0799049	0.0326048	0.0144401	-0.0833898	0.0325917	0.0106658	-0.0796888	0.0326734	0.0149163	-0.0790782	0.0326763	0.0157095	-0.0776756	0.0326819	0.0176694
cg05554494	5339-49_3	-0.329487	0.0308718	3.65589e-25	-0.323134	0.0309242	3.06478e-24	-0.0753466	0.0326071	0.0210654	-0.0717967	0.0333938	0.0318223	-0.0714101	0.0334344	0.0329642	-0.0757683	0.0335297	0.0240781	-0.0789292	0.0335067	0.0187073	-0.079635	0.0335064	0.0176778
cg14243778	3440-7_2	0.299562	0.0315693	1.94687e-20	0.302364	0.0315256	7.95532e-21	0.0826508	0.032905	0.0121826	0.0826508	0.032905	0.0121826	0.0799472	0.0329043	0.015303	0.0782387	0.032969	0.0178458	0.0783038	0.0329666	0.0177427	0.0783329	0.0329629	0.0176882
cg17228105	5339-49_3	-0.318632	0.0308835	1.01972e-23	-0.328889	0.0307692	3.00196e-25	-0.066318	0.03251	0.0416364	-0.0712887	0.0325287	0.0286566	-0.0675285	0.0325383	0.0382261	-0.0740306	0.0325866	0.0233254	-0.0777134	0.0325899	0.0172975	-0.0774445	0.0325912	0.0176914
cg09009788	3514-49_2	-0.213984	0.031972	3.77399e-11	-0.21645	0.0319577	2.23127e-11	-0.0770738	0.0326819	0.0185645	-0.0770738	0.0326819	0.0185645	-0.0754497	0.0326868	0.0212029	-0.0795367	0.0327478	0.0153393	-0.0796693	0.0327496	0.0151756	-0.0777907	0.0327526	0.0177466
cg14297444	3440-7_2	-0.260194	0.031602	6.10413e-16	-0.261621	0.0315829	4.12703e-16	-0.0837101	0.0326839	0.0105875	-0.0837101	0.0326839	0.0105875	-0.0767583	0.0327019	0.019123	-0.0783949	0.032775	0.0169589	-0.0778774	0.0327714	0.0176852	-0.0778064	0.032769	0.0177805
cg03874653	5339-49_3	0.235027	0.0317474	2.97316e-13	0.239236	0.0317153	1.08784e-13	0.0644534	0.032683	0.0488962	0.0644534	0.032683	0.0488962	0.0724057	0.032685	0.0269836	0.0775263	0.0327477	0.018119	0.0758328	0.032762	0.0208491	0.0777715	0.0327571	0.01779
cg22458832	5339-49_3	-0.267324	0.0315693	9.62098e-17	-0.265242	0.0315799	1.66107e-16	-0.0626107	0.0326058	0.055133	-0.0753849	0.0369373	0.041609	-0.0787321	0.0369736	0.0335428	-0.0819863	0.0370375	0.0271554	-0.0873829	0.0370267	0.0185296	-0.0879241	0.037019	0.0177936
cg00158770	5339-49_3	-0.209636	0.0319537	8.84162e-11	-0.208508	0.0319463	1.09752e-10	0.00910861	0.0326406	0.780262	-0.0639178	0.0328946	0.0523048	-0.0703207	0.0328848	0.0327455	-0.0643555	0.0329922	0.0514036	-0.0784645	0.0329413	0.0174229	-0.0781836	0.0329377	0.0178153
cg13935558	5339-49_3	-0.247211	0.0316121	1.41118e-14	-0.248239	0.0315974	1.07681e-14	-0.0746289	0.0325026	0.0218897	-0.0746289	0.0325026	0.0218897	-0.0748014	0.0325025	0.0215865	-0.077822	0.0325634	0.0170515	-0.0760844	0.032564	0.0196773	-0.0772775	0.0325608	0.0178294
cg11377213	5339-49_3	-0.290698	0.031217	8.65076e-20	-0.289238	0.0312349	1.3542e-19	0.0828569	0.0325249	0.0110086	0.0828569	0.0325249	0.0110086	0.0781365	0.0325428	0.0165425	0.0843523	0.0325965	0.00980983	0.0778115	0.0325957	0.0171765	0.0773441	0.0325968	0.0178578
cg09502619	5339-49_3	-0.227974	0.0317238	1.35405e-12	-0.24389	0.0315979	2.99554e-14	-0.0669055	0.0325088	0.0398575	-0.0669055	0.0325088	0.0398575	-0.0699871	0.0325019	0.0315462	-0.0669007	0.032578	0.0402958	-0.0762216	0.0325562	0.0194288	-0.077216	0.0325537	0.017895
cg01117384	5339-49_3	0.217964	0.0318533	1.39844e-11	0.211885	0.0319062	5.26523e-11	0.0558429	0.032584	0.0868922	0.0558429	0.032584	0.0868922	0.0619085	0.0325629	0.0575815	0.066903	0.0326249	0.0405764	0.0762364	0.0325984	0.0195628	0.0773021	0.0325962	0.017917
cg19005210	3440-7_2	0.347545	0.0306951	6.04291e-28	0.347778	0.0306878	5.44819e-28	0.0831944	0.0326965	0.0111048	0.0831944	0.0326965	0.0111048	0.075289	0.0327088	0.0215652	0.0782083	0.0327739	0.0172174	0.078071	0.0327754	0.0174184	0.0776819	0.0327764	0.0179878
cg16297171	3440-7_2	-0.235797	0.0317561	2.55793e-13	-0.238872	0.0317278	1.21713e-13	-0.0818085	0.0325778	0.012203	-0.0818085	0.0325778	0.012203	-0.0709642	0.0325951	0.0297225	-0.0772294	0.0326592	0.0182512	-0.0778508	0.0326574	0.017334	-0.0774001	0.0326591	0.0179967
cg03351487	5339-49_3	-0.293395	0.0312162	4.12901e-20	-0.291709	0.0312282	6.80088e-20	-0.0553646	0.0325842	0.089629	-0.0553646	0.0325842	0.089629	-0.0563215	0.0325864	0.0842524	-0.0668627	0.0326394	0.0407893	-0.0763232	0.0326168	0.0194946	-0.0772345	0.0326141	0.0180821
cg16170936	5339-49_3	-0.29572	0.0311668	1.87383e-20	-0.286738	0.0312524	2.80475e-19	-0.10712	0.0324547	0.00100112	-0.0973619	0.0324875	0.00279917	-0.0849622	0.0325136	0.00911533	-0.0788651	0.032597	0.0157364	-0.0771455	0.0326004	0.0181654	-0.0771943	0.0325998	0.0180902
cg05308819	2609-59_2	-0.235078	0.0317706	3.04271e-13	-0.209804	0.0319787	8.84489e-11	-0.20093	0.032033	5.4166e-10	-0.20093	0.032033	5.4166e-10	-0.0749062	0.0325929	0.0217677	-0.0760642	0.0326677	0.0201025	-0.0773379	0.0326595	0.0180873	-0.0773139	0.0326596	0.0181234
cg26863842	5339-49_3	0.222998	0.0321104	7.15364e-12	0.216121	0.0321539	3.1488e-11	0.0688073	0.0329621	0.03712	0.0679255	0.0331653	0.0408353	0.0715	0.0331873	0.0314652	0.0784206	0.0332247	0.0184688	0.078312	0.0332131	0.0185901	0.078621	0.0332144	0.0181369
cg00741624	3168-8_2	0.168317	0.0321381	2.01116e-07	0.177857	0.0320867	3.86219e-08	0.214317	0.0318502	2.96816e-11	0.261622	0.0316173	4.40495e-16	0.0852624	0.0326239	0.00910592	0.0800122	0.0327091	0.0146222	0.0781893	0.0327247	0.0170782	0.0774448	0.0327232	0.0181527
cg15699693	5339-49_3	-0.290848	0.0311911	7.76257e-20	-0.297862	0.0311179	8.97994e-21	-0.0648503	0.0325275	0.0464736	-0.0648503	0.0325275	0.0464736	-0.0669419	0.0325281	0.0398686	-0.0702061	0.0325894	0.0314747	-0.0749715	0.0325839	0.0216181	-0.0770838	0.0325784	0.0181799
cg20765716	5339-49_3	-0.298917	0.0311215	6.67981e-21	-0.307229	0.0310296	4.71262e-22	-0.05784	0.0325469	0.0758701	-0.0657366	0.0334033	0.0493819	-0.075383	0.0334693	0.0245466	-0.0734629	0.033563	0.0288717	-0.0806293	0.0335765	0.0165394	-0.0794368	0.0335729	0.0181913
cg18720486	3195-50_2	0.22878	0.0317214	1.1314e-12	0.247787	0.0315667	1.13217e-14	0.0499195	0.0325432	0.12538	0.088127	0.0329958	0.00769943	0.0813704	0.0330052	0.0138683	0.0818735	0.0330762	0.0134924	0.0789314	0.0330592	0.0171618	0.0781674	0.0330591	0.0182633
cg19405329	3514-49_2	-0.221645	0.0318223	6.16768e-12	-0.221595	0.0318225	6.23461e-12	-0.0769229	0.0325173	0.0182032	-0.0769229	0.0325173	0.0182032	-0.0767849	0.032519	0.0184176	-0.0782262	0.0325847	0.0165581	-0.0787855	0.0325827	0.0157956	-0.0770437	0.032587	0.0182704
cg22275276	3440-7_2	-0.313346	0.0309922	7.05956e-23	-0.316189	0.030963	2.76789e-23	-0.0800477	0.0325245	0.0140287	-0.0800477	0.0325245	0.0140287	-0.0786387	0.0325237	0.015801	-0.0789249	0.0325818	0.0156097	-0.0771946	0.0325849	0.0180377	-0.0770338	0.0325851	0.0182792
cg25888881	3514-49_2	-0.229276	0.0319436	1.44761e-12	-0.229885	0.0319401	1.2615e-12	-0.0732361	0.0327409	0.0255324	-0.0849895	0.0332034	0.0106386	-0.083502	0.0331973	0.0120643	-0.0789042	0.0332825	0.0179618	-0.0778977	0.0332863	0.019489	-0.0785938	0.0332496	0.0183022
cg00907842	5339-49_3	-0.342725	0.0307265	3.2081e-27	-0.338507	0.0307978	1.60083e-26	-0.0779041	0.0326095	0.0170906	-0.0779041	0.0326095	0.0170906	-0.0778456	0.0326111	0.0171792	-0.0719775	0.0326927	0.0279343	-0.0766254	0.0326707	0.0192155	-0.0771904	0.0326684	0.0183388
cg08830502	2579-17_5	-0.210807	0.0318496	6.06856e-11	-0.208776	0.0318638	9.32171e-11	-0.0659161	0.0325109	0.0428915	-0.0659161	0.0325109	0.0428915	-0.0650324	0.0325128	0.0457642	-0.0777902	0.0325522	0.0170585	-0.0779245	0.0325519	0.0168679	-0.0769184	0.0325544	0.0183425
cg05708073	2579-17_5	-0.20304	0.0319186	3.12359e-10	-0.211031	0.0318659	5.93792e-11	-0.074908	0.0325041	0.021408	-0.0693482	0.0325172	0.0332114	-0.0676806	0.0325207	0.0376902	-0.0745106	0.0325724	0.0223868	-0.0773107	0.0325653	0.0177964	-0.0769458	0.0325662	0.0183434
cg10118435	3060-43_2	0.203311	0.0320765	3.61465e-10	0.212649	0.0319982	5.132e-11	0.072546	0.0326476	0.0265164	0.072546	0.0326476	0.0265164	0.0721375	0.0326561	0.0274172	0.0775687	0.0327024	0.0178977	0.0779172	0.0327001	0.0173832	0.0772988	0.032718	0.0183543
cg11667061	5339-49_3	0.273787	0.0313368	1.0806e-17	0.261295	0.0314498	3.35859e-16	0.0785786	0.032481	0.0157425	0.0785786	0.032481	0.0157425	0.0765284	0.0324862	0.018691	0.0833439	0.0325376	0.0105785	0.0753633	0.0325583	0.0208436	0.0768381	0.0325546	0.0184649
cg21962316	3440-7_2	-0.266878	0.0314	7.39218e-17	-0.270157	0.0313702	2.9882e-17	0.0663195	0.03251	0.0416319	0.0663195	0.03251	0.0416319	0.0767398	0.0324857	0.0183661	0.078913	0.0325493	0.0155212	0.0769326	0.0325544	0.0183209	0.0767761	0.0325548	0.0185599
cg08015382	3440-7_2	-0.248229	0.031562	1.00959e-14	-0.249417	0.0315521	7.46828e-15	-0.0927801	0.0324412	0.00433073	-0.0927801	0.0324412	0.00433073	-0.0754417	0.0324889	0.0204413	-0.0750905	0.032559	0.0213115	-0.0766809	0.032555	0.0187066	-0.0767564	0.0325548	0.0185902
cg07569918	5339-49_3	-0.278201	0.0318726	1.21455e-17	-0.286183	0.0317862	1.25375e-18	-0.0783593	0.0330746	0.0180357	-0.0783593	0.0330746	0.0180357	-0.0822424	0.0330538	0.0130192	-0.0799418	0.033122	0.015995	-0.0770363	0.0330988	0.0201598	-0.0780377	0.0330973	0.0185936
cg11236526	3440-7_2	0.32049	0.030894	6.0478e-24	0.324583	0.0308489	1.4968e-24	0.0809669	0.0325181	0.0129497	0.0809669	0.0325181	0.0129497	0.0691664	0.0325412	0.0338054	0.0740945	0.0325969	0.0232493	0.0764974	0.0325928	0.0191296	0.0768278	0.0325905	0.0186103
cg06758539	5339-49_3	-0.327678	0.0307895	4.70021e-25	-0.337571	0.0306729	1.38679e-26	-0.0603045	0.0325303	0.0640811	-0.0603045	0.0325303	0.0640811	-0.0675995	0.0325177	0.0379016	-0.0739996	0.0325714	0.0233172	-0.0753645	0.0325658	0.020871	-0.0767519	0.0325622	0.0186238
cg11999044	3440-7_2	-0.237167	0.0316516	1.55012e-13	-0.237071	0.0316527	1.58708e-13	-0.0803828	0.0324773	0.0134972	-0.0803828	0.0324773	0.0134972	-0.0773348	0.032485	0.017481	-0.076465	0.0325561	0.0190453	-0.0769496	0.0325552	0.0182985	-0.076673	0.0325559	0.0187223
cg11229273	5339-49_3	-0.289004	0.03119	1.28047e-19	-0.280436	0.0312731	1.60868e-18	0.0666591	0.0325122	0.0406136	0.0666591	0.0325122	0.0406136	0.0642583	0.0325203	0.0484528	0.0690362	0.0325758	0.0343321	0.075028	0.0325616	0.02143	0.0766641	0.0325576	0.0187422
cg06374610	5339-49_3	0.28135	0.0313782	1.65124e-18	0.275179	0.0314431	9.75521e-18	0.0740473	0.0325789	0.0232621	0.070321	0.0333833	0.0354487	0.0824855	0.033364	0.0136148	0.0829128	0.0334318	0.0133247	0.0784966	0.0334138	0.0190358	0.0786514	0.0334068	0.0187771
cg07283015	2579-17_5	-0.215908	0.0318133	2.02603e-11	-0.211595	0.031844	5.13215e-11	-0.067824	0.0325067	0.0372054	-0.067824	0.0325067	0.0372054	-0.0671675	0.0325082	0.039085	-0.0737851	0.0325622	0.02368	-0.0744165	0.0325606	0.0225073	-0.076616	0.0325552	0.0188071
cg06043201	5339-49_3	-0.331753	0.0307438	1.13303e-25	-0.334068	0.0307196	5.01918e-26	-0.0568337	0.0325462	0.0810952	-0.0568337	0.0325462	0.0810952	-0.0628257	0.0325359	0.0537881	-0.0687859	0.0325926	0.0350822	-0.0771366	0.0325668	0.0180597	-0.0766445	0.032568	0.0188105
cg14780449	3514-49_2	-0.214439	0.0318315	2.81812e-11	-0.212046	0.0318477	4.7076e-11	-0.073947	0.0324979	0.023104	-0.073947	0.0324979	0.023104	-0.0819208	0.032478	0.0118215	-0.0790335	0.032555	0.0153827	-0.0788444	0.0325555	0.0156307	-0.0766107	0.0325607	0.0188355
cg08796391	5339-49_3	-0.236962	0.0316923	1.75171e-13	-0.257121	0.0315116	1.08138e-15	-0.0448597	0.0325997	0.169129	-0.0450019	0.032833	0.170822	-0.0570683	0.0327864	0.0820831	-0.0670859	0.0328375	0.0413388	-0.0757924	0.0328264	0.0211693	-0.0772301	0.0328263	0.0188469
cg19235307	3032-11_2	-0.267368	0.0314973	8.11943e-17	-0.146841	0.0322811	6.10383e-06	-0.157043	0.0322241	1.28741e-06	-0.157043	0.0322241	1.28741e-06	-0.0839398	0.0324937	0.0099377	-0.0751206	0.0325864	0.0213701	-0.0766107	0.0325835	0.0189198	-0.0766474	0.0325834	0.0188628
cg05117208	5339-49_3	-0.27852	0.0312939	2.8164e-18	-0.276807	0.0313125	4.62991e-18	0.0753579	0.0324974	0.0206145	0.0827325	0.0325875	0.011285	0.0789287	0.0326046	0.0156766	0.0934688	0.0326116	0.00424889	0.076666	0.0326725	0.0191594	0.0768028	0.0326653	0.01892
cg12949927	5451-1_3	0.279049	0.0312933	2.45113e-18	0.0774703	0.0325051	0.0173548	0.0824303	0.0324934	0.0113469	0.0824303	0.0324934	0.0113469	0.078039	0.0325039	0.016548	0.0793191	0.0325638	0.0150446	0.0773885	0.0325665	0.0176867	0.0765846	0.0325738	0.018924
cg22328396	3440-7_2	0.270658	0.0321567	1.57464e-16	0.271735	0.0321299	1.14301e-16	0.0776386	0.033538	0.0208474	0.0776386	0.033538	0.0208474	0.0789173	0.0335362	0.0188341	0.0799996	0.0336053	0.0175011	0.0790886	0.033605	0.0188208	0.0790032	0.0336048	0.0189483
cg18198461	3440-7_2	-0.289548	0.0311861	1.08915e-19	-0.288104	0.0312003	1.68023e-19	-0.0884252	0.0324541	0.0065568	-0.0884252	0.0324541	0.0065568	-0.0773964	0.032484	0.0173884	-0.0793291	0.0325483	0.0149833	-0.076456	0.0325556	0.0190573	-0.0764989	0.0325555	0.0189898
cg01492538	3440-7_2	0.300882	0.031072	3.32094e-21	0.304391	0.0310357	1.09169e-21	0.0756809	0.0324883	0.0200443	0.0965858	0.0338178	0.00439233	0.0762331	0.0338876	0.0247267	0.0821355	0.0339694	0.0158166	0.0798224	0.0339657	0.0189947	0.0798107	0.0339605	0.0189936
cg13898430	3195-50_2	-0.228464	0.032036	2.00311e-12	-0.239522	0.0319025	1.41327e-13	-0.0364369	0.0328351	0.26742	-0.0794447	0.0342283	0.0205212	-0.0793519	0.0342478	0.020741	-0.079738	0.0343223	0.0204039	-0.0805785	0.034313	0.0190868	-0.0806418	0.0343149	0.0189997
cg21148594	3714-49_2	0.305301	0.0310466	8.69179e-22	0.0782364	0.0324905	0.0162328	0.0844916	0.0324749	0.00942071	0.0844916	0.0324749	0.00942071	0.0781573	0.0324995	0.0163703	0.0789146	0.03257	0.0155849	0.0759245	0.0325806	0.0199988	0.0765457	0.032579	0.0190037
cg04100124	5339-49_3	-0.333899	0.030811	7.34733e-26	-0.338229	0.030746	1.48496e-26	-0.0712457	0.0325846	0.0290274	-0.0712457	0.0325846	0.0290274	-0.0703021	0.0325753	0.0311711	-0.0682412	0.032652	0.0368928	-0.0762399	0.0326197	0.019638	-0.0766159	0.0326166	0.0190331
cg12112110	2182-54_1	-0.281051	0.0312685	1.34691e-18	-0.281712	0.0312622	1.1112e-18	-0.289888	0.0311827	9.83166e-20	-0.0789645	0.0348832	0.0238541	-0.080881	0.0349049	0.0207391	-0.0807429	0.0349977	0.0212992	-0.0816221	0.0350154	0.0199943	-0.0822202	0.0349986	0.0190492
cg15457217	5339-49_3	-0.334043	0.0307369	5.35151e-26	-0.34217	0.0306469	2.88103e-27	-0.0627131	0.0325543	0.0543537	-0.0627131	0.0325543	0.0543537	-0.0720449	0.0325333	0.0270337	-0.0747454	0.0326076	0.0221111	-0.0777132	0.0326095	0.0173641	-0.0765814	0.0326132	0.019073
cg12415479	5339-49_3	-0.260367	0.0315366	5.1016e-16	-0.275788	0.0314133	7.71312e-18	-0.0665065	0.032637	0.0418544	-0.058507	0.0350021	0.0950175	-0.0741248	0.035002	0.0345125	-0.0727648	0.0350555	0.0382486	-0.0814744	0.0350142	0.0202261	-0.0822554	0.0350207	0.0190844
cg00514723	5339-49_3	-0.284129	0.0318144	2.29163e-18	-0.279751	0.0318275	7.35826e-18	-0.068298	0.0331853	0.0398659	-0.068298	0.0331853	0.0398659	-0.0678002	0.0331672	0.0412212	-0.0681978	0.0332145	0.0403338	-0.0777392	0.0331966	0.0194074	-0.0779489	0.0331978	0.0190876
cg12986453	3440-7_2	-0.242526	0.0316845	4.80454e-14	-0.244301	0.0316666	3.08318e-14	-0.0781456	0.0325313	0.0164912	-0.0781456	0.0325313	0.0164912	-0.0709703	0.0325502	0.02948	-0.075048	0.0326122	0.0215978	-0.0765116	0.0326061	0.0191559	-0.0765367	0.0326059	0.0191158
cg00167275	5015-15_1	-0.286936	0.031216	2.41624e-19	-0.0750661	0.032507	0.0211468	-0.0763221	0.0325025	0.0190711	-0.0763221	0.0325025	0.0190711	-0.0763527	0.0325028	0.0190243	-0.0825757	0.0325573	0.0113639	-0.076438	0.0325724	0.0191477	-0.0764499	0.0325722	0.0191284
cg12862231	5339-49_3	-0.264367	0.0314226	1.46674e-16	-0.251762	0.0315323	4.09979e-15	0.0576955	0.0325275	0.0764283	0.0576955	0.0325275	0.0764283	0.0688087	0.0325045	0.0345304	0.0667605	0.0325783	0.0407172	0.0758765	0.032557	0.0199871	0.0763992	0.0325557	0.0191467
cg27054084	5339-49_3	0.23572	0.0316636	2.19384e-13	0.232652	0.0316877	4.54589e-13	0.0666568	0.0325093	0.0406024	0.0666568	0.0325093	0.0406024	0.0667761	0.032509	0.0402436	0.0759775	0.0325568	0.0198223	0.0749256	0.0325594	0.0215989	0.076388	0.0325558	0.0191643
cg24374013	3440-7_2	-0.301132	0.0311639	4.01305e-21	-0.301604	0.0311585	3.45494e-21	-0.0908226	0.0324977	0.00529994	-0.0908226	0.0324977	0.00529994	-0.0774301	0.0325346	0.0175148	-0.0802062	0.0325999	0.0140613	-0.0769286	0.0326104	0.018528	-0.0764623	0.0326114	0.0192535
cg18546006	5339-49_3	-0.338296	0.0307207	1.31994e-26	-0.340547	0.0306894	5.73439e-27	-0.0864061	0.032502	0.00798311	-0.0864061	0.032502	0.00798311	-0.0880542	0.0325098	0.00688108	-0.0799929	0.0325986	0.0143145	-0.0752922	0.0326065	0.0211549	-0.0764363	0.0326049	0.0192708
cg16129800	5339-49_3	-0.28011	0.0315318	3.36114e-18	-0.269726	0.0316468	6.3254e-17	0.0624117	0.0328183	0.0575185	0.0624117	0.0328183	0.0575185	0.0684047	0.0328207	0.0374182	0.0690108	0.0329074	0.0362568	0.0772729	0.0329189	0.0191189	0.0771485	0.0329194	0.0193141
cg03553587	3195-50_2	0.233816	0.0318486	4.58579e-13	0.245708	0.0317262	2.48474e-14	0.093533	0.0326555	0.00427358	0.0956816	0.0329892	0.00381618	0.0725734	0.0330523	0.0283627	0.0755153	0.0331238	0.0228505	0.0766741	0.0331266	0.0208575	0.077622	0.0331232	0.0193214
cg12454229	3440-7_2	-0.242962	0.0316652	4.21276e-14	-0.244486	0.0316539	2.89737e-14	-0.0763141	0.0325751	0.0193527	-0.0763141	0.0325751	0.0193527	-0.0738107	0.0325794	0.0237056	-0.0772422	0.0326447	0.0181776	-0.0765113	0.0326443	0.019298	-0.0764885	0.032644	0.0193329
cg18338046	5339-49_3	0.242756	0.0317543	5.1924e-14	0.23831	0.0317824	1.50438e-13	0.0761261	0.0326286	0.0198539	0.0761261	0.0326286	0.0198539	0.074495	0.0326252	0.0226331	0.0771392	0.0327046	0.0185469	0.0756928	0.0327166	0.0209077	0.0766538	0.0327176	0.0193451
cg24500630	5339-49_3	-0.301838	0.031118	2.89511e-21	-0.299482	0.0311345	5.93421e-21	0.0597793	0.0326254	0.0672249	0.0597793	0.0326254	0.0672249	0.0651997	0.0326354	0.0460241	0.0682052	0.0327164	0.0373642	0.0746971	0.0327157	0.0226413	0.0766624	0.0327221	0.0193469
cg01462353	5339-49_3	-0.337467	0.030692	1.53907e-26	-0.338221	0.0306929	1.21255e-26	-0.0720753	0.0325147	0.0268825	-0.0720753	0.0325147	0.0268825	-0.0733534	0.0325068	0.0242651	-0.074558	0.0325719	0.0222996	-0.0769906	0.0325655	0.0182736	-0.0762621	0.032567	0.0194052
cg07048504	5339-49_3	0.242664	0.0316069	4.05446e-14	0.225418	0.0317424	2.43233e-12	0.0768917	0.0324857	0.0181374	0.0775201	0.0327596	0.0181713	0.0813266	0.0327541	0.0132069	0.0857172	0.0328237	0.00916331	0.0759004	0.0328677	0.0211497	0.0769651	0.0328688	0.0194151
cg18402261	3032-11_2	0.372611	0.0302641	2.10971e-32	0.112696	0.0323858	0.000524834	0.106703	0.0324107	0.00103101	0.106703	0.0324107	0.00103101	0.0855372	0.0324799	0.0085888	0.0800687	0.0325641	0.0141203	0.0762779	0.0325706	0.0193934	0.0762487	0.0325707	0.01944
cg07234097	2579-17_5	-0.213208	0.0319338	4.18488e-11	-0.215792	0.0319097	2.38294e-11	-0.0730016	0.0325928	0.0253372	-0.0730016	0.0325928	0.0253372	-0.0704817	0.0325991	0.030865	-0.074702	0.0326291	0.0222768	-0.0750085	0.0326288	0.0217338	-0.0763797	0.0326312	0.0194576
cg05783185	5339-49_3	-0.273008	0.0315893	2.39274e-17	-0.277662	0.031535	6.35322e-18	-0.0627758	0.0327721	0.0557332	-0.0627758	0.0327721	0.0557332	-0.0710322	0.0327737	0.0304626	-0.0723261	0.0328374	0.0278736	-0.0764087	0.0328497	0.0202345	-0.0768575	0.0328468	0.0195029
cg20192997	5339-49_3	-0.284552	0.0312348	4.82866e-19	-0.286258	0.0312183	2.91404e-19	-0.0716557	0.032498	0.0277003	-0.0716557	0.032498	0.0277003	-0.0821141	0.0324717	0.011608	-0.0803969	0.0325455	0.0136771	-0.0763066	0.032556	0.0192933	-0.0761551	0.0325563	0.0195352
cg16303353	2579-17_5	-0.214041	0.0319065	3.40802e-11	-0.210539	0.0319205	7.07791e-11	-0.0742735	0.0325484	0.0227173	-0.0742735	0.0325484	0.0227173	-0.0759231	0.0325458	0.01987	-0.0777472	0.0326223	0.0173606	-0.0768595	0.0326221	0.018677	-0.0763088	0.0326228	0.0195402
cg15042302	5339-49_3	-0.300745	0.0310744	3.5003e-21	-0.299694	0.0310858	4.87692e-21	-0.0519784	0.0325523	0.110654	-0.0657764	0.0326035	0.0439331	-0.0677041	0.0325781	0.0379628	-0.0682984	0.0326577	0.0367686	-0.0769775	0.0326455	0.0185809	-0.0763514	0.0326471	0.0195625
cg23619217	3440-7_2	-0.238924	0.0317283	1.18796e-13	-0.241294	0.0317047	6.63078e-14	0.0655854	0.0326069	0.0445693	0.0655854	0.0326069	0.0445693	0.077691	0.0325807	0.0172969	0.07779	0.0326387	0.0173543	0.0766547	0.0326386	0.0190521	0.0763314	0.0326393	0.0195642
cg14268557	5339-49_3	-0.325959	0.0311646	2.87481e-24	-0.327705	0.0311351	1.5405e-24	-0.0653314	0.0328106	0.046758	-0.0653314	0.0328106	0.046758	-0.0704402	0.032787	0.0319412	-0.0743532	0.0328564	0.023871	-0.0773244	0.0328572	0.018816	-0.0768302	0.0328573	0.0195863
cg17525495	5339-49_3	-0.30089	0.0310719	3.31214e-21	-0.30291	0.031051	1.74909e-21	-0.06654	0.0325096	0.0409565	-0.06654	0.0325096	0.0409565	-0.0678335	0.0325067	0.0371787	-0.0747432	0.0325598	0.0219206	-0.075542	0.0325579	0.0205418	-0.0760937	0.0325565	0.0196341
cg06022561	3195-50_2	-0.275688	0.0319679	2.85734e-17	-0.28216	0.0319017	4.71783e-18	-0.0913345	0.0331064	0.00591795	-0.0830495	0.0337316	0.0140032	-0.0792152	0.0337424	0.0191115	-0.0812373	0.0338131	0.0164873	-0.0793063	0.0338186	0.0192453	-0.0790654	0.033825	0.0196368
cg16463557	3440-7_2	-0.219438	0.0318041	9.58153e-12	-0.219985	0.0317976	8.45795e-12	0.0666316	0.0325341	0.0408328	0.0666316	0.0325341	0.0408328	0.0795084	0.032501	0.0146143	0.0755795	0.0325808	0.020569	0.0759976	0.0325799	0.0198781	0.0761412	0.0325795	0.0196451
cg07125981	5339-49_3	-0.290403	0.0336052	2.87712e-17	-0.299694	0.0335039	2.43594e-18	-0.0803544	0.0349662	0.0218092	-0.0803544	0.0349662	0.0218092	-0.0780711	0.0349408	0.0257266	-0.0769387	0.035023	0.0283147	-0.0809887	0.0350396	0.0210617	-0.0818918	0.035036	0.019661
cg00027232	5339-49_3	-0.332686	0.0307258	7.86061e-26	-0.336273	0.0306843	2.17867e-26	-0.0338033	0.0325631	0.299496	-0.0539248	0.0330731	0.103343	-0.0586427	0.0330949	0.0767319	-0.0644935	0.0331853	0.0522687	-0.0760528	0.0332078	0.0222351	-0.0776	0.033218	0.0197013
cg16536739	3440-7_2	-0.343523	0.0306157	1.65695e-27	-0.347693	0.0305667	3.52518e-28	-0.0832956	0.0325145	0.010568	-0.0832956	0.0325145	0.010568	-0.0763597	0.0325237	0.0190901	-0.0796597	0.0325872	0.0146885	-0.0765456	0.0325948	0.0190615	-0.0761376	0.0325956	0.0197107
cg00158122	3440-7_2	0.32209	0.0308436	3.14473e-24	0.321668	0.0308483	3.63297e-24	0.0721046	0.0325238	0.026863	0.0708906	0.0327803	0.0308289	0.0746291	0.03278	0.0230348	0.0761665	0.0328567	0.0206606	0.0770332	0.0328599	0.0192756	0.0767367	0.0328605	0.0197461
cg02556954	4914-10_1	-0.640521	0.0250521	7.92188e-110	-0.0479954	0.032554	0.140729	-0.0649755	0.0325247	0.0460344	-0.0735492	0.0351921	0.0369477	-0.0864397	0.0351573	0.0141626	-0.0852733	0.035256	0.0158063	-0.0841232	0.0352718	0.0173188	-0.0822866	0.0352728	0.0199108
cg24501381	3514-49_2	-0.228928	0.0317174	1.08844e-12	-0.229139	0.0317162	1.03707e-12	-0.0802311	0.0324777	0.0136745	-0.0802311	0.0324777	0.0136745	-0.0803449	0.0324767	0.0135394	-0.0779959	0.032552	0.0167686	-0.0773418	0.0325537	0.0177101	-0.0759179	0.0325571	0.0199204
cg01572652	3440-7_2	0.260695	0.0314574	3.96677e-16	0.258149	0.031479	7.79176e-16	0.0843135	0.0324679	0.00955584	0.0843135	0.0324679	0.00955584	0.0719541	0.0325004	0.0270715	0.0749416	0.0325657	0.0215967	0.0759598	0.0325631	0.0198751	0.0759262	0.0325632	0.0199301
cg22400420	2579-17_5	-0.214453	0.0319801	3.46536e-11	-0.21727	0.031946	1.85157e-11	-0.0688743	0.0326552	0.0351986	-0.0688743	0.0326552	0.0351986	-0.0674732	0.0326596	0.0391084	-0.0743957	0.0327294	0.0232504	-0.075434	0.0327287	0.0213957	-0.076305	0.03273	0.0199481
cg17529058	3440-7_2	-0.306487	0.0310339	5.95152e-22	-0.306687	0.0310299	5.55092e-22	-0.0852033	0.0324789	0.00884835	-0.0852033	0.0324789	0.00884835	-0.0774064	0.0325035	0.0174417	-0.0760113	0.0325731	0.0198299	-0.0763772	0.0325731	0.0192458	-0.0758936	0.0325748	0.0200274
cg15011775	2696-87_2	0.336942	0.0310731	7.16261e-26	-0.0750684	0.0329565	0.0229658	-0.0791591	0.0329359	0.0164384	-0.0791591	0.0329359	0.0164384	-0.0775161	0.0329063	0.0186981	-0.077351	0.0329843	0.0192344	-0.0768439	0.0329854	0.0200412	-0.0768391	0.0329854	0.0200487
cg07122905	5339-49_3	0.262967	0.0317686	4.43386e-16	0.257001	0.0318636	2.27942e-15	0.0442144	0.0330056	0.180708	0.0568627	0.0333914	0.0889313	0.0684081	0.0333883	0.040767	0.0752593	0.0334682	0.0247766	0.0784607	0.0335513	0.0195802	0.0781626	0.0335547	0.0200602
cg08427067	5339-49_3	-0.294482	0.031137	2.42998e-20	-0.296424	0.0311174	1.33542e-20	-0.0604822	0.0325221	0.0632362	-0.0604822	0.0325221	0.0632362	-0.0656403	0.0325115	0.0437713	-0.0677327	0.0325762	0.0378692	-0.077147	0.0325538	0.0179979	-0.075819	0.0325572	0.0200815
cg25938803	5339-49_3	-0.315246	0.0322126	1.51735e-21	-0.315004	0.0322249	1.67753e-21	-0.0616498	0.0339951	0.0700948	-0.0616498	0.0339951	0.0700948	-0.0655423	0.0339812	0.0540769	-0.0727048	0.0340304	0.0329162	-0.0779474	0.0339623	0.0219607	-0.0790885	0.0339592	0.0200882
cg16115689	3060-43_2	0.211146	0.0320084	7.04305e-11	0.237824	0.0317881	1.6969e-13	0.0771388	0.0326605	0.0183892	0.0771388	0.0326605	0.0183892	0.0743033	0.0326689	0.0231666	0.0769386	0.0327295	0.0189444	0.0773811	0.0327286	0.018268	0.076173	0.0327364	0.0201874
cg05568549	5339-49_3	-0.237254	0.0317156	1.69701e-13	-0.228657	0.0317748	1.26639e-12	0.0369547	0.0326091	0.257393	0.0369547	0.0326091	0.257393	0.0515989	0.0325928	0.113726	0.0600278	0.0326549	0.0663425	0.0741237	0.0326268	0.0233209	0.0758905	0.0326228	0.0202155
cg24155427	5339-49_3	-0.220226	0.0318523	8.72709e-12	-0.218287	0.0318576	1.32111e-11	0.0736139	0.0325375	0.0238997	0.0736139	0.0325375	0.0238997	0.0745617	0.0325257	0.0221044	0.0774993	0.0325945	0.0176232	0.076314	0.0325995	0.0194448	0.0758385	0.032602	0.0202225
cg16357353	3440-7_2	-0.331998	0.0310256	2.82163e-25	-0.33332	0.031006	1.7541e-25	-0.0786248	0.0328579	0.0169153	-0.0786248	0.0328579	0.0169153	-0.0755839	0.0328672	0.0216886	-0.0781281	0.0329532	0.0179506	-0.0774845	0.0329687	0.0189711	-0.076665	0.0329744	0.020289
cg16599983	3440-7_2	-0.215643	0.0319373	2.56259e-11	-0.217428	0.031928	1.74915e-11	0.0674991	0.0326327	0.0388735	0.0674991	0.0326327	0.0388735	0.0806274	0.0326128	0.0136039	0.0747887	0.0326991	0.0224099	0.0760418	0.0326976	0.0202544	0.0760198	0.0326976	0.0202906
cg18421840	3440-7_2	-0.33072	0.0307579	1.63378e-25	-0.33049	0.0307593	1.76453e-25	-0.0840431	0.0324851	0.00982692	-0.0840431	0.0324851	0.00982692	-0.0768675	0.0325038	0.0182382	-0.0780954	0.0325691	0.0166868	-0.0763133	0.032575	0.0193536	-0.075711	0.0325766	0.0203338
cg14535274	5339-49_3	0.263265	0.0314499	2.0534e-16	0.257681	0.0315047	9.20774e-16	0.078094	0.0324877	0.0164179	0.078094	0.0324877	0.0164179	0.0748417	0.0324934	0.02148	0.0748299	0.0325622	0.0217778	0.0765628	0.0325567	0.0188954	0.0756483	0.0325589	0.0203694
cg03331229	5339-49_3	-0.228045	0.0321832	2.76232e-12	-0.235279	0.0321298	5.33135e-13	-0.0663985	0.0329627	0.0442651	-0.0663985	0.0329627	0.0442651	-0.0618268	0.032972	0.0610937	-0.0643532	0.0330366	0.0517298	-0.0761753	0.0330014	0.0212091	-0.0766663	0.0329973	0.020377
cg22088368	5339-49_3	-0.26544	0.0314191	1.11134e-16	-0.259111	0.0314786	6.13748e-16	0.0603911	0.0325317	0.063712	0.0760214	0.0344479	0.0275884	0.0696442	0.0344949	0.0438002	0.0753853	0.034569	0.0294762	0.0789647	0.0345409	0.0224908	0.0801706	0.0345269	0.0204682
cg17954152	3195-50_2	0.272945	0.0313437	1.36898e-17	0.294371	0.0311366	2.50913e-20	0.14504	0.0322407	7.69222e-06	0.0923018	0.0329103	0.00514331	0.0770814	0.0329522	0.0195387	0.0756107	0.0330207	0.0222595	0.0760401	0.0330232	0.0215231	0.076665	0.0330228	0.0204742
cg24290756	3440-7_2	-0.327151	0.0307925	5.59204e-25	-0.337527	0.0306724	1.40395e-26	-0.0883314	0.0324546	0.00661494	-0.0883314	0.0324546	0.00661494	-0.0751877	0.032491	0.0208762	-0.0764477	0.0325595	0.0190848	-0.0760409	0.0325619	0.0197397	-0.0755854	0.0325631	0.0204901
cg16503724	5339-49_3	0.20709	0.0318903	1.35444e-10	0.211628	0.0318574	5.19982e-11	0.0619197	0.032534	0.0573161	0.0619197	0.032534	0.0573161	0.0681262	0.0325231	0.036465	0.0692354	0.0325911	0.0339015	0.0746071	0.0325813	0.0222505	0.0756278	0.032582	0.0204928
cg18464296	5339-49_3	0.210794	0.0319835	7.30235e-11	0.217362	0.0319147	1.7362e-11	0.070411	0.0325862	0.0309672	0.0718831	0.0342324	0.0360368	0.0804018	0.0342166	0.0190124	0.0810399	0.0343227	0.0184463	0.0801344	0.0344032	0.0200796	0.0798361	0.0343904	0.020499
cg24724618	3440-7_2	-0.297568	0.0311186	9.73565e-21	-0.296829	0.0311252	1.22156e-20	-0.0857271	0.032473	0.00842929	-0.0857271	0.032473	0.00842929	-0.0740368	0.0325051	0.0229682	-0.074184	0.0325729	0.0229828	-0.075891	0.0325691	0.02001	-0.0755845	0.03257	0.0205184
cg06484000	4914-10_1	0.250931	0.0315716	5.40128e-15	0.0735987	0.0325075	0.0237977	0.0675333	0.0325187	0.038095	0.0979714	0.0359102	0.00651946	0.0836926	0.0359234	0.0200892	0.0828689	0.0360612	0.021843	0.0832242	0.0360663	0.0213035	0.0837237	0.0360662	0.0205399
cg11453837	3440-7_2	-0.304077	0.0310473	1.24139e-21	-0.30552	0.0310325	7.83244e-22	-0.0706616	0.0325008	0.0299425	-0.0706616	0.0325008	0.0299425	-0.0697929	0.0325042	0.0320328	-0.075218	0.0325611	0.0211019	-0.0760365	0.0325594	0.0197375	-0.0755319	0.0325606	0.0205697
cg00340958	2579-17_5	-0.210689	0.0318515	6.23806e-11	-0.210097	0.031856	7.07578e-11	-0.0717766	0.032505	0.0274731	-0.0717766	0.032505	0.0274731	-0.0731121	0.0325022	0.0247144	-0.0730351	0.0325699	0.025168	-0.0749537	0.0325654	0.0215745	-0.0755201	0.0325642	0.0206032
cg23200506	3195-50_2	-0.221334	0.0319235	7.65271e-12	-0.223462	0.0319153	4.81843e-12	-0.0449967	0.0327508	0.169798	-0.0799255	0.0330358	0.0157416	-0.0742999	0.0330176	0.0246654	-0.0779622	0.0330752	0.0186277	-0.076963	0.0330667	0.0201563	-0.0766803	0.0330635	0.0206054
cg20283498	2579-17_5	-0.218146	0.0318008	1.24945e-11	-0.214492	0.0318298	2.78242e-11	-0.0717493	0.0324986	0.0275015	-0.0717493	0.0324986	0.0275015	-0.0726085	0.0324965	0.0256947	-0.0730192	0.0325672	0.0251881	-0.0733107	0.0325666	0.0246106	-0.0754977	0.0325614	0.0206298
cg15971879	5339-49_3	-0.243537	0.0316985	3.91589e-14	-0.257395	0.0315836	1.16346e-15	-0.0468788	0.0326618	0.151542	-0.0765524	0.0348857	0.0284869	-0.0746803	0.0349521	0.0329211	-0.0725886	0.0350608	0.038731	-0.0805326	0.035053	0.0218445	-0.0812414	0.035035	0.0206476
cg19815340	3440-7_2	0.338216	0.0307068	1.28468e-26	0.339937	0.0306917	7.00952e-27	0.079861	0.0325394	0.0142971	0.079861	0.0325394	0.0142971	0.0734934	0.0325489	0.0241786	0.0748733	0.0326151	0.021916	0.0759016	0.0326111	0.0201527	0.0755942	0.0326119	0.0206648
cg04339360	5339-49_3	-0.262483	0.0329232	4.90075e-15	-0.264508	0.0328584	2.72879e-15	-0.0749588	0.0342081	0.0286989	-0.0749588	0.0342081	0.0286989	-0.0755852	0.0341799	0.0272695	-0.0838125	0.0342683	0.0146534	-0.0795602	0.0342914	0.0205674	-0.0794723	0.0342817	0.0206711
cg11050793	5339-49_3	-0.275087	0.0314977	1.13636e-17	-0.277693	0.0314514	5.18111e-18	-0.083691	0.0326879	0.0106155	-0.083691	0.0326879	0.0106155	-0.0708354	0.0327076	0.0305872	-0.0712492	0.0327716	0.02995	-0.0756595	0.0327765	0.0212001	-0.0759509	0.0327723	0.0206925
cg13469851	3514-49_2	-0.221555	0.031772	5.82402e-12	-0.221773	0.0317704	5.5461e-12	-0.0783664	0.0324816	0.0160275	-0.0783664	0.0324816	0.0160275	-0.0759999	0.0324875	0.0195251	-0.0757621	0.0325573	0.0201753	-0.0760439	0.0325566	0.0197146	-0.0754406	0.0325581	0.0207125
cg16826777	3514-49_2	-0.218981	0.0320331	1.4725e-11	-0.217185	0.0320416	2.15978e-11	-0.0736962	0.0326984	0.0244402	-0.0736962	0.0326984	0.0244402	-0.0776826	0.0327006	0.017724	-0.0754034	0.0327771	0.021642	-0.0752889	0.0327735	0.0218271	-0.0759514	0.0327837	0.0207355
cg05558046	5339-49_3	0.267574	0.0313937	6.10515e-17	0.265331	0.0314139	1.12859e-16	0.0620332	0.032519	0.0567469	0.0620332	0.032519	0.0567469	0.0698775	0.0325021	0.0318142	0.0761266	0.0325564	0.0195811	0.0747604	0.0325598	0.0218901	0.0754214	0.0325582	0.020745
cg03412153	5339-49_3	0.308335	0.0311054	4.27971e-22	0.298717	0.0312037	8.89567e-21	0.0729857	0.0325991	0.025397	0.0729857	0.0325991	0.025397	0.0742998	0.0325722	0.0227672	0.0788801	0.0326341	0.0158352	0.0740139	0.0326194	0.0234949	0.0755367	0.0326161	0.0207778
cg25112414	3440-7_2	-0.304557	0.0313588	2.6884e-21	-0.305596	0.0313529	1.96807e-21	-0.0830339	0.0328244	0.0115835	-0.0830339	0.0328244	0.0115835	-0.0779252	0.0328378	0.0178467	-0.0768143	0.0329372	0.0199082	-0.0762887	0.0329479	0.0208087	-0.0763007	0.0329461	0.0207814
cg14772800	3440-7_2	0.346677	0.0305612	4.78607e-28	0.352689	0.0304881	4.92767e-29	0.087531	0.0324567	0.00712476	0.0856894	0.0332952	0.0102244	0.0814314	0.0333018	0.0146676	0.0764012	0.033401	0.0224076	0.0772638	0.0333954	0.0209173	0.0773324	0.0333931	0.0207955
cg26112639	5339-49_3	-0.238348	0.0317288	1.35555e-13	-0.2421	0.0316892	5.36127e-14	0.0689665	0.0325968	0.0346297	0.0824533	0.034011	0.0155468	0.0835604	0.0339795	0.014127	0.0772971	0.03409	0.0236171	0.0774775	0.034066	0.0231979	0.078861	0.0340615	0.0208398
cg12038298	5339-49_3	0.301159	0.0311214	3.56518e-21	0.29197	0.0312337	6.37943e-20	0.0742107	0.0325488	0.022833	0.0742107	0.0325488	0.022833	0.0729218	0.0325482	0.0252974	0.077455	0.0325941	0.0176862	0.0756305	0.0326092	0.020594	0.0754849	0.0326105	0.0208436
cg21281463	3514-49_2	-0.23234	0.031856	6.46322e-13	-0.230904	0.0318687	9.04249e-13	-0.0727877	0.0327023	0.0262689	-0.0727877	0.0327023	0.0262689	-0.0724442	0.0327078	0.027009	-0.075258	0.0327704	0.0218682	-0.0750612	0.0327695	0.0222115	-0.0757975	0.0327454	0.0208444
cg23036852	5339-49_3	-0.283514	0.0315027	1.23924e-18	-0.275196	0.0315648	1.26999e-17	0.0606971	0.0327252	0.0639466	0.0606971	0.0327252	0.0639466	0.0663715	0.0327113	0.0427407	0.0693734	0.0327578	0.0344591	0.0742455	0.0327191	0.0234854	0.0756984	0.0327146	0.0208901
cg01877450	5339-49_3	-0.290337	0.0311783	8.58634e-20	-0.283701	0.0312431	6.20586e-19	0.0625432	0.032518	0.0547384	0.0871317	0.0344815	0.0116895	0.0849272	0.0344697	0.0139458	0.0800624	0.0345866	0.0208634	0.0804668	0.0345299	0.0200249	0.0798916	0.0345248	0.0209075
cg26325867	3485-28_2	-0.23332	0.0316817	3.88069e-13	-0.234524	0.0316727	2.91845e-13	-0.189274	0.0319941	4.61681e-09	-0.189274	0.0319941	4.61681e-09	-0.0831406	0.0324699	0.0106058	-0.0835082	0.0325379	0.0104278	-0.0755769	0.032559	0.0204881	-0.0753138	0.0325596	0.0209328
cg15782984	5339-49_3	-0.251222	0.0317121	6.63912e-15	-0.260129	0.0316393	6.69048e-16	-0.049075	0.0327591	0.134457	-0.0558584	0.0338285	0.0990561	-0.0635919	0.0338161	0.0603726	-0.0706567	0.0338694	0.0372585	-0.079397	0.0339245	0.01949	-0.0784694	0.0339228	0.0209476
cg07129392	3440-7_2	-0.260784	0.0314956	4.20786e-16	-0.262776	0.0314753	2.45481e-16	-0.0741466	0.0325235	0.022844	-0.0802194	0.0327567	0.0145136	-0.0751122	0.0327712	0.0221302	-0.0781103	0.0328538	0.0176349	-0.0759868	0.0328584	0.0209688	-0.0759601	0.0328556	0.0210029
cg02430430	5339-49_3	-0.27648	0.0313117	5.02946e-18	-0.266219	0.031406	8.85543e-17	0.0607866	0.0325215	0.0619161	0.0607866	0.0325215	0.0619161	0.0651264	0.0325126	0.0454511	0.0708161	0.0325692	0.0299297	0.0753611	0.0325583	0.0208472	0.0752374	0.0325586	0.0210584
cg03546687	5339-49_3	-0.224022	0.0317537	3.34207e-12	-0.240704	0.0316238	6.56948e-14	-0.0610644	0.032521	0.0607318	-0.0610644	0.032521	0.0607318	-0.0780684	0.0324823	0.0164353	-0.0755086	0.0325579	0.0205978	-0.0761368	0.0325564	0.0195646	-0.075234	0.0325586	0.0210641
cg12481212	3514-49_2	-0.223213	0.0317734	4.1016e-12	-0.221582	0.0317847	5.90763e-12	-0.0607407	0.032524	0.0621332	-0.069258	0.0325059	0.0333785	-0.0709605	0.0325037	0.0292712	-0.0721562	0.0325701	0.0269718	-0.0724467	0.0325694	0.0263609	-0.0752283	0.0325622	0.0210884
cg22774605	5339-49_3	-0.297483	0.0311552	1.101e-20	-0.297893	0.0311451	9.54157e-21	-0.0617818	0.0325607	0.0580763	-0.0617818	0.0325607	0.0580763	-0.0618843	0.0325637	0.0576855	-0.0657476	0.0326151	0.0440995	-0.0755023	0.0325876	0.020724	-0.0752729	0.0325885	0.0211161
cg08885142	5339-49_3	-0.243469	0.03163	3.50737e-14	-0.247169	0.0315974	1.38881e-14	-0.0502072	0.0325577	0.123386	-0.0561244	0.0334544	0.0937725	-0.0675437	0.0334199	0.043576	-0.0704475	0.0334761	0.0356271	-0.0769745	0.0335137	0.0218653	-0.0773681	0.0335083	0.0211799
cg19295314	5339-49_3	-0.275541	0.0313205	6.57287e-18	-0.273278	0.0313415	1.24746e-17	0.0792447	0.0324793	0.0148768	0.0792447	0.0324793	0.0148768	0.0835517	0.0324678	0.0102234	0.0804497	0.0325453	0.0136152	0.0756903	0.0325575	0.0202942	0.0751472	0.0325588	0.0212136
cg00790307	5339-49_3	-0.216272	0.0321527	3.03905e-11	-0.211884	0.0322098	7.94629e-11	0.0534023	0.0329524	0.105445	0.0534023	0.0329524	0.105445	0.062635	0.0329438	0.0575766	0.0687913	0.0329881	0.0373129	0.0762054	0.0329782	0.0210648	0.0761217	0.0329841	0.021229
cg01692842	5339-49_3	-0.337999	0.0306644	1.17738e-26	-0.343151	0.0306015	1.7756e-27	-0.0743066	0.0324922	0.0224228	-0.0743066	0.0324922	0.0224228	-0.0769857	0.0324852	0.0179952	-0.079101	0.0325488	0.0152762	-0.0740597	0.0325619	0.023166	-0.075094	0.0325599	0.0213098
cg05374956	5339-49_3	-0.287646	0.0312135	1.98125e-19	-0.289615	0.031192	1.09211e-19	-0.0654885	0.0325212	0.0443242	-0.0654885	0.0325212	0.0443242	-0.0611583	0.0325305	0.0604131	-0.0650536	0.0325985	0.0462674	-0.0741647	0.0325833	0.023062	-0.0751169	0.0325809	0.0213539
cg24673765	3440-7_2	0.35083	0.0305108	1.0004e-28	0.351198	0.0305063	8.70093e-29	0.0895153	0.032451	0.0059196	0.0895153	0.032451	0.0059196	0.0796721	0.0324782	0.0143436	0.0760149	0.0325567	0.0197616	0.0754254	0.0325581	0.0207381	0.0750514	0.0325591	0.0213794
cg00221794	5339-49_3	0.214226	0.0319593	3.52207e-11	0.224238	0.0318744	3.84414e-12	0.050284	0.0326719	0.124127	0.050284	0.0326719	0.124127	0.0610708	0.0326518	0.0617455	0.0661934	0.0327109	0.0432974	0.0750078	0.032675	0.0219219	0.0753143	0.0326738	0.0213836
cg22363368	3440-7_2	-0.261953	0.0315238	3.33888e-16	-0.264075	0.03151	1.90898e-16	-0.086707	0.0325464	0.00785181	-0.086707	0.0325464	0.00785181	-0.0730641	0.0325786	0.0251489	-0.0770668	0.0326376	0.0184158	-0.0752963	0.0326372	0.0212687	-0.0752001	0.0326351	0.0214261
cg10702418	5339-49_3	-0.350799	0.0305112	1.01224e-28	-0.350194	0.0305186	1.27346e-28	-0.0715035	0.0324984	0.0280334	-0.0715035	0.0324984	0.0280334	-0.072247	0.0324966	0.0264379	-0.0731705	0.0325636	0.0248719	-0.0765734	0.0325553	0.0188735	-0.0750114	0.0325592	0.021449
cg02347002	5339-49_3	-0.272641	0.0313719	1.58207e-17	-0.269137	0.0313985	4.14657e-17	0.0824772	0.0324898	0.0112915	0.0824772	0.0324898	0.0112915	0.0761829	0.0325012	0.0192856	0.0749887	0.0325747	0.0215508	0.0742741	0.0325677	0.022796	0.0750136	0.0325638	0.0214642
cg08716584	5339-49_3	-0.272871	0.0318021	4.04806e-17	-0.278792	0.0317673	8.26153e-18	-0.110868	0.0328372	0.000765813	-0.0654823	0.0330316	0.0477347	-0.0696159	0.0330187	0.0352719	-0.0733366	0.0331082	0.0270048	-0.0758867	0.0330921	0.0220655	-0.0762377	0.0330996	0.0214895
cg17496887	2579-17_5	-0.214971	0.0318896	2.74123e-11	-0.217546	0.031875	1.57556e-11	-0.066549	0.0325857	0.0414031	-0.066549	0.0325857	0.0414031	-0.0646283	0.0325916	0.0476611	-0.0734477	0.0326606	0.0247561	-0.0751686	0.0326602	0.0215807	-0.075195	0.0326591	0.0215304
cg03714676	5339-49_3	-0.315098	0.0309617	3.8005e-23	-0.321994	0.0308805	3.67624e-24	-0.0759059	0.032547	0.0199013	-0.0759059	0.032547	0.0199013	-0.0702062	0.0325565	0.0313029	-0.0766725	0.032623	0.0189675	-0.0727277	0.0326352	0.0260843	-0.0751245	0.0326286	0.0215311
cg15089806	5339-49_3	0.214158	0.0318258	2.9616e-11	0.214914	0.0318204	2.51458e-11	-0.0657247	0.0325113	0.0435005	-0.0985196	0.0336869	0.00353909	-0.0942247	0.0337536	0.0053609	-0.088239	0.0338779	0.00935567	-0.0792162	0.0339327	0.0197975	-0.078112	0.0339365	0.0215886
cg03047059	3440-7_2	-0.224923	0.0318161	3.02894e-12	-0.223119	0.0318264	4.52802e-12	-0.0752946	0.0325508	0.0209297	-0.0752946	0.0325508	0.0209297	-0.0751581	0.0325513	0.0211643	-0.0739059	0.0326129	0.023669	-0.0753364	0.0326087	0.0210873	-0.0750408	0.0326093	0.0215985
cg00708789	5339-49_3	-0.286686	0.0315439	5.90156e-19	-0.280513	0.0316236	3.6584e-18	-0.0701337	0.0328735	0.0331489	-0.0701337	0.0328735	0.0331489	-0.070772	0.032892	0.0316813	-0.0743489	0.0329659	0.024345	-0.0754294	0.0330006	0.0224968	-0.0759373	0.0330006	0.0216074
cg03717961	5339-49_3	-0.318158	0.0309045	1.26002e-23	-0.330937	0.0307572	1.52273e-25	-0.107808	0.0324077	0.000913059	-0.0981937	0.0365082	0.00730744	-0.0902982	0.0365623	0.0137375	-0.0839564	0.0366887	0.022388	-0.0838981	0.0369228	0.0233463	-0.0849721	0.0369367	0.0216881
cg08136416	5339-49_3	-0.244611	0.0315993	2.53977e-14	-0.239391	0.031639	9.13022e-14	0.0611304	0.0325227	0.0604684	0.0611304	0.0325227	0.0604684	0.0716769	0.0324984	0.0276563	0.0752068	0.0325589	0.021112	0.0759409	0.0325568	0.019882	0.0748549	0.0325595	0.0217232
cg10859442	5339-49_3	0.308227	0.0310414	3.66957e-22	0.304736	0.031081	1.13384e-21	0.0729097	0.0325284	0.0252323	0.0729097	0.0325284	0.0252323	0.0707517	0.032533	0.0298967	0.0742179	0.0325938	0.0230084	0.0739364	0.0325989	0.0235529	0.0749128	0.0325923	0.0217544
cg02114084	5339-49_3	-0.236787	0.0319128	2.64535e-13	-0.237158	0.0319055	2.4053e-13	-0.0578779	0.0327714	0.0777056	-0.073373	0.0339961	0.0311847	-0.0826761	0.0340311	0.0153283	-0.0784266	0.0340785	0.0216135	-0.0788052	0.0341496	0.0212588	-0.078498	0.0341501	0.021769
cg11125805	5339-49_3	-0.34141	0.0308242	7.20804e-27	-0.340705	0.0308506	9.913e-27	-0.0643457	0.0328471	0.0504173	-0.0658398	0.0331726	0.0474697	-0.0706659	0.0331499	0.0332973	-0.0730459	0.0332303	0.0281882	-0.0768141	0.0332701	0.0211779	-0.0764338	0.0332703	0.0218249
cg22074114	3514-49_2	-0.231666	0.0316954	5.73404e-13	-0.230829	0.0317019	6.97573e-13	-0.0650755	0.0325127	0.0456204	-0.0670568	0.0325091	0.0394144	-0.0681636	0.0325077	0.0362741	-0.0715507	0.0325692	0.0282734	-0.0713537	0.0325697	0.028712	-0.0747892	0.0325615	0.021847
cg04981952	2571-12_3	-0.234028	0.0317468	3.70895e-13	-0.0393951	0.0326586	0.228019	-0.0421977	0.0326455	0.196467	-0.0564025	0.0365324	0.123023	-0.0626885	0.036489	0.0861969	-0.0589164	0.0365928	0.107799	-0.0799739	0.0364868	0.0286903	-0.0837555	0.0364542	0.0218562
cg02259914	5339-49_3	-0.233443	0.0316815	3.77137e-13	-0.229978	0.0317084	8.50769e-13	0.0814317	0.0324736	0.0123216	0.0814317	0.0324736	0.0123216	0.064491	0.0325139	0.047603	0.0689393	0.0325735	0.0345717	0.0733688	0.0325632	0.0244818	0.0747785	0.0325597	0.021858
cg27615582	2670-67_4	-0.233913	0.0316862	3.42371e-13	-0.0540826	0.0325374	0.0968126	-0.0577576	0.0325308	0.0761422	-0.0577576	0.0325308	0.0761422	-0.0735621	0.0324951	0.0238139	-0.0716177	0.032569	0.0281251	-0.0728872	0.0325657	0.025445	-0.0747758	0.032561	0.021868
cg22250546	5339-49_3	-0.26589	0.0314747	1.11694e-16	-0.265384	0.0314898	1.31063e-16	0.0700947	0.0325383	0.0314761	0.0700947	0.0325383	0.0314761	0.069791	0.0325462	0.032259	0.0732882	0.0325976	0.024791	0.0733065	0.0325937	0.0247377	0.0748417	0.0325904	0.0218708
[truncated: 13,654 more rows]
