# Supplementary material for: Epigenetics meets proteomics in an epigenome-wide association study with circulating blood plasma protein traits
Source: Nat Commun. 2020 Jan 3;11:15. doi: 10.1038/s41467-019-13831-w (PMC6941977; doi:10.1038/s41467-019-13831-w)
Supplement: Supplementary file 4 — Supplementary Data 3 [file 41467_2019_13831_MOESM4_ESM.xlsx]

## Sheet: Legend
Supplementary Data 3: pQTMs identified and replicated at the different EWAS steps.
Epigenetics meets proteomics in an epigenome-wide association study with circulating blood plasma protein traits
Zaghlool et al.
Column Header	Description
Covariates	Covariate being regressed out at that step
pQTMs	Number of CpG-protein associations (KORA)
Proteins	Number of unique proteins in the pQTMs (KORA)
CpGs	Number of unique CpGS in the pQTMs (KORA)
Inflation	The total inflation of the pEWAS for that step (KORA)
Replicated pQTMs (% replicated)	Number and fraction of replicated pQTMs (QMDiab)
Nominally significant pQTMs (% with consistent direction)	Number of nominally significant pQTMs and the percentage consistent direction (QMDiab)
Replicated pQTMs with 95% power (% replicated)	Number of replicated pQTMs having 95% power (QMDiab)

## Sheet: Supplementary Data 3
Supplementary Data 3: pQTMs identified and replicated at the different EWAS steps.
	Discovery cohort (KORA)				Replication (QMDiab)
Covariates	pQTMs	Proteins	CpGs	Inflation	Replicated pQTMs (% replicated)	Nominally significant pQTMs (% with consistent direction)	Replicated pQTMs with 95% power (% replicated)
None	38492	308	19350	1.092	12,606 (33%)	31,194 (98%)	1,456 (48%)
Sex	25095	194	16853	1.062	12,245 (49%)	23,653 (100%)	1,109 (78%)
WBC	1084	175	677	1.027	281 (26%)	743 (100%)	126 (64%)
SNPs	1066	101	588	1.02	177 (17%)	682 (100%)	36 (35%)
Age	396	64	301	1.008	115 (29%)	280 (100%)	35 (45%)
Smoking	333	48	292	1.009	102 (31%)	234 (99.5%)	30 (46%)
BMI	322	36	290	1.008	103 (32%)	223 (99.6%)	31 (48%)
Diabetes	318	36	286	1.008	98 (31%)	218 (99.5%)	31 (47%)
The total number of Bonferroni-significant (P < 9.46x10-11) CpG-protein associations (pQTMs),
and the number of individual proteins and CpG sites, together with the median genomic inflation for each protein EWAS are reported for the discovery study.
The number of identified pQTMs gradually decreases as more and more covariates are regressed out.
The median inflation (per protein) improves as more confounders are regressed out.
About one third of the associations at each step were replicated in QMDiab at Bonferroni significance
(P < 0.05/N, N being the number of pQTMs identified at the respective discovery step).
The fraction of nominal identified pQTMs that had a consistent directionality in the replication compared to
all nominal pQTMs is between 98% and 100%. Between 35% and 78% of pQTMs with 95% replication power
(determined by sampling) were replicated (see Supplementary Data 4 for an annotated list of all replicated pQTMs).
