# Supplementary material for: Epigenetics meets proteomics in an epigenome-wide association study with circulating blood plasma protein traits
Source: Nat Commun. 2020 Jan 3;11:15. doi: 10.1038/s41467-019-13831-w (PMC6941977; doi:10.1038/s41467-019-13831-w)
Supplement: Supplementary file 5 — Supplementary Data 4 [file 41467_2019_13831_MOESM5_ESM.xlsx]

## Sheet: Legend
Supplementary Data 4: pEWAS results - 98 remaining CpG-Protein associations (pQTMs) after various regression steps.
Epigenetics meets proteomics in an epigenome-wide association study with circulating blood plasma protein traits
Zaghlool et al.
Column Header	Description
order	index sorted by ascending p-value of pQTM
label	label describing pQTM grouping
proteinID	SomaLogic aptamer sequence identifier
cpg	Illumina 450K methylation identifier
p	P-value of assocation of pQTM after regressing out all covariates
beta	Effect size of pQTM association
se	Standard error of pQTM association
N	Number of samples used in the statistic
pval_rep	Repliation P-value of assocation of pQTM after regressing out all covariates
beta_rep	Replication Effect size of pQTM association
se_rep	Replication Standard error of pQTM association
N_rep	Number of samples used in the statistic in the replication
chromosome	Chromosome of the gene(s) encoding the targeted protein(s)
start_position	Protein Chromosome position of the gene start (build 37)
end_position	Protein Chromosome position of the gene end (build 37)
EntrezGeneSymbol	Protein Genesymbol of the Entrez database
Target	SomaLogic aptamer target annotation
TargetFullName	SomaLogic aptamer target full name
CHR	CpG Chromosome - genome build 37
MAPINFO	CpG Coordinates - genome build 37
COLOR_CHANNEL	Color of the incorporated base (Red or Green) - Infinium I assays only
PROBE_SNPS	Assays with SNPs present within probe >10bp from query site
PROBE_SNPS_10	Assays with SNPs present within probe ≤10bp from query site (HM27 carryover or recently discovered)
UCSC_REFGENE_NAME	Gene name (UCSC)
UCSC_REFGENE_ACCESSION	Accession number (UCSC)
UCSC_REFGENE_GROUP	Gene region feature category (UCSC)
UCSC_CPG_ISLANDS_NAME	CpG island name (UCSC)
RELATION_TO_UCSC_CPG_ISLAND	Relationship to Canonical CpG Island: Shores - 0-2 kb from CpG island; Shelves - 2-4 kb from CpG island.
PHANTOM	FANTOM-derived promoter
DMR	Differentially methylated region (experimentally determined)
ENHANCER	Enhancer element (informatically-determined)
HMM_ISLAND	Hidden Markov Model Island
REGULATORY_FEATURE_NAME	Regulatory feature (informatically determined)
REGULATORY_FEATURE_GROUP	Regulatory feature category
DHS	DNAse hypersensitive site (experimentally determined)
SNP1_cpg	rsid of strongest cis-SNP associated with the CpG
var1_cpg	explained variance by the strongest SNP
SNP2_cpg	rsid of second strongest cis-SNP associated with the CpG
var2_cpg	explained variance by the second strongest SNP
SNP3_cpg	rsid of third strongest cis-SNP associated with the CpG
var3_cpg	explained variance by the third strongest SNP
SNP1_pro	rsid of strongest cis-SNP associated with the protein
var1_pro	explained variance by the strongest SNP
SNP2_pro	rsid of second strongest cis-SNP associated with the protein
var2_pro	explained variance by the second strongest SNP
SNP3_pro	rsid of third strongest cis-SNP associated with the protein
var3_pro	explained variance by the third strongest SNP
P_cis_meQTL	P-value of cis-meQTL association (BIOS)
cis_SNP	meQTL cis-SNP identifier associated with the CpG (BIOS)
cis_SNPChr	Chromosome of the cis-meQTL SNP (build 37) (BIOS)
cis_SNPChrPos	Chromosome position of the cis-meQTL SNP (build 37) (BIOS)
P_trans_meQTL	P-value of trans-meQTL association (BIOS)
trans_SNP	meQTL trans-SNP identifier associated with the CpG (BIOS)
trans_SNPChr	Chromosome of the trans-meQTL SNP (build 37) (BIOS)
trans_SNPChrPos	Chromosome position of the trans-meQTL SNP (build 37) (BIOS)
P_cis_eQTM	P-value of cis eQTM association (BIOS)
Transcript	Ensemble Gene identifier of eQTM transcript
Transcript_Gene	Gene name of transcript (UCSC)
TranscriptChr	Chromosome of the eQTM trascript (build 37) (BIOS)
TranscriptCenterChrPos	Chromosome position of the eQTM transcript (build 37) (BIOS)
eQTM_beta	The regression coefficient of the eQTM (CpG-transcript association) (BIOS)
eQTM_std	The standard error of the eQTM (CpG-transcript association) (BIOS)
protein_binding_Sun_et_al	Whether there is observed binding after lookup in cross-reactive protein list (Sun et al.)
protein_validation_Emilsson_et_al	Assessment of aptamer specificity in Emilsson et al study
CpG_cross_reactivity	YES: Overlaps with cross-reactive or polymorphic CpGs provided by Chen et al. or Price et al., NO: otherwise
cpg_incis_prot	YES: CpG is located on the same chromosome and within 1Mb of the gene coding for the associated protein, NO: otherwise

## Sheet: Supplementary Data 4
Supplementary Data 4 : pEWAS results - 98 remaining CpG-Protein associations (pQTMs) after various regression steps.
order	label	proteinID	cpg	p	beta	se	N	pval_rep	beta_rep	se_rep	N_rep	chromosome	start_position	end_position	EntrezGeneSymbol	Target	TargetFullName	CHR	MAPINFO	COLOR_CHANNEL	PROBE_SNPS	PROBE_SNPS_10	UCSC_REFGENE_NAME	UCSC_REFGENE_ACCESSION	UCSC_REFGENE_GROUP	UCSC_CPG_ISLANDS_NAME	RELATION_TO_UCSC_CPG_ISLAND	PHANTOM	DMR	ENHANCER	HMM_ISLAND	REGULATORY_FEATURE_NAME	REGULATORY_FEATURE_GROUP	DHS	SNP1_cpg	var1_cpg	SNP2_cpg	var2_cpg	SNP3_cpg	var3_cpg	SNP1_pro	var1_pro	SNP2_pro	var2_pro	SNP3_pro	var3_pro	P_cis_meQTL	cis_SNP	cis_SNPChr
1	PAPPA	4148-49_2	cg12227660	5.83036e-30	-0.35893	0.0304754	938	1.77402e-07	-0.283461	0.0531132	326	9	118916083	119164601	PAPPA	PAPP-A	Pappalysin-1	10	135061670	Grn			MIR202	NR_030170	TSS1500					NA	10:134911006-134911662			NA	NA	NA	NA	NA	NA	NA	NA	NA	NA	NA	NA	NA	1.42e-08	rs10857698	10
2	PAPPA	4148-49_2	cg04497992	3.08484e-28	-0.348712	0.0306174	937	3.44441e-09	-0.318922	0.0524927	326	9	118916083	119164601	PAPPA	PAPP-A	Pappalysin-1	16	616212	Grn			NHLRC4	NM_176677	TSS1500	chr16:614792-615095	S_Shore			TRUE		16:615878-617746	Promoter_Associated	NA	NA	NA	NA	NA	NA	NA	NA	NA	NA	NA	NA	NA	2.85e-80	rs59985111	16
3	PAPPA	4148-49_2	cg19434937	4.1372e-28	-0.349256	0.0307373	931	1.631e-10	-0.343486	0.0520151	326	9	118916083	119164601	PAPPA	PAPP-A	Pappalysin-1	12	7104184				LPCAT3	NM_005768	Body					TRUE				NA	NA	NA	NA	NA	NA	NA	NA	NA	NA	NA	NA	NA	6.37e-34	rs73264658	12
4	PAPPA	4148-49_2	cg05753799	3.6083e-27	0.342987	0.0307753	933	2.02713e-06	0.258819	0.0534977	326	9	118916083	119164601	PAPPA	PAPP-A	Pappalysin-1	20	3746315				C20orf27	NM_001039140	5'UTR	chr20:3748053-3749407	N_Shore			NA				NA	NA	NA	NA	NA	NA	NA	NA	NA	NA	NA	NA	NA	NA	NA	NA
5	CLEC11A	4500-50_2	cg10773601	8.05561e-27	-0.340855	0.0308075	932	7.56991e-05	-0.216747	0.0540683	326	19	51226586	51228974	CLEC11A	SCGF-alpha	Stem Cell Growth Factor-alpha	19	51226046				CLEC11A	NM_002975	TSS1500	chr19:51227661-51228883	N_Shore			TRUE				NA	NA	NA	NA	NA	NA	NA	NA	NA	NA	NA	NA	NA	8.46e-06	rs117223322	19
6	PAPPA	4148-49_2	cg13774539	2.48024e-25	-0.331199	0.0309182	932	7.88972e-11	-0.349029	0.0519018	326	9	118916083	119164601	PAPPA	PAPP-A	Pappalysin-1	2	74612706			rs73948791	LOC100189589	NR_024463	TSS200					NA				NA	NA	NA	NA	NA	NA	NA	NA	NA	NA	NA	NA	NA	NA	NA	NA
7	ICAM5	5124-69_3	cg10604476	6.09296e-25	0.355638	0.0333474	812	1.15784e-06	0.268656	0.0541804	318	19	10400657	10407454	ICAM5	sICAM-5	Intercellular adhesion molecule 5	19	10403908	Grn			ICAM5	NM_003259	Body	chr19:10399844-10405375	Island		DMR	NA	19:10260419-10264937			NA	rs923366_10397223_C_T	0.222732	NA	NA	NA	NA	rs36081155_10403104_A_AG	0.132807	rs281436_10397131_G_A	0.0603288	NA	NA	3.27000000000002e-310	rs901886	19
8	ICAM5	5124-69_3	cg03650189	1.22141e-24	0.343528	0.0324958	859	1.70952e-08	0.308626	0.0533236	318	19	10400657	10407454	ICAM5	sICAM-5	Intercellular adhesion molecule 5	19	10405083				ICAM5	NM_003259	Body	chr19:10399844-10405375	Island			NA	19:10265093-10266370	19:10404715-10405276	Unclassified	NA	rs5498	0.0594637	NA	NA	NA	NA	rs36081155_10403104_A_AG	0.132807	rs281436_10397131_G_A	0.0603288	NA	NA	5.84e-128	rs901886	19
9	CLEC11A	4500-50_2	cg16651537	1.67074e-24	-0.325742	0.0309893	935	2.3056e-05	-0.231433	0.0538812	326	19	51226586	51228974	CLEC11A	SCGF-alpha	Stem Cell Growth Factor-alpha	19	51226536	Red			CLEC11A	NM_002975	TSS200	chr19:51227661-51228883	N_Shore		RDMR	TRUE		19:51226491-51226613	Unclassified_Cell_type_specific	NA	NA	NA	NA	NA	NA	NA	NA	NA	NA	NA	NA	NA	NA	NA	NA
10	PAPPA	4148-49_2	cg13312337	2.14009e-24	-0.323997	0.030901	936	7.22364e-06	-0.244904	0.0536983	326	9	118916083	119164601	PAPPA	PAPP-A	Pappalysin-1	2	74612759				LOC100189589	NR_024463	TSS200					NA				NA	NA	NA	NA	NA	NA	NA	NA	NA	NA	NA	NA	NA	1.78e-07	rs7567768	2
11	ICAM5	5124-69_3	cg22910295	3.7168e-24	0.338787	0.0324105	859	8.34281e-07	0.271155	0.0539418	318	19	10400657	10407454	ICAM5	sICAM-5	Intercellular adhesion molecule 5	19	10403862				ICAM5	NM_003259	Body	chr19:10399844-10405375	Island			NA	19:10260419-10264937			NA	rs5498	0.237365	NA	NA	NA	NA	rs36081155_10403104_A_AG	0.132807	rs281436_10397131_G_A	0.0603288	NA	NA	3.27e-291	rs901886	19
12	PAPPA	4148-49_2	cg07562835	6.0538e-24	-0.324513	0.0312641	920	7.21399e-05	-0.217362	0.0540607	326	9	118916083	119164601	PAPPA	PAPP-A	Pappalysin-1	17	73734756	Grn			ITGB4;ITGB4;ITGB4	NM_001005731;NM_001005619;NM_000213	Body;Body;Body	chr17:73738579-73738810	N_Shelf			NA				TRUE	NA	NA	NA	NA	NA	NA	NA	NA	NA	NA	NA	NA	NA	NA	NA
13	ICAM5	5124-69_3	cg15011409	5.96333e-23	0.331235	0.0326229	858	3.60627e-08	0.302341	0.0535322	318	19	10400657	10407454	ICAM5	sICAM-5	Intercellular adhesion molecule 5	19	10405226				ICAM5	NM_003259	Body	chr19:10399844-10405375	Island		DMR	NA	19:10265093-10266370	19:10404715-10405276	Unclassified	NA	rs5498	0.0577453	NA	NA	NA	NA	rs36081155_10403104_A_AG	0.132807	rs281436_10397131_G_A	0.0603288	NA	NA	1.07e-126	rs901886	19
14	PAPPA	4148-49_2	cg16335893	2.15819e-22	-0.311189	0.0311532	934	6.22086e-09	-0.313896	0.0525856	326	9	118916083	119164601	PAPPA	PAPP-A	Pappalysin-1	12	123634159							chr12:123634826-123636176	N_Shore		CDMR	NA		12:123633023-123634606	Unclassified	NA	NA	NA	NA	NA	NA	NA	NA	NA	NA	NA	NA	NA	NA	NA	NA
15	PAPPA	4148-49_2	cg01888395	3.27079e-22	-0.308763	0.0310558	938	8.3905e-05	-0.217325	0.0545452	319	9	118916083	119164601	PAPPA	PAPP-A	Pappalysin-1	9	132145105		rs73623452					chr9:132145576-132146328	N_Shore			TRUE				NA	NA	NA	NA	NA	NA	NA	NA	NA	NA	NA	NA	NA	NA	NA	NA
16	NLRC5	3292-75_1	cg07839457	1.1018e-21	-0.30569	0.0311656	935	1.29857e-08	-0.307505	0.0527013	326	1	160648536	160681641	CD48	CD48	CD48 antigen	16	57023022				NLRC5	NM_032206	TSS1500	chr16:57023190-57023768	N_Shore			TRUE		16:57022646-57024641	Promoter_Associated	NA	NA	NA	NA	NA	NA	NA	NA	NA	NA	NA	NA	NA	NA	NA	NA
17	PAPPA	4148-49_2	cg15146567	7.68878e-21	-0.298808	0.0311594	938	4.32059e-08	-0.296724	0.0528905	326	9	118916083	119164601	PAPPA	PAPP-A	Pappalysin-1	3	42948626				ZNF662;ZNF662	NM_207404;NM_001134656	5'UTR;Body	chr3:42947480-42948170	S_Shore		RDMR	NA				NA	NA	NA	NA	NA	NA	NA	NA	NA	NA	NA	NA	NA	NA	NA	NA
18	PAPPA	4148-49_2	cg00582671	9.75244e-21	-0.298046	0.0311669	937	2.74724e-07	-0.279211	0.0531822	326	9	118916083	119164601	PAPPA	PAPP-A	Pappalysin-1	1	872235				SAMD11	NM_152486	Body	chr1:869332-871872	S_Shore			NA	1:862037-862332			NA	NA	NA	NA	NA	NA	NA	NA	NA	NA	NA	NA	NA	NA	NA	NA
19	PAPPA	4148-49_2	cg22805603	2.31249e-20	0.295243	0.0311956	938	2.08579e-05	0.234672	0.0543238	320	9	118916083	119164601	PAPPA	PAPP-A	Pappalysin-1	2	32490766				NLRC4;NLRC4	NM_021209;NM_021209	1stExon;5'UTR					NA				NA	NA	NA	NA	NA	NA	NA	NA	NA	NA	NA	NA	NA	NA	NA	NA
20	NLRC5	3485-28_2	cg07839457	7.59815e-20	-0.292016	0.0313057	935	5.51206e-09	-0.314932	0.0525666	326	15	45003675	45011075	B2M	b2-Microglobulin	Beta-2-microglobulin	16	57023022				NLRC5	NM_032206	TSS1500	chr16:57023190-57023768	N_Shore			TRUE		16:57022646-57024641	Promoter_Associated	NA	NA	NA	NA	NA	NA	NA	NA	NA	NA	NA	NA	NA	NA	NA	NA
21	PAPPA	4148-49_2	cg12614529	1.26742e-19	-0.289867	0.0312723	932	1.01988e-10	-0.350017	0.052348	320	9	118916083	119164601	PAPPA	PAPP-A	Pappalysin-1	4	154269418				MND1	NM_032117	Body	chr4:154265607-154266394	S_Shelf			NA		4:154269358-154269559	Unclassified_Cell_type_specific	NA	NA	NA	NA	NA	NA	NA	NA	NA	NA	NA	NA	NA	8.91e-13	rs77550559	4
22	NLRC5	4141-79_1	cg07839457	8.05632e-19	-0.283427	0.0313146	935	2.47676e-05	-0.230575	0.0538925	326	4	76942273	76944650	CXCL10	IP-10	C-X-C motif chemokine 10	16	57023022				NLRC5	NM_032206	TSS1500	chr16:57023190-57023768	N_Shore			TRUE		16:57022646-57024641	Promoter_Associated	NA	NA	NA	NA	NA	NA	NA	rs11548618	0.0724517	NA	NA	NA	NA	NA	NA	NA
23	NLRC5	3311-27_1	cg07839457	1.02452e-18	-0.307291	0.0339093	776	7.3784e-07	-0.274235	0.0542769	317	1	161592986	161601753	FCGR3B	FCG3B	Low affinity immunoglobulin gamma Fc region receptor III-B	16	57023022				NLRC5	NM_032206	TSS1500	chr16:57023190-57023768	N_Shore			TRUE		16:57022646-57024641	Promoter_Associated	NA	NA	NA	NA	NA	NA	NA	rs67738775_161509273_GA_G	0.130305	NA	NA	NA	NA	NA	NA	NA
24	PAPPA	4148-49_2	cg02985445	2.75736e-18	-0.279207	0.0313594	937	7.22371e-06	-0.244904	0.0536983	326	9	118916083	119164601	PAPPA	PAPP-A	Pappalysin-1	7	97908505							chr7:97910459-97911618	N_Shore			NA				NA	NA	NA	NA	NA	NA	NA	NA	NA	NA	NA	NA	NA	7.98e-47	rs34817002	7
25	PAPPA	4148-49_2	cg05904013	3.22172e-18	0.278932	0.0313917	933	0.000128416	0.209889	0.0541512	326	9	118916083	119164601	PAPPA	PAPP-A	Pappalysin-1	7	128579933				IRF5;IRF5;IRF5;IRF5;IRF5;IRF5;IRF5	NM_001098630;NM_001098627;NM_032643;NM_001098631;NM_002200;NM_001098629;NM_001098628	5'UTR;TSS1500;5'UTR;5'UTR;5'UTR;5'UTR;5'UTR	chr7:128577818-128578756	S_Shore			TRUE		7:128579654-128580056	Unclassified	NA	NA	NA	NA	NA	NA	NA	NA	NA	NA	NA	NA	NA	3e-08	rs1668419	7
26	PAPPA	4148-49_2	cg18463686	3.84559e-18	0.280222	0.0316058	923	6.63326e-05	0.218428	0.0540475	326	9	118916083	119164601	PAPPA	PAPP-A	Pappalysin-1	7	141646690				CLEC5A;CLEC5A	NM_013252;NM_013252	5'UTR;1stExon					NA				NA	NA	NA	NA	NA	NA	NA	NA	NA	NA	NA	NA	NA	NA	NA	NA
27	PAPPA	4148-49_2	cg08109625	1.06002e-17	-0.274885	0.0314501	936	8.45627e-06	-0.243121	0.0537231	326	9	118916083	119164601	PAPPA	PAPP-A	Pappalysin-1	1	2036643				PRKCZ;PRKCZ;PRKCZ	NM_001033582;NM_002744;NM_001033581	5'UTR;Body;5'UTR	chr1:2038555-2038863	N_Shore			NA		1:2035943-2036692	Unclassified_Cell_type_specific	TRUE	NA	NA	NA	NA	NA	NA	NA	NA	NA	NA	NA	NA	1.73e-06	rs908743	1
28	PAPPA	4148-49_2	cg08799394	1.18099e-17	-0.274429	0.0314454	936	8.29392e-10	-0.330661	0.0522695	326	9	118916083	119164601	PAPPA	PAPP-A	Pappalysin-1	10	97049193				PDLIM1	NM_020992	Body	chr10:97050185-97051124	N_Shore		RDMR	NA		10:97049162-97050211	Unclassified_Cell_type_specific	NA	NA	NA	NA	NA	NA	NA	NA	NA	NA	NA	NA	NA	NA	NA	NA
29	NLRC5	5099-14_3	cg07839457	1.28832e-17	-0.274236	0.031461	935	6.23135e-07	-0.271056	0.0533115	326	12	6881678	6887621	LAG3	LAG-3	Lymphocyte activation gene 3 protein	16	57023022				NLRC5	NM_032206	TSS1500	chr16:57023190-57023768	N_Shore			TRUE		16:57022646-57024641	Promoter_Associated	NA	NA	NA	NA	NA	NA	NA	NA	NA	NA	NA	NA	NA	NA	NA	NA
30	PAPPA	4148-49_2	cg23196129	2.77584e-17	-0.271778	0.0315185	932	1.3098e-07	-0.286368	0.0530654	326	9	118916083	119164601	PAPPA	PAPP-A	Pappalysin-1	2	120937418			rs62166904								TRUE				NA	NA	NA	NA	NA	NA	NA	NA	NA	NA	NA	NA	NA	2.4e-06	rs2166436	2
31	ICAM5	5124-69_3	cg21994045	4.18078e-17	0.291149	0.033868	813	1.81625e-06	0.263759	0.0542316	318	19	10400657	10407454	ICAM5	sICAM-5	Intercellular adhesion molecule 5	19	10403936		rs2569702	rs2569701	ICAM5	NM_003259	Body	chr19:10399844-10405375	Island		CDMR	NA	19:10260419-10264937			NA	rs923366_10397223_C_T	0.148167	NA	NA	NA	NA	rs36081155_10403104_A_AG	0.132807	rs281436_10397131_G_A	0.0603288	NA	NA	NA	NA	NA
32	PAPPA	4148-49_2	cg23990557	4.25526e-17	-0.270109	0.0315171	930	5.84689e-07	-0.2717	0.0533014	326	9	118916083	119164601	PAPPA	PAPP-A	Pappalysin-1	15	99443249		rs3743260		IGF1R	NM_000875	Body					TRUE	15:97260646-97260815			NA	NA	NA	NA	NA	NA	NA	NA	NA	NA	NA	NA	NA	NA	NA	NA
33	PAPPA	4148-49_2	cg25332499	1.36422e-16	-0.265201	0.0314843	937	4.93871e-06	-0.249154	0.0536383	326	9	118916083	119164601	PAPPA	PAPP-A	Pappalysin-1	11	64756382				BATF2	NM_138456	3'UTR					NA				NA	NA	NA	NA	NA	NA	NA	NA	NA	NA	NA	NA	NA	NA	NA	NA
34	PAPPA	4148-49_2	cg14012059	1.37643e-16	-0.27107	0.0321536	890	1.11863e-05	-0.23992	0.0537672	326	9	118916083	119164601	PAPPA	PAPP-A	Pappalysin-1	9	130222969				LRSAM1;LRSAM1;LRSAM1	NM_001005373;NM_001005374;NM_138361	Body;Body;Body					NA				NA	NA	NA	NA	NA	NA	NA	NA	NA	NA	NA	NA	NA	NA	NA	NA
35	PAPPA	4148-49_2	cg21229179	1.40808e-16	-0.26525	0.0315032	934	4.75019e-05	-0.22262	0.053995	326	9	118916083	119164601	PAPPA	PAPP-A	Pappalysin-1	9	138972602				NACC2	NM_144653	5'UTR					TRUE				NA	rs4419885	0.0500174	NA	NA	NA	NA	NA	NA	NA	NA	NA	NA	4.16e-158	rs62583482	9
36	PAPPA	4148-49_2	cg04141008	2.04455e-16	-0.263681	0.0314956	938	2.15828e-05	-0.232221	0.0538708	326	9	118916083	119164601	PAPPA	PAPP-A	Pappalysin-1	16	3843232				CREBBP;CREBBP	NM_001079846;NM_004380	Body;Body					NA	16:3783185-3783456			NA	NA	NA	NA	NA	NA	NA	NA	NA	NA	NA	NA	NA	NA	NA	NA
37	PAPPA	4148-49_2	cg08679013	2.40909e-16	-0.263376	0.031535	934	1.22577e-05	-0.238864	0.0537817	326	9	118916083	119164601	PAPPA	PAPP-A	Pappalysin-1	19	12997997				KLF1;KLF1	NM_006563;NM_006563	5'UTR;1stExon	chr19:12996086-12997039	S_Shore			NA				NA	NA	NA	NA	NA	NA	NA	NA	NA	NA	NA	NA	NA	7.31e-16	rs7507935	19
38	PAPPA	4148-49_2	cg07708453	3.10377e-16	0.262127	0.0315095	938	6.15576e-08	0.293463	0.0529463	326	9	118916083	119164601	PAPPA	PAPP-A	Pappalysin-1	1	14032034				PRDM2;PRDM2;PRDM2;PRDM2;PRDM2	NM_012231;NM_015866;NM_012231;NM_001135610;NM_015866	1stExon;5'UTR;5'UTR;5'UTR;1stExon					NA				NA	NA	NA	NA	NA	NA	NA	NA	NA	NA	NA	NA	NA	NA	NA	NA
39	PAPPA	4148-49_2	cg19205064	4.82441e-16	-0.260474	0.0315241	938	4.57541e-05	-0.223086	0.0539891	326	9	118916083	119164601	PAPPA	PAPP-A	Pappalysin-1	6	33284839				ZBTB22;ZBTB22	NM_001145338;NM_005453	5'UTR;5'UTR	chr6:33285367-33285617	N_Shore			NA				NA	NA	NA	NA	NA	NA	NA	NA	NA	NA	NA	NA	NA	1.64e-08	rs3135406	6
40	AHRR	3216-2_2	cg05575921	8.07841e-16	-0.26434	0.0322242	897	4.32943e-06	-0.252693	0.0540402	318	1	207101863	207119811	PIGR	PIGR	Polymeric immunoglobulin receptor	5	373378	Red			AHRR	NM_020731	Body	chr5:373842-374426	N_Shore			TRUE				NA	NA	NA	NA	NA	NA	NA	rs532534_207117688_T_C	0.057687	NA	NA	NA	NA	1.1e-16	rs6555226	5
41	PAPPA	4148-49_2	cg18927901	8.40798e-16	-0.258767	0.0315885	935	5.12724e-06	-0.248739	0.0536442	326	9	118916083	119164601	PAPPA	PAPP-A	Pappalysin-1	6	36238043				PNPLA1;PNPLA1;PNPLA1	NM_173676;NM_001145716;NM_001145717	5'UTR;5'UTR;TSS200					NA				NA	NA	NA	NA	NA	NA	NA	NA	NA	NA	NA	NA	NA	NA	NA	NA
42	PAPPA	4148-49_2	cg23642826	1.12608e-15	-0.258989	0.0317614	934	1.75353e-06	-0.260356	0.0534748	326	9	118916083	119164601	PAPPA	PAPP-A	Pappalysin-1	1	6645463				ZBTB48	NM_005341	Body					NA		1:6645366-6645642	Unclassified_Cell_type_specific	NA	NA	NA	NA	NA	NA	NA	NA	NA	NA	NA	NA	NA	1.98e-17	rs4587589	1
43	NLRC5	5028-59_1	cg07839457	1.82914e-15	-0.255728	0.0316064	935	4.07633e-06	-0.25127	0.053608	326	12	7623409	7656489	CD163	sCD163	Scavenger receptor cysteine-rich type 1 protein M130	16	57023022				NLRC5	NM_032206	TSS1500	chr16:57023190-57023768	N_Shore			TRUE		16:57022646-57024641	Promoter_Associated	NA	NA	NA	NA	NA	NA	NA	NA	NA	NA	NA	NA	NA	NA	NA	NA
44	NLRC5	3485-28_2	cg16411857	1.93882e-15	-0.256099	0.0316825	936	1.3735e-05	-0.237543	0.0537996	326	15	45003675	45011075	B2M	b2-Microglobulin	Beta-2-microglobulin	16	57023191				NLRC5	NM_032206	TSS1500	chr16:57023190-57023768	Island			TRUE		16:57022646-57024641	Promoter_Associated	NA	NA	NA	NA	NA	NA	NA	NA	NA	NA	NA	NA	NA	7.09e-05	rs72780022	16
45	PAPPA	4148-49_2	cg03149567	2.47836e-15	-0.255334	0.0317096	929	1.00224e-05	-0.2444	0.054448	319	9	118916083	119164601	PAPPA	PAPP-A	Pappalysin-1	10	134441442			rs76301846	INPP5A	NM_005539	Body					NA	10:134290827-134291446	10:134441364-134442270	Unclassified_Cell_type_specific	TRUE	rs117493842_134401750_C_T	0.467465	NA	NA	NA	NA	NA	NA	NA	NA	NA	NA	2.54e-26	rs75242478	10
46	PAPPA	4148-49_2	cg09470754	2.8011e-15	0.253867	0.0315932	934	3.16389e-05	0.227617	0.0539311	326	9	118916083	119164601	PAPPA	PAPP-A	Pappalysin-1	19	55838021				TMEM150B	NM_001085488	TSS1500					NA				NA	NA	NA	NA	NA	NA	NA	NA	NA	NA	NA	NA	NA	NA	NA	NA
47	PAPPA	4148-49_2	cg01649647	5.06447e-15	-0.251564	0.031614	935	4.43196e-06	-0.25035	0.0536212	326	9	118916083	119164601	PAPPA	PAPP-A	Pappalysin-1	20	35177530				MYL9;MYL9	NM_006097;NM_181526	Body;Body					NA				NA	NA	NA	NA	NA	NA	NA	NA	NA	NA	NA	NA	NA	NA	NA	NA
48	PAPPA	4148-49_2	cg18307978	9.29296e-15	-0.249172	0.0316347	937	3.71242e-07	-0.276244	0.0532297	326	9	118916083	119164601	PAPPA	PAPP-A	Pappalysin-1	7	30953124				AQP1	NM_198098	Body					TRUE				NA	NA	NA	NA	NA	NA	NA	NA	NA	NA	NA	NA	NA	NA	NA	NA
49	PAPPA	4148-49_2	cg06756385	1.09272e-14	-0.248427	0.0316276	938	3.81928e-08	-0.29785	0.0528711	326	9	118916083	119164601	PAPPA	PAPP-A	Pappalysin-1	14	100610488		rs61991266		EVL	NM_016337	3'UTR	chr14:100610406-100610691	Island			NA	14:99680134-99680399			NA	NA	NA	NA	NA	NA	NA	NA	NA	NA	NA	NA	NA	NA	NA	NA
50	NLRC5	3311-27_1	cg08159663	1.44158e-14	-0.289818	0.0368243	664	1.71273e-06	-0.263452	0.0540268	317	1	161592986	161601753	FCGR3B	FCG3B	Low affinity immunoglobulin gamma Fc region receptor III-B	16	57022486				NLRC5	NM_032206	TSS1500	chr16:57023190-57023768	N_Shore			TRUE				NA	rs7192652_57075180_A_G	0.0801122	NA	NA	NA	NA	rs67738775_161509273_GA_G	0.130305	NA	NA	NA	NA	1.01e-56	rs7192652	16
51	PAPPA	4148-49_2	cg19393755	2.03307e-14	-0.246204	0.0316773	932	1.05453e-05	-0.242871	0.0542467	319	9	118916083	119164601	PAPPA	PAPP-A	Pappalysin-1	17	71258101				CPSF4L	NM_001129885	TSS200					TRUE				NA	NA	NA	NA	NA	NA	NA	NA	NA	NA	NA	NA	NA	5.5e-49	rs7217509	17
52	PAPPA	4148-49_2	cg12181028	2.09812e-14	0.245826	0.0316492	938	7.6111e-07	0.271364	0.0537871	320	9	118916083	119164601	PAPPA	PAPP-A	Pappalysin-1	12	132280704				SFRS8	NM_004592	Body	chr12:132284454-132284685	N_Shelf			TRUE				TRUE	NA	NA	NA	NA	NA	NA	NA	NA	NA	NA	NA	NA	1.53e-62	rs1107871	12
53	PAPPA	4148-49_2	cg02445229	2.49931e-14	-0.245157	0.0316589	937	1.44738e-09	-0.32613	0.0523567	326	9	118916083	119164601	PAPPA	PAPP-A	Pappalysin-1	19	4634006							chr19:4636207-4636567	N_Shelf			TRUE				NA	NA	NA	NA	NA	NA	NA	NA	NA	NA	NA	NA	NA	2.22e-05	rs2043327	19
54	PAPPA	4148-49_2	cg16279861	2.61647e-14	0.245494	0.0317261	934	4.3083e-05	0.223831	0.0539796	326	9	118916083	119164601	PAPPA	PAPP-A	Pappalysin-1	11	128531312		rs76248353									TRUE				NA	NA	NA	NA	NA	NA	NA	NA	NA	NA	NA	NA	NA	2.64e-29	rs61907823	11
55	PAPPA	4148-49_2	cg09740468	6.21417e-14	0.247956	0.0325076	878	3.29975e-06	0.26082	0.0550642	313	9	118916083	119164601	PAPPA	PAPP-A	Pappalysin-1	6	3025325											NA				TRUE	rs9503373_3042606_C_G	0.122871	NA	NA	NA	NA	NA	NA	NA	NA	NA	NA	6.59e-159	rs1040862	6
56	PAPPA	4148-49_2	cg17078883	7.51546e-14	0.241517	0.0318006	928	0.000111613	0.21173	0.0541292	326	9	118916083	119164601	PAPPA	PAPP-A	Pappalysin-1	10	28759936											TRUE				NA	NA	NA	NA	NA	NA	NA	NA	NA	NA	NA	NA	NA	1.3e-32	rs946594	10
57	NLRC5	3038-9_2	cg07839457	1.12505e-13	-0.24557	0.03255	887	1.65551e-05	-0.238169	0.0544509	318	4	76954835	76962568	CXCL11	I-TAC	C-X-C motif chemokine 11	16	57023022				NLRC5	NM_032206	TSS1500	chr16:57023190-57023768	N_Shore			TRUE		16:57022646-57024641	Promoter_Associated	NA	NA	NA	NA	NA	NA	NA	rs35170645_76964956_A_G	0.0750963	NA	NA	NA	NA	NA	NA	NA
58	PAPPA	4148-49_2	cg26413708	1.31833e-13	-0.241101	0.0320662	914	8.20076e-07	-0.268261	0.0533548	326	9	118916083	119164601	PAPPA	PAPP-A	Pappalysin-1	6	42306808				TRERF1	NM_033502	5'UTR					TRUE				TRUE	rs113799706_42290803_G_GA	0.0632325	NA	NA	NA	NA	NA	NA	NA	NA	NA	NA	1.07e-25	rs260279	6
59	PAPPA	4148-49_2	cg26306329	1.44846e-13	0.238311	0.0317593	931	8.43119e-06	0.243155	0.0537226	326	9	118916083	119164601	PAPPA	PAPP-A	Pappalysin-1	4	124400196											TRUE				NA	NA	NA	NA	NA	NA	NA	NA	NA	NA	NA	NA	NA	2.39e-05	rs737009	4
60	PAPPA	4148-49_2	cg05958985	1.46609e-13	-0.237979	0.0317247	936	2.35746e-05	-0.231167	0.0538847	326	9	118916083	119164601	PAPPA	PAPP-A	Pappalysin-1	16	88558237				ZFPM1	NM_153813	Body	chr16:88558051-88558329	Island			NA	16:87085381-87085776			NA	NA	NA	NA	NA	NA	NA	NA	NA	NA	NA	NA	NA	2.61e-49	rs62048974	16
61	PAPPA	4148-49_2	cg25643253	1.4732e-13	-0.258892	0.0344329	807	7.51477e-05	-0.219019	0.0545924	318	9	118916083	119164601	PAPPA	PAPP-A	Pappalysin-1	7	65419190				VKORC1L1	NM_173517	Body			low-CpG:65056557-65056879		NA	7:65056620-65056728			NA	rs34942108_65319567_G_T	0.087686	NA	NA	NA	NA	NA	NA	NA	NA	NA	NA	1.89e-46	rs35391607	7
62	PAPPA	4148-49_2	cg04321303	1.55944e-13	-0.238086	0.0317753	936	9.26933e-05	-0.214145	0.0541001	326	9	118916083	119164601	PAPPA	PAPP-A	Pappalysin-1	7	44107504							chr7:44104746-44105116	S_Shelf			NA				NA	NA	NA	NA	NA	NA	NA	NA	NA	NA	NA	NA	NA	4.61e-109	rs17132330	7
63	PAPPA	4148-49_2	cg27585822	2.05801e-13	0.236563	0.0317363	937	6.40687e-06	0.246254	0.0536793	326	9	118916083	119164601	PAPPA	PAPP-A	Pappalysin-1	20	49253552				FAM65C	NM_080829	TSS200					TRUE				NA	NA	NA	NA	NA	NA	NA	NA	NA	NA	NA	NA	NA	2.26e-16	rs2064278	20
64	PAPPA	4148-49_2	cg03693099	2.10845e-13	-0.236374	0.0317259	938	0.000115338	-0.211301	0.0541344	326	9	118916083	119164601	PAPPA	PAPP-A	Pappalysin-1	9	135936901				CEL	NM_001807	TSS1500					NA				NA	NA	NA	NA	NA	NA	NA	NA	NA	NA	NA	NA	NA	NA	NA	NA
65	PAPPA	4148-49_2	cg04983687	2.13922e-13	-0.236313	0.0317264	938	1.21808e-08	-0.308067	0.0526912	326	9	118916083	119164601	PAPPA	PAPP-A	Pappalysin-1	16	88558223	Grn			ZFPM1	NM_153813	Body	chr16:88558051-88558329	Island			NA	16:87085381-87085776			NA	NA	NA	NA	NA	NA	NA	NA	NA	NA	NA	NA	NA	5.25e-05	rs9936610	16
66	PAPPA	4148-49_2	cg02655351	2.23955e-13	0.236131	0.0317287	937	1.73563e-06	0.260465	0.0534732	326	9	118916083	119164601	PAPPA	PAPP-A	Pappalysin-1	1	3498101				MEGF6	NM_001409	Body	chr1:3499902-3500470	N_Shore			NA				NA	NA	NA	NA	NA	NA	NA	NA	NA	NA	NA	NA	NA	7.6e-27	rs10909974	1
67	PAPPA	4148-49_2	cg25087851	2.50961e-13	-0.235955	0.0317721	935	2.21214e-09	-0.322627	0.0524232	326	9	118916083	119164601	PAPPA	PAPP-A	Pappalysin-1	11	60623918				GPR44	NM_004778	TSS1500	chr11:60619924-60621111	S_Shelf			TRUE				NA	NA	NA	NA	NA	NA	NA	NA	NA	NA	NA	NA	NA	NA	NA	NA
68	NLRC5	3311-27_1	cg16411857	3.79293e-13	-0.259778	0.0351516	777	9.60056e-06	-0.24451	0.0543491	317	1	161592986	161601753	FCGR3B	FCG3B	Low affinity immunoglobulin gamma Fc region receptor III-B	16	57023191				NLRC5	NM_032206	TSS1500	chr16:57023190-57023768	Island			TRUE		16:57022646-57024641	Promoter_Associated	NA	NA	NA	NA	NA	NA	NA	rs67738775_161509273_GA_G	0.130305	NA	NA	NA	NA	7.09e-05	rs72780022	16
69	NLRC5	3485-28_2	cg00218406	3.96862e-13	-0.234053	0.0317915	934	4.61313e-05	-0.222984	0.0539904	326	15	45003675	45011075	B2M	b2-Microglobulin	Beta-2-microglobulin	6	31431407			rs11557308	HCP5	NM_006674	3'UTR				DMR	NA		6:31430369-31431494	Promoter_Associated	NA	NA	NA	NA	NA	NA	NA	NA	NA	NA	NA	NA	NA	NA	NA	NA
70	NLRC5	5099-14_3	cg08159663	9.22145e-13	-0.245861	0.0338682	800	1.29153e-07	-0.286501	0.0530631	326	12	6881678	6887621	LAG3	LAG-3	Lymphocyte activation gene 3 protein	16	57022486				NLRC5	NM_032206	TSS1500	chr16:57023190-57023768	N_Shore			TRUE				NA	rs7192652_57075180_A_G	0.0801122	NA	NA	NA	NA	NA	NA	NA	NA	NA	NA	1.01e-56	rs7192652	16
71	PAPPA	4148-49_2	cg03492094	1.65712e-12	-0.227646	0.0318049	937	1.12867e-08	-0.308734	0.0526792	326	9	118916083	119164601	PAPPA	PAPP-A	Pappalysin-1	9	91994786				SEMA4D;SEMA4D	NM_006378;NM_001142287	Body;Body	chr9:91995951-91996230	N_Shore			NA		9:91994449-91994908	Gene_Associated_Cell_type_specific	NA	NA	NA	NA	NA	NA	NA	NA	NA	NA	NA	NA	NA	NA	NA	NA
72	PAPPA	4148-49_2	cg14975122	1.78153e-12	-0.227877	0.0318829	935	7.62707e-08	-0.291469	0.0529801	326	9	118916083	119164601	PAPPA	PAPP-A	Pappalysin-1	1	32761824		rs58720203		HDAC1	NM_004964	Body	chr1:32757414-32758034	S_Shelf			NA				NA	NA	NA	NA	NA	NA	NA	NA	NA	NA	NA	NA	NA	NA	NA	NA
73	PAPPA	4148-49_2	cg10131232	2.38921e-12	0.228695	0.0321783	912	0.000138095	0.210775	0.0546291	320	9	118916083	119164601	PAPPA	PAPP-A	Pappalysin-1	20	1610358			rs55810216	SIRPG;SIRPG;SIRPG	NM_080816;NM_001039508;NM_018556	3'UTR;3'UTR;3'UTR					NA				NA	rs146744745_1630645_AGT_A	0.142635	rs202459_1712886_G_C	0.0706501	rs2224878	0.0504624	NA	NA	NA	NA	NA	NA	4.13e-36	rs2253814	20
74	GP1BA	4990-87_1	cg18419358	2.51954e-12	0.227831	0.0320917	912	1.29767e-06	0.265659	0.0538389	319	17	4835592	4838325	GP1BA	GP1BA	Platelet glycoprotein Ib alpha chain	6	158384009											TRUE				TRUE	rs6455934_158388541_T_A	0.128554	NA	NA	NA	NA	NA	NA	NA	NA	NA	NA	8.28e-131	rs12527691	6
75	PAPPA	4148-49_2	cg21919729	2.99129e-12	-0.235959	0.0333278	862	2.71035e-06	-0.257942	0.053993	320	9	118916083	119164601	PAPPA	PAPP-A	Pappalysin-1	8	11719367	Grn			CTSB;CTSB;CTSB;CTSB;CTSB	NM_147780;NM_147782;NM_147781;NM_001908;NM_147783	5'UTR;5'UTR;5'UTR;5'UTR;5'UTR					TRUE				NA	rs1293303_11720227_G_C	0.143934	NA	NA	NA	NA	NA	NA	NA	NA	NA	NA	3.27000000000002e-310	rs1293303	8
76	PAPPA	4148-49_2	cg24678767	3.1255e-12	-0.224958	0.031839	935	9.16215e-05	-0.214295	0.0540982	326	9	118916083	119164601	PAPPA	PAPP-A	Pappalysin-1	15	74902976				CLK3	NM_003992	5'UTR	chr15:74906938-74908538	N_Shelf			NA		15:74902806-74902993	Unclassified_Cell_type_specific	NA	NA	NA	NA	NA	NA	NA	NA	NA	NA	NA	NA	NA	6.88e-07	rs8043032	15
77	NLRC5	3292-75_1	cg08159663	3.38249e-12	-0.239478	0.0338732	800	3.97185e-06	-0.251555	0.0536039	326	1	160648536	160681641	CD48	CD48	CD48 antigen	16	57022486				NLRC5	NM_032206	TSS1500	chr16:57023190-57023768	N_Shore			TRUE				NA	rs7192652_57075180_A_G	0.0801122	NA	NA	NA	NA	NA	NA	NA	NA	NA	NA	1.01e-56	rs7192652	16
78	PAPPA	4148-49_2	cg11456013	3.89169e-12	-0.226197	0.0321527	918	4.05308e-07	-0.275372	0.0532436	326	9	118916083	119164601	PAPPA	PAPP-A	Pappalysin-1	6	111192760							chr6:111195383-111197576	N_Shelf			NA				NA	NA	NA	NA	NA	NA	NA	NA	NA	NA	NA	NA	NA	NA	NA	NA
79	PAPPA	4148-49_2	cg10831642	8.18502e-12	-0.246084	0.0354284	747	9.53999e-05	-0.216063	0.0546671	318	9	118916083	119164601	PAPPA	PAPP-A	Pappalysin-1	10	105378344				SH3PXD2A	NM_014631	Body					TRUE				TRUE	rs3824780_105384826_C_T	0.287189	rs3740472_105362287_C_G	0.172447	rs7920727_105366933_C_G	0.0605103	NA	NA	NA	NA	NA	NA	1.78e-11	rs10786772	10
80	PAPPA	4148-49_2	cg26272069	9.24872e-12	-0.224018	0.0324266	902	7.42368e-05	-0.218911	0.054529	320	9	118916083	119164601	PAPPA	PAPP-A	Pappalysin-1	6	29591706				GABBR1;GABBR1;GABBR1	NM_021904;NM_021903;NM_001470	Body;Body;Body	chr6:29595298-29595795	N_Shelf			TRUE				NA	rs2535239_29643879_A_G	0.0972958	rs3129052_29670398_A_G	0.0508857	NA	NA	NA	NA	NA	NA	NA	NA	2.11e-72	rs2747429	6
81	PAPPA	4148-49_2	cg16576811	9.40258e-12	-0.222618	0.0322415	915	0.000147314	-0.20991	0.0546395	320	9	118916083	119164601	PAPPA	PAPP-A	Pappalysin-1	18	55888640				NEDD4L;NEDD4L;NEDD4L;NEDD4L;NEDD4L;NEDD4L;NEDD4L;NEDD4L;NEDD4L	NM_001144964;NM_015277;NM_001144966;NM_001144971;NM_001144965;NM_001144968;NM_001144967;NM_001144969;NM_001144970	5'UTR;Body;TSS200;5'UTR;5'UTR;Body;Body;Body;5'UTR					NA				NA	rs292455_55888227_C_G	0.125087	NA	NA	NA	NA	NA	NA	NA	NA	NA	NA	2.02e-93	rs292453	18
82	PAPPA	4148-49_2	cg08782002	1.07694e-11	-0.219297	0.0318635	936	4.76397e-07	-0.273759	0.0532691	326	9	118916083	119164601	PAPPA	PAPP-A	Pappalysin-1	17	61847885				CCDC47	NM_020198	5'UTR	chr17:61850684-61852062	N_Shelf			NA		17:61847862-61848007	Promoter_Associated_Cell_type_specific	NA	NA	NA	NA	NA	NA	NA	NA	NA	NA	NA	NA	NA	NA	NA	NA
83	PRTN3	3514-49_2	cg27535410	1.20588e-11	-0.218731	0.0318605	938	3.0431e-05	-0.2323	0.054885	312	19	840963	848175	PRTN3	Proteinase-3	Myeloblastin	19	846354	Red			PRTN3	NM_002777	Body	chr19:846011-846435	Island			NA	19:797025-797408			NA	NA	NA	NA	NA	NA	NA	NA	NA	NA	NA	NA	NA	4.24e-30	rs28631597	19
84	PAPPA	4148-49_2	cg18805734	1.29725e-11	-0.219522	0.0320212	925	7.21715e-08	-0.294657	0.0534288	319	9	118916083	119164601	PAPPA	PAPP-A	Pappalysin-1	12	31453901				FAM60A;FAM60A;FAM60A	NM_021238;NM_001135811;NM_001135812	5'UTR;5'UTR;5'UTR					TRUE				NA	NA	NA	NA	NA	NA	NA	NA	NA	NA	NA	NA	NA	2.24e-24	rs1844986	12
85	C4	4481-34_2	cg13028630	1.37517e-11	-0.245788	0.0357715	724	1.36161e-08	-0.310321	0.053229	318	6	31937353	32079643	C4A C4B	C4	Complement C4	6	31964754	Red			C4B;C4A	NM_001002029;NM_007293	Body;Body					NA				NA	rs389884_31940897_A_G	0.149778	chr6_32007624_A_G	0.0751387	rs191791016_32055163_C_A	0.0664287	chr6_32007624_A_G	0.0855053	rs2187824_32439096_G_A	0.0740852	NA	NA	NA	NA	NA
86	PAPPA	4148-49_2	cg24182798	1.46167e-11	-0.229543	0.0335353	854	3.97418e-07	-0.27796	0.0536817	320	9	118916083	119164601	PAPPA	PAPP-A	Pappalysin-1	4	10065218			rs77882555								TRUE		4:10064947-10065796	Unclassified_Cell_type_specific	NA	rs34874736_10121674_ACT_A	0.0901235	rs10006963_10135462_A_G	0.0534394	NA	NA	NA	NA	NA	NA	NA	NA	NA	NA	NA
87	PAPPA	4148-49_2	cg02226192	1.52299e-11	0.217666	0.0318678	937	6.8356e-05	0.218047	0.0540522	326	9	118916083	119164601	PAPPA	PAPP-A	Pappalysin-1	16	89461734				ANKRD11	NM_013275	5'UTR					TRUE	16:87989215-87989423			TRUE	NA	NA	NA	NA	NA	NA	NA	NA	NA	NA	NA	NA	NA	NA	NA
88	PAPPA	4148-49_2	cg23510807	2.19548e-11	-0.215988	0.0318805	938	1.07058e-05	-0.240425	0.0537603	326	9	118916083	119164601	PAPPA	PAPP-A	Pappalysin-1	7	2567893				LFNG;LFNG;LFNG;LFNG	NM_002304;NM_001166355;NM_001040167;NM_001040168	3'UTR;3'UTR;3'UTR;Body	chr7:2565872-2566114	S_Shore			NA		7:2567293-2567949	Unclassified	TRUE	NA	NA	NA	NA	NA	NA	NA	NA	NA	NA	NA	NA	NA	NA	NA
89	PAPPA	4148-49_2	cg08435683	2.23674e-11	-0.21834	0.0322334	920	4.69885e-05	-0.222755	0.0539933	326	9	118916083	119164601	PAPPA	PAPP-A	Pappalysin-1	20	4836338	Grn	rs79045958		SLC23A2;SLC23A2	NM_005116;NM_203327	3'UTR;3'UTR					NA	20:4784257-4784368			NA	NA	NA	NA	NA	NA	NA	NA	NA	NA	NA	NA	NA	NA	NA	NA
90	PAPPA	4148-49_2	cg27366532	3.3898e-11	-0.216056	0.0322008	928	3.2614e-05	-0.227248	0.0539358	326	9	118916083	119164601	PAPPA	PAPP-A	Pappalysin-1	16	3843012				CREBBP;CREBBP	NM_001079846;NM_004380	Body;Body					TRUE				NA	NA	NA	NA	NA	NA	NA	NA	NA	NA	NA	NA	NA	NA	NA	NA
91	PAPPA	4148-49_2	cg25966599	3.80089e-11	-0.214443	0.0320442	928	0.000123916	-0.212334	0.0546373	318	9	118916083	119164601	PAPPA	PAPP-A	Pappalysin-1	19	2422172				TMPRSS9	NM_182973	Body	chr19:2424005-2427983	N_Shore			NA				NA	chr19_2409137_ATTT_A	0.0784451	NA	NA	NA	NA	NA	NA	NA	NA	NA	NA	1.61e-87	rs57474549	19
92	PAPPA	4148-49_2	cg17367596	3.86625e-11	-0.213362	0.0318989	937	1.4095e-06	-0.262654	0.0534403	326	9	118916083	119164601	PAPPA	PAPP-A	Pappalysin-1	11	65546988				DKFZp761E198	NM_138368	1stExon	chr11:65547499-65549261	N_Shore			TRUE	11:65303544-65303648	11:65546869-65548018	Promoter_Associated	NA	NA	NA	NA	NA	NA	NA	NA	NA	NA	NA	NA	NA	6.66e-43	rs565427	11
93	NLRC5	3485-28_2	cg08099136	4.79619e-11	-0.214089	0.0321605	922	9.40276e-06	-0.242256	0.0538001	320	15	45003675	45011075	B2M	b2-Microglobulin	Beta-2-microglobulin	6	32811251				PSMB8;PSMB8	NM_004159;NM_148919	Body;Body	chr6:32811494-32811839	N_Shore			NA				NA	rs2071467_32805306_C_T	0.160409	NA	NA	NA	NA	NA	NA	NA	NA	NA	NA	NA	NA	NA
94	SIGLEC5	5125-6_3	cg09488502	4.89369e-11	0.220226	0.0330735	869	2.77789e-13	0.394277	0.0516842	318	19	52145806	52150054	SIGLEC14	SIG14	Sialic acid-binding Ig-like lectin 14	19	52134289	Grn			SIGLEC5	NM_003830	TSS1500					NA				NA	rs113349196_52151087_A_G	0.19995	rs73050865_52115944_C_G	0.0924537	NA	NA	rs113349196_52151087_A_G	0.401459	rs73050865_52115944_C_G	0.15282	NA	NA	NA	NA	NA
95	PAPPA	4148-49_2	cg20290167	5.58605e-11	-0.211637	0.0319116	938	2.72026e-05	-0.229447	0.0539073	326	9	118916083	119164601	PAPPA	PAPP-A	Pappalysin-1	17	81040724		rs72854208		METRNL	NM_001004431	Body	chr17:81042626-81043244	N_Shore			NA	17:78633945-78634014			NA	NA	NA	NA	NA	NA	NA	NA	NA	NA	NA	NA	NA	NA	NA	NA
96	PAPPA	4148-49_2	cg26922697	7.39937e-11	-0.210372	0.0319301	937	2.48018e-05	-0.230559	0.0538927	326	9	118916083	119164601	PAPPA	PAPP-A	Pappalysin-1	6	33284542				ZBTB22;ZBTB22	NM_005453;NM_001145338	Body;Body	chr6:33285367-33285617	N_Shore			NA				NA	NA	NA	NA	NA	NA	NA	NA	NA	NA	NA	NA	NA	2.69e-20	rs3106194	6
97	PAPPA	4148-49_2	cg18455616	7.55532e-11	-0.225689	0.0342142	819	4.43284e-09	-0.320491	0.0531093	318	9	118916083	119164601	PAPPA	PAPP-A	Pappalysin-1	2	99124870				INPP4A;INPP4A;INPP4A;INPP4A	NM_001566;NM_004027;NM_001134224;NM_001134225	5'UTR;5'UTR;5'UTR;5'UTR					TRUE				NA	rs57088045_99108359_AT_A	0.221085	NA	NA	NA	NA	NA	NA	NA	NA	NA	NA	NA	NA	NA
98	PAPPA	4148-49_2	cg13873324	7.97096e-11	0.210231	0.0319633	933	3.41327e-05	0.226693	0.053943	326	9	118916083	119164601	PAPPA	PAPP-A	Pappalysin-1	1	28189712			rs12409289								TRUE		1:28189134-28189783	Unclassified_Cell_type_specific	TRUE	NA	NA	NA	NA	NA	NA	NA	NA	NA	NA	NA	NA	NA	NA	NA
[truncated: 16 more columns]
