# Supplementary material for: Epigenetics meets proteomics in an epigenome-wide association study with circulating blood plasma protein traits
Source: Nat Commun. 2020 Jan 3;11:15. doi: 10.1038/s41467-019-13831-w (PMC6941977; doi:10.1038/s41467-019-13831-w)
Supplement: Supplementary file 6 — Supplementary Data 5 [file 41467_2019_13831_MOESM6_ESM.xlsx]

## Sheet: Legend
Supplementary Data 5: Enrichment of pQTMs for various characteristics based on Illumina 450K manifest annotations.
Epigenetics meets proteomics in an epigenome-wide association study with circulating blood plasma protein traits
Zaghlool et al.
Column Header	Description
Group	Annotation Group
Step	pEWAS step
Characteristic	Characteristics tested for enrichment/depletion (from Illumina manifest annotation file)
Enrichment (OR)	Odds ratio using fisher test : >1 = enrichment, <1=depletion
pvalue	p value of fisher exact test for count data
CI_lower	lower 95 percent confidence interval for fisher's exact test
CI_upper	upper 95 percent confidence interval for fisher's exact test
N_pQTM	Number of pQTMs annotated by that characteristic for a given step
Total_pQTMs	Total number of pQTMs for a given step
N_Illumina	Number of CpGs annotated by that characteristic in the Illumina manifest
Total_Illumina	Total number of annotated CpGs in the Illumina manifest

## Sheet: Supplementary Data 5
Supplementary Data 5: Enrichment of pQTMs for various characteristics based on Illumina 450K manifest annotations.
Group	Step	Characteristic	Enrichment (OR)	pvalue	CI_lower	CI_upper	N_CpG	T_CpG	N_Illumina	Total_Illumina
UCSC Reference Gene Group	Step 0 - No Covariates	Body	1.35636	1.26875e-48	1.30241	1.41237	4054	10047	160560	482486
	Step 1 - Sex	Body	1.38891	7.10463e-61	1.33591	1.44386	4454	10884	160560	482486
	Step 2 - White Blood Counts	Body	1.25491	0.10425	0.948649	1.65246	87	226	160560	482486
	Step 3 - SNPs	Body	1.23562	0.241863	0.860435	1.76023	53	139	160560	482486
	Step 4 - Age	Body	1.52929	0.0369134	1.01387	2.29266	45	104	160560	482486
	Step 5 - Smoking	Body	1.32469	0.187652	0.850142	2.0426	37	93	160560	482486
	Step 6 - Body mass index	Body	1.30146	0.228573	0.836432	2.00315	37	94	160560	482486
	Step 7 - Diabetes	Body	1.23944	0.368014	0.783565	1.93521	34	89	160560	482486
	Step 0 - No Covariates	TSS200	0.459148	1.52947e-84	0.419754	0.501384	9516	10047	52283	482486
	Step 1 - Sex	TSS200	0.471609	1.75901e-86	0.433116	0.512719	10294	10884	52283	482486
	Step 2 - White Blood Counts	TSS200	0.842881	0.520995	0.510707	1.32331	205	226	52283	482486
	Step 3 - SNPs	TSS200	0.707125	0.338194	0.344303	1.30842	128	139	52283	482486
	Step 4 - Age	TSS200	0.415574	0.0559625	0.132025	1.00291	99	104	52283	482486
	Step 5 - Smoking	TSS200	0.46752	0.0957618	0.148121	1.13298	88	93	52283	482486
	Step 6 - Body mass index	TSS200	0.462267	0.095954	0.146494	1.11978	89	94	52283	482486
	Step 7 - Diabetes	TSS200	0.489784	0.125558	0.155005	1.18905	84	89	52283	482486
	Step 0 - No Covariates	TSS1500	0.898808	0.000315069	0.846989	0.953201	1310	10047	68982	482486
	Step 1 - Sex	TSS1500	0.889977	4.60147e-05	0.840394	0.941876	1407	10884	68982	482486
	Step 2 - White Blood Counts	TSS1500	1.32848	0.105666	0.923006	1.87197	41	226	68982	482486
	Step 3 - SNPs	TSS1500	0.725127	0.275659	0.393922	1.24299	15	139	68982	482486
	Step 4 - Age	TSS1500	0.709013	0.327655	0.342115	1.32819	11	104	68982	482486
	Step 5 - Smoking	TSS1500	0.888025	0.881928	0.440675	1.63749	12	93	68982	482486
	Step 6 - Body mass index	TSS1500	0.877251	0.769226	0.43553	1.61648	12	94	68982	482486
	Step 7 - Diabetes	TSS1500	0.758783	0.543459	0.350331	1.47014	10	89	68982	482486
	Step 0 - No Covariates	3'UTR	1.28743	4.03187e-07	1.16884	1.41519	463	10047	17450	482486
	Step 1 - Sex	3'UTR	1.24291	7.33075e-06	1.13099	1.36331	485	10884	17450	482486
	Step 2 - White Blood Counts	3'UTR	1.36345	0.284312	0.670427	2.48949	11	226	17450	482486
	Step 3 - SNPs	3'UTR	1.20224	0.644902	0.433364	2.68738	6	139	17450	482486
	Step 4 - Age	3'UTR	1.34594	0.430086	0.427558	3.24846	5	104	17450	482486
	Step 5 - Smoking	3'UTR	1.51415	0.392851	0.479722	3.66973	5	93	17450	482486
	Step 6 - Body mass index	3'UTR	1.49714	0.395557	0.47446	3.62706	5	94	17450	482486
	Step 7 - Diabetes	3'UTR	1.9265	0.141455	0.687153	4.37445	6	89	17450	482486
	Step 0 - No Covariates	5'UTR	1.1164	0.00140247	1.04342	1.1935	981	10047	42632	482486
	Step 1 - Sex	5'UTR	1.13188	0.000174476	1.061	1.20653	1076	10884	42632	482486
	Step 2 - White Blood Counts	5'UTR	0.947012	0.906936	0.55868	1.51703	19	226	42632	482486
	Step 3 - SNPs	5'UTR	1.3421	0.29258	0.743737	2.26801	16	139	42632	482486
	Step 4 - Age	5'UTR	1.73889	0.0552388	0.934166	3.02486	15	104	42632	482486
	Step 5 - Smoking	5'UTR	2.14388	0.0091471	1.1674	3.70682	16	93	42632	482486
	Step 6 - Body mass index	5'UTR	2.1164	0.00979437	1.15311	3.65656	16	94	42632	482486
	Step 7 - Diabetes	5'UTR	2.43606	0.0021578	1.3457	4.17641	17	89	42632	482486
	Step 0 - No Covariates	1stExon	0.611683	6.54742e-19	0.542554	0.687435	295	10047	22736	482486
	Step 1 - Sex	1stExon	0.604632	3.66197e-21	0.538522	0.676831	316	10884	22736	482486
	Step 2 - White Blood Counts	1stExon	0.838667	0.752995	0.378337	1.62206	9	226	22736	482486
	Step 3 - SNPs	1stExon	0.912236	1	0.328834	2.039	6	139	22736	482486
	Step 4 - Age	1stExon	0.600625	0.492082	0.121819	1.80627	3	104	22736	482486
	Step 5 - Smoking	1stExon	0.674036	0.803843	0.136435	2.03411	3	93	22736	482486
	Step 6 - Body mass index	1stExon	0.666629	0.63101	0.134963	2.01107	3	94	22736	482486
	Step 7 - Diabetes	1stExon	0.705388	0.801031	0.142672	2.13198	3	89	22736	482486
Relation to UCSC CpG Island	Step 0 - No Covariates	Island	0.1861	<1E-350	0.172726	0.200282	780	10047	150253	482486
	Step 1 - Sex	Island	0.17045	<1E-350	0.158222	0.183417	779	10884	150253	482486
	Step 2 - White Blood Counts	Island	0.549736	0.000176845	0.387438	0.765708	45	226	150253	482486
	Step 3 - SNPs	Island	0.715972	0.0989638	0.471375	1.06319	34	139	150253	482486
	Step 4 - Age	Island	0.372668	0.000117164	0.20023	0.648288	15	104	150253	482486
	Step 5 - Smoking	Island	0.296642	2.45771e-05	0.142521	0.559002	11	93	150253	482486
	Step 6 - Body mass index	Island	0.293069	1.65366e-05	0.140851	0.551937	11	94	150253	482486
	Step 7 - Diabetes	Island	0.279922	1.62203e-05	0.129237	0.542295	10	89	150253	482486
	Step 0 - No Covariates	N_Shore	1.14024	6.19701e-06	1.07738	1.20617	1465	10047	62826	482486
	Step 1 - Sex	N_Shore	1.12928	1.38783e-05	1.06921	1.19216	1574	10884	62826	482486
	Step 2 - White Blood Counts	N_Shore	1.22403	0.27623	0.828081	1.76246	35	226	62826	482486
	Step 3 - SNPs	N_Shore	1.83845	0.00510903	1.18429	2.7759	30	139	62826	482486
	Step 4 - Age	N_Shore	2.00397	0.00498153	1.21396	3.19619	24	104	62826	482486
	Step 5 - Smoking	N_Shore	2.06979	0.0048853	1.22121	3.37953	22	93	62826	482486
	Step 6 - Body mass index	N_Shore	1.92145	0.0129753	1.12294	3.15794	21	94	62826	482486
	Step 7 - Diabetes	N_Shore	1.81306	0.0264197	1.03082	3.04535	19	89	62826	482486
	Step 0 - No Covariates	S_Shore	1.10024	0.00320927	1.03226	1.17193	1115	10047	49163	482486
	Step 1 - Sex	S_Shore	1.05654	0.0809008	0.992664	1.12366	1165	10884	49163	482486
	Step 2 - White Blood Counts	S_Shore	0.855712	0.582511	0.511875	1.35653	20	226	49163	482486
	Step 3 - SNPs	S_Shore	0.610201	0.16208	0.272881	1.19462	9	139	49163	482486
	Step 4 - Age	S_Shore	0.539634	0.191369	0.193371	1.2174	6	104	49163	482486
	Step 5 - Smoking	S_Shore	0.607863	0.302503	0.217116	1.37748	6	93	49163	482486
	Step 6 - Body mass index	S_Shore	0.600956	0.303751	0.214713	1.36121	6	94	49163	482486
	Step 7 - Diabetes	S_Shore	0.637158	0.379187	0.227289	1.44663	6	89	49163	482486
	Step 0 - No Covariates	N_Shelf	1.51025	1.74307e-24	1.39924	1.62821	760	10047	24800	482486
	Step 1 - Sex	N_Shelf	1.56734	1.53475e-31	1.45809	1.68309	852	10884	24800	482486
	Step 2 - White Blood Counts	N_Shelf	0.8544	0.762926	0.403909	1.60214	10	226	24800	482486
	Step 3 - SNPs	N_Shelf	1.12703	0.699029	0.476494	2.2871	8	139	24800	482486
	Step 4 - Age	N_Shelf	1.5379	0.259123	0.645413	3.15439	8	104	24800	482486
	Step 5 - Smoking	N_Shelf	1.50213	0.339328	0.586356	3.23049	7	93	24800	482486
	Step 6 - Body mass index	N_Shelf	1.48487	0.341888	0.579838	3.19181	7	94	24800	482486
	Step 7 - Diabetes	N_Shelf	1.57541	0.226765	0.614088	3.39505	7	89	24800	482486
	Step 0 - No Covariates	S_Shelf	1.42526	2.30411e-16	1.31276	1.54537	648	10047	22262	482486
	Step 1 - Sex	S_Shelf	1.43398	3.4784e-18	1.32526	1.54972	706	10884	22262	482486
	Step 2 - White Blood Counts	S_Shelf	1.26173	0.424476	0.660819	2.20484	13	226	22262	482486
	Step 3 - SNPs	S_Shelf	0.93262	1	0.336183	2.08454	6	139	22262	482486
	Step 4 - Age	S_Shelf	1.04411	0.81491	0.331682	2.52012	5	104	22262	482486
	Step 5 - Smoking	S_Shelf	0.929127	1	0.247712	2.46375	4	93	22262	482486
	Step 6 - Body mass index	S_Shelf	0.918803	1	0.245017	2.43545	4	94	22262	482486
	Step 7 - Diabetes	S_Shelf	0.972851	1	0.259097	2.584	4	89	22262	482486
Regulatory Feature Group	Step 0 - No Covariates	Promoter Associated	0.299563	2.99724e-276	0.276338	0.32428	662	10047	91957	482486
	Step 1 - Sex	Promoter Associated	0.279906	4.545404e-322	0.258429	0.30275	673	10884	91957	482486
	Step 2 - White Blood Counts	Promoter Associated	0.389805	1.28325e-05	0.229965	0.624417	19	226	91957	482486
	Step 3 - SNPs	Promoter Associated	0.329212	0.000130648	0.154199	0.625245	10	139	91957	482486
	Step 4 - Age	Promoter Associated	0.353903	0.00168662	0.148535	0.725799	8	104	91957	482486
	Step 5 - Smoking	Promoter Associated	0.292886	0.000858012	0.104638	0.663694	6	93	91957	482486
	Step 6 - Body mass index	Promoter Associated	0.289558	0.000869471	0.103485	0.655867	6	94	91957	482486
	Step 7 - Diabetes	Promoter Associated	0.252789	0.000594098	0.0799855	0.613662	5	89	91957	482486
	Step 0 - No Covariates	Gene Associated	2.21214	1.00496e-07	1.67291	2.87461	59	10047	1285	482486
	Step 1 - Sex	Gene Associated	2.11059	3.30321e-07	1.6038	2.73149	61	10884	1285	482486
	Step 2 - White Blood Counts	Gene Associated	1.66432	0.452851	0.041921	9.38441	1	226	1285	482486
	Step 3 - SNPs	Gene Associated	2.71351	0.309905	0.0681617	15.4016	1	139	1285	482486
	Step 4 - Age	Gene Associated	3.63587	0.242353	0.0911036	20.7476	1	104	1285	482486
	Step 5 - Smoking	Gene Associated	0	1	0	15.1709	0	93	1285	482486
	Step 6 - Body mass index	Gene Associated	0	1	0	15.0062	0	94	1285	482486
	Step 7 - Diabetes	Gene Associated	0	1	0	15.8677	0	89	1285	482486
	Step 0 - No Covariates	NonGene Associated	0.250557	6.70211e-06	0.100504	0.517806	7	10047	1339	482486
	Step 1 - Sex	NonGene Associated	0.264285	4.08278e-06	0.113846	0.522507	8	10884	1339	482486
	Step 2 - White Blood Counts	NonGene Associated	0	1	0	5.92143	0	226	1339	482486
	Step 3 - SNPs	NonGene Associated	2.60385	0.320585	0.0654075	14.7765	1	139	1339	482486
	Step 4 - Age	NonGene Associated	0	1	0	12.9868	0	104	1339	482486
	Step 5 - Smoking	NonGene Associated	0	1	0	14.5559	0	93	1339	482486
	Step 6 - Body mass index	NonGene Associated	0	1	0	14.3978	0	94	1339	482486
	Step 7 - Diabetes	NonGene Associated	0	1	0	15.2246	0	89	1339	482486
	Step 0 - No Covariates	Unclassfied	0.952817	0.262806	0.875531	1.03536	606	10047	30452	482486
	Step 1 - Sex	Unclassfied	0.90894	0.0217627	0.836573	0.986171	628	10884	30452	482486
	Step 2 - White Blood Counts	Unclassfied	0.832377	0.680374	0.423379	1.4847	12	226	30452	482486
	Step 3 - SNPs	Unclassfied	1.15071	0.601049	0.538917	2.18548	10	139	30452	482486
	Step 4 - Age	Unclassfied	0.749695	0.686891	0.238168	1.80936	5	104	30452	482486
	Step 5 - Smoking	Unclassfied	0.843413	1	0.26721	2.04403	5	93	30452	482486
	Step 6 - Body mass index	Unclassfied	0.833936	1	0.264273	2.02019	5	94	30452	482486
	Step 7 - Diabetes	Unclassfied	0.883578	1	0.279627	2.14519	5	89	30452	482486
	Step 0 - No Covariates	Promoter Associated Cell type specific	1.90299	1.00503e-18	1.66319	2.16866	240	10047	6126	482486
	Step 1 - Sex	Promoter Associated Cell type specific	1.83567	1.03796e-17	1.60909	2.08613	251	10884	6126	482486
	Step 2 - White Blood Counts	Promoter Associated Cell type specific	1.04613	0.765788	0.214049	3.09839	3	226	6126	482486
	Step 3 - SNPs	Promoter Associated Cell type specific	2.30399	0.101957	0.618603	6.03974	4	139	6126	482486
	Step 4 - Age	Promoter Associated Cell type specific	1.52468	0.381193	0.182126	5.65301	2	104	6126	482486
	Step 5 - Smoking	Promoter Associated Cell type specific	1.70901	0.330901	0.203825	6.35511	2	93	6126	482486
	Step 6 - Body mass index	Promoter Associated Cell type specific	0.836133	1	0.0209433	4.7765	1	94	6126	482486
	Step 7 - Diabetes	Promoter Associated Cell type specific	0.883641	1	0.02212	5.0549	1	89	6126	482486
	Step 0 - No Covariates	Gene Associated Cell type specific	1.95003	1.4761e-07	1.53569	2.44468	79	10047	1953	482486
	Step 1 - Sex	Gene Associated Cell type specific	1.93668	5.68373e-08	1.53851	2.40932	85	10884	1953	482486
	Step 2 - White Blood Counts	Gene Associated Cell type specific	3.31003	0.065067	0.676898	9.81408	3	226	1953	482486
	Step 3 - SNPs	Gene Associated Cell type specific	3.59224	0.109587	0.430366	13.2444	2	139	1953	482486
	Step 4 - Age	Gene Associated Cell type specific	4.82401	0.0670122	0.576076	17.9008	2	104	1953	482486
	Step 5 - Smoking	Gene Associated Cell type specific	2.67439	0.314334	0.0669582	15.297	1	93	1953	482486
	Step 6 - Body mass index	Gene Associated Cell type specific	2.64565	0.31711	0.0662458	15.1281	1	94	1953	482486
	Step 7 - Diabetes	Gene Associated Cell type specific	2.79594	0.303115	0.069968	16.0125	1	89	1953	482486
	Step 0 - No Covariates	NonGene Associated Cell type specific	0.657746	0.635903	0.134581	1.94821	3	10047	219	482486
	Step 1 - Sex	NonGene Associated Cell type specific	0.40472	0.250876	0.0487058	1.47993	2	10884	219	482486
	Step 2 - White Blood Counts	NonGene Associated Cell type specific	0	1	0	36.5544	0	226	219	482486
	Step 3 - SNPs	NonGene Associated Cell type specific	0	1	0	59.6538	0	139	219	482486
	Step 4 - Age	NonGene Associated Cell type specific	0	1	0	80.3267	0	104	219	482486
	Step 5 - Smoking	NonGene Associated Cell type specific	0	1	0	89.8447	0	93	219	482486
	Step 6 - Body mass index	NonGene Associated Cell type specific	0	1	0	88.8424	0	94	219	482486
	Step 7 - Diabetes	NonGene Associated Cell type specific	0	1	0	93.9821	0	89	219	482486
	Step 0 - No Covariates	Unclassified Associated Cell type specific	1.62412	3.86086e-48	1.52591	1.72753	1185	10047	36702	482486
	Step 1 - Sex	Unclassified Associated Cell type specific	1.63313	3.6377e-53	1.53826	1.73276	1290	10884	36702	482486
	Step 2 - White Blood Counts	Unclassified Associated Cell type specific	2.00348	0.000629921	1.33297	2.92338	32	226	36702	482486
	Step 3 - SNPs	Unclassified Associated Cell type specific	2.53479	0.000149373	1.56062	3.96177	24	139	36702	482486
	Step 4 - Age	Unclassified Associated Cell type specific	1.15068	0.709327	0.510487	2.27821	9	104	36702	482486
	Step 5 - Smoking	Unclassified Associated Cell type specific	1.30136	0.431347	0.575112	2.59053	9	93	36702	482486
	Step 6 - Body mass index	Unclassified Associated Cell type specific	1.28605	0.43527	0.568574	2.55864	9	94	36702	482486
	Step 7 - Diabetes	Unclassified Associated Cell type specific	1.36642	0.321122	0.602884	2.72638	9	89	36702	482486
Other Features	Step 0 - No Covariates	DMR	0.281022	3.11511e-61	0.230802	0.339043	111	10047	18447	482486
	Step 1 - Sex	DMR	0.342026	2.6948e-53	0.288285	0.402968	146	10884	18447	482486
	Step 2 - White Blood Counts	DMR	0.804048	0.727933	0.319461	1.68524	7	226	18447	482486
	Step 3 - SNPs	DMR	0.554892	0.501001	0.113	1.65661	3	139	18447	482486
	Step 4 - Age	DMR	1.00621	1	0.268884	2.65812	4	104	18447	482486
	Step 5 - Smoking	DMR	0.838508	1	0.169711	2.53032	3	93	18447	482486
	Step 6 - Body mass index	DMR	0.829293	1	0.167878	2.502	3	94	18447	482486
	Step 7 - Diabetes	DMR	0.877509	1	0.177458	2.65202	3	89	18447	482486
	Step 0 - No Covariates	CDMR	1.10499	0.22668	0.934016	1.29891	153	10047	6659	482486
	Step 1 - Sex	CDMR	1.16091	0.0563319	0.991698	1.3514	174	10884	6659	482486
	Step 2 - White Blood Counts	CDMR	1.2875	0.559616	0.347641	3.34462	4	226	6659	482486
	Step 3 - SNPs	CDMR	2.11722	0.127231	0.568496	5.54968	4	139	6659	482486
	Step 4 - Age	CDMR	1.40107	0.656997	0.167414	5.19449	2	104	6659	482486
	Step 5 - Smoking	CDMR	1.57044	0.368089	0.187297	5.84048	2	93	6659	482486
	Step 6 - Body mass index	CDMR	1.55336	0.373022	0.18529	5.7752	2	94	6659	482486
	Step 7 - Diabetes	CDMR	1.64266	0.348213	0.195778	6.11746	2	89	6659	482486
	Step 0 - No Covariates	Enhancer	2.12461	2.72365e-259	2.03813	2.21433	3659	10047	102457	482486
	Step 1 - Sex	Enhancer	2.20768	4.782066e-312	2.12166	2.29693	4061	10884	102457	482486
	Step 2 - White Blood Counts	Enhancer	1.16454	0.329181	0.841242	1.58961	54	226	102457	482486
	Step 3 - SNPs	Enhancer	1.89482	0.000567752	1.30398	2.72158	47	139	102457	482486
	Step 4 - Age	Enhancer	2.13561	0.000417676	1.39363	3.23099	38	104	102457	482486
	Step 5 - Smoking	Enhancer	2.2383	0.000311782	1.42772	3.46296	35	93	102457	482486
	Step 6 - Body mass index	Enhancer	2.30224	0.000195516	1.47519	3.54925	36	94	102457	482486
	Step 7 - Diabetes	Enhancer	2.29294	0.000240322	1.44948	3.57982	34	89	102457	482486
	Step 0 - No Covariates	DHS	1.36579	4.04077e-28	1.29353	1.44133	1630	10047	59916	482486
	Step 1 - Sex	DHS	1.38078	1.84855e-32	1.31076	1.45395	1782	10884	59916	482486
	Step 2 - White Blood Counts	DHS	1.56302	0.0116055	1.08596	2.20248	41	226	59916	482486
	Step 3 - SNPs	DHS	2.37365	4.47479e-05	1.56984	3.51236	35	139	59916	482486
	Step 4 - Age	DHS	1.18865	0.550592	0.63856	2.06786	15	104	59916	482486
	Step 5 - Smoking	DHS	1.04486	0.874777	0.518531	1.92671	12	93	59916	482486
	Step 6 - Body mass index	DHS	1.13189	0.639273	0.577924	2.04624	13	94	59916	482486
	Step 7 - Diabetes	DHS	0.994613	1	0.47691	1.87937	11	89	59916	482486
UCSC_RefGene_Group: Gene region feature category describing the CpG position, from UCSC.
TSS200 = 0–200 bases upstream of the transcriptional start site (TSS).
TSS1500 = 200–1500 bases upstream of the TSS.
5'UTR = Within the 5' untranslated region, between the TSS and the ATG start site.
Body = Between the ATG and stop codon; irrespective of the presence of introns, exons, TSS, or promoters.
3'UTR = Between the stop codon and poly A signal.
Relation_to_UCSC_CpG_Island: The location of the CpG relative to the CpG island.
Shore = 0–2 kb from island.
Shelf = 2–4 kb from island.
N = upstream (5’) of CpG island.
S = downstream (3’) of CpG island.
DMR: Differentially methylated regions (experimentally determined).
CDMR = Cancer-specific Differentially Methylated Region.
Enhancer: Predicted enhancer elements as annotated in the original 450K design (determined by the ENCODE Consortium using informatics and the original 450K consortia members)
DHS: DNase I Hypersensitivity Site (experimentally determined by the ENCODE project).
Regulatory_Feature_Name: Chromosomal map coordinates of the regulatory feature (determined by the ENCODE Consortium using informatics).
