# Supplementary material for: Epigenetics meets proteomics in an epigenome-wide association study with circulating blood plasma protein traits
Source: Nat Commun. 2020 Jan 3;11:15. doi: 10.1038/s41467-019-13831-w (PMC6941977; doi:10.1038/s41467-019-13831-w)
Supplement: Supplementary file 7 — Supplementary Data 6 [file 41467_2019_13831_MOESM7_ESM.xlsx]

## Sheet: Legend
Supplementary Data 6: EWAS Atlas lookup of 98 pQTMs.
Epigenetics meets proteomics in an epigenome-wide association study with circulating blood plasma protein traits
Zaghlool et al.
Column Header	Description
Locus	CpG Gene name (UCSC)
Probe id	Illumina 450K CpG identifier
Trait	Trait that was found associated with that CpG in that EWAS
P value	Association p-value
Rank in study	Rank of this association in the EWAS study
Study id	Study Identifier
PMID	Pubmed Identifier
Case group	Characteristic/phenotype of the case group in the EWAS
Control group	Characteristic/phenotype of the control group in the EWAS

## Sheet: Supplementary Data 6
Supplementary Data 6: EWAS Atlas lookup of 98 final pQTMs.
i	Locus	Probe id	Trait	P value	Rank in study	Study id	PMID	Case group	Control group
40	AHRR	cg05575921	alcohol consumption	2.11e-21	1	ES00601	29704316	consecutive heavy drinkers	abstinent controls
40	AHRR	cg05575921	body mass index (BMI)	1.65e-12	2	ES00041	25935004	BMI
40	AHRR	cg05575921	cardiovascular risk	null	4	ES00653	29326313	cardiovascular risk
40	AHRR	cg05575921	cognitive function	3.59e-11	2	ES00740	29311653	digit test
40	AHRR	cg05575921	maternal smoking	9.65e-25	1	ES00580	29618728	sustained-smokers	never-smokers
40	AHRR	cg05575921	maternal smoking	5.81e-15	1	ES00582	29618728	sustained-smokers	stopped-smokers
40	AHRR	cg05575921	maternal smoking	2.85e-39	1	ES00154	22851337	maternal plasma cotinine measured during pregnancy
40	AHRR	cg05575921	maternal smoking	0	1	ES00174	27040690	maternal smoking status in pregnancy
40	AHRR	cg05575921	maternal smoking	1.24e-15	1	ES00599	29695247	maternal smoking during pregnancy	never-smokers
40	AHRR	cg05575921	maternal smoking	1.81e-15	1	ES00472	29064478	maternal smoking status in pregnancy
40	AHRR	cg05575921	mortality	0.000196824	2081	ES00542	29419728	mortality
40	AHRR	cg05575921	smoking	4.5e-26	36	ES00117	27651444	current smokers	never smokers
40	AHRR	cg05575921	smoking	3.71e-27	1	ES00656	29109506	smoking within 5 years	never smokers
40	AHRR	cg05575921	smoking	5.65e-13	1	ES00084	23070629	smoking status
40	AHRR	cg05575921	smoking	4.51e-07	2	ES00085	23070629	smoking status
40	AHRR	cg05575921	smoking	null	null	ES00086	23175441	smoking status
40	AHRR	cg05575921	smoking	0	1	ES00088	23691101	current smokers	never smokers
40	AHRR	cg05575921	smoking	4.62e-36	3	ES00089	23691101	former smokers	never smokers
40	AHRR	cg05575921	smoking	2.44e-27	1	ES00509	23691101	pack-years
40	AHRR	cg05575921	smoking	0	1	ES00510	23691101	current smokers	never smokers
40	AHRR	cg05575921	smoking	7.15e-34	1	ES00511	23691101	current smokers	never smokers
40	AHRR	cg05575921	smoking	0	1	ES00093	24334605	smoking status
40	AHRR	cg05575921	smoking	0	1	ES00094	24485148	smoking status
40	AHRR	cg05575921	smoking	2.54e-24	2	ES00095	24559495	smoking status
40	AHRR	cg05575921	smoking	3.02e-32	2	ES00097	25424692	smoking status
40	AHRR	cg05575921	smoking	0	1	ES00100	25556184	current smokers	never smokers
40	AHRR	cg05575921	smoking	7.47e-07	1	ES00102	25663950	smoking status
40	AHRR	cg05575921	smoking	1.91e-06	1	ES00106	26043106	smoking status
40	AHRR	cg05575921	smoking	0	1	ES00107	26181258	pack-years
40	AHRR	cg05575921	smoking	0	1	ES00110	26756918	smoking status
40	AHRR	cg05575921	smoking	4.62428e-44	1	ES00112	26826776	serum cotinine
40	AHRR	cg05575921	smoking	0	1	ES00113	26829059	smoking status
40	AHRR	cg05575921	smoking	0	1	ES00114	26864933	smoking status
40	AHRR	cg05575921	smoking	8.2e-27	9	ES00118	27651444	former smokers	never smokers
40	AHRR	cg05575921	smoking	6.5e-13	1	ES00119	27688819	smoking status
40	AHRR	cg05575921	smoking	0	1	ES00123	29047347	smoking status
40	AHRR	cg05575921	smoking	2.41e-10	2	ES00719	28854564	current smokers	never smokers
40	AHRR	cg05575921	smoking	2.68993e-41	1	ES00449	29456763	smoking status
40	AHRR	cg05575921	smoking	8.72e-17	4	ES00733	29325449	pack-years by age 18
40	AHRR	cg05575921	smoking cessation	null	2	ES00357	29047347	longitudinal time since quitting
40	AHRR	cg05575921	waist circumference (WC)	1.3e-10	25	ES00043	25935004	WC
85	C4	cg13028630	IL-13 treatment	5.26e-05	779	ES00684	26474238	IL-13 treated	untreated
85	C4	cg13028630	maternal smoking	0.000369	4933	ES00174	27040690	maternal smoking status in pregnancy
5	CLEC11A	cg10773601	aging	0.000607431	978	ES00479	28603561	age
5	CLEC11A	cg10773601	B Acute Lymphoblastic Leukemia with t(12;21)(p13.2;q22.1); ETV6-RUNX1	0.00022207	3821	ES00306	26237075	B Acute Lymphoblastic Leukemia with t(12;21)(p13.2;q22.1); ETV6-RUNX1	other pre-B ALL types
5	CLEC11A	cg10773601	maternal lead exposure	5.20834e-08	2	ES00716	28858830	maternal red blood cell lead concentrations
5	CLEC11A	cg10773601	maternal lead exposure	2.39e-05	51	ES00718	28858830	maternal red blood cell lead concentrations
5	CLEC11A	cg10773601	maternal smoking	3.67e-05	2300	ES00174	27040690	maternal smoking status in pregnancy
9	CLEC11A	cg16651537	down syndrome	0.000855546	13917	ES00578	29601581	down syndrome patients	healthy controls
9	CLEC11A	cg16651537	maternal smoking	0.000298	4542	ES00174	27040690	maternal smoking status in pregnancy
9	CLEC11A	cg16651537	myalgic encephalomyelitis/chronic fatigue syndrome	null	851	ES00595	29692205
74	GP1BA	cg18419358	aging	5.36e-110	423	ES00731	29064478	5 years	birth
74	GP1BA	cg18419358	fertility	null	null	ES00256	25753583	normospermic fertile men	normospermic infertile patients
74	GP1BA	cg18419358	smoking	6.4e-06	5333	ES00117	27651444	current smokers	never smokers
74	GP1BA	cg18419358	systemic lupus erythematosus (SLE)	1.1e-22	7296	ES00546	29437559	patients with SLE	healthy controls
7	ICAM5	cg10604476	Helicobacter pylori infection	5.33e-05	1114	ES00573	29574700	current Helicobacter pylori infection	Helicobacter pylori negative
7	ICAM5	cg10604476	oral squamous cell carcinoma (OSCC)	0.000976563	10427	ES00450	28890207	oral cancer	matched normal
7	ICAM5	cg10604476	systemic lupus erythematosus (SLE)	1.1e-13	7558	ES00546	29437559	patients with SLE	healthy controls
8	ICAM5	cg03650189	down syndrome	9.79e-09	227	ES00578	29601581	down syndrome patients	healthy controls
8	ICAM5	cg03650189	gender	0.000126564	1411	ES00486	26553366	girls	boys
8	ICAM5	cg03650189	obesity	5.36e-09	40	ES00557	29312471	BMI percentile â‰¥â€‰95%	BMI percentile â‰¤â€‰50%
11	ICAM5	cg22910295	B Acute Lymphoblastic Leukemia with t(1;19)(q23;p13.3); E2A-PBX1 (TCF3-PBX1)	0.00112454	18921	ES00307	26237075	B Acute Lymphoblastic Leukemia with t(1;19)(q23;p13.3); E2A-PBX1 (TCF3-PBX1)	other pre-B ALL types
11	ICAM5	cg22910295	exercise	9.74e-05	1434	ES00127	25484259	leg with training during 3 months	leg without training during 3 months
11	ICAM5	cg22910295	fetal alcohol spectrum disorder (FASD)	3.01e-06	98	ES00248	27358653	FASD	healthy controls
11	ICAM5	cg22910295	maternal alcohol consumption	0.000906	367	ES00219	29172695	maternal alcohol consumption in the first trimester	unexposed
13	ICAM5	cg15011409	down syndrome	0.000327407	9927	ES00578	29601581	down syndrome patients	healthy controls
13	ICAM5	cg15011409	gender	2.07e-06	534	ES00486	26553366	girls	boys
13	ICAM5	cg15011409	obesity	5.29e-09	38	ES00557	29312471	BMI percentile â‰¥â€‰95%	BMI percentile â‰¤â€‰50%
13	ICAM5	cg15011409	smoking	0.0002	11054	ES00117	27651444	current smokers	never smokers
69	NLRC5	cg00218406	aging	1.05e-93	1433	ES00731	29064478	5 years	birth
50	NLRC5	cg08159663	aging	1.78e-74	4034	ES00731	29064478	5 years	birth
44	NLRC5	cg16411857	aging	5.95e-74	4120	ES00731	29064478	5 years	birth
93	NLRC5	cg08099136	aging	2.86e-60	6049	ES00731	29064478	5 years	birth
44	NLRC5	cg16411857	systemic lupus erythematosus (SLE)	3.7e-58	4752	ES00546	29437559	patients with SLE	healthy controls
93	NLRC5	cg08099136	systemic lupus erythematosus (SLE)	1.2e-32	6744	ES00546	29437559	patients with SLE	healthy controls
16	NLRC5	cg07839457	soluble tumor necrosis factor receptor 2 (sTNFR2) levels in plasma	6.67e-28	1	ES00611	29740313	soluble tumor necrosis factor receptor 2 (sTNFR2) levels in plasma
44	NLRC5	cg16411857	soluble tumor necrosis factor receptor 2 (sTNFR2) levels in plasma	4.28e-19	2	ES00611	29740313	soluble tumor necrosis factor receptor 2 (sTNFR2) levels in plasma
50	NLRC5	cg08159663	soluble tumor necrosis factor receptor 2 (sTNFR2) levels in plasma	1.12e-15	5	ES00611	29740313	soluble tumor necrosis factor receptor 2 (sTNFR2) levels in plasma
93	NLRC5	cg08099136	soluble tumor necrosis factor receptor 2 (sTNFR2) levels in plasma	4.39e-14	8	ES00611	29740313	soluble tumor necrosis factor receptor 2 (sTNFR2) levels in plasma
44	NLRC5	cg16411857	circulating TNF-Î± concentration	2.14e-13	1	ES00579	29617535	circulating TNF-Î± levels
16	NLRC5	cg07839457	body mass index (BMI)	3.79e-11	1	ES00038	28947923	BMI
69	NLRC5	cg00218406	soluble tumor necrosis factor receptor 2 (sTNFR2) levels in plasma	7.31e-11	26	ES00611	29740313	soluble tumor necrosis factor receptor 2 (sTNFR2) levels in plasma
44	NLRC5	cg16411857	HIV infection	2.01e-10	2	ES00252	27672717	HIV-infected	HIV-uninfected
16	NLRC5	cg07839457	waist circumference (WC)	2.24e-10	1	ES00039	28947923	WC
16	NLRC5	cg07839457	circulating TNF-Î± concentration	6.31e-10	2	ES00579	29617535	circulating TNF-Î± levels
44	NLRC5	cg16411857	alcohol consumption	4.54321e-09	94	ES00077	27843151	total consumption of beer, wine and spirits
16	NLRC5	cg07839457	HIV infection	4.96e-09	5	ES00252	27672717	HIV-infected	HIV-uninfected
16	NLRC5	cg07839457	obesity	6.38e-09	2	ES00690	28947923	BMI â‰¥ 30 kg/m2	BMI < 30 kg/m2
93	NLRC5	cg08099136	sexual abuse	9.8e-08	19	ES00735	29325449	Retrospective Reports of Sexual Abuse (Childhood Trauma Questionnaire; CTQ)
93	NLRC5	cg08099136	body mass index (BMI)	1.59e-07	4	ES00038	28947923	BMI
69	NLRC5	cg00218406	waist circumference (WC)	1.66e-07	10	ES00039	28947923	WC
93	NLRC5	cg08099136	waist circumference (WC)	1.93e-07	11	ES00039	28947923	WC
69	NLRC5	cg00218406	aging	7.01e-07	57	ES00479	28603561	age
69	NLRC5	cg00218406	body mass index (BMI)	8.03e-07	9	ES00038	28947923	BMI
69	NLRC5	cg00218406	B Acute Lymphoblastic Leukemia with t(1;19)(q23;p13.3); E2A-PBX1 (TCF3-PBX1)	8.84e-06	4931	ES00307	26237075	B Acute Lymphoblastic Leukemia with t(1;19)(q23;p13.3); E2A-PBX1 (TCF3-PBX1)	other pre-B ALL types
69	NLRC5	cg00218406	down syndrome	2.26e-05	3776	ES00578	29601581	down syndrome patients	healthy controls
69	NLRC5	cg00218406	obesity	4.34e-05	13	ES00690	28947923	BMI â‰¥ 30 kg/m2	BMI < 30 kg/m2
16	NLRC5	cg07839457	Crohn's disease (CD)	4.83e-05	40	ES00240	25144570	CD patients	healthy controls
16	NLRC5	cg07839457	abdominal obesity	6.86e-05	11	ES00691	28947923	WC â‰¥ 88 cm for women and â‰¥ 102 cm for men	WC < 88 cm for women and < 102 cm for men
93	NLRC5	cg08099136	mortality	8.76e-05	1259	ES00542	29419728	mortality
93	NLRC5	cg08099136	air pollution (NO2)	0.000108	1756	ES00536	29410382	NO2 exposure
93	NLRC5	cg08099136	asthma	0.000415602	19077	ES00221	27942592	asthmatic adults	nonasthmatic adults
93	NLRC5	cg08099136	oral squamous cell carcinoma (OSCC)	0.000488281	2544	ES00450	28890207	oral cancer	matched normal
93	NLRC5	cg08099136	smoking	0.0005	12965	ES00117	27651444	current smokers	never smokers
50	NLRC5	cg08159663	oral squamous cell carcinoma (OSCC)	0.000976563	9860	ES00450	28890207	oral cancer	matched normal
16	NLRC5	cg07839457	leukoaraiosis (LA)	null	47	ES00711	29875652	LA	healthy controls
44	NLRC5	cg16411857	obesity	null	null	ES00300	26977391	Obese Non-Diabetic	Non-Obese Controls
69	NLRC5	cg00218406	preterm birth	null	null	ES00184	28428831	preterm samples	term samples
93	NLRC5	cg08099136	preterm birth	null	null	ES00184	28428831	preterm samples	term samples
46	PAPPA	cg09470754	systemic lupus erythematosus (SLE)	8.5e-181	46	ES00546	29437559	patients with SLE	healthy controls
25	PAPPA	cg05904013	systemic lupus erythematosus (SLE)	3.6e-176	76	ES00546	29437559	patients with SLE	healthy controls
19	PAPPA	cg22805603	systemic lupus erythematosus (SLE)	7.6e-176	80	ES00546	29437559	patients with SLE	healthy controls
87	PAPPA	cg02226192	systemic lupus erythematosus (SLE)	8.5e-165	139	ES00546	29437559	patients with SLE	healthy controls
4	PAPPA	cg05753799	systemic lupus erythematosus (SLE)	3.7e-163	149	ES00546	29437559	patients with SLE	healthy controls
38	PAPPA	cg07708453	systemic lupus erythematosus (SLE)	2.9e-154	225	ES00546	29437559	patients with SLE	healthy controls
26	PAPPA	cg18463686	systemic lupus erythematosus (SLE)	1.2e-137	497	ES00546	29437559	patients with SLE	healthy controls
63	PAPPA	cg27585822	systemic lupus erythematosus (SLE)	8e-127	783	ES00546	29437559	patients with SLE	healthy controls
55	PAPPA	cg09740468	systemic lupus erythematosus (SLE)	9.3e-121	996	ES00546	29437559	patients with SLE	healthy controls
66	PAPPA	cg02655351	systemic lupus erythematosus (SLE)	6.4e-112	1315	ES00546	29437559	patients with SLE	healthy controls
88	PAPPA	cg23510807	systemic lupus erythematosus (SLE)	5.5e-108	1476	ES00546	29437559	patients with SLE	healthy controls
59	PAPPA	cg26306329	systemic lupus erythematosus (SLE)	1.1e-99	1857	ES00546	29437559	patients with SLE	healthy controls
48	PAPPA	cg18307978	systemic lupus erythematosus (SLE)	6e-82	2941	ES00546	29437559	patients with SLE	healthy controls
33	PAPPA	cg25332499	systemic lupus erythematosus (SLE)	6.8e-80	3064	ES00546	29437559	patients with SLE	healthy controls
36	PAPPA	cg04141008	aging	2.85e-58	6303	ES00731	29064478	5 years	birth
73	PAPPA	cg10131232	systemic lupus erythematosus (SLE)	6.1e-51	5337	ES00546	29437559	patients with SLE	healthy controls
3	PAPPA	cg19434937	papillary thyroid carcinoma	2.33382e-25	887	ES00705	28938489	Papillary thyroid carcinoma	non-neoplastic thyroid tissues
81	PAPPA	cg16576811	papillary thyroid carcinoma	5.06731e-24	1150	ES00705	28938489	Papillary thyroid carcinoma	non-neoplastic thyroid tissues
65	PAPPA	cg04983687	Kabuki syndrome (KS)	2.52e-15	478	ES00485	28933623	patients with pathogenic mutations in KMT2D	healthy controls
52	PAPPA	cg12181028	follicular thyroid carcinoma	4.47184e-13	2676	ES00706	28938489	Follicular thyroid carcinoma	non-neoplastic thyroid tissues
63	PAPPA	cg27585822	asthma	6.95e-11	455	ES00221	27942592	asthmatic adults	nonasthmatic adults
86	PAPPA	cg24182798	atherosclerosis	2.47e-09	494	ES00432	25091541	atherosclerotic human aorta	healthy controls
65	PAPPA	cg04983687	soluble tumor necrosis factor receptor 2 (sTNFR2) levels in plasma	3.79e-09	72	ES00611	29740313	soluble tumor necrosis factor receptor 2 (sTNFR2) levels in plasma
78	PAPPA	cg11456013	childhood asthma	1.15e-08	2	ES00448	29496485	children with asthma	healthy controls
24	PAPPA	cg02985445	asthma	5.02e-08	2324	ES00221	27942592	asthmatic adults	nonasthmatic adults
27	PAPPA	cg08109625	smoking	1.7e-07	2877	ES00117	27651444	current smokers	never smokers
91	PAPPA	cg25966599	smoking	3.1e-07	30	ES00122	28950428	smoking status
75	PAPPA	cg21919729	asthma	5.87e-07	4025	ES00221	27942592	asthmatic adults	nonasthmatic adults
1	PAPPA	cg12227660	estimated glomerular filtration rate (eGFR)	7.5e-07	94	ES00663	29097680	estimated glomerular filtration rate
25	PAPPA	cg05904013	B Acute Lymphoblastic Leukemia with t(12;21)(p13.2;q22.1); ETV6-RUNX1	1.04e-06	1478	ES00306	26237075	B Acute Lymphoblastic Leukemia with t(12;21)(p13.2;q22.1); ETV6-RUNX1	other pre-B ALL types
27	PAPPA	cg08109625	B Acute Lymphoblastic Leukemia with t(1;19)(q23;p13.3); E2A-PBX1 (TCF3-PBX1)	1.18e-06	2287	ES00307	26237075	B Acute Lymphoblastic Leukemia with t(1;19)(q23;p13.3); E2A-PBX1 (TCF3-PBX1)	other pre-B ALL types
21	PAPPA	cg12614529	smoking	1.5e-06	4125	ES00117	27651444	current smokers	never smokers
14	PAPPA	cg16335893	puberty	1.9e-06	49	ES00681	29760811	post-puberty (14 years)	pre-puberty (8 years)
65	PAPPA	cg04983687	estimated glomerular filtration rate (eGFR)	1.9e-06	128	ES00663	29097680	estimated glomerular filtration rate
78	PAPPA	cg11456013	childhood asthma	2.03e-06	13	ES00448	29496485	children with asthma	healthy controls
28	PAPPA	cg08799394	B Acute Lymphoblastic Leukemia with t(12;21)(p13.2;q22.1); ETV6-RUNX1	2.16e-06	1677	ES00306	26237075	B Acute Lymphoblastic Leukemia with t(12;21)(p13.2;q22.1); ETV6-RUNX1	other pre-B ALL types
52	PAPPA	cg12181028	kidney disease	2.3e-06	25	ES00664	29097680	prevalent chronic kidney disease	healthy controls
56	PAPPA	cg17078883	air pollution (NO2)	4.22e-06	184	ES00536	29410382	NO2 exposure
10	PAPPA	cg13312337	Hyperdiploid B Acute Lymphoblastic Leukemia	4.35e-06	1046	ES00308	26237075	Hyperdiploid B Acute Lymphoblastic Leukemia	other pre-B ALL types
52	PAPPA	cg12181028	estimated glomerular filtration rate (eGFR)	4.8e-06	178	ES00663	29097680	estimated glomerular filtration rate
89	PAPPA	cg08435683	preeclampsia	1.07169e-05	53	ES00702	28962690	early-onset preeclampsia	uncomplicated pregnancies, normotensive fetal growth restricted and normotensive preterm birth
46	PAPPA	cg09470754	B Acute Lymphoblastic Leukemia with t(12;21)(p13.2;q22.1); ETV6-RUNX1	1.3e-05	2347	ES00306	26237075	B Acute Lymphoblastic Leukemia with t(12;21)(p13.2;q22.1); ETV6-RUNX1	other pre-B ALL types
38	PAPPA	cg07708453	fatigue	1.61e-05	133	ES00586	26966136	high fatigue in primary Sjogrenâ€™s syndrome	low fatigue in primary Sjogrenâ€™s syndrome
15	PAPPA	cg01888395	exercise	1.91e-05	381	ES00127	25484259	leg with training during 3 months	leg without training during 3 months
71	PAPPA	cg03492094	air pollution (NO2)	1.94e-05	569	ES00536	29410382	NO2 exposure
32	PAPPA	cg23990557	air pollution (NO2)	2.09e-05	614	ES00536	29410382	NO2 exposure
55	PAPPA	cg09740468	Hyperdiploid B Acute Lymphoblastic Leukemia	2.18e-05	1515	ES00308	26237075	Hyperdiploid B Acute Lymphoblastic Leukemia	other pre-B ALL types
39	PAPPA	cg19205064	asthma	2.2e-05	9468	ES00221	27942592	asthmatic adults	nonasthmatic adults
27	PAPPA	cg08109625	asthma	3e-05	10214	ES00221	27942592	asthmatic adults	nonasthmatic adults
55	PAPPA	cg09740468	mortality	3.21e-05	626	ES00542	29419728	mortality
92	PAPPA	cg17367596	air pollution (NO2)	3.22e-05	815	ES00536	29410382	NO2 exposure
90	PAPPA	cg27366532	aging	3.49e-05	216	ES00479	28603561	age
59	PAPPA	cg26306329	mortality	3.88e-05	712	ES00542	29419728	mortality
90	PAPPA	cg27366532	Hyperdiploid B Acute Lymphoblastic Leukemia	4.37e-05	1798	ES00308	26237075	Hyperdiploid B Acute Lymphoblastic Leukemia	other pre-B ALL types
73	PAPPA	cg10131232	IL-13 treatment	4.51e-05	687	ES00684	26474238	IL-13 treated	untreated
26	PAPPA	cg18463686	air pollution (NO2)	5.02e-05	1082	ES00536	29410382	NO2 exposure
72	PAPPA	cg14975122	air pollution (PM2.5)	7.14e-05	862	ES00166	26731791	PM2.5 concentration
46	PAPPA	cg09470754	mortality	7.62e-05	1145	ES00542	29419728	mortality
49	PAPPA	cg06756385	maternal smoking	8.23e-05	2912	ES00174	27040690	maternal smoking status in pregnancy
25	PAPPA	cg05904013	smoking	9.3e-05	9033	ES00117	27651444	current smokers	never smokers
19	PAPPA	cg22805603	down syndrome	0.000101653	6600	ES00578	29601581	down syndrome patients	healthy controls
65	PAPPA	cg04983687	asthma	0.000109294	13747	ES00221	27942592	asthmatic adults	nonasthmatic adults
54	PAPPA	cg16279861	mortality	0.000116577	1524	ES00542	29419728	mortality
19	PAPPA	cg22805603	air pollution (NO2)	0.000121	1919	ES00536	29410382	NO2 exposure
34	PAPPA	cg14012059	down syndrome	0.000125807	7141	ES00578	29601581	down syndrome patients	healthy controls
66	PAPPA	cg02655351	down syndrome	0.000132036	7265	ES00578	29601581	down syndrome patients	healthy controls
63	PAPPA	cg27585822	ascending aortic dissection (AD)	0.000136986	368	ES00161	28444195	AD patients	healthy controls
26	PAPPA	cg18463686	down syndrome	0.000141445	7456	ES00578	29601581	down syndrome patients	healthy controls
51	PAPPA	cg19393755	asthma	0.000165838	15218	ES00221	27942592	asthmatic adults	nonasthmatic adults
25	PAPPA	cg05904013	air pollution (NO2)	0.000181	2468	ES00536	29410382	NO2 exposure
98	PAPPA	cg13873324	type 2 diabetes (T2D)	0.0002	80	ES00291	24812430	T2D	twins without T2D
25	PAPPA	cg05904013	down syndrome	0.000201157	8385	ES00578	29601581	down syndrome patients	healthy controls
49	PAPPA	cg06756385	air pollution (NO2)	0.000241	2938	ES00536	29410382	NO2 exposure
54	PAPPA	cg16279861	air pollution (NO2)	0.000249	3003	ES00536	29410382	NO2 exposure
71	PAPPA	cg03492094	maternal smoking	0.000279	4443	ES00174	27040690	maternal smoking status in pregnancy
73	PAPPA	cg10131232	asthma	0.000296625	17477	ES00221	27942592	asthmatic adults	nonasthmatic adults
46	PAPPA	cg09470754	air pollution (NO2)	0.000302	3374	ES00536	29410382	NO2 exposure
54	PAPPA	cg16279861	maternal depression	0.000347	166	ES00619	25849984	Edinburgh Postnatal Depression Scale and the Montgomeryâ€“Asberg Depression Rating Scale
76	PAPPA	cg24678767	maternal smoking	0.000371	4947	ES00174	27040690	maternal smoking status in pregnancy
19	PAPPA	cg22805603	smoking	0.0004	863	ES00119	27688819	smoking status
89	PAPPA	cg08435683	maternal smoking	0.000408	5120	ES00174	27040690	maternal smoking status in pregnancy
96	PAPPA	cg26922697	oral squamous cell carcinoma (OSCC)	0.000488281	7671	ES00450	28890207	oral cancer	matched normal
24	PAPPA	cg02985445	prenatal arsenic exposure	0.000492184	3619	ES00191	25304211	iAs levels in drinking water (DW-iAs; mg/l) and the levels of total maternal urinary arsenic (U-tAs; mg/l)	null
73	PAPPA	cg10131232	down syndrome	0.00058842	12187	ES00578	29601581	down syndrome patients	healthy controls
34	PAPPA	cg14012059	smoking	0.0006	13816	ES00117	27651444	current smokers	never smokers
54	PAPPA	cg16279861	down syndrome	0.000647542	12610	ES00578	29601581	down syndrome patients	healthy controls
65	PAPPA	cg04983687	Helicobacter pylori infection	0.000649	1067	ES00574	29574700	past Helicobacter pylori infection	Helicobacter pylori negative
63	PAPPA	cg27585822	smoking	0.0007	1293	ES00119	27688819	smoking status
60	PAPPA	cg05958985	maternal perfluoroalkyl substance exposure	0.000771	671	ES00567	29544137	perfluorooctane sulfonate (PFOS) levels in maternal serum
90	PAPPA	cg27366532	smoking	0.0008	14959	ES00117	27651444	current smokers	never smokers
10	PAPPA	cg13312337	asthma	0.000806745	22592	ES00221	27942592	asthmatic adults	nonasthmatic adults
46	PAPPA	cg09470754	down syndrome	0.00086181	13948	ES00578	29601581	down syndrome patients	healthy controls
26	PAPPA	cg18463686	smoking	0.0009	1526	ES00119	27688819	smoking status
27	PAPPA	cg08109625	preterm birth	null	null	ES00182	28428831	preterm samples	term samples
34	PAPPA	cg14012059	preterm birth	null	null	ES00182	28428831	preterm samples	term samples
51	PAPPA	cg19393755	preterm birth	null	null	ES00182	28428831	preterm samples	term samples
54	PAPPA	cg16279861	preterm birth	null	null	ES00182	28428831	preterm samples	term samples
56	PAPPA	cg17078883	aging	null	3789	ES00678	29754148	age
75	PAPPA	cg21919729	aging	null	4496	ES00678	29754148	age
76	PAPPA	cg24678767	aging	null	4732	ES00678	29754148	age
79	PAPPA	cg10831642	preterm birth	null	null	ES00184	28428831	preterm samples	term samples
80	PAPPA	cg26272069	preterm birth	null	null	ES00182	28428831	preterm samples	term samples
90	PAPPA	cg27366532	preterm birth	null	null	ES00184	28428831	preterm samples	term samples
83	PRTN3	cg27535410	air pollution (NO2)	0.000574	4885	ES00536	29410382	NO2 exposure
83	PRTN3	cg27535410	Kabuki syndrome (KS)	4.7e-05	473	ES00617	29255178	individuals with a Kabuki syndrome diagnosis	healthy controls
83	PRTN3	cg27535410	Kabuki syndrome (KS)	1.46e-11	781	ES00485	28933623	patients with pathogenic mutations in KMT2D	healthy controls
