# Supplementary material for: Epigenetics meets proteomics in an epigenome-wide association study with circulating blood plasma protein traits
Source: Nat Commun. 2020 Jan 3;11:15. doi: 10.1038/s41467-019-13831-w (PMC6941977; doi:10.1038/s41467-019-13831-w)
Supplement: Supplementary file 8 — Supplementary Data 7 [file 41467_2019_13831_MOESM8_ESM.xlsx]

## Sheet: Legend
Supplementary Data 7: Clinical phenotypes associated with pEWAS proteins (KORA data).
Epigenetics meets proteomics in an epigenome-wide association study with circulating blood plasma protein traits
Zaghlool et al.
Column Header	Description
Index	Index
SeqId	SomaLogic aptamer sequence identifier
TargetFullName	SomaLogic aptamer target full name
Phenotype	Phenotype tested for assocation
Beta	Effect size of protein-phenotype association
SE	Standard error of protein-phenotype association
Test_statistic	T-statistic of the protein-phenotype association
Pvalue	P-value of assocation of protein-phenotype association
N	Number of samples used in the statistic
Bonferroni	Whether this p-value satisfies Bonferroni significance or not

## Sheet: Supplementary Data 7
Supplementary Data 7: Clinical phenotypes associated with pEWAS proteins (KORA data).
Index	SeqId	TargetFullName	Phenotype	Beta	SE	Test_statistic	Pvalue	N	Bonferroni
1	5028-59_1	Scavenger receptor cysteine-rich type 1 protein M130	BMI	1.30118	0.139346	9.33777	6.27327e-20	996	YES
			HDL	-3.06053	0.433909	-7.05338	3.26597e-12	999	YES
			Metabolic_Syndrome	0.482091	0.0725839	6.64185	3.09769e-11	998	YES
			Hypertension	0.28501	0.0697872	4.08399	4.42696e-05	998	YES
			Type_2_Diabetes	0.4483	0.136565	3.2827	0.0010282	997	YES
			Triglycerides	10.6353	2.71482	3.91751	9.55773e-05	999	YES
2	3485-28_2	Beta-2-microglobulin	Total_Cholesterol	-9.09336	1.27256	-7.14572	1.7292e-12	999	YES
			HDL	-3.20308	0.464445	-6.89658	9.4577e-12	999	YES
			LDL	-6.22834	1.1647	-5.34762	1.10561e-07	999	YES
			BMI	0.614047	0.154744	3.96815	7.76482e-05	996	YES
			Hypertension	0.234819	0.0733895	3.19963	0.00137606	998	YES
3	3311-27_1	Low affinity immunoglobulin gamma Fc region receptor III-B	Total_Cholesterol	-4.85032	1.20689	-4.01885	6.28958e-05	999	YES
			Hypertension	0.227545	0.0695462	3.27185	0.00106846	998	YES
			LDL	-3.52643	1.09581	-3.21809	0.00133217	999	YES
			Metabolic_Syndrome	0.194476	0.0700038	2.77807	0.00546821	998	NO
			BMI	0.377409	0.14424	2.61653	0.00901791	996	NO
			HDL	-1.12597	0.441857	-2.54827	0.0109752	999	NO
4	4141-79_1	C-X-C motif chemokine 10	HDL	-1.81475	0.452368	-4.01168	6.48049e-05	999	YES
			Hypertension	0.211165	0.0702017	3.00797	0.00262995	998	YES
			Triglycerides	8.32064	2.7933	2.97878	0.00296421	999	YES
5	3038-9_2	C-X-C motif chemokine 11	Total_Cholesterol	-3.36289	1.21874	-2.75931	0.00589868	999	NO
			Hypertension	0.184598	0.0695461	2.65432	0.00794677	998	NO
			LDL	-2.75613	1.10416	-2.49613	0.0127166	999	NO
6	3292-75_1	CD48 antigen	Total_Cholesterol	-6.58894	1.20038	-5.48904	5.12885e-08	999	YES
			LDL	-4.59343	1.09345	-4.20085	2.89788e-05	999	YES
			HDL	-1.09164	0.442591	-2.46646	0.013813	999	NO
7	4148-49_2	Pappalysin-1	Triglycerides	-12.847	2.68287	-4.78854	1.93498e-06	999	YES
			Total_Cholesterol	-5.64999	1.19713	-4.71962	2.70095e-06	999	YES
			Alcohol_Consumption	-1.80144	0.601786	-2.99349	0.00282621	999	YES
			Metabolic_Syndrome	-0.186689	0.070005	-2.6668	0.0076577	998	NO
			LDL	-2.58981	1.09281	-2.36986	0.0179849	999	NO
8	4500-50_2	Stem cell growth factor-alpha	Alcohol_Consumption	-2.52386	0.602025	-4.19229	3.00742e-05	999	YES
			Triglycerides	-8.56347	2.71276	-3.15674	0.00164341	999	YES
			Hypertension	-0.217628	0.069531	-3.12994	0.00174843	998	YES
			Metabolic_Syndrome	-0.195837	0.0700345	-2.79629	0.00516927	998	NO
9	5124-69_3	Intercellular adhesion molecule 5	BMI	-1.07468	0.13956	-7.70048	3.27178e-14	996	YES
			Metabolic_Syndrome	-0.236885	0.0696972	-3.39878	0.000676871	998	YES
			HDL	1.48689	0.437143	3.40139	0.00069711	999	YES
			Alcohol_Consumption	1.57313	0.600557	2.61946	0.00894102	999	NO
10	4990-87_1	Platelet glycoprotein Ib alpha chain	BMI	-0.650682	0.143684	-4.52857	6.65959e-06	996	YES
			Metabolic_Syndrome	-0.309396	0.0705396	-4.38613	1.15386e-05	998	YES
			Hypertension	-0.24761	0.0695785	-3.55872	0.000372667	998	YES
			Type_2_Diabetes	-0.289933	0.134546	-2.15489	0.0311702	997	NO
			Alcohol_Consumption	-1.61368	0.604862	-2.66784	0.00775808	999	NO
			Triglycerides	-7.05972	2.71577	-2.59953	0.00947345	999	NO
11	3216-2_2	Polymeric immunoglobulin receptor	Triglycerides	14.0592	2.69459	5.21757	2.20577e-07	999	YES
			Myocardial_Infarction	0.614818	0.191452	3.21134	0.00132116	999	YES
			Metabolic_Syndrome	0.217396	0.0701454	3.09922	0.00194031	998	YES
			Alcohol_Consumption	1.7327	0.605924	2.85961	0.00433031	999	NO
12	5125-6_3	Sialic acid-binding Ig-like lectin 14	Total_Cholesterol	-3.72085	1.20188	-3.09587	0.0020173	999	YES
			LDL	-2.96252	1.08932	-2.71961	0.00664968	999	NO
13	4481-34_2	Complement C4	Myocardial_Infarction	-0.582879	0.18883	-3.08679	0.0020233	999	YES
14	3514-49_2	Myeloblastin	Total_Cholesterol	-3.61137	1.20062	-3.00793	0.00269647	999	YES
15	5099-14_3	Lymphocyte activation gene 3 protein	HDL	-0.0132429	0.00222691	-5.94679	3.85256e-09	999	YES
			BMI	0.0209035	0.00702846	2.97412	0.00301335	996	YES
			Alcohol_Consumption	-0.00487879	0.00165833	-2.94199	0.00334119	999	NO
			Hypertension	0.165735	0.0682569	2.42811	0.0153646	998	NO
			Triglycerides	0.000815906	0.000366727	2.22484	0.026329	999	NO
Red entries are Bonferroni significant (p<3.3E-03) and black entries are using FDR to correct for multiple testing with each protein (p<0.05)
