# Supplementary material for: Epigenetics meets proteomics in an epigenome-wide association study with circulating blood plasma protein traits
Source: Nat Commun. 2020 Jan 3;11:15. doi: 10.1038/s41467-019-13831-w (PMC6941977; doi:10.1038/s41467-019-13831-w)
Supplement: Supplementary file 9 — Supplementary Data 8 [file 41467_2019_13831_MOESM9_ESM.xlsx]

## Sheet: Legend
Supplementary Data 8: Clinical phenotypes associated with pEWAS CpGs (KORA data).
Epigenetics meets proteomics in an epigenome-wide association study with circulating blood plasma protein traits
Zaghlool et al.
Column Header	Description
Index	Index
Locus	Group the CpG was assigned to
Name	Illumina 450K CpG identifier
MAPINFO	CpG Coordinates - genome build 37
CHR	CpG Chromosome - genome build 37
UCSC_RefGene_Name	Gene name (UCSC)
phenotype	Phenotype tested for assocation
Beta	Effect size of protein-phenotype association
SE	Standard error of CpG-phenotype association
Test_statistic	T-statistic of the CpG-phenotype association
Pvalue	P-value of assocation of CpG-phenotype association
N	Number of samples used in the statistic
Bonferroni	Whether this p-value satisfies Bonferroni significance or not

## Sheet: Supplementary Data 8
Supplementary Data 8: Clinical phenotypes associated with pEWAS CpGs (KORA data).
Index	Locus	Name	MAPINFO	CHR	UCSC_RefGene_Name	phenotype	Beta	SE	Test_statistic	Pvalue	N	Bonferroni
1	NLRC5	cg08159663	57022486	16	NLRC5	HDL	2.42682	0.484611	5.00777	6.08322e-07	1715	YES
2		cg07839457	57023022	16	NLRC5	Total_Cholesterol	4.0695	1.04443	3.89639	0.000101445	1719	YES
		cg07839457	57023022	16	NLRC5	LDL	3.68643	0.949952	3.88064	0.000108182	1719	YES
3	Pappalysin-1	cg23642826	6645463	1	ZBTB48	Metabolic_Syndrome	0.271883	0.0643888	4.22253	2.41581e-05	1719	YES
		cg23642826	6645463	1	ZBTB48	BMI	0.43645	0.138606	3.14885	0.00166786	1714	NO
4		cg08109625	2036643	1	PRKCZ	Metabolic_Syndrome	0.281971	0.0709612	3.9736	7.07944e-05	1723	YES
		cg08109625	2036643	1	PRKCZ	BMI	0.477153	0.15357	3.10708	0.00192093	1718	NO
5		cg07562835	73734756	17	ITGB4	Metabolic_Syndrome	0.23188	0.0584369	3.96805	7.24644e-05	1696	YES
		cg07562835	73734756	17	ITGB4	Triglycerides	8.50792	2.5092	3.3907	0.000713422	1697	NO
6		cg04141008	3843232	16	CREBBP	Metabolic_Syndrome	0.22567	0.063367	3.56132	0.000368997	1725	YES
		cg04141008	3843232	16	CREBBP	BMI	0.414876	0.137897	3.0086	0.00266327	1720	NO
7		cg16335893	123634159	12		Metabolic_Syndrome	0.225848	0.0647394	3.48858	0.000485602	1718	NO
		cg16335893	123634159	12		BMI	0.453218	0.141159	3.21068	0.00134918	1713	NO
8		cg17367596	65546988	11	DKFZp761E198	Metabolic_Syndrome	0.26062	0.0770399	3.38293	0.000717169	1724	NO
9		cg23990557	99443249	15	IGF1R	Metabolic_Syndrome	0.215611	0.070803	3.04522	0.00232514	1707	NO
10		cg26922697	33284542	6	ZBTB22	Metabolic_Syndrome	0.184338	0.0632707	2.91348	0.00357427	1724	NO
11		cg19434937	7104184	12	LPCAT3	Metabolic_Syndrome	0.174658	0.0604151	2.89098	0.00384048	1713	NO
12		cg25087851	60623918	11	GPR44	BMI	-0.371351	0.120401	-3.08429	0.00207346	1716	NO
13		cg25332499	64756382	11	BATF2	BMI	-0.631955	0.212529	-2.97351	0.00298588	1719	NO
14		cg01888395	132145105	9		BMI	0.378782	0.127623	2.96798	0.00303976	1719	NO
15		cg03693099	135936901	9	CEL	Alcohol_Consumption	-2.10613	0.578769	-3.63899	0.000281915	1724	YES
16		cg26272069	29591706	6	GABBR1	Alcohol_Consumption	-1.965	0.563176	-3.48915	0.000496982	1720	NO
17		cg07708453	14032034	1	PRDM2	Triglycerides	-16.1867	5.1732	-3.12894	0.00178417	1727	NO
18	GP1BA	cg18419358	158384009	6		Triglycerides	-9.35594	2.48644	-3.76279	0.000173785	1714	YES
		cg18419358	158384009	6		Metabolic_Syndrome	-0.162638	0.0571765	-2.84449	0.00444821	1713	NO
19	AHRR	cg05575921	373378	5	AHRR	Triglycerides	-8.2635	2.4088	-3.43055	0.000616809	1725	NO
Red entries are Bonferroni significant (p<5.6E-04) and black entries using FDR to correct for multiple testing with each CpG (p<0.05)
