# Supplementary material for: Epigenetics meets proteomics in an epigenome-wide association study with circulating blood plasma protein traits
Source: Nat Commun. 2020 Jan 3;11:15. doi: 10.1038/s41467-019-13831-w (PMC6941977; doi:10.1038/s41467-019-13831-w)
Supplement: Supplementary file 10 — Supplementary Data 9 [file 41467_2019_13831_MOESM10_ESM.xlsx]

## Sheet: Legend
Supplementary Data 9: Metabolites associated with pQTM CpG sites (QMDiab data).
Epigenetics meets proteomics in an epigenome-wide association study with circulating blood plasma protein traits
Zaghlool et al.
Column Header	Description
Index	Index
CpG	Illumina 450K CpG identifier
Gene	CpG Gene name (UCSC)
Metabolite_ID	Metabolon Metabolite ID
Metabolite	Metabolon full metabolite name
p_val	P-value of association of CpG-metabolite association
beta	Effect size of CpG-metabolite association
se	Standard error of CpG-metabolite association

## Sheet: Supplementary Data 9
Supplementary Data 9: Metabolites associated with pQTM CpG sites (QMDiab data).
Index	CpG	Gene	Metabolite_ID	Metabolite	p_val	beta	se
1	cg05575921	AHRR	UM36845	o-cresol sulfate [urine]	8.78898e-27	-0.0492188	0.00407911
2	cg05575921	AHRR	UM36848	3-ethylphenylsulfate* [urine]	1.58438e-17	-0.0402126	0.00438924
3	cg05575921	AHRR	UM39855	X-17185 [urine]	4.16471e-16	-0.0345125	0.00402104
4	cg05575921	AHRR	PM39855	X-17185 [plasma]	1.9971e-13	-0.0337802	0.00438944
5	cg05575921	AHRR	UM33578	X-12161 [urine]	1.25827e-12	-0.0311859	0.00421617
6	cg05575921	AHRR	UM40223	X-17398 [urine]	1.79677e-12	-0.0399454	0.00536602
7	cg05575921	AHRR	UM38662	cotinine N-oxide [urine]	6.86111e-12	-0.0586021	0.00775827
8	cg05575921	AHRR	UM42495	3-methyl catechol sulfate 2 [urine]	9.67937e-10	-0.0292007	0.00460092
9	cg05575921	AHRR	UM40118	X-17320 [urine]	1.61489e-09	-0.0274934	0.00441716
10	cg05575921	AHRR	UM42494	3-methyl catechol sulfate 1 [urine]	2.35002e-09	-0.0264975	0.00430994
11	cg05575921	AHRR	UM36847	2-ethylphenylsulfate [urine]	2.88104e-09	-0.0713857	0.0105182
12	cg05575921	AHRR	UM22160	mandelate [urine]	3.91828e-09	-0.0251381	0.00415044
13	cg05575921	AHRR	UM36098	4-vinylphenol sulfate [urine]	8.4555e-08	-0.02351	0.00428705
14	cg07839457	NLRC5	UM33542	1,3,7-trimethylurate [urine]	1.69982e-19	-0.0481959	0.00499613
15	cg08159663	NLRC5	UM33542	1,3,7-trimethylurate [urine]	7.69864e-16	-0.0124319	0.00146381
16	cg16411857	NLRC5	UM33542	1,3,7-trimethylurate [urine]	3.01745e-10	-0.0213262	0.00327919
17	cg08099136	PSMB8	UM33542	1,3,7-trimethylurate [urine]	9.48546e-11	-0.0149612	0.00223354
18	cg00218406	HCP5	UM33542	1,3,7-trimethylurate [urine]	1.97121e-09	-0.0249151	0.00403287
19	cg07839457	NLRC5	UM35131	neopterin [urine]	1.78561e-07	-0.0292703	0.00548278
20	cg05958985	ZFPM1	SM37856	X-15607 [saliva]	3.7952e-08	-0.0463121	0.00686739
