# Supplementary material for: Epigenetics meets proteomics in an epigenome-wide association study with circulating blood plasma protein traits
Source: Nat Commun. 2020 Jan 3;11:15. doi: 10.1038/s41467-019-13831-w (PMC6941977; doi:10.1038/s41467-019-13831-w)
Supplement: Supplementary file 11 — Supplementary Data 10 [file 41467_2019_13831_MOESM11_ESM.xlsx]

## Sheet: Legend
Supplementary Data 10: Replication of previously reported pQTMs (Ahsan et al.).
Epigenetics meets proteomics in an epigenome-wide association study with circulating blood plasma protein traits
Zaghlool et al.
Column Header	Description
biomarker_Ahsan	Target gene of biomarker from Ahsan et al. pEWAS (Olink)
protein_long_name_Ahsan	Full protein name from Ahsan et al. pEWAS (Olink)
cpg	Illumina 450K CpG identifier from Ahsan et al. study
cpg_chr	CpG Chromosome - genome build 37
cpg_position	CpG Coordinates - genome build 37
p_Ahsan	P value of CpG-protein association from Ahsan et al. study
beta_Ahsan	Effect size of CpG-protein association from Ahsan et al. study
protein_KORA	The equivalent SomaLogic aptamer target full name
Seq_ID_KORA	SomaLogic aptamer sequence identifier
p_KORA	The replication p-value in KORA
beta_KORA	Effect size of CpG-protein association in KORA
bonf	Whether the replication p-value satisfies Bonferroni significance
nominal	Whether the replication p-value satisfies nominal significance (p<0.05)
direction_consistent	Whether the direction of beta is consistent between Ahsan et al. and KORA studies

## Sheet: Supplementary Data 10
Supplementary Data 10: Replication of previously reported pQTMs (Ahsan et al.).
biomarker_Ahsan	protein_long_name_Ahsan	cpg	cpg_chr	cpg_position	p_Ahsan	beta_Ahsan	protein_KORA	Seq_ID_KORA	p_KORA	beta_KORA	bonf	nominal	direction_consistent
MICA	MHC class I polypeptide-related sequence A	cg02884661	chr6	31382931	1.15e-16	3.27	MHC class I polypeptide-related sequence A	2730-58_2	0.000376415	0.14056	YES	YES	YES
MICA	MHC class I polypeptide-related sequence A	cg12182649	chr6	31381779	1.8e-14	-3.4	MHC class I polypeptide-related sequence A	2730-58_2	0.0499433	0.0695588	NO	YES	NO
CCL24	C-C motif chemokine 24	cg12943082	chr7	75419311	8.45e-13	4.04	C-C motif chemokine 24	4128-27_2	0.69336	-0.0157888	NO	NO	NO
FLT3LG	Fms-related tyrosine kinase 3 ligand	cg04134748	chr1	3052175	5.25e-12	3.96	Fms-related tyrosine kinase 3 ligand	3053-49_2	0.427361	0.0261036	NO	NO	YES
FLT3LG	Fms-related tyrosine kinase 3 ligand	cg00867472	chr1	156714808	1.46e-11	8.98	Fms-related tyrosine kinase 3 ligand	3053-49_2	0.442565	0.0250842	NO	NO	YES
FLT3LG	Fms-related tyrosine kinase 3 ligand	cg13691961	chr12	89743281	3.1e-11	-4.69	Fms-related tyrosine kinase 3 ligand	3053-49_2	0.796444	-0.00870239	NO	NO	YES
CXCL11	C-X-C motif chemokine 11	cg07839457	chr16	57023022	3.54e-11	-3.26	C-X-C motif chemokine 11	3038-9_2	1.12505e-13	-0.24557	YES	YES	YES
FLT3LG	Fms-related tyrosine kinase 3 ligand	cg01519765	chr3	185828120	9.08e-11	7.96	Fms-related tyrosine kinase 3 ligand	3053-49_2	0.0540557	0.0630967	NO	NO	YES
FLT3LG	Fms-related tyrosine kinase 3 ligand	cg26077811	chr11	119232263	1.04e-10	-7.4	Fms-related tyrosine kinase 3 ligand	3053-49_2	0.237225	-0.0389514	NO	NO	YES
CXCL11	C-X-C motif chemokine 11	cg16411857	chr16	57023191	1.07e-10	-4.24	C-X-C motif chemokine 11	3038-9_2	2.08196e-10	-0.210336	YES	YES	YES
FLT3LG	Fms-related tyrosine kinase 3 ligand	cg13305415	chr5	141697464	1.13e-10	-5.43	Fms-related tyrosine kinase 3 ligand	3053-49_2	0.0788482	-0.0574729	NO	NO	YES
FLT3LG	Fms-related tyrosine kinase 3 ligand	cg20722088	chr12	89742886	1.54e-10	-8.74	Fms-related tyrosine kinase 3 ligand	3053-49_2	0.228055	-0.0394822	NO	NO	YES
MICA	MHC class I polypeptide-related sequence A	cg27527338	chr6	31381540	2.01e-10	-5.34	MHC class I polypeptide-related sequence A	2730-58_2	0.296775	0.0399139	NO	NO	NO
ESM1	Endothelial cell-specific molecule 1	cg18631996	chr5	139526080	2.18e-10	-6.72	Endothelial cell-specific molecule 1	3805-16_2	0.955008	-0.00184628	NO	NO	YES
IL12A IL12B	Interleukin-12	cg05575921	chr5	373378	2.34e-10	3.17	Interleukin-12	2455-17_4	0.837578	0.00669658	NO	NO	YES
CCL4L1	C-C motif chemokine 4	cg02828397	chr17	34417074	2.92e-10	-4.5	C-C motif chemokine 4-like	2781-63_2	2.31044e-10	-0.233096	YES	YES	YES
TNFRSF4	Tumor necrosis factor receptor superfamily member 4	cg00329615	chr3	118706648	3.12e-10	4.16	Tumor necrosis factor receptor superfamily member 4	3730-81_2	0.0846872	-0.0562847	NO	NO	NO
FLT3LG	Fms-related tyrosine kinase 3 ligand	cg05649922	chr1	27029290	4.22e-10	9.79	Fms-related tyrosine kinase 3 ligand	3053-49_2	0.432473	0.0256406	NO	NO	YES
FLT3LG	Fms-related tyrosine kinase 3 ligand	cg08173263	chr19	14276911	4.31e-10	3.29	Fms-related tyrosine kinase 3 ligand	3053-49_2	0.00309422	0.0965093	NO	YES	YES
FLT3LG	Fms-related tyrosine kinase 3 ligand	cg23025459	chr1	3134420	8.48e-10	3.87	Fms-related tyrosine kinase 3 ligand	3053-49_2	0.478589	-0.023211	NO	NO	NO
IL12A IL12B	Interleukin-12	cg03636183	chr19	17000585	9.86e-10	4.36	Interleukin-12	2455-17_4	0.932724	0.00275805	NO	NO	YES
CXCL11	C-X-C motif chemokine 11	cg05304729	chr1	158800024	1.13e-09	-6.51	C-X-C motif chemokine 11	3038-9_2	0.684665	-0.013517	NO	NO	YES
CXCL11	C-X-C motif chemokine 11	cg03753191	chr13	43566902	1.36e-09	-8.21	C-X-C motif chemokine 11	3038-9_2	0.356416	-0.0313664	NO	NO	YES
FLT3LG	Fms-related tyrosine kinase 3 ligand	cg05529343	chr3	22412124	2.05e-09	2.3	Fms-related tyrosine kinase 3 ligand	3053-49_2	0.526153	0.0212391	NO	NO	YES
ESM1	Endothelial cell-specific molecule 1	cg11736104	chr1	176430983	2.36e-09	6.46	Endothelial cell-specific molecule 1	3805-16_2	0.63558	-0.0155124	NO	NO	NO
FLT3LG	Fms-related tyrosine kinase 3 ligand	cg08972170	chr7	30185776	2.4e-09	4.55	Fms-related tyrosine kinase 3 ligand	3053-49_2	0.137293	0.0485421	NO	NO	YES
MICA	MHC class I polypeptide-related sequence A	cg04628742	chr6	29973221	2.44e-09	-5.34	MHC class I polypeptide-related sequence A	2730-58_2	0.9507	0.00209982	NO	NO	NO
HBEGF	Heparin-binding EGF-like growth factor	cg25745713	chr1	52521190	2.64e-09	-7.93	Heparin-binding EGF-like growth factor	4134-4_2	0.42486	0.026106	NO	NO	NO
CXCL11	C-X-C motif chemokine 11	cg09801824	chr10	74076930	3.61e-09	9.91	C-X-C motif chemokine 11	3038-9_2	0.0126769	0.0843314	NO	YES	YES
ESM1	Endothelial cell-specific molecule 1	cg01172150	chr16	30817443	4.25e-09	-7.78	Endothelial cell-specific molecule 1	3805-16_2	0.509702	0.0215302	NO	NO	NO
MICA	MHC class I polypeptide-related sequence A	cg12001709	chr6	31466798	5.11e-09	6.3	MHC class I polypeptide-related sequence A	2730-58_2	0.606437	-0.0200725	NO	NO	NO
CXCL13	C-X-C motif chemokine 13	cg16936953	chr17	57915665	5.59e-09	-3.68	C-X-C motif chemokine 13	3487-32_2	0.011235	-0.0875216	NO	YES	YES
ESM1	Endothelial cell-specific molecule 1	cg21179618	chr9	139424642	6.06e-09	-7.85	Endothelial cell-specific molecule 1	3805-16_2	0.102321	0.0533795	NO	NO	NO
IL12A IL12B	Interleukin-12	cg12785694	chr3	160122168	8.11e-09	-4.41	Interleukin-12	2455-17_4	0.104269	0.0630845	NO	NO	NO
ESM1	Endothelial cell-specific molecule 1	cg18859174	chr2	118982679	8.97e-09	-8.4	Endothelial cell-specific molecule 1	3805-16_2	0.71336	-0.0119971	NO	NO	YES
SRC	Proto-oncogene tyrosine-protein kinase Src	cg04134748	chr1	3052175	9.09e-09	-3.77	Proto-oncogene tyrosine-protein kinase Src	5488-74_3	0.100818	-0.0539258	NO	NO	YES
RETN	Resistin	cg22322184	chr19	7734203	9.1e-09	-10.55	Resistin	3046-31_1	7.03714e-08	-0.174727	YES	YES	YES
CX3CL1	Fractalkine	cg22148191	chr12	120554540	9.17e-09	-17.41	Fractalkine	2827-23_2	0.376208	0.0290575	NO	NO	NO
ESM1	Endothelial cell-specific molecule 1	cg11884933	chr7	2774414	1e-08	-6.79	Endothelial cell-specific molecule 1	3805-16_2	0.929455	0.00297493	NO	NO	NO
MIA	Melanoma-derived growth regulatory protein	cg09274963	chr19	41633902	1.05e-08	3.65	Melanoma-derived growth regulatory protein	2687-2_1	0.942302	-0.00247584	NO	NO	NO
IL6R	IL-6 receptor subunit alpha	cg21262032	chr1	154437693	1.16e-08	6.11	Interleukin-6 receptor subunit alpha	4139-71_2	0.991364	-0.000384838	NO	NO	NO
FLT3LG	Fms-related tyrosine kinase 3 ligand	cg11261850	chr11	76320970	1.49e-08	4.38	Fms-related tyrosine kinase 3 ligand	3053-49_2	0.344202	0.031445	NO	NO	YES
PGF	Placenta growth factor	cg02664787	chr11	132814660	1.49e-08	-4.87	Placenta growth factor	3078-1_2	0.113014	0.0518824	NO	NO	NO
FLT3LG	Fms-related tyrosine kinase 3 ligand	cg26709300	chr16	30106682	1.5e-08	4.88	Fms-related tyrosine kinase 3 ligand	3053-49_2	0.568978	0.0206416	NO	NO	YES
FGF23	Fibroblast growth factor 23	cg15958828	chr3	71598380	1.5e-08	9.17	Fibroblast growth factor 23	3807-1_2	0.360747	0.0298616	NO	NO	YES
FLT3LG	Fms-related tyrosine kinase 3 ligand	cg10239319	chr4	6073656	1.58e-08	6.5	Fms-related tyrosine kinase 3 ligand	3053-49_2	0.814417	0.00766618	NO	NO	YES
PLAT	Tissue-type plasminogen activator	cg22103219	chr7	101934892	1.74e-08	-5.11	Tissue-type plasminogen activator	2212-69_1	0.00182104	-0.101929	NO	YES	YES
MIA	Melanoma-derived growth regulatory protein	cg00329615	chr3	118706648	1.75e-08	3.52	Melanoma-derived growth regulatory protein	2687-2_1	0.000177419	-0.124543	YES	YES	NO
CCL19	C-C motif chemokine 19	cg26805579	chr6	32372962	1.75e-08	-1.3	C-C motif chemokine 19	4922-13_1	0.644819	-0.0154327	NO	NO	YES
DKK1	Dickkopf-related protein 1	cg12258847	chr17	62134117	1.9e-08	7.67	Dickkopf-related protein 1	3535-84_1	0.727491	-0.0114226	NO	NO	NO
MDK	Midkine	cg08220120	chr5	138727711	1.97e-08	-2.99	Midkine	2911-27_2	0.442963	-0.026662	NO	NO	YES
HBEGF	Heparin-binding EGF-like growth factor	cg01314834	chr4	120221986	1.99e-08	-13.19	Heparin-binding EGF-like growth factor	4134-4_2	0.168806	0.0454876	NO	NO	NO
MIA	Melanoma-derived growth regulatory protein	cg21586223	chr13	49227121	2e-08	6.5	Melanoma-derived growth regulatory protein	2687-2_1	0.738734	-0.0112978	NO	NO	NO
MIA	Melanoma-derived growth regulatory protein	cg09128733	chr19	41633906	2.02e-08	4.37	Melanoma-derived growth regulatory protein	2687-2_1	0.62784	-0.0167849	NO	NO	NO
ESM1	Endothelial cell-specific molecule 1	cg20072118	chr12	52653637	2.17e-08	-8.29	Endothelial cell-specific molecule 1	3805-16_2	0.124964	-0.0500775	NO	NO	YES
ESM1	Endothelial cell-specific molecule 1	cg12141659	chr11	2847462	2.39e-08	-12.36	Endothelial cell-specific molecule 1	3805-16_2	0.961329	-0.00158726	NO	NO	YES
ESM1	Endothelial cell-specific molecule 1	cg09572125	chr6	33400477	2.46e-08	-5.23	Endothelial cell-specific molecule 1	3805-16_2	0.0222628	0.0746129	NO	YES	NO
ESM1	Endothelial cell-specific molecule 1	cg24769348	chr10	74692575	2.51e-08	3.9	Endothelial cell-specific molecule 1	3805-16_2	0.693676	0.0135702	NO	NO	YES
FLT3LG	Fms-related tyrosine kinase 3 ligand	cg15693572	chr3	22412385	2.53e-08	2.37	Fms-related tyrosine kinase 3 ligand	3053-49_2	0.792128	-0.00923319	NO	NO	NO
HBEGF	Heparin-binding EGF-like growth factor	cg25089142	chr12	107714673	2.75e-08	-12.85	Heparin-binding EGF-like growth factor	4134-4_2	0.759187	0.0101528	NO	NO	NO
FLT3LG	Fms-related tyrosine kinase 3 ligand	cg22075924	chr1	78005352	2.77e-08	7.89	Fms-related tyrosine kinase 3 ligand	3053-49_2	0.84854	0.00630259	NO	NO	YES
ESM1	Endothelial cell-specific molecule 1	cg21769820	chr7	625136	2.89e-08	8.67	Endothelial cell-specific molecule 1	3805-16_2	0.536871	-0.0201971	NO	NO	NO
IL12A IL12B	Interleukin-12	cg07839457	chr16	57023022	2.91e-08	-2.62	Interleukin-12	2455-17_4	0.389791	-0.0281087	NO	NO	YES
HBEGF	Heparin-binding EGF-like growth factor	cg19485103	chr6	475074	2.93e-08	-12.56	Heparin-binding EGF-like growth factor	4134-4_2	0.494875	0.0223822	NO	NO	NO
RETN	Resistin	cg02346997	chr19	7733883	3.05e-08	-5.54	Resistin	3046-31_1	4.89211e-07	-0.163223	YES	YES	YES
ESM1	Endothelial cell-specific molecule 1	cg20001791	chr6	16239799	3.08e-08	-5.22	Endothelial cell-specific molecule 1	3805-16_2	0.535431	0.0202721	NO	NO	NO
MIA	Melanoma-derived growth regulatory protein	cg16391678	chr16	30485597	3.21e-08	8.23	Melanoma-derived growth regulatory protein	2687-2_1	0.145907	0.0480161	NO	NO	YES
MICA	MHC class I polypeptide-related sequence A	cg24838316	chr6	29895260	3.23e-08	2.09	MHC class I polypeptide-related sequence A	2730-58_2	0.151913	-0.0509535	NO	NO	NO
FLT3LG	Fms-related tyrosine kinase 3 ligand	cg14200569	chr1	3051925	3.24e-08	6.36	Fms-related tyrosine kinase 3 ligand	3053-49_2	0.0343397	0.0692016	NO	YES	YES
ESM1	Endothelial cell-specific molecule 1	cg20547131	chr14	101531510	3.27e-08	8.4	Endothelial cell-specific molecule 1	3805-16_2	0.0884554	-0.0555964	NO	NO	NO
ESM1	Endothelial cell-specific molecule 1	cg01492538	chr7	2774543	3.51e-08	-6.39	Endothelial cell-specific molecule 1	3805-16_2	0.0606481	0.0646169	NO	NO	NO
FLT3LG	Fms-related tyrosine kinase 3 ligand	cg19570155	chr2	36765605	3.67e-08	5.01	Fms-related tyrosine kinase 3 ligand	3053-49_2	0.952832	-0.0019396	NO	NO	NO
CXCL1	C-X-C motif chemokine 1	cg12011596	chr19	22442461	3.71e-08	15.99	Growth-regulated alpha protein	2985-35_1	0.448131	0.0259472	NO	NO	YES
ESM1	Endothelial cell-specific molecule 1	cg05616969	chr2	118982661	3.77e-08	-6.65	Endothelial cell-specific molecule 1	3805-16_2	0.901629	-0.00403702	NO	NO	YES
IL12A IL12B	Interleukin-12	cg00329615	chr3	118706648	3.83e-08	3.48	Interleukin-12	2455-17_4	0.00603799	0.0895	NO	YES	YES
FLT3LG	Fms-related tyrosine kinase 3 ligand	cg10549018	chr10	98176740	3.9e-08	4.46	Fms-related tyrosine kinase 3 ligand	3053-49_2	0.545918	0.0197733	NO	NO	YES
HBEGF	Heparin-binding EGF-like growth factor	cg20497205	chr6	47754005	4.08e-08	8.19	Heparin-binding EGF-like growth factor	4134-4_2	0.168894	0.0449313	NO	NO	YES
CX3CL1	Fractalkine	cg20497205	chr6	47754005	4.14e-08	9.04	Fractalkine	2827-23_2	0.203297	-0.0415327	NO	NO	NO
AGER	Receptor for advanced glycosylation end products	cg05061804	chr9	135282417	4.55e-08	7.44	Advanced glycosylation end product-specific receptor, soluble	4125-52_2	0.903214	0.00404013	NO	NO	YES
MICA	MHC class I polypeptide-related sequence A	cg03256310	chr6	31371749	4.6e-08	5.31	MHC class I polypeptide-related sequence A	2730-58_2	0.11797	-0.0535368	NO	NO	NO
ESM1	Endothelial cell-specific molecule 1	cg09277376	chr1	47899676	4.66e-08	-7.1	Endothelial cell-specific molecule 1	3805-16_2	0.686022	0.0132051	NO	NO	NO
DKK1	Dickkopf-related protein 1	cg06008803	chr6	20920015	4.8e-08	8.97	Dickkopf-related protein 1	3535-84_1	0.759172	0.0100137	NO	NO	YES
ESM1	Endothelial cell-specific molecule 1	cg13340765	chr8	142276287	4.93e-08	-8.01	Endothelial cell-specific molecule 1	3805-16_2	0.106106	0.0527758	NO	NO	NO
FLT3LG	Fms-related tyrosine kinase 3 ligand	cg26682407	chr13	113660246	5e-08	-6.64	Fms-related tyrosine kinase 3 ligand	3053-49_2	0.233894	-0.0390123	NO	NO	YES
DKK1	Dickkopf-related protein 1	cg00820637	chr14	51955005	5.04e-08	7.19	Dickkopf-related protein 1	3535-84_1	0.548847	-0.0195773	NO	NO	NO
TNFRSF1A	Tumor necrosis factor receptor 1	cg02664787	chr11	132814660	5.28e-08	-4.46	Tumor necrosis factor receptor superfamily member 1A	2654-19_1	0.470977	0.0237006	NO	NO	NO
IL12A IL12B	Interleukin-12	cg06126421	chr6	30720080	5.34e-08	3.34	Interleukin-12	2455-17_4	0.897753	0.0042033	NO	NO	YES
VEGFA	Vascular endothelial growth factor A	cg12790638	chr15	89440192	5.39e-08	3.98	Vascular endothelial growth factor A	2597-8_3	0.620115	0.0174312	NO	NO	YES
MDK	Midkine	cg12499872	chr16	58019893	6.22e-08	-6.9	Midkine	2911-27_2	0.827939	-0.00714251	NO	NO	YES
IL17RB	Interleukin-17 receptor B	cg16540391	chr6	151042035	6.28e-08	8.73	interleukin-17 receptor B	5084-154_3	0.019482	-0.0943925	NO	YES	NO
FLT3LG	Fms-related tyrosine kinase 3 ligand	cg12810800	chr2	159788345	6.38e-08	-4.4	Fms-related tyrosine kinase 3 ligand	3053-49_2	0.18239	-0.0435291	NO	NO	YES
CCL19	C-C motif chemokine 19	cg18584440	chr6	32370815	6.39e-08	-1.08	C-C motif chemokine 19	4922-13_1	0.575494	-0.0192499	NO	NO	YES
CXCL13	C-X-C motif chemokine 13	cg12054453	chr17	57915717	6.72e-08	-3.07	C-X-C motif chemokine 13	3487-32_2	0.000948201	-0.114073	NO	YES	YES
ESM1	Endothelial cell-specific molecule 1	cg03215181	chr4	122873487	6.72e-08	-5.44	Endothelial cell-specific molecule 1	3805-16_2	0.861385	0.00575729	NO	NO	NO
CXCL11	C-X-C motif chemokine 11	cg12785694	chr3	160122168	6.73e-08	-4.43	C-X-C motif chemokine 11	3038-9_2	0.295031	-0.0420882	NO	NO	YES
MICA	MHC class I polypeptide-related sequence A	cg06100231	chr6	31378421	6.99e-08	11.51	MHC class I polypeptide-related sequence A	2730-58_2	0.290993	0.0366364	NO	NO	YES
ESM1	Endothelial cell-specific molecule 1	cg07697428	chr17	4079341	7.08e-08	7.95	Endothelial cell-specific molecule 1	3805-16_2	0.678118	-0.0135543	NO	NO	NO
DKK1	Dickkopf-related protein 1	cg00720845	chr4	774393	7.1e-08	6.59	Dickkopf-related protein 1	3535-84_1	0.602191	-0.017328	NO	NO	NO
HBEGF	Heparin-binding EGF-like growth factor	cg12144265	chr13	48712008	7.19e-08	5.18	Heparin-binding EGF-like growth factor	4134-4_2	0.288467	-0.0347287	NO	NO	NO
ESM1	Endothelial cell-specific molecule 1	cg17346145	chr17	77755547	7.2e-08	-8.29	Endothelial cell-specific molecule 1	3805-16_2	0.860987	-0.0057243	NO	NO	YES
ESM1	Endothelial cell-specific molecule 1	cg06048750	chr10	3823844	7.3e-08	8.75	Endothelial cell-specific molecule 1	3805-16_2	0.454401	-0.024431	NO	NO	NO
FLT3LG	Fms-related tyrosine kinase 3 ligand	cg10843276	chr4	726697	7.32e-08	3.89	Fms-related tyrosine kinase 3 ligand	3053-49_2	0.357339	0.0305807	NO	NO	YES
HBEGF	Heparin-binding EGF-like growth factor	cg26874450	chr6	44126409	7.59e-08	9.39	Heparin-binding EGF-like growth factor	4134-4_2	0.602919	0.0169887	NO	NO	YES
ESM1	Endothelial cell-specific molecule 1	cg21271420	chr6	164527436	7.95e-08	8	Endothelial cell-specific molecule 1	3805-16_2	0.107697	-0.0526869	NO	NO	NO
ESM1	Endothelial cell-specific molecule 1	cg07141504	chr3	194030706	7.99e-08	-9.24	Endothelial cell-specific molecule 1	3805-16_2	0.0972519	-0.054121	NO	NO	YES
HBEGF	Heparin-binding EGF-like growth factor	cg02048674	chr19	49991517	8.16e-08	-7.47	Heparin-binding EGF-like growth factor	4134-4_2	0.51423	-0.0213343	NO	NO	YES
ESM1	Endothelial cell-specific molecule 1	cg02226239	chr8	143999155	8.62e-08	6.18	Endothelial cell-specific molecule 1	3805-16_2	0.428976	-0.0258281	NO	NO	NO
CX3CL1	Fractalkine	cg07725163	chr6	72121351	8.8e-08	7.98	Fractalkine	2827-23_2	0.736517	0.0111304	NO	NO	YES
TNFRSF4	Tumor necrosis factor receptor superfamily member 4	cg18302606	chr19	39904402	9.15e-08	-4.15	Tumor necrosis factor receptor superfamily member 4	3730-81_2	0.945913	0.00222513	NO	NO	NO
PGF	Placenta growth factor	cg00984060	chr22	40081520	9.22e-08	-4.58	Placenta growth factor	3078-1_2	0.497507	0.0223715	NO	NO	NO
FGF23	Fibroblast growth factor 23	cg25558617	chr8	128857923	9.34e-08	6.15	Fibroblast growth factor 23	3807-1_2	0.164675	0.0454398	NO	NO	YES
MICA	MHC class I polypeptide-related sequence A	cg04825215	chr6	31466722	9.81e-08	2.5	MHC class I polypeptide-related sequence A	2730-58_2	0.11906	-0.0537329	NO	NO	NO
ESM1	Endothelial cell-specific molecule 1	cg06837040	chr1	180530353	9.91e-08	7.61	Endothelial cell-specific molecule 1	3805-16_2	0.0422242	-0.0665015	NO	YES	NO
FST	Follistatin	cg16936953	chr17	57915665	1.01e-07	-3.55	Follistatin	4132-27_2	0.108942	-0.0565225	NO	NO	YES
