# Supplementary material for: Epigenetics meets proteomics in an epigenome-wide association study with circulating blood plasma protein traits
Source: Nat Commun. 2020 Jan 3;11:15. doi: 10.1038/s41467-019-13831-w (PMC6941977; doi:10.1038/s41467-019-13831-w)
Supplement: Supplementary file 12 — Supplementary Data 11 [file 41467_2019_13831_MOESM12_ESM.xlsx]

## Sheet: Legend
Supplementary Data 11: NLRC5 (cg07839547) protein associations at relaxed significance level (0.05/1123) (KORA).
Epigenetics meets proteomics in an epigenome-wide association study with circulating blood plasma protein traits
Zaghlool et al.
Column Header	Description
TargetFullName	SomaLogic aptamer target full name
EntrezGeneSymbol	Genesymbol of the Entrez database
SeqID	SomaLogic aptamer sequence identifier
pval	P-value of assocation of NLRC5-protein association
beta	Effect size of NLRC5-protein association
se	Standard error of NLRC5-protein association
Significance	Whether the significance is genome-wide for all 1123 proteins (Bonferroni) or only correcting for one protein (local)

## Sheet: Supplementary Data 11
Supplementary Data 11: NLRC5 (cg07839457) to protein associations (KORA) at relaxed significance level (p=0.05/1,123).
TargetFullName	EntrezGeneSymbol	SeqID	pval	beta	se	Significance
CD48 antigen	CD48	3292-75_1	1.1018e-21	-0.30569	0.0311656	Bonferroni
Beta-2-microglobulin	B2M	3485-28_2	7.59815e-20	-0.292016	0.0313057	Bonferroni
C-X-C motif chemokine 10	CXCL10	4141-79_1	8.05632e-19	-0.283427	0.0313146	Bonferroni
Low affinity immunoglobulin gamma Fc region receptor III-B	FCGR3B	3311-27_1	1.02452e-18	-0.307291	0.0339093	Bonferroni
Lymphocyte activation gene 3 protein	LAG3	5099-14_3	1.28832e-17	-0.274236	0.031461	Bonferroni
Scavenger receptor cysteine-rich type 1 protein M130	CD163	5028-59_1	1.82914e-15	-0.255728	0.0316064	Bonferroni
Beta-2-microglobulin	B2M	3485-28_2	1.93882e-15	-0.256099	0.0316825	Bonferroni
Low affinity immunoglobulin gamma Fc region receptor III-B	FCGR3B	3311-27_1	1.44158e-14	-0.289818	0.0368243	Bonferroni
C-X-C motif chemokine 11	CXCL11	3038-9_2	1.12505e-13	-0.24557	0.03255	Bonferroni
Low affinity immunoglobulin gamma Fc region receptor III-B	FCGR3B	3311-27_1	3.79293e-13	-0.259778	0.0351516	Bonferroni
Beta-2-microglobulin	B2M	3485-28_2	3.96862e-13	-0.234053	0.0317915	Bonferroni
Lymphocyte activation gene 3 protein	LAG3	5099-14_3	9.22145e-13	-0.245861	0.0338682	Bonferroni
CD48 antigen	CD48	3292-75_1	3.38249e-12	-0.239478	0.0338732	Bonferroni
Beta-2-microglobulin	B2M	3485-28_2	4.79619e-11	-0.214089	0.0321605	Bonferroni
Macrophage colony-stimulating factor 1 receptor	CSF1R	2638-12_2	1.35144e-11	-0.237309	0.0346468	local
Granzyme A	GZMA	3440-7_2	5.26786e-11	-0.215668	0.0324696	local
SLAM family member 6	SLAMF6	5128-53_3	9.12507e-11	-0.225879	0.0344494	local
T-lymphocyte surface antigen Ly-9	LY9	3324-51_1	1.01505e-09	-0.20887	0.0338481	local
Vascular cell adhesion protein 1	VCAM1	2967-8_1	1.31935e-09	-0.20783	0.0339175	local
CD5 antigen-like	CD5L	3293-2_4	1.3985e-09	-0.21532	0.0351954	local
Tumor necrosis factor ligand superfamily member 13B	TNFSF13B	3059-50_2	3.9791e-08	-0.193103	0.0348665	local
C-X-C motif chemokine 16	CXCL16	2436-49_4	8.78443e-08	0.190251	0.035275	local
Ectodysplasin-A, secreted form	EDA	2826-53_2	1.00977e-07	0.185882	0.0346311	local
Tumor necrosis factor receptor superfamily member 1B	TNFRSF1B	3152-57_1	1.03626e-07	-0.178017	0.0331955	local
MHC class I polypeptide-related sequence B	MICB	5102-55_3	1.18887e-07	-0.188368	0.0352944	local
Apolipoprotein B	APOB	2797-56_2	2.18186e-07	0.17667	0.033829	local
Cathepsin B	CTSB	3061-61_2	2.56122e-07	-0.181794	0.0350156	local
N-acetyl-D-glucosamine kinase	NAGK	3894-15_2	4.38155e-07	-0.1783	0.0350432	local
L-Selectin	SELL	4831-4_2	1.1492e-06	-0.166421	0.0339856	local
Cystatin-C	CST3	2609-59_2	1.26406e-06	-0.157818	0.032356	local
Bone morphogenetic protein 1	BMP1	3348-49_2	2.28152e-06	0.159417	0.033514	local
NKG2-D type II integral membrane protein	KLRK1	3056-11_1	2.7544e-06	-0.168275	0.0356696	local
Tumor necrosis factor ligand superfamily member 8	TNFSF8	3421-54_2	5.02863e-06	-0.163111	0.0355311	local
Epidermal growth factor receptor	EGFR	2677-1_1	6.64157e-06	0.14623	0.0322738	local
Coagulation Factor XI	F11	2190-55_1	8.11985e-06	0.155827	0.0347259	local
Matrilin-2	MATN2	3325-2_2	8.71964e-06	0.153849	0.0344044	local
Metalloproteinase inhibitor 1	TIMP1	2211-9_6	9.14851e-06	-0.153801	0.0344745	local
Granulysin	GNLY	3195-50_2	1.09956e-05	-0.147464	0.0333562	local
Hemojuvelin	HFE2	3332-57_1	1.2826e-05	0.150456	0.0342974	local
CMRF35-like molecule 6	CD300C	5066-134_3	1.76917e-05	-0.153717	0.0356252	local
Stromal cell-derived factor 1	CXCL12	3516-60_2	3.41688e-05	-0.148182	0.035585	local
Interleukin-18-binding protein	IL18BP	3073-51_2	4.26783e-05	-0.139515	0.0339271	local
