# Supplementary material for: Epigenetics meets proteomics in an epigenome-wide association study with circulating blood plasma protein traits
Source: Nat Commun. 2020 Jan 3;11:15. doi: 10.1038/s41467-019-13831-w (PMC6941977; doi:10.1038/s41467-019-13831-w)
Supplement: Supplementary file 13 — Supplementary Data 12 [file 41467_2019_13831_MOESM13_ESM.xlsx]

## Sheet: Legend
Supplementary Data 12: Summary statistics for replicated pQTMs using a joint one-step regression
Epigenetics meets proteomics in an epigenome-wide association study with circulating blood plasma protein traits
Zaghlool et al.
Column Header	Description
CpG	Illumina 450K CpG identifier
ProtID	SomaLogic aptamer sequence identifier
est_sex	Effect size of CpG-sex association
se_sex	Standard error of CpG-sex association
p_sex	P-value of assocation of CpG-sex association
est_CD4T	Effect size of CpG-CD4T association
se_CD4T	Standard error of CpG-CD4T association
p_CD4T	P-value of assocation of CpG-CD4T association
est_CD8T	Effect size of CpG-CD8T association
se_CD8T	Standard error of CpG-CD8T association
p_CD8T	P-value of assocation of CpG-CD8T association
est_Bcell	Effect size of CpG-Bcell association
se_Bcell	Standard error of CpG-Bcell association
p_Bcell	P-value of assocation of CpG-Bcell association
est_NK	Effect size of CpG-NK association
se_NK	Standard error of CpG-NK association
p_NK	P-value of assocation of CpG-NK association
est_Gran	Effect size of CpG-Gran association
se_Gran	Standard error of CpG-Gran association
p_Gran	P-value of assocation of CpG-Gran association
est_SNP1_p	Effect size of CpG-SNP1 (protein associated) association
se_SNP1_p	Standard error of CpG-SNP1 (protein associated) association
p_SNP1_p	P-value of assocation of CpG-SNP1 (protein associated) association
est_SNP2_p	Effect size of CpG-SNP2 (protein associated) association
se_SNP2_p	Standard error of CpG-SNP2 (protein associated) association
p_SNP2_p	P-value of assocation of CpG-SNP2 (protein associated) association
est_SNP3_p	Effect size of CpG-SNP3 (protein associated) association
se_SNP3_p	Standard error of CpG-SNP3 (protein associated) association
p_SNP3_p	P-value of assocation of CpG-SNP3 (protein associated) association
est_SNP4_p	Effect size of CpG-SNP4 (protein associated) association
se_SNP4_p	Standard error of CpG-SNP4 (protein associated) association
p_SNP4_p	P-value of assocation of CpG-SNP4 (protein associated) association
est_SNP5_p	Effect size of CpG-SNP5 (protein associated) association
se_SNP5_p	Standard error of CpG-SNP5 (protein associated) association
p_SNP5_p	P-value of assocation of CpG-SNP5 (protein associated) association
est_SNP1_c	Effect size of CpG-SNP1 (CpG associated) association
se_SNP1_c	Standard error of CpG-SNP1 CpG associated) association
p_SNP1_c	P-value of assocation of CpG-SNP1 (CpG associated) association
est_SNP2_c	Effect size of CpG-SNP2 (CpG associated) association
se_SNP2_c	Standard error of CpG-SNP2 CpG associated) association
p_SNP2_c	P-value of assocation of CpG-SNP2 (CpG associated) association
est_SNP3_c	Effect size of CpG-SNP3 (CpG associated) association
se_SNP3_c	Standard error of CpG-SNP3 CpG associated) association
p_SNP3_c	P-value of assocation of CpG-SNP3 (CpG associated) association
est_SNP4_c	Effect size of CpG-SNP4 (CpG associated) association
se_SNP4_c	Standard error of CpG-SNP4 CpG associated) association
p_SNP4_c	P-value of assocation of CpG-SNP4 (CpG associated) association
est_SNP5_c	Effect size of CpG-SNP5 (CpG associated) association
se_SNP5_c	Standard error of CpG-SNP5 CpG associated) association
p_SNP5_c	P-value of assocation of CpG-SNP5 (CpG associated) association
est_age	Effect size of CpG-age association
se_age	Standard error of CpG-age association
p_age	P-value of assocation of CpG-age association
est_smoking	Effect size of CpG-smoking association
se_smoking	Standard error of CpG-smoking association
p_smoking	P-value of assocation of CpG-smoking association
est_bmi	Effect size of CpG-bmi association
se_bmi	Standard error of CpG-bmi association
p_bmi	P-value of assocation of CpG-bmi association
est_diab	Effect size of CpG-diabetes association
se_diab	Standard error of CpG-diabetes association
p_diab	P-value of assocation of CpG-diabetes association
est_protein	Effect size of CpG-protein association
se_protein	Standard error of CpG-protein association
p_protein	P-value of assocation of CpG-protein association

## Sheet: Supplementary Data 12
Supplementary Data 12:Summary statistics for replicated pQTMs using a joint one-step regression
CpG	Protein	est_sex	se_sex	p_sex	est_CD4T	se_CD4T	p_CD4T	est_CD8T	se_CD8T	p_CD8T	est_Bcell	se_Bcell	p_Bcell	est_NK	se_NK	p_NK	est_Gran	se_Gran	p_Gran	est_SNP1_p	se_SNP1_p	p_SNP1_p	est_SNP2_p	se_SNP2_p	p_SNP2_p	est_SNP3_p	se_SNP3_p	p_SNP3_p	est_SNP4_p	se_SNP4_p	p_SNP4_p	est_SNP5_p	se_SNP5_p	p_SNP5_p	est_SNP1_c	se_SNP1_c	p_SNP1_c	est_SNP2_c	se_SNP2_c	p_SNP2_c	est_SNP3_c	se_SNP3_c	p_SNP3_c	est_SNP4_c	se_SNP4_c	p_SNP4_c	est_SNP5_c	se_SNP5_c	p_SNP5_c
cg03830006	4435-66_2	0.153702	0.0494326	0.00193392	2.28837	1.29287	0.0770657	1.78698	1.35598	0.187889	-1.72494	1.74145	0.322186	-0.294119	1.75653	0.867059	0.931246	1.25314	0.457594	NA	NA	NA	NA	NA	NA	NA	NA	NA	NA	NA	NA	NA	NA	NA	NA	NA	NA	NA	NA	NA	NA	NA	NA	NA	NA	NA	NA	NA	NA
cg13679714	4435-66_2	0.217232	0.0513309	2.54717e-05	3.01956	1.34824	0.0253512	1.76892	1.41528	0.211663	-1.83046	1.8141	0.31323	-1.0437	1.83013	0.56862	0.333691	1.30717	0.798566	NA	NA	NA	NA	NA	NA	NA	NA	NA	NA	NA	NA	NA	NA	NA	NA	NA	NA	NA	NA	NA	NA	NA	NA	NA	NA	NA	NA	NA	NA
cg01348922	4435-66_2	0.188851	0.0529884	0.000383887	5.13967	1.38603	0.000221147	3.94101	1.45546	0.00689894	-0.654121	1.86688	0.726132	0.19042	1.88737	0.919658	1.76908	1.34404	0.188421	NA	NA	NA	NA	NA	NA	NA	NA	NA	NA	NA	NA	NA	NA	NA	NA	NA	NA	NA	NA	NA	NA	NA	NA	NA	NA	NA	NA	NA	NA
cg21462477	4435-66_2	0.129697	0.0608807	0.0334058	4.00235	1.59452	0.0122402	1.04849	1.67507	0.531511	1.96738	2.14815	0.359986	4.00838	2.1712	0.0651877	0.995708	1.54641	0.519809	NA	NA	NA	NA	NA	NA	NA	NA	NA	NA	NA	NA	NA	NA	NA	NA	NA	NA	NA	NA	NA	NA	NA	NA	NA	NA	NA	NA	NA	NA
cg24673886	4435-66_2	0.0309048	0.0646155	0.632558	-0.731084	1.688	0.665039	-3.6044	1.77399	0.0424592	-2.24851	2.27955	0.324204	-2.77939	2.30064	0.22732	-0.839464	1.63796	0.60842	NA	NA	NA	NA	NA	NA	NA	NA	NA	NA	NA	NA	NA	NA	NA	NA	NA	NA	NA	NA	NA	NA	NA	NA	NA	NA	NA	NA	NA	NA
cg02194908	3403-1_2	0.034856	0.0701084	0.619214	1.87432	1.88846	0.32127	-0.811415	1.98015	0.682089	0.799424	2.58586	0.757292	2.68915	2.50147	0.282709	2.79239	1.83991	0.129519	0.856888	0.32539	0.00862825	NA	NA	NA	NA	NA	NA	NA	NA	NA	NA	NA	NA	-0.240362	0.320961	0.454164	NA	NA	NA	NA	NA	NA	NA	NA	NA	NA	NA	NA
cg12227660	4148-49_2	0.0395305	0.0645227	0.540251	2.57422	1.69248	0.128607	1.30116	1.77819	0.464517	0.963697	2.2818	0.672874	-2.23484	2.30583	0.332692	-0.702267	1.64263	0.669095	NA	NA	NA	NA	NA	NA	NA	NA	NA	NA	NA	NA	NA	NA	NA	NA	NA	NA	NA	NA	NA	NA	NA	NA	NA	NA	NA	NA	NA	NA
cg08510456	4407-10_1	0.0955903	0.0369177	0.00977266	12.3342	0.971989	4.54856e-34	12.7725	1.02461	5.07043e-33	12.8032	1.30905	1.53514e-21	10.8078	1.32919	1.39923e-15	1.38553	0.943871	0.142475	-0.0260596	0.0257679	0.312133	NA	NA	NA	NA	NA	NA	NA	NA	NA	NA	NA	NA	NA	NA	NA	NA	NA	NA	NA	NA	NA	NA	NA	NA	NA	NA	NA
cg04497992	4148-49_2	-0.0359234	0.0658242	0.58537	1.19583	1.72824	0.48915	-0.217416	1.81476	0.904664	-2.38375	2.32768	0.30606	-3.65141	2.35327	0.121091	0.0468252	1.6766	0.977725	NA	NA	NA	NA	NA	NA	NA	NA	NA	NA	NA	NA	NA	NA	NA	NA	NA	NA	NA	NA	NA	NA	NA	NA	NA	NA	NA	NA	NA	NA
cg19434937	4148-49_2	-0.18407	0.0650481	0.00475974	6.24324	1.70269	0.000259771	4.41589	1.79021	0.0138178	3.4666	2.29224	0.130795	2.24521	2.32453	0.33436	7.2308	1.6524	1.3474e-05	NA	NA	NA	NA	NA	NA	NA	NA	NA	NA	NA	NA	NA	NA	NA	NA	NA	NA	NA	NA	NA	NA	NA	NA	NA	NA	NA	NA	NA	NA
cg03497872	3403-1_2	0.0418069	0.0638778	0.513005	-1.2371	1.6551	0.455032	-1.77872	1.71957	0.301288	-2.03729	2.3115	0.378405	-3.98662	2.23967	0.0754864	-2.13283	1.59884	0.182619	0.120466	0.409268	0.768577	NA	NA	NA	NA	NA	NA	NA	NA	NA	NA	NA	NA	0.465185	0.407443	0.25394	NA	NA	NA	NA	NA	NA	NA	NA	NA	NA	NA	NA
cg05753799	4148-49_2	-0.0224515	0.0237547	0.344835	12.5696	0.62118	1.22302e-75	10.4583	0.652471	3.37877e-51	12.935	0.837754	5.17081e-48	13.7588	0.846831	2.13473e-52	-0.627437	0.602999	0.298367	NA	NA	NA	NA	NA	NA	NA	NA	NA	NA	NA	NA	NA	NA	NA	NA	NA	NA	NA	NA	NA	NA	NA	NA	NA	NA	NA	NA	NA	NA
cg10773601	4500-50_2	0.363895	0.060165	2.12527e-09	5.06338	1.57797	0.0013789	5.09755	1.65436	0.00212228	1.96832	2.11714	0.352767	3.59486	2.14466	0.0940401	0.122421	1.52401	0.935993	NA	NA	NA	NA	NA	NA	NA	NA	NA	NA	NA	NA	NA	NA	NA	NA	NA	NA	NA	NA	NA	NA	NA	NA	NA	NA	NA	NA	NA	NA
cg10604476	5124-69_3	0.392775	0.059543	7.58527e-11	-1.62293	1.55184	0.295962	0.033603	1.62658	0.983523	-6.43207	2.1341	0.00265896	-0.198856	2.11292	0.925041	-0.023375	1.49821	0.987556	-0.0492406	0.463597	0.915439	NA	NA	NA	NA	NA	NA	NA	NA	NA	NA	NA	NA	0.540418	0.462919	0.243386	NA	NA	NA	NA	NA	NA	NA	NA	NA	NA	NA	NA
cg21942893	3514-49_2	0.134285	0.0644471	0.0374652	3.12053	1.69601	0.0660988	2.34252	1.78151	0.188865	3.43565	2.28431	0.132916	2.75961	2.31875	0.234301	0.964679	1.64084	0.556731	NA	NA	NA	NA	NA	NA	NA	NA	NA	NA	NA	NA	NA	NA	NA	NA	NA	NA	NA	NA	NA	NA	NA	NA	NA	NA	NA	NA	NA	NA
cg03650189	5124-69_3	0.438847	0.0641491	1.49207e-11	-1.71127	1.69059	0.311712	0.231262	1.76999	0.896077	-6.32967	2.29992	0.00604548	0.175948	2.29464	0.938898	0.0542338	1.62709	0.973418	-0.439061	0.221625	0.047898	NA	NA	NA	NA	NA	NA	NA	NA	NA	NA	NA	NA	0.589928	0.223699	0.00851153	NA	NA	NA	NA	NA	NA	NA	NA	NA	NA	NA	NA
cg22910295	5124-69_3	0.426876	0.0574151	2.52999e-13	-1.63282	1.51312	0.280841	0.716559	1.58419	0.651152	-5.57225	2.05848	0.00692464	-0.648198	2.05376	0.752372	0.190505	1.45629	0.895952	-0.229639	0.198359	0.247311	NA	NA	NA	NA	NA	NA	NA	NA	NA	NA	NA	NA	0.768106	0.200216	0.000133992	NA	NA	NA	NA	NA	NA	NA	NA	NA	NA	NA	NA
cg13774539	4148-49_2	-0.12964	0.0643174	0.0441284	6.84941	1.68715	5.32946e-05	6.72418	1.77743	0.000164885	3.45764	2.28146	0.129979	0.96299	2.31132	0.677038	2.90634	1.64009	0.0767149	NA	NA	NA	NA	NA	NA	NA	NA	NA	NA	NA	NA	NA	NA	NA	NA	NA	NA	NA	NA	NA	NA	NA	NA	NA	NA	NA	NA	NA	NA
cg03856470	3403-1_2	-0.333293	0.0639408	2.29756e-07	3.22144	1.67718	0.0550706	4.37346	1.76282	0.0132798	4.6827	2.26172	0.0386902	2.07918	2.2876	0.363644	1.45855	1.6273	0.370327	0.0177585	0.0497656	0.721291	NA	NA	NA	NA	NA	NA	NA	NA	NA	NA	NA	NA	NA	NA	NA	NA	NA	NA	NA	NA	NA	NA	NA	NA	NA	NA	NA
cg21042333	2953-31_2	-0.957558	0.116342	8.19148e-16	-2.78556	1.83385	0.129191	-1.72923	1.93932	0.372855	2.01023	2.47612	0.417137	-0.27893	2.51329	0.91166	-1.21612	1.78459	0.495795	NA	NA	NA	NA	NA	NA	NA	NA	NA	NA	NA	NA	NA	NA	NA	-0.377074	0.0475623	8.03094e-15	NA	NA	NA	NA	NA	NA	NA	NA	NA	NA	NA	NA
cg15011409	5124-69_3	0.398642	0.064537	1.0077e-09	-1.11612	1.70055	0.511787	1.31694	1.78044	0.459703	-5.04138	2.31289	0.0295515	0.0867705	2.30736	0.970011	0.828134	1.63638	0.612933	-0.369013	0.222852	0.0981143	NA	NA	NA	NA	NA	NA	NA	NA	NA	NA	NA	NA	0.511172	0.224938	0.0233025	NA	NA	NA	NA	NA	NA	NA	NA	NA	NA	NA	NA
cg16651537	4500-50_2	0.243086	0.0605765	6.4833e-05	6.79845	1.58721	2.03412e-05	4.58899	1.66451	0.00594903	-0.213728	2.12936	0.920071	5.19867	2.15531	0.0160577	0.544184	1.53447	0.722941	NA	NA	NA	NA	NA	NA	NA	NA	NA	NA	NA	NA	NA	NA	NA	NA	NA	NA	NA	NA	NA	NA	NA	NA	NA	NA	NA	NA	NA	NA
cg13312337	4148-49_2	-0.0122699	0.0652115	0.850796	4.78977	1.70843	0.00515909	0.642048	1.7955	0.720734	-3.3401	2.30379	0.147445	0.544847	2.32741	0.814959	2.52415	1.65966	0.128632	NA	NA	NA	NA	NA	NA	NA	NA	NA	NA	NA	NA	NA	NA	NA	NA	NA	NA	NA	NA	NA	NA	NA	NA	NA	NA	NA	NA	NA	NA
cg07562835	4148-49_2	-0.173659	0.0665145	0.00918041	6.50194	1.73537	0.000190449	5.32415	1.82083	0.00354099	4.41685	2.33851	0.0592439	3.90895	2.3665	0.0989232	3.85583	1.6833	0.0222121	NA	NA	NA	NA	NA	NA	NA	NA	NA	NA	NA	NA	NA	NA	NA	NA	NA	NA	NA	NA	NA	NA	NA	NA	NA	NA	NA	NA	NA	NA
cg24524379	2672-60_1	0.0144755	0.0667074	0.828256	-2.0466	1.75197	0.243039	-3.61524	1.84046	0.0497926	-2.4864	2.36146	0.292658	-2.2274	2.38436	0.350458	-2.15142	1.69879	0.205672	NA	NA	NA	NA	NA	NA	NA	NA	NA	NA	NA	NA	NA	NA	NA	NA	NA	NA	NA	NA	NA	NA	NA	NA	NA	NA	NA	NA	NA	NA
cg23900422	4435-66_2	0.140772	0.0674511	0.0371656	-0.319886	1.76486	0.85621	-1.29311	1.85245	0.485323	-2.98651	2.38471	0.210763	-2.25406	2.40622	0.349131	-1.41572	1.71619	0.409635	NA	NA	NA	NA	NA	NA	NA	NA	NA	NA	NA	NA	NA	NA	NA	NA	NA	NA	NA	NA	NA	NA	NA	NA	NA	NA	NA	NA	NA	NA
cg16335893	4148-49_2	-0.139878	0.061787	0.0238132	-5.98892	1.64049	0.000276215	-0.605105	1.72263	0.725467	-2.93624	2.19808	0.181938	-6.7777	2.22201	0.00235172	-0.340624	1.59706	0.831154	NA	NA	NA	NA	NA	NA	NA	NA	NA	NA	NA	NA	NA	NA	NA	NA	NA	NA	NA	NA	NA	NA	NA	NA	NA	NA	NA	NA	NA	NA
cg27546911	3403-1_2	-0.165346	0.0659532	0.0123466	1.09852	1.73416	0.52659	1.06787	1.81728	0.556933	2.93128	2.33343	0.209359	1.71311	2.35954	0.468002	-0.143757	1.68018	0.931834	-0.366261	0.0513001	1.8986e-12	NA	NA	NA	NA	NA	NA	NA	NA	NA	NA	NA	NA	NA	NA	NA	NA	NA	NA	NA	NA	NA	NA	NA	NA	NA	NA	NA
cg01888395	4148-49_2	0.0409005	0.0619821	0.509496	9.74484	1.62584	2.9329e-09	10.5027	1.70817	1.16061e-09	8.47047	2.19195	0.000119129	5.55166	2.21504	0.0123686	4.94122	1.57795	0.00179405	NA	NA	NA	NA	NA	NA	NA	NA	NA	NA	NA	NA	NA	NA	NA	NA	NA	NA	NA	NA	NA	NA	NA	NA	NA	NA	NA	NA	NA	NA
cg07839457	3292-75_1	-0.322064	0.0605939	1.33646e-07	3.00015	1.59254	0.0598952	1.22552	1.67026	0.463298	4.94141	2.14437	0.0214229	6.84903	2.17428	0.00168502	6.25629	1.54501	5.5663e-05	NA	NA	NA	NA	NA	NA	NA	NA	NA	NA	NA	NA	NA	NA	NA	NA	NA	NA	NA	NA	NA	NA	NA	NA	NA	NA	NA	NA	NA	NA
cg05126514	4815-25_3	0.0307268	0.0602952	0.610453	-2.1071	1.59032	0.185524	-2.12626	1.67671	0.205085	-2.02118	2.14045	0.34528	-0.0591429	2.17468	0.978309	-0.298903	1.54477	0.846616	NA	NA	NA	NA	NA	NA	NA	NA	NA	NA	NA	NA	NA	NA	NA	0.575836	0.0392522	7.46854e-44	NA	NA	NA	NA	NA	NA	NA	NA	NA	NA	NA	NA
cg09488502	5125-6_3	-0.0194232	0.0599812	0.746152	0.591059	1.61301	0.714132	-1.48209	1.70076	0.383766	2.20716	2.14517	0.303818	1.37292	2.19395	0.531628	1.14185	1.57443	0.468495	-0.539948	0.0856932	4.71617e-10	NA	NA	NA	NA	NA	NA	NA	NA	NA	NA	NA	NA	NA	NA	NA	NA	NA	NA	NA	NA	NA	NA	NA	NA	NA	NA	NA
cg15146567	4148-49_2	-0.19922	0.0648574	0.0021908	2.58742	1.70126	0.128631	2.78673	1.78741	0.119318	-0.756504	2.29363	0.741604	-0.976972	2.31779	0.67348	-1.21824	1.65114	0.460813	NA	NA	NA	NA	NA	NA	NA	NA	NA	NA	NA	NA	NA	NA	NA	NA	NA	NA	NA	NA	NA	NA	NA	NA	NA	NA	NA	NA	NA	NA
cg00582671	4148-49_2	0.122518	0.0662632	0.0647818	1.70003	1.73691	0.32795	-0.948159	1.82514	0.603536	-1.11189	2.34167	0.635023	1.98107	2.36721	0.402876	2.05282	1.68581	0.223646	NA	NA	NA	NA	NA	NA	NA	NA	NA	NA	NA	NA	NA	NA	NA	NA	NA	NA	NA	NA	NA	NA	NA	NA	NA	NA	NA	NA	NA	NA
cg22805603	4148-49_2	0.00227987	0.0231229	0.921479	3.83613	0.606533	3.94004e-10	4.92345	0.637248	2.87166e-14	5.31539	0.817724	1.3077e-10	5.09379	0.826338	1.0546e-09	-8.29984	0.588666	4.77698e-41	NA	NA	NA	NA	NA	NA	NA	NA	NA	NA	NA	NA	NA	NA	NA	NA	NA	NA	NA	NA	NA	NA	NA	NA	NA	NA	NA	NA	NA	NA
cg12614529	4148-49_2	0.0212215	0.0629912	0.736272	-2.41699	1.65188	0.143762	-4.51068	1.73758	0.00958275	-7.02654	2.23156	0.00169269	-8.40779	2.26052	0.000211756	0.676581	1.60577	0.673603	NA	NA	NA	NA	NA	NA	NA	NA	NA	NA	NA	NA	NA	NA	NA	NA	NA	NA	NA	NA	NA	NA	NA	NA	NA	NA	NA	NA	NA	NA
cg07839457	3485-28_2	-0.343898	0.0609578	2.23911e-08	1.49619	1.61746	0.355195	-0.754061	1.69519	0.656551	2.42044	2.17343	0.265719	5.08543	2.21408	0.0218493	4.99062	1.56941	0.00152206	NA	NA	NA	NA	NA	NA	NA	NA	NA	NA	NA	NA	NA	NA	NA	NA	NA	NA	NA	NA	NA	NA	NA	NA	NA	NA	NA	NA	NA	NA
cg11433081	4481-34_2	0.0626119	0.0527315	0.23541	-1.48397	1.38249	0.28339	-9.11478	1.45387	5.74135e-10	-2.01686	1.85919	0.278314	-2.93507	1.87698	0.118253	0.0987175	1.33673	0.941147	-0.153914	0.0558605	0.00598762	NA	NA	NA	NA	NA	NA	NA	NA	NA	NA	NA	NA	0.890005	0.0489196	8.62955e-63	NA	NA	NA	NA	NA	NA	NA	NA	NA	NA	NA	NA
cg21808937	4481-34_2	0.0736103	0.0540154	0.173315	-2.1444	1.42084	0.131604	-9.70317	1.49385	1.40208e-10	-3.18103	1.90196	0.0947908	-2.72772	1.92129	0.156048	-0.214499	1.37198	0.8758	-0.440194	0.0567581	2.49266e-14	NA	NA	NA	NA	NA	NA	NA	NA	NA	NA	NA	NA	0.744478	0.0637421	2.37539e-29	NA	NA	NA	NA	NA	NA	NA	NA	NA	NA	NA	NA
cg20308817	4500-50_2	0.432231	0.0612137	3.24532e-12	5.68771	1.60493	0.000413987	4.13742	1.68514	0.0142622	1.37018	2.15761	0.525555	5.55302	2.18231	0.011103	0.723405	1.55341	0.641548	NA	NA	NA	NA	NA	NA	NA	NA	NA	NA	NA	NA	NA	NA	NA	NA	NA	NA	NA	NA	NA	NA	NA	NA	NA	NA	NA	NA	NA	NA
cg02985445	4148-49_2	-0.0108825	0.0671859	0.87136	5.40181	1.76204	0.00223479	3.64116	1.85362	0.0497875	0.429546	2.37931	0.856773	2.62255	2.40427	0.27565	4.65254	1.71179	0.00669155	NA	NA	NA	NA	NA	NA	NA	NA	NA	NA	NA	NA	NA	NA	NA	NA	NA	NA	NA	NA	NA	NA	NA	NA	NA	NA	NA	NA	NA	NA
cg18463686	4148-49_2	-0.00682653	0.0275889	0.804625	9.25167	0.720284	7.84613e-35	8.89838	0.756091	7.18137e-30	11.2586	0.97065	4.09055e-29	10.8744	0.978157	5.12603e-27	-2.88351	0.69861	4.00303e-05	NA	NA	NA	NA	NA	NA	NA	NA	NA	NA	NA	NA	NA	NA	NA	NA	NA	NA	NA	NA	NA	NA	NA	NA	NA	NA	NA	NA	NA	NA
cg10093328	4481-34_2	0.066008	0.0543462	0.224862	-4.3307	1.42466	0.00243981	-11.7766	1.49885	1.18738e-14	-3.25016	1.91091	0.0893389	-4.21892	1.93705	0.0296799	-1.73588	1.37923	0.208525	-0.347829	0.0570765	1.66818e-09	NA	NA	NA	NA	NA	NA	NA	NA	NA	NA	NA	NA	0.780514	0.0637698	7.72496e-32	NA	NA	NA	NA	NA	NA	NA	NA	NA	NA	NA	NA
cg05904013	4148-49_2	0.00399542	0.0273457	0.883868	9.14659	0.716938	1.89474e-34	9.9625	0.75329	1.08359e-36	2.51619	0.968105	0.00949632	11.003	0.979696	1.59368e-27	-3.78051	0.695525	6.99655e-08	NA	NA	NA	NA	NA	NA	NA	NA	NA	NA	NA	NA	NA	NA	NA	NA	NA	NA	NA	NA	NA	NA	NA	NA	NA	NA	NA	NA	NA	NA
cg07839457	4141-79_1	-0.285348	0.0612267	3.61776e-06	0.0244458	1.65655	0.988229	-2.16173	1.72894	0.211499	0.741516	2.21224	0.737559	4.95264	2.22406	0.0261975	3.67437	1.60463	0.0222545	0.713868	0.195062	0.000266823	NA	NA	NA	NA	NA	NA	NA	NA	NA	NA	NA	NA	NA	NA	NA	NA	NA	NA	NA	NA	NA	NA	NA	NA	NA	NA	NA
cg07839457	3311-27_1	-0.367839	0.0657652	3.10394e-08	2.07761	1.68762	0.21867	0.292688	1.79411	0.870452	3.3497	2.29054	0.14404	7.7025	2.34672	0.00107661	5.86901	1.647	0.000388693	0.151271	0.0478338	0.0016263	NA	NA	NA	NA	NA	NA	NA	NA	NA	NA	NA	NA	NA	NA	NA	NA	NA	NA	NA	NA	NA	NA	NA	NA	NA	NA	NA
cg13017318	4148-49_2	-0.0265897	0.0634943	0.675479	6.99054	1.66508	2.94849e-05	5.9238	1.75166	0.00075025	5.97085	2.24411	0.00793335	3.08089	2.26935	0.174919	1.64944	1.61727	0.308047	NA	NA	NA	NA	NA	NA	NA	NA	NA	NA	NA	NA	NA	NA	NA	NA	NA	NA	NA	NA	NA	NA	NA	NA	NA	NA	NA	NA	NA	NA
cg12112110	4481-34_2	0.101916	0.0529779	0.054713	-1.0061	1.38988	0.46934	0.45708	1.46278	0.754755	-0.145373	1.87023	0.938061	-1.35699	1.88436	0.471635	-0.923294	1.34626	0.49301	-1.26855	0.0555479	9.5115e-91	NA	NA	NA	NA	NA	NA	NA	NA	NA	NA	NA	NA	NA	NA	NA	NA	NA	NA	NA	NA	NA	NA	NA	NA	NA	NA	NA
cg21994045	5124-69_3	0.400398	0.0629528	3.35735e-10	-1.95339	1.641	0.234251	-0.342988	1.72014	0.842004	-7.41442	2.25859	0.00107185	-1.32428	2.23626	0.55389	0.0234634	1.58512	0.988194	0.0599045	0.490661	0.902858	NA	NA	NA	NA	NA	NA	NA	NA	NA	NA	NA	NA	0.330289	0.489943	0.500415	NA	NA	NA	NA	NA	NA	NA	NA	NA	NA	NA	NA
cg13028630	4481-34_2	-0.00208921	0.054537	0.969451	-2.28375	1.42777	0.110075	-10.6985	1.49867	2.02205e-12	-3.52958	1.91636	0.0658503	-3.12362	1.93087	0.106091	-0.45022	1.37952	0.744232	-0.350438	0.0570852	1.27415e-09	NA	NA	NA	NA	NA	NA	NA	NA	NA	NA	NA	NA	0.677623	0.0644304	2.1044e-24	NA	NA	NA	NA	NA	NA	NA	NA	NA	NA	NA	NA
cg08109625	4148-49_2	0.118678	0.0547676	0.0304942	-1.64428	1.43458	0.252019	-2.05668	1.50746	0.172792	-6.12364	1.93473	0.00160086	-4.18943	1.95464	0.032347	-10.0357	1.39232	1.17834e-12	NA	NA	NA	NA	NA	NA	NA	NA	NA	NA	NA	NA	NA	NA	NA	NA	NA	NA	NA	NA	NA	NA	NA	NA	NA	NA	NA	NA	NA	NA
cg08799394	4148-49_2	0.0686566	0.0613254	0.263198	-1.50791	1.60926	0.348993	-1.27962	1.69001	0.449144	-20.824	2.1674	6.72544e-21	-1.87057	2.19253	0.393794	-0.307433	1.56142	0.843954	NA	NA	NA	NA	NA	NA	NA	NA	NA	NA	NA	NA	NA	NA	NA	NA	NA	NA	NA	NA	NA	NA	NA	NA	NA	NA	NA	NA	NA	NA
cg23196129	4148-49_2	0.00729469	0.0649622	0.910617	-3.72456	1.70821	0.0294805	2.6386	1.79295	0.141456	-1.40757	2.30457	0.5415	-0.735806	2.32174	0.751376	-2.45696	1.65542	0.1381	NA	NA	NA	NA	NA	NA	NA	NA	NA	NA	NA	NA	NA	NA	NA	NA	NA	NA	NA	NA	NA	NA	NA	NA	NA	NA	NA	NA	NA	NA
cg07839457	5099-14_3	-0.329438	0.0612194	9.37614e-08	3.28992	1.60804	0.0410469	1.26932	1.68745	0.452115	4.417	2.16727	0.0418292	7.04499	2.19679	0.00138755	6.42428	1.56047	4.18357e-05	NA	NA	NA	NA	NA	NA	NA	NA	NA	NA	NA	NA	NA	NA	NA	NA	NA	NA	NA	NA	NA	NA	NA	NA	NA	NA	NA	NA	NA	NA
cg23990557	4148-49_2	-0.117731	0.0569245	0.0389001	0.577545	1.4923	0.698834	1.17799	1.56601	0.452107	0.0558945	2.00654	0.977783	-3.27651	2.03682	0.108037	-6.77381	1.44575	3.21705e-06	NA	NA	NA	NA	NA	NA	NA	NA	NA	NA	NA	NA	NA	NA	NA	NA	NA	NA	NA	NA	NA	NA	NA	NA	NA	NA	NA	NA	NA	NA
cg25332499	4148-49_2	-0.062674	0.0397274	0.114998	-1.24209	1.04146	0.233313	-13.6979	1.09426	2.49457e-33	-4.48202	1.40417	0.00146081	-4.20727	1.41891	0.00310292	2.57328	1.01077	0.0110621	NA	NA	NA	NA	NA	NA	NA	NA	NA	NA	NA	NA	NA	NA	NA	NA	NA	NA	NA	NA	NA	NA	NA	NA	NA	NA	NA	NA	NA	NA
cg14012059	4148-49_2	-0.126976	0.0665463	0.0567061	4.90812	1.7425	0.00496047	3.97102	1.81907	0.0292997	1.75336	2.33878	0.453642	-2.76484	2.36066	0.241829	-0.318093	1.6872	0.850502	NA	NA	NA	NA	NA	NA	NA	NA	NA	NA	NA	NA	NA	NA	NA	NA	NA	NA	NA	NA	NA	NA	NA	NA	NA	NA	NA	NA	NA	NA
cg21229179	4148-49_2	0.0371413	0.0649261	0.567424	-0.624012	1.71012	0.715275	-5.0062	1.79935	0.00550874	-3.22518	2.30113	0.161381	-8.26231	2.33165	0.000414578	-1.34882	1.6621	0.41728	NA	NA	NA	NA	NA	NA	NA	NA	NA	NA	NA	NA	NA	NA	NA	0.348774	0.0488079	1.8153e-12	NA	NA	NA	NA	NA	NA	NA	NA	NA	NA	NA	NA
cg04141008	4148-49_2	-0.125429	0.0640692	0.0505641	-3.18583	1.68059	0.0583148	0.664672	1.76569	0.706679	0.408326	2.26576	0.857022	-10.2828	2.28962	7.98037e-06	-3.14021	1.63108	0.0545054	NA	NA	NA	NA	NA	NA	NA	NA	NA	NA	NA	NA	NA	NA	NA	NA	NA	NA	NA	NA	NA	NA	NA	NA	NA	NA	NA	NA	NA	NA
cg08679013	4148-49_2	0.0413955	0.0673522	0.538961	5.11409	1.76622	0.00387468	2.92121	1.85883	0.116402	-0.394311	2.38272	0.868597	1.69569	2.4169	0.483106	4.33655	1.71693	0.0117112	NA	NA	NA	NA	NA	NA	NA	NA	NA	NA	NA	NA	NA	NA	NA	NA	NA	NA	NA	NA	NA	NA	NA	NA	NA	NA	NA	NA	NA	NA
cg07708453	4148-49_2	-0.0418479	0.0292043	0.152212	-1.74127	0.766052	0.0232512	3.30458	0.804845	4.38311e-05	2.70748	1.03279	0.00889683	3.00941	1.04367	0.00402372	-10.8773	0.743485	9.07529e-44	NA	NA	NA	NA	NA	NA	NA	NA	NA	NA	NA	NA	NA	NA	NA	NA	NA	NA	NA	NA	NA	NA	NA	NA	NA	NA	NA	NA	NA	NA
cg19205064	4148-49_2	-0.027661	0.0457311	0.545419	-15.868	1.19956	1.01292e-36	-9.51042	1.26031	1.0694e-13	-1.76302	1.61725	0.275934	-6.41899	1.63428	9.21114e-05	-1.31595	1.16423	0.258633	NA	NA	NA	NA	NA	NA	NA	NA	NA	NA	NA	NA	NA	NA	NA	NA	NA	NA	NA	NA	NA	NA	NA	NA	NA	NA	NA	NA	NA	NA
cg21722170	4481-34_2	0.00261667	0.0551459	0.962166	-1.6802	1.45267	0.247745	-10.7291	1.52959	4.67349e-12	-3.2502	1.95389	0.0965853	-2.09002	1.97281	0.289709	0.225921	1.40863	0.872617	0.157122	0.0580068	0.00688914	NA	NA	NA	NA	NA	NA	NA	NA	NA	NA	NA	NA	0.779199	0.0648368	7.23286e-31	NA	NA	NA	NA	NA	NA	NA	NA	NA	NA	NA	NA
cg18927901	4148-49_2	-0.0288693	0.0625317	0.644423	-0.752654	1.63903	0.646194	-6.22203	1.72066	0.000315262	-1.81122	2.20941	0.412555	-1.44564	2.23138	0.517233	1.96888	1.58992	0.215901	NA	NA	NA	NA	NA	NA	NA	NA	NA	NA	NA	NA	NA	NA	NA	NA	NA	NA	NA	NA	NA	NA	NA	NA	NA	NA	NA	NA	NA	NA
cg23642826	4148-49_2	0.0533746	0.0620234	0.389706	3.41828	1.62546	0.0357388	1.21527	1.7058	0.476377	-3.67676	2.19041	0.0935745	2.49892	2.21147	0.258776	-3.33195	1.57629	0.0348001	NA	NA	NA	NA	NA	NA	NA	NA	NA	NA	NA	NA	NA	NA	NA	NA	NA	NA	NA	NA	NA	NA	NA	NA	NA	NA	NA	NA	NA	NA
cg09470754	4148-49_2	0.0353153	0.0241109	0.143343	12.5932	0.631675	7.82033e-74	13.4834	0.663331	3.2661e-76	13.9489	0.851491	3.81318e-53	14.2024	0.861987	1.14026e-53	0.347427	0.613128	0.571092	NA	NA	NA	NA	NA	NA	NA	NA	NA	NA	NA	NA	NA	NA	NA	NA	NA	NA	NA	NA	NA	NA	NA	NA	NA	NA	NA	NA	NA	NA
cg03149567	4148-49_2	0.100042	0.0490288	0.0415893	1.13001	1.28892	0.380873	1.11118	1.35654	0.412927	-2.31382	1.73451	0.182537	-0.973235	1.75713	0.579798	-0.269715	1.25317	0.829638	NA	NA	NA	NA	NA	NA	NA	NA	NA	NA	NA	NA	NA	NA	NA	-3.42796	0.114156	1.49472e-138	NA	NA	NA	NA	NA	NA	NA	NA	NA	NA	NA	NA
cg07839457	5028-59_1	-0.331631	0.0615399	8.99973e-08	2.59755	1.62143	0.109494	0.304179	1.70132	0.858142	4.78092	2.17777	0.0283877	7.46452	2.20503	0.000741103	6.08062	1.57233	0.000117767	NA	NA	NA	NA	NA	NA	NA	NA	NA	NA	NA	NA	NA	NA	NA	NA	NA	NA	NA	NA	NA	NA	NA	NA	NA	NA	NA	NA	NA	NA
cg01649647	4148-49_2	0.0310422	0.0652281	0.634256	-0.483154	1.70929	0.777498	-4.75514	1.79481	0.00820155	-3.87511	2.30477	0.093034	-2.30951	2.32828	0.321487	1.09698	1.65841	0.50848	NA	NA	NA	NA	NA	NA	NA	NA	NA	NA	NA	NA	NA	NA	NA	NA	NA	NA	NA	NA	NA	NA	NA	NA	NA	NA	NA	NA	NA	NA
cg16411857	3485-28_2	-0.292776	0.0644061	6.19845e-06	1.13343	1.70924	0.507418	-0.481507	1.79188	0.788208	4.729	2.29559	0.0396739	1.96538	2.34213	0.401606	4.44679	1.65896	0.00748254	NA	NA	NA	NA	NA	NA	NA	NA	NA	NA	NA	NA	NA	NA	NA	NA	NA	NA	NA	NA	NA	NA	NA	NA	NA	NA	NA	NA	NA	NA
cg18307978	4148-49_2	0.0223282	0.0526387	0.671534	0.0223995	1.3818	0.98707	-9.46868	1.4506	1.10029e-10	-1.17756	1.86131	0.527119	-14.5183	1.88084	3.02811e-14	2.34382	1.34021	0.0806498	NA	NA	NA	NA	NA	NA	NA	NA	NA	NA	NA	NA	NA	NA	NA	NA	NA	NA	NA	NA	NA	NA	NA	NA	NA	NA	NA	NA	NA	NA
cg06756385	4148-49_2	0.0219181	0.061977	0.723682	2.05508	1.62571	0.206506	2.8806	1.70803	0.0920358	0.228465	2.19177	0.917003	-0.900724	2.21486	0.684341	-3.45604	1.57782	0.028744	NA	NA	NA	NA	NA	NA	NA	NA	NA	NA	NA	NA	NA	NA	NA	NA	NA	NA	NA	NA	NA	NA	NA	NA	NA	NA	NA	NA	NA	NA
cg05575921	3216-2_2	0.236292	0.0499867	2.64825e-06	0.113319	1.31395	0.931293	1.41585	1.37476	0.303342	-1.00412	1.76795	0.57021	3.63814	1.79076	0.0424902	-0.152903	1.27492	0.904564	-0.0623036	0.0344331	0.0707257	NA	NA	NA	NA	NA	NA	NA	NA	NA	NA	NA	NA	NA	NA	NA	NA	NA	NA	NA	NA	NA	NA	NA	NA	NA	NA	NA
cg16279861	4148-49_2	0.026029	0.024655	0.291368	10.0996	0.645117	3.55544e-49	8.92736	0.678895	2.49803e-36	10.4268	0.870239	7.50467e-31	10.5092	0.88006	1.14012e-30	-2.91619	0.626439	3.71026e-06	NA	NA	NA	NA	NA	NA	NA	NA	NA	NA	NA	NA	NA	NA	NA	NA	NA	NA	NA	NA	NA	NA	NA	NA	NA	NA	NA	NA	NA	NA
cg12181028	4148-49_2	-0.00057172	0.0292555	0.984413	3.28245	0.767395	2.0868e-05	4.53307	0.806256	2.49159e-08	-6.39498	1.0346	9.52015e-10	5.55672	1.04549	1.33691e-07	-9.46709	0.744788	3.05704e-34	NA	NA	NA	NA	NA	NA	NA	NA	NA	NA	NA	NA	NA	NA	NA	NA	NA	NA	NA	NA	NA	NA	NA	NA	NA	NA	NA	NA	NA	NA
cg19393755	4148-49_2	-0.0171162	0.0638786	0.788798	-2.50334	1.67502	0.135385	-9.16959	1.75934	2.30644e-07	-6.97508	2.25778	0.0020661	-2.47427	2.2826	0.278662	-2.51898	1.62453	0.121345	NA	NA	NA	NA	NA	NA	NA	NA	NA	NA	NA	NA	NA	NA	NA	NA	NA	NA	NA	NA	NA	NA	NA	NA	NA	NA	NA	NA	NA	NA
cg02445229	4148-49_2	0.0572555	0.0670993	0.393716	1.38682	1.76051	0.43105	1.22091	1.85164	0.509825	-4.68099	2.37638	0.0491585	-1.43229	2.39994	0.550785	-0.190645	1.70929	0.911216	NA	NA	NA	NA	NA	NA	NA	NA	NA	NA	NA	NA	NA	NA	NA	NA	NA	NA	NA	NA	NA	NA	NA	NA	NA	NA	NA	NA	NA	NA
cg14823363	4148-49_2	-0.00918373	0.0635583	0.885143	-1.06333	1.66225	0.52253	-6.56333	1.74418	0.000178496	-7.84109	2.27433	0.00059103	-11.3827	2.26415	5.97305e-07	-0.366646	1.61219	0.820147	NA	NA	NA	NA	NA	NA	NA	NA	NA	NA	NA	NA	NA	NA	NA	NA	NA	NA	NA	NA	NA	NA	NA	NA	NA	NA	NA	NA	NA	NA
cg03379706	4148-49_2	0.0891054	0.0679724	0.190219	4.01942	1.77619	0.0238734	1.3577	1.86859	0.467662	-0.107287	2.3955	0.964287	-1.30328	2.42693	0.591392	2.02286	1.72363	0.24086	NA	NA	NA	NA	NA	NA	NA	NA	NA	NA	NA	NA	NA	NA	NA	NA	NA	NA	NA	NA	NA	NA	NA	NA	NA	NA	NA	NA	NA	NA
cg08159663	3311-27_1	-0.0259625	0.0538509	0.629884	-4.15599	1.40629	0.0032366	-8.62455	1.49931	1.35382e-08	4.58938	1.85803	0.0137654	3.07486	1.94862	0.115057	4.92106	1.37862	0.000383874	0.0671575	0.0403738	0.0967145	NA	NA	NA	NA	NA	NA	NA	NA	NA	NA	NA	NA	-0.299794	0.0350474	8.47791e-17	NA	NA	NA	NA	NA	NA	NA	NA	NA	NA	NA	NA
cg09740468	4148-49_2	0.00604323	0.0256302	0.813655	12.8374	0.669913	1.61828e-68	14.4721	0.705305	1.4234e-76	12.4142	0.903937	5.59024e-39	13.0833	0.91138	4.37881e-42	0.526751	0.650176	0.418067	NA	NA	NA	NA	NA	NA	NA	NA	NA	NA	NA	NA	NA	NA	NA	-0.24077	0.0208893	1.06604e-28	NA	NA	NA	NA	NA	NA	NA	NA	NA	NA	NA	NA
cg17078883	4148-49_2	0.00406504	0.0282302	0.885535	1.03626	0.741646	0.16268	1.8011	0.778295	0.0208786	4.22082	0.999082	2.63135e-05	1.00276	1.00869	0.320422	-10.596	0.719479	3.14599e-44	NA	NA	NA	NA	NA	NA	NA	NA	NA	NA	NA	NA	NA	NA	NA	NA	NA	NA	NA	NA	NA	NA	NA	NA	NA	NA	NA	NA	NA	NA
cg20472746	4148-49_2	-0.159079	0.0652327	0.0149295	-6.98273	1.71111	4.87378e-05	-6.96663	1.79776	0.000114042	-2.35278	2.30691	0.308048	-3.93875	2.33121	0.091445	-2.99103	1.6607	0.0720176	NA	NA	NA	NA	NA	NA	NA	NA	NA	NA	NA	NA	NA	NA	NA	NA	NA	NA	NA	NA	NA	NA	NA	NA	NA	NA	NA	NA	NA	NA
cg25643253	4148-49_2	0.134368	0.0658852	0.041737	0.0408533	1.69996	0.980833	0.910914	1.7824	0.60945	-2.32235	2.29482	0.311846	-2.48561	2.33276	0.286962	-3.91832	1.64385	0.0173764	NA	NA	NA	NA	NA	NA	NA	NA	NA	NA	NA	NA	NA	NA	NA	-0.626163	0.0651952	9.68067e-21	NA	NA	NA	NA	NA	NA	NA	NA	NA	NA	NA	NA
cg26413708	4148-49_2	-0.160329	0.0638357	0.0121926	1.53818	1.69564	0.364577	3.01709	1.77695	0.0898704	5.10635	2.25308	0.0236633	4.41889	2.2969	0.0546874	-0.181893	1.64636	0.912052	NA	NA	NA	NA	NA	NA	NA	NA	NA	NA	NA	NA	NA	NA	NA	-0.713741	0.0897388	5.40385e-15	NA	NA	NA	NA	NA	NA	NA	NA	NA	NA	NA	NA
cg26306329	4148-49_2	-0.214523	0.0381961	2.58235e-08	4.45948	1.00342	9.89062e-06	2.41479	1.053	0.0220582	2.13626	1.3499	0.113871	-2.0877	1.36658	0.126936	-8.55592	0.972219	6.63468e-18	NA	NA	NA	NA	NA	NA	NA	NA	NA	NA	NA	NA	NA	NA	NA	NA	NA	NA	NA	NA	NA	NA	NA	NA	NA	NA	NA	NA	NA	NA
cg05958985	4148-49_2	0.000477525	0.0667834	0.994296	3.97093	1.75067	0.0235445	2.27809	1.83947	0.215863	0.0694075	2.36023	0.976546	-2.19059	2.38622	0.358849	0.00912305	1.69899	0.995717	NA	NA	NA	NA	NA	NA	NA	NA	NA	NA	NA	NA	NA	NA	NA	NA	NA	NA	NA	NA	NA	NA	NA	NA	NA	NA	NA	NA	NA	NA
cg04321303	4148-49_2	-0.0815248	0.068285	0.232827	3.87474	1.7908	0.0307428	4.46237	1.88172	0.017923	2.74035	2.41738	0.257254	2.83373	2.44179	0.24614	3.45968	1.73908	0.0469535	NA	NA	NA	NA	NA	NA	NA	NA	NA	NA	NA	NA	NA	NA	NA	NA	NA	NA	NA	NA	NA	NA	NA	NA	NA	NA	NA	NA	NA	NA
cg04293703	4481-34_2	0.0298601	0.0637737	0.639747	3.19464	1.67118	0.056261	4.06155	1.75593	0.0209572	4.22265	2.25994	0.0620376	0.299183	2.26803	0.895084	1.94827	1.62047	0.229587	-0.320847	0.0670171	1.98986e-06	NA	NA	NA	NA	NA	NA	NA	NA	NA	NA	NA	NA	0.46837	0.0426609	2.53483e-26	NA	NA	NA	NA	NA	NA	NA	NA	NA	NA	NA	NA
cg27585822	4148-49_2	-0.0331135	0.0278369	0.234527	6.06642	0.73215	4.0846e-16	6.91217	0.767495	1.1905e-18	6.22451	0.984841	4.04985e-10	7.09285	0.994879	2.02806e-12	-6.04894	0.709134	5.90164e-17	NA	NA	NA	NA	NA	NA	NA	NA	NA	NA	NA	NA	NA	NA	NA	NA	NA	NA	NA	NA	NA	NA	NA	NA	NA	NA	NA	NA	NA	NA
cg02655351	4148-49_2	0.0106574	0.030908	0.730316	11.0999	0.810613	5.27175e-39	8.55882	0.851689	1.268e-22	-1.53176	1.09311	0.161465	12.1505	1.10474	1.56226e-26	-2.99051	0.786799	0.000153617	NA	NA	NA	NA	NA	NA	NA	NA	NA	NA	NA	NA	NA	NA	NA	NA	NA	NA	NA	NA	NA	NA	NA	NA	NA	NA	NA	NA	NA	NA
cg03693099	4148-49_2	0.124787	0.0667902	0.0620294	3.31907	1.75196	0.0584706	4.4708	1.84068	0.0153345	-3.57921	2.36198	0.130026	0.279541	2.38686	0.906793	0.972226	1.70035	0.56761	NA	NA	NA	NA	NA	NA	NA	NA	NA	NA	NA	NA	NA	NA	NA	NA	NA	NA	NA	NA	NA	NA	NA	NA	NA	NA	NA	NA	NA	NA
cg04983687	4148-49_2	-0.189119	0.068149	0.00562971	1.31935	1.7876	0.460666	0.850051	1.87813	0.650939	-1.19681	2.41004	0.619591	-3.09069	2.43542	0.204739	1.18274	1.73494	0.49559	NA	NA	NA	NA	NA	NA	NA	NA	NA	NA	NA	NA	NA	NA	NA	NA	NA	NA	NA	NA	NA	NA	NA	NA	NA	NA	NA	NA	NA	NA
cg07839457	3038-9_2	-0.2441	0.0641771	0.000152544	2.39536	1.66244	0.149979	0.121733	1.74293	0.944334	3.4108	2.24301	0.128711	7.26108	2.28032	0.00150261	6.11566	1.61237	0.000159085	0.0777488	0.043085	0.0714894	NA	NA	NA	NA	NA	NA	NA	NA	NA	NA	NA	NA	NA	NA	NA	NA	NA	NA	NA	NA	NA	NA	NA	NA	NA	NA	NA
cg25087851	4148-49_2	-0.0256776	0.0681612	0.706469	2.95112	1.79013	0.0995789	2.18533	1.87945	0.24523	-3.5544	2.41304	0.141092	-0.718926	2.43711	0.768067	2.36734	1.73784	0.173458	NA	NA	NA	NA	NA	NA	NA	NA	NA	NA	NA	NA	NA	NA	NA	NA	NA	NA	NA	NA	NA	NA	NA	NA	NA	NA	NA	NA	NA	NA
cg05767306	4407-10_1	0.0663723	0.062795	0.290863	7.64843	1.67393	5.71292e-06	-0.0285643	1.77759	0.987183	7.69242	2.24245	0.0006353	0.533914	2.31083	0.817339	2.96223	1.62852	0.0693105	0.0973933	0.0523974	0.06345	NA	NA	NA	NA	NA	NA	NA	NA	NA	NA	NA	NA	-0.578699	0.0608245	2.35535e-20	NA	NA	NA	NA	NA	NA	NA	NA	NA	NA	NA	NA
cg01517384	3485-28_2	-0.228302	0.0558485	4.73538e-05	-1.29337	1.47813	0.3818	-1.70798	1.55326	0.271792	1.08808	1.99793	0.586159	-0.15337	2.03073	0.939814	1.32806	1.43822	0.35604	NA	NA	NA	NA	NA	NA	NA	NA	NA	NA	NA	NA	NA	NA	NA	1.56312	0.0810552	8.16372e-70	NA	NA	NA	NA	NA	NA	NA	NA	NA	NA	NA	NA
cg12298872	4148-49_2	-0.0566001	0.0597571	0.343799	4.75403	1.56748	0.00248941	5.97172	1.64686	0.000303361	2.74969	2.11326	0.193527	2.01327	2.13552	0.346054	-1.8425	1.5213	0.226153	NA	NA	NA	NA	NA	NA	NA	NA	NA	NA	NA	NA	NA	NA	NA	NA	NA	NA	NA	NA	NA	NA	NA	NA	NA	NA	NA	NA	NA	NA
cg00218406	3485-28_2	-0.226836	0.0648992	0.000496217	-1.19129	1.73277	0.491936	-2.0352	1.81745	0.263086	-0.570196	2.3213	0.806018	-2.13886	2.36776	0.366587	2.67549	1.68142	0.111904	NA	NA	NA	NA	NA	NA	NA	NA	NA	NA	NA	NA	NA	NA	NA	NA	NA	NA	NA	NA	NA	NA	NA	NA	NA	NA	NA	NA	NA	NA
cg01572696	3169-70_2	0.0960607	0.0661808	0.146983	0.512506	1.73582	0.767867	4.26292	1.82323	0.0195933	-3.51696	2.34495	0.134007	0.504587	2.36649	0.831201	-0.809172	1.68422	0.631026	NA	NA	NA	NA	NA	NA	NA	NA	NA	NA	NA	NA	NA	NA	NA	NA	NA	NA	NA	NA	NA	NA	NA	NA	NA	NA	NA	NA	NA	NA
cg26983731	3403-1_2	-0.280238	0.0664904	2.74564e-05	-1.09972	1.74482	0.528667	-1.96191	1.8339	0.284986	-2.97683	2.35292	0.206131	-1.07911	2.37945	0.650284	-1.7436	1.69292	0.303311	0.154634	0.0517627	0.00288814	NA	NA	NA	NA	NA	NA	NA	NA	NA	NA	NA	NA	NA	NA	NA	NA	NA	NA	NA	NA	NA	NA	NA	NA	NA	NA	NA
cg00986350	4148-49_2	-0.223285	0.065637	0.000698038	1.20992	1.72037	0.482052	0.0292576	1.80757	0.987089	-1.84483	2.31954	0.426618	1.98388	2.34436	0.397642	-2.84778	1.67043	0.0885638	NA	NA	NA	NA	NA	NA	NA	NA	NA	NA	NA	NA	NA	NA	NA	NA	NA	NA	NA	NA	NA	NA	NA	NA	NA	NA	NA	NA	NA	NA
cg00851028	4148-49_2	-0.0733774	0.0585876	0.210726	-14.4616	1.53756	3.94985e-20	-5.39755	1.61578	0.000869617	-7.26201	2.09139	0.0005398	-11.5352	2.09414	4.69394e-08	-8.89013	1.49126	3.55061e-09	NA	NA	NA	NA	NA	NA	NA	NA	NA	NA	NA	NA	NA	NA	NA	NA	NA	NA	NA	NA	NA	NA	NA	NA	NA	NA	NA	NA	NA	NA
cg16411857	3311-27_1	-0.309233	0.0711765	1.58326e-05	1.5536	1.829	0.39591	0.256638	1.94364	0.894987	6.31831	2.47976	0.0110299	3.78189	2.54364	0.137478	5.16387	1.78441	0.00391317	0.161599	0.0517795	0.00187068	NA	NA	NA	NA	NA	NA	NA	NA	NA	NA	NA	NA	NA	NA	NA	NA	NA	NA	NA	NA	NA	NA	NA	NA	NA	NA	NA
cg25954539	3485-28_2	-0.0609726	0.0532245	0.25227	-1.56925	1.41177	0.266624	-1.52766	1.47973	0.302159	4.11292	1.93626	0.0339236	1.17693	1.93282	0.542728	2.72044	1.37092	0.04751	NA	NA	NA	NA	NA	NA	NA	NA	NA	NA	NA	NA	NA	NA	NA	-1.15661	0.0498545	4.54907e-94	NA	NA	NA	NA	NA	NA	NA	NA	NA	NA	NA	NA
cg08159663	5099-14_3	0.00906718	0.0501265	0.856504	-3.88111	1.32619	0.00352631	-8.19842	1.39216	5.7483e-09	5.98302	1.75564	0.000687858	2.23952	1.81384	0.217315	5.04993	1.29288	0.000101896	NA	NA	NA	NA	NA	NA	NA	NA	NA	NA	NA	NA	NA	NA	NA	-0.275752	0.0321435	5.04687e-17	NA	NA	NA	NA	NA	NA	NA	NA	NA	NA	NA	NA
cg03492094	4148-49_2	0.109904	0.0636489	0.0845513	-1.07291	1.68574	0.524633	4.5448	1.76933	0.0103647	6.27808	2.24864	0.00534696	5.26018	2.27957	0.0212445	-1.24218	1.62971	0.44613	NA	NA	NA	NA	NA	NA	NA	NA	NA	NA	NA	NA	NA	NA	NA	NA	NA	NA	NA	NA	NA	NA	NA	NA	NA	NA	NA	NA	NA	NA
cg26272069	4148-49_2	-0.296915	0.0562918	1.67128e-07	-1.23798	1.47688	0.40212	-2.09878	1.55381	0.177126	2.36662	1.99557	0.235963	-1.26092	2.03298	0.535264	-7.29621	1.43755	4.70656e-07	NA	NA	NA	NA	NA	NA	NA	NA	NA	NA	NA	NA	NA	NA	NA	-0.430367	0.0438066	1.06797e-21	NA	NA	NA	NA	NA	NA	NA	NA	NA	NA	NA	NA
cg14975122	4148-49_2	-0.121601	0.0638959	0.0573353	-0.652221	1.67425	0.696951	-1.55698	1.75893	0.376285	-3.62765	2.25752	0.108413	-7.91486	2.2809	0.000544384	-6.44127	1.62459	7.91004e-05	NA	NA	NA	NA	NA	NA	NA	NA	NA	NA	NA	NA	NA	NA	NA	NA	NA	NA	NA	NA	NA	NA	NA	NA	NA	NA	NA	NA	NA	NA
cg02828397	2781-63_2	-0.081144	0.0589481	0.169069	0.243393	1.54837	0.875135	-2.23233	1.62313	0.169441	-0.522146	2.09549	0.803293	-4.49919	2.12155	0.0342747	1.81552	1.49388	0.224633	0.990368	0.0610594	6.38148e-51	NA	NA	NA	NA	NA	NA	NA	NA	NA	NA	NA	NA	NA	NA	NA	NA	NA	NA	NA	NA	NA	NA	NA	NA	NA	NA	NA
cg21919729	4148-49_2	0.0380613	0.0664235	0.56679	5.91502	1.75312	0.000774328	6.62987	1.83937	0.000331033	5.74495	2.37516	0.0157822	4.3409	2.39595	0.0703746	5.73418	1.70027	0.000778456	NA	NA	NA	NA	NA	NA	NA	NA	NA	NA	NA	NA	NA	NA	NA	0.541707	0.044111	4.96378e-32	NA	NA	NA	NA	NA	NA	NA	NA	NA	NA	NA	NA
cg24678767	4148-49_2	-0.139677	0.0531006	0.00866946	-2.08683	1.39297	0.134442	-12.157	1.46657	3.97945e-16	-7.36344	1.88107	9.72414e-05	-4.74292	1.90357	0.0128913	0.339515	1.35523	0.802239	NA	NA	NA	NA	NA	NA	NA	NA	NA	NA	NA	NA	NA	NA	NA	NA	NA	NA	NA	NA	NA	NA	NA	NA	NA	NA	NA	NA	NA	NA
cg08159663	3292-75_1	0.0142494	0.050189	0.77655	-4.1152	1.32935	0.00203331	-8.30395	1.39405	3.87435e-09	6.32056	1.75696	0.000341393	2.23524	1.81639	0.218841	4.95343	1.2955	0.000141911	NA	NA	NA	NA	NA	NA	NA	NA	NA	NA	NA	NA	NA	NA	NA	-0.263209	0.0322255	1.24374e-15	NA	NA	NA	NA	NA	NA	NA	NA	NA	NA	NA	NA
cg11456013	4148-49_2	-0.12416	0.0689225	0.0719638	2.59723	1.80572	0.150682	2.17048	1.8964	0.252705	-1.02164	2.42552	0.673706	-2.50358	2.46347	0.309766	1.4334	1.74995	0.412937	NA	NA	NA	NA	NA	NA	NA	NA	NA	NA	NA	NA	NA	NA	NA	NA	NA	NA	NA	NA	NA	NA	NA	NA	NA	NA	NA	NA	NA	NA
cg18419358	4990-87_1	-0.0104591	0.0613921	0.864761	2.124	1.63226	0.193503	4.24592	1.70621	0.0130075	7.09013	2.20189	0.00132771	-2.39722	2.2088	0.278078	-0.365281	1.58831	0.818159	NA	NA	NA	NA	NA	NA	NA	NA	NA	NA	NA	NA	NA	NA	NA	-0.616436	0.0512917	5.76761e-31	NA	NA	NA	NA	NA	NA	NA	NA	NA	NA	NA	NA
cg14740251	5125-6_3	-0.157446	0.0451833	0.000518057	-3.30202	1.19315	0.00577176	-4.72276	1.25229	0.000173621	0.177778	1.58347	0.910635	-2.63606	1.62269	0.104639	-12.5926	1.15549	5.58544e-26	-0.337416	0.622547	0.587965	NA	NA	NA	NA	NA	NA	NA	NA	NA	NA	NA	NA	0.576818	0.618995	0.351672	NA	NA	NA	NA	NA	NA	NA	NA	NA	NA	NA	NA
cg10473367	3403-1_2	-0.113051	0.0656402	0.0853534	0.60792	1.72257	0.724233	-3.89194	1.81054	0.0318453	-1.78962	2.32228	0.441121	0.136652	2.35104	0.953662	0.761586	1.67139	0.648741	0.107923	0.0510912	0.0349225	NA	NA	NA	NA	NA	NA	NA	NA	NA	NA	NA	NA	NA	NA	NA	NA	NA	NA	NA	NA	NA	NA	NA	NA	NA	NA	NA
cg08782002	4148-49_2	-0.0858791	0.0521255	0.0997854	11.644	1.36965	7.42945e-17	13.1988	1.43722	2.66551e-19	16.0184	1.84718	1.88265e-17	8.40043	1.86231	7.28933e-06	3.77979	1.32822	0.00452844	NA	NA	NA	NA	NA	NA	NA	NA	NA	NA	NA	NA	NA	NA	NA	NA	NA	NA	NA	NA	NA	NA	NA	NA	NA	NA	NA	NA	NA	NA
cg16576811	4148-49_2	-0.0384081	0.0586617	0.512802	4.55112	1.53514	0.00310999	4.01556	1.61575	0.0131253	0.686041	2.06205	0.739439	4.20034	2.09161	0.0449208	-1.59883	1.49021	0.283607	NA	NA	NA	NA	NA	NA	NA	NA	NA	NA	NA	NA	NA	NA	NA	0.449199	0.039943	1.48415e-27	NA	NA	NA	NA	NA	NA	NA	NA	NA	NA	NA	NA
cg18805734	4148-49_2	0.0143852	0.0663247	0.828342	5.54719	1.73816	0.001464	7.98396	1.82279	1.32343e-05	2.34161	2.3514	0.319594	3.48289	2.35808	0.140019	2.29704	1.68499	0.173144	NA	NA	NA	NA	NA	NA	NA	NA	NA	NA	NA	NA	NA	NA	NA	NA	NA	NA	NA	NA	NA	NA	NA	NA	NA	NA	NA	NA	NA	NA
cg27535410	3514-49_2	0.0472966	0.0634285	0.456057	2.36051	1.66947	0.15772	2.49223	1.75356	0.155583	2.88314	2.24838	0.200051	5.01257	2.28233	0.0283204	-1.6354	1.61533	0.311598	NA	NA	NA	NA	NA	NA	NA	NA	NA	NA	NA	NA	NA	NA	NA	NA	NA	NA	NA	NA	NA	NA	NA	NA	NA	NA	NA	NA	NA	NA
cg14261401	4481-34_2	0.00444598	0.0658499	0.946186	3.12259	1.7266	0.0708746	-0.278021	1.81665	0.878402	3.11961	2.32085	0.179249	3.79269	2.34148	0.105645	3.23463	1.6705	0.0531557	-0.626798	0.0691293	8.12113e-19	NA	NA	NA	NA	NA	NA	NA	NA	NA	NA	NA	NA	NA	NA	NA	NA	NA	NA	NA	NA	NA	NA	NA	NA	NA	NA	NA
cg02226192	4148-49_2	-0.0203975	0.0238823	0.393277	6.59267	0.626326	1.4925e-24	7.92102	0.658036	4.12257e-31	7.59759	0.844235	1.25996e-18	6.75572	0.853144	6.84518e-15	-5.73542	0.607765	3.0025e-20	NA	NA	NA	NA	NA	NA	NA	NA	NA	NA	NA	NA	NA	NA	NA	NA	NA	NA	NA	NA	NA	NA	NA	NA	NA	NA	NA	NA	NA	NA
cg24182798	4148-49_2	0.313304	0.0623172	6.04038e-07	9.00825	1.67348	9.44631e-08	11.4952	1.75097	8.96553e-11	9.22449	2.21432	3.4137e-05	7.36176	2.25599	0.00114485	5.42143	1.61551	0.000825667	NA	NA	NA	NA	NA	NA	NA	NA	NA	NA	NA	NA	NA	NA	NA	0.445807	0.0462718	6.16628e-21	NA	NA	NA	NA	NA	NA	NA	NA	NA	NA	NA	NA
cg23510807	4148-49_2	-0.0503076	0.0401512	0.210539	-13.1625	1.0532	3.08416e-33	-11.0167	1.10653	2.95826e-22	-9.34578	1.41992	7.75686e-11	-8.52729	1.43487	3.95911e-09	-0.225536	1.02217	0.825419	NA	NA	NA	NA	NA	NA	NA	NA	NA	NA	NA	NA	NA	NA	NA	NA	NA	NA	NA	NA	NA	NA	NA	NA	NA	NA	NA	NA	NA	NA
cg10131232	4148-49_2	-0.0822423	0.0469076	0.0798913	7.89191	1.22609	1.97626e-10	8.03346	1.28934	7.10211e-10	2.08137	1.65116	0.207793	9.39726	1.6814	3.0214e-08	-2.15122	1.18946	0.0708489	NA	NA	NA	NA	NA	NA	NA	NA	NA	NA	NA	NA	NA	NA	NA	0.416183	0.033358	4.39706e-33	NA	NA	NA	NA	NA	NA	NA	NA	NA	NA	NA	NA
cg08435683	4148-49_2	-0.0904937	0.0636104	0.155188	-0.833618	1.6628	0.616257	-5.29574	1.74656	0.00249745	1.34835	2.23781	0.546971	-3.75553	2.26591	0.0977825	-6.15705	1.61344	0.000144735	NA	NA	NA	NA	NA	NA	NA	NA	NA	NA	NA	NA	NA	NA	NA	NA	NA	NA	NA	NA	NA	NA	NA	NA	NA	NA	NA	NA	NA	NA
cg14709239	4148-49_2	-0.104496	0.0448612	0.020056	-0.647554	1.18011	0.583329	-8.19971	1.23763	5.86664e-11	2.49094	1.59198	0.117998	2.6266	1.60316	0.101681	-10.1014	1.1425	4.68521e-18	NA	NA	NA	NA	NA	NA	NA	NA	NA	NA	NA	NA	NA	NA	NA	NA	NA	NA	NA	NA	NA	NA	NA	NA	NA	NA	NA	NA	NA	NA
cg27366532	4148-49_2	-0.0616029	0.0621952	0.322202	2.6263	1.62821	0.107089	-2.36023	1.70739	0.167196	4.88086	2.19113	0.0261523	-11.155	2.21506	5.72256e-07	4.17542	1.57747	0.0082622	NA	NA	NA	NA	NA	NA	NA	NA	NA	NA	NA	NA	NA	NA	NA	NA	NA	NA	NA	NA	NA	NA	NA	NA	NA	NA	NA	NA	NA	NA
cg26508444	4148-49_2	-0.00809501	0.0624187	0.896841	7.96576	1.63636	1.32489e-06	-1.56833	1.71812	0.361576	5.75067	2.2038	0.00921536	-10.4111	2.22567	3.33172e-06	2.86867	1.587	0.0709916	NA	NA	NA	NA	NA	NA	NA	NA	NA	NA	NA	NA	NA	NA	NA	NA	NA	NA	NA	NA	NA	NA	NA	NA	NA	NA	NA	NA	NA	NA
cg17367596	4148-49_2	-0.133297	0.0521987	0.0108194	1.37481	1.36865	0.3154	1.4144	1.43798	0.32557	2.057	1.84529	0.265255	1.53997	1.86461	0.409078	-7.10818	1.3283	1.1007e-07	NA	NA	NA	NA	NA	NA	NA	NA	NA	NA	NA	NA	NA	NA	NA	NA	NA	NA	NA	NA	NA	NA	NA	NA	NA	NA	NA	NA	NA	NA
cg25966599	4148-49_2	0.101952	0.0660322	0.122941	-1.45754	1.73407	0.40083	-4.34387	1.82403	0.0174472	-4.17316	2.34638	0.0756443	-6.1793	2.36779	0.00920888	-2.96223	1.68433	0.078962	NA	NA	NA	NA	NA	NA	NA	NA	NA	NA	NA	NA	NA	NA	NA	1.01186	0.112665	1.49309e-18	NA	NA	NA	NA	NA	NA	NA	NA	NA	NA	NA	NA
cg07839457	3440-7_2	-0.276843	0.0625674	1.08058e-05	2.95779	1.63526	0.0708137	2.05668	1.71612	0.231049	3.66766	2.20726	0.0969257	8.17993	2.22242	0.000246096	6.27269	1.58766	8.37838e-05	NA	NA	NA	NA	NA	NA	NA	NA	NA	NA	NA	NA	NA	NA	NA	NA	NA	NA	NA	NA	NA	NA	NA	NA	NA	NA	NA	NA	NA	NA
cg18455616	4148-49_2	0.0592142	0.0606721	0.329371	14.7458	1.60023	2.63809e-19	16.654	1.67969	6.04303e-22	11.9594	2.16884	4.71635e-08	10.983	2.17558	5.51008e-07	12.221	1.55698	1.32865e-14	NA	NA	NA	NA	NA	NA	NA	NA	NA	NA	NA	NA	NA	NA	NA	0.71995	0.0469657	9.53717e-47	NA	NA	NA	NA	NA	NA	NA	NA	NA	NA	NA	NA
cg20290167	4148-49_2	-0.00153646	0.0659017	0.981404	5.37551	1.72865	0.00193025	2.91172	1.81619	0.109232	-9.84053	2.33056	2.65523e-05	0.759472	2.35511	0.747163	3.76618	1.67773	0.0250157	NA	NA	NA	NA	NA	NA	NA	NA	NA	NA	NA	NA	NA	NA	NA	NA	NA	NA	NA	NA	NA	NA	NA	NA	NA	NA	NA	NA	NA	NA
cg08099136	3485-28_2	-0.359491	0.0584348	1.14452e-09	-2.0186	1.54854	0.192716	-1.61502	1.62908	0.321769	1.95295	2.0768	0.34728	-0.88645	2.13165	0.677616	3.56239	1.50438	0.0180923	NA	NA	NA	NA	NA	NA	NA	NA	NA	NA	NA	NA	NA	NA	NA	-1.3008	0.0909255	4.97493e-42	NA	NA	NA	NA	NA	NA	NA	NA	NA	NA	NA	NA
cg13873324	4148-49_2	-0.00091392	0.0270002	0.973005	15.4124	0.723032	2.66312e-82	16.605	0.756723	3.22968e-86	2.61132	0.963717	0.00686066	16.8511	0.971583	1.52214e-58	1.92621	0.701007	0.00611697	NA	NA	NA	NA	NA	NA	NA	NA	NA	NA	NA	NA	NA	NA	NA	NA	NA	NA	NA	NA	NA	NA	NA	NA	NA	NA	NA	NA	NA	NA
cg26922697	4148-49_2	0.116457	0.0683516	0.0887556	0.0295969	1.79295	0.986833	-0.168061	1.88547	0.928994	-5.13966	2.4168	0.033714	-0.87911	2.44227	0.718962	-0.909267	1.74071	0.601548	NA	NA	NA	NA	NA	NA	NA	NA	NA	NA	NA	NA	NA	NA	NA	NA	NA	NA	NA	NA	NA	NA	NA	NA	NA	NA	NA	NA	NA	NA
cg16411857	5099-14_3	-0.280966	0.0650319	1.72544e-05	2.84193	1.70783	0.0964385	1.40408	1.79293	0.433756	6.60306	2.30166	0.00421364	4.01958	2.3348	0.0854768	5.86266	1.65805	0.000426559	NA	NA	NA	NA	NA	NA	NA	NA	NA	NA	NA	NA	NA	NA	NA	NA	NA	NA	NA	NA	NA	NA	NA	NA	NA	NA	NA	NA	NA	NA
cg16463452	4148-49_2	-0.00418732	0.0370519	0.910045	12.6289	0.973078	1.69803e-35	10.7204	1.02029	1.80983e-24	16.7866	1.31164	1.22731e-34	14.86	1.3259	2.02392e-27	1.95487	0.947031	0.0392766	NA	NA	NA	NA	NA	NA	NA	NA	NA	NA	NA	NA	NA	NA	NA	0.346858	0.0268078	2.62659e-35	NA	NA	NA	NA	NA	NA	NA	NA	NA	NA	NA	NA
cg19787694	3514-49_2	-0.0446644	0.0521017	0.391525	7.35238	1.37135	1.04242e-07	6.69369	1.44042	3.85396e-06	6.83483	1.84687	0.000227607	4.63753	1.87476	0.0135514	-1.65567	1.32687	0.212419	NA	NA	NA	NA	NA	NA	NA	NA	NA	NA	NA	NA	NA	NA	NA	NA	NA	NA	NA	NA	NA	NA	NA	NA	NA	NA	NA	NA	NA	NA
cg04771084	4481-34_2	-0.00538935	0.0583595	0.926443	3.5029	1.53879	0.0230664	3.1401	1.61555	0.0522603	2.86117	2.06061	0.165341	3.32849	2.0782	0.109605	3.31732	1.48587	0.0258332	-0.0256665	0.0613231	0.675652	NA	NA	NA	NA	NA	NA	NA	NA	NA	NA	NA	NA	-1.36208	0.0688178	3.64189e-72	NA	NA	NA	NA	NA	NA	NA	NA	NA	NA	NA	NA
cg01656750	4148-49_2	0.132548	0.0609268	0.029844	-0.539937	1.59915	0.735712	-3.83528	1.68119	0.0227582	0.702963	2.15677	0.744548	-14.6422	2.1819	3.37351e-11	-6.84094	1.55322	1.18501e-05	NA	NA	NA	NA	NA	NA	NA	NA	NA	NA	NA	NA	NA	NA	NA	0.312158	0.0440006	2.58429e-12	NA	NA	NA	NA	NA	NA	NA	NA	NA	NA	NA	NA
cg07839457	3324-51_1	-0.261543	0.0630435	3.65338e-05	3.45439	1.63818	0.0352412	1.69463	1.72065	0.324941	4.76583	2.20666	0.0310487	7.80979	2.23126	0.00048718	6.72173	1.58871	2.55912e-05	0.0829038	0.0457133	0.0700698	NA	NA	NA	NA	NA	NA	NA	NA	NA	NA	NA	NA	NA	NA	NA	NA	NA	NA	NA	NA	NA	NA	NA	NA	NA	NA	NA
cg15138543	3169-70_2	-0.0404434	0.0690721	0.558358	2.28788	1.80271	0.204758	3.49066	1.88203	0.0639977	3.18813	2.39494	0.183499	4.67749	2.47133	0.0587536	3.219	1.74463	0.0653891	NA	NA	NA	NA	NA	NA	NA	NA	NA	NA	NA	NA	NA	NA	NA	0.571842	0.0607103	4.61282e-20	NA	NA	NA	NA	NA	NA	NA	NA	NA	NA	NA	NA
cg08099136	3440-7_2	-0.301931	0.0588597	3.54677e-07	-1.12093	1.53586	0.465675	0.566374	1.6162	0.726093	2.57864	2.06977	0.213138	1.13666	2.09852	0.588193	4.27299	1.49309	0.00430829	NA	NA	NA	NA	NA	NA	NA	NA	NA	NA	NA	NA	NA	NA	NA	-1.26337	0.0905737	3.2041e-40	NA	NA	NA	NA	NA	NA	NA	NA	NA	NA	NA	NA
cg00008629	4990-87_1	-0.0588018	0.0667202	0.378377	-4.33346	1.75698	0.0138302	-5.03152	1.84314	0.00645814	3.82239	2.3787	0.108417	-3.87774	2.39632	0.105964	-1.01755	1.70266	0.550242	NA	NA	NA	NA	NA	NA	NA	NA	NA	NA	NA	NA	NA	NA	NA	NA	NA	NA	NA	NA	NA	NA	NA	NA	NA	NA	NA	NA	NA	NA
cg24677302	4148-49_2	0.23369	0.0601569	0.000109741	0.617786	1.57797	0.695512	-1.98113	1.65788	0.232399	1.89896	2.1274	0.372293	-1.59762	2.14981	0.457583	-5.78492	1.53148	0.000168611	NA	NA	NA	NA	NA	NA	NA	NA	NA	NA	NA	NA	NA	NA	NA	NA	NA	NA	NA	NA	NA	NA	NA	NA	NA	NA	NA	NA	NA	NA
cg10555106	4148-49_2	-0.00094319	0.0638572	0.988219	2.81394	1.65179	0.0888654	1.12516	1.73036	0.515729	-3.94121	2.25718	0.0811957	-9.187	2.26154	5.35775e-05	1.39496	1.58769	0.379886	NA	NA	NA	NA	NA	NA	NA	NA	NA	NA	NA	NA	NA	NA	NA	-0.270597	0.0416149	1.42095e-10	NA	NA	NA	NA	NA	NA	NA	NA	NA	NA	NA	NA
cg16411857	3038-9_2	-0.203549	0.0675123	0.00264396	2.19957	1.74982	0.209079	0.589041	1.83452	0.748221	6.38687	2.35863	0.00690359	4.22993	2.40116	0.0784828	5.86606	1.69673	0.00057194	0.0322723	0.0453234	0.476627	NA	NA	NA	NA	NA	NA	NA	NA	NA	NA	NA	NA	NA	NA	NA	NA	NA	NA	NA	NA	NA	NA	NA	NA	NA	NA	NA
cg06126421	4496-60_2	0.334281	0.0549661	1.74273e-09	3.12355	1.43413	0.0296586	3.86455	1.5068	0.0104831	3.09011	1.93695	0.110977	4.61498	1.95492	0.0184485	0.193603	1.39178	0.889398	-0.148512	0.0601194	0.0136808	NA	NA	NA	NA	NA	NA	NA	NA	NA	NA	NA	NA	0.481835	0.0455391	9.07043e-25	NA	NA	NA	NA	NA	NA	NA	NA	NA	NA	NA	NA
cg01309328	3440-7_2	-0.145601	0.0583376	0.0127415	-4.56475	1.52041	0.00275228	-2.97558	1.59775	0.0628738	-1.59268	2.05585	0.438713	-2.79846	2.07204	0.177163	1.1455	1.47799	0.438517	NA	NA	NA	NA	NA	NA	NA	NA	NA	NA	NA	NA	NA	NA	NA	-1.26673	0.0900806	8.35592e-41	NA	NA	NA	NA	NA	NA	NA	NA	NA	NA	NA	NA
cg16411857	3292-75_1	-0.275455	0.0651499	2.59135e-05	2.69389	1.71196	0.115929	1.38109	1.79633	0.442185	7.02873	2.30523	0.00236101	4.06588	2.33933	0.0825336	5.83965	1.66165	0.000462146	NA	NA	NA	NA	NA	NA	NA	NA	NA	NA	NA	NA	NA	NA	NA	NA	NA	NA	NA	NA	NA	NA	NA	NA	NA	NA	NA	NA	NA	NA
cg03636183	3216-2_2	0.168594	0.0607139	0.00560472	3.22071	1.59539	0.0438131	3.44794	1.67047	0.0393029	4.05267	2.14728	0.0594403	2.82745	2.179	0.194767	2.07665	1.54924	0.180451	-0.0390814	0.0418184	0.350274	NA	NA	NA	NA	NA	NA	NA	NA	NA	NA	NA	NA	NA	NA	NA	NA	NA	NA	NA	NA	NA	NA	NA	NA	NA	NA	NA
cg08159663	3485-28_2	-0.000458116	0.0505453	0.992771	-4.95751	1.35473	0.000269607	-9.39747	1.41865	6.45747e-11	4.86953	1.78457	0.00650016	1.39358	1.85211	0.452017	4.24549	1.32007	0.00135234	NA	NA	NA	NA	NA	NA	NA	NA	NA	NA	NA	NA	NA	NA	NA	-0.279819	0.0324033	3.2109e-17	NA	NA	NA	NA	NA	NA	NA	NA	NA	NA	NA	NA
cg09956782	3403-1_2	-0.0171767	0.0717699	0.81091	3.02168	1.88947	0.110165	-0.814676	1.97421	0.679967	-1.5662	2.49198	0.529857	2.27161	2.54348	0.372065	2.61401	1.82848	0.15322	0.0756732	0.0557497	0.175044	NA	NA	NA	NA	NA	NA	NA	NA	NA	NA	NA	NA	NA	NA	NA	NA	NA	NA	NA	NA	NA	NA	NA	NA	NA	NA	NA
cg21325715	4990-87_1	0.0506043	0.0544353	0.352809	3.37784	1.43175	0.0185196	-3.98813	1.50381	0.00813829	7.61024	1.92778	8.48911e-05	7.03147	1.95169	0.000331611	7.08173	1.39102	4.31364e-07	NA	NA	NA	NA	NA	NA	NA	NA	NA	NA	NA	NA	NA	NA	NA	NA	NA	NA	NA	NA	NA	NA	NA	NA	NA	NA	NA	NA	NA	NA
cg11802924	5102-55_3	-0.0728964	0.0354956	0.0402883	0.174374	0.932842	0.851758	0.548861	0.979787	0.57549	-1.95733	1.25262	0.118492	-1.20447	1.27445	0.344862	-1.17218	0.904059	0.195101	0.383099	0.0781482	1.11918e-06	NA	NA	NA	NA	NA	NA	NA	NA	NA	NA	NA	NA	-1.72085	0.0371417	4.41411e-243	NA	NA	NA	NA	NA	NA	NA	NA	NA	NA	NA	NA
cg23892836	3485-28_2	-0.0434376	0.0492621	0.378133	-5.86248	1.30873	8.41815e-06	-7.0702	1.37037	3.0331e-07	-2.74081	1.75487	0.11867	-4.62081	1.79263	0.0101009	0.871874	1.2696	0.492424	NA	NA	NA	NA	NA	NA	NA	NA	NA	NA	NA	NA	NA	NA	NA	-0.736765	0.0336187	4.65117e-86	NA	NA	NA	NA	NA	NA	NA	NA	NA	NA	NA	NA
cg16411857	3440-7_2	-0.231342	0.0656991	0.000450487	2.48562	1.71715	0.148087	2.1258	1.80289	0.238659	5.83728	2.31746	0.0119423	4.83619	2.3359	0.0386939	5.61467	1.6679	0.00079317	NA	NA	NA	NA	NA	NA	NA	NA	NA	NA	NA	NA	NA	NA	NA	NA	NA	NA	NA	NA	NA	NA	NA	NA	NA	NA	NA	NA	NA	NA
cg01923724	4148-49_2	-0.0208989	0.0296577	0.48123	0.576666	0.802272	0.472489	1.92578	0.84476	0.0229006	2.70267	1.05365	0.0105048	2.18177	1.07704	0.0431399	-10.7601	0.773386	2.11014e-39	NA	NA	NA	NA	NA	NA	NA	NA	NA	NA	NA	NA	NA	NA	NA	0.287199	0.0202631	1.13161e-40	NA	NA	NA	NA	NA	NA	NA	NA	NA	NA	NA	NA
cg10831642	4148-49_2	-0.048204	0.0626842	0.442133	5.3663	1.62119	0.000976474	0.0553725	1.70979	0.974173	2.26301	2.20449	0.304961	2.27106	2.23354	0.309571	2.57477	1.5822	0.104079	NA	NA	NA	NA	NA	NA	NA	NA	NA	NA	NA	NA	NA	NA	NA	-0.79179	0.0443404	7.39528e-60	NA	NA	NA	NA	NA	NA	NA	NA	NA	NA	NA	NA
cg00615241	3514-49_2	-0.0447717	0.0511106	0.381274	9.18591	1.34283	1.44525e-11	9.36539	1.41006	5.32288e-11	2.19204	1.81942	0.228595	9.78084	1.83734	1.2836e-07	-0.404135	1.29817	0.755635	NA	NA	NA	NA	NA	NA	NA	NA	NA	NA	NA	NA	NA	NA	NA	NA	NA	NA	NA	NA	NA	NA	NA	NA	NA	NA	NA	NA	NA	NA
cg24165517	2182-54_1	0.0260659	0.0571955	0.648701	-1.3427	1.48713	0.366851	-2.41946	1.5615	0.121656	-2.92217	1.99485	0.143337	-4.40387	2.01241	0.0289206	-1.49944	1.43613	0.296749	0.162684	0.0419671	0.00011433	NA	NA	NA	NA	NA	NA	NA	NA	NA	NA	NA	NA	-2.74721	0.119401	4.81051e-91	NA	NA	NA	NA	NA	NA	NA	NA	NA	NA	NA	NA
cg11115622	3195-50_2	0.0145928	0.0427821	0.733109	-1.48175	1.08974	0.174247	13.8886	1.16253	1.07156e-30	-3.18244	1.46883	0.0305155	13.635	1.5072	8.50559e-19	-1.08652	1.05833	0.304864	-0.0886909	0.0402197	0.0276882	NA	NA	NA	NA	NA	NA	NA	NA	NA	NA	NA	NA	NA	NA	NA	NA	NA	NA	NA	NA	NA	NA	NA	NA	NA	NA	NA
cg01309328	3485-28_2	-0.202113	0.0582193	0.000541645	-5.27358	1.5406	0.000646696	-4.90106	1.61694	0.00250557	-2.04459	2.07326	0.324311	-4.59606	2.11573	0.0300876	0.599101	1.49683	0.689069	NA	NA	NA	NA	NA	NA	NA	NA	NA	NA	NA	NA	NA	NA	NA	-1.27933	0.0906078	4.2942e-41	NA	NA	NA	NA	NA	NA	NA	NA	NA	NA	NA	NA
cg08818207	3485-28_2	-0.103981	0.0598818	0.0828269	-7.21168	1.58638	6.20688e-06	-7.42335	1.66291	9.05311e-06	-2.86352	2.12901	0.178961	-8.18791	2.17464	0.000177132	0.347645	1.54195	0.821674	NA	NA	NA	NA	NA	NA	NA	NA	NA	NA	NA	NA	NA	NA	NA	NA	NA	NA	NA	NA	NA	NA	NA	NA	NA	NA	NA	NA	NA	NA
cg20832320	4407-10_1	0.0718395	0.0638165	0.260584	-1.38399	1.68019	0.410323	-4.77745	1.77115	0.00711944	-11.486	2.26284	4.68437e-07	2.5291	2.29766	0.271308	0.184604	1.63159	0.909942	0.0799591	0.0445427	0.0729709	NA	NA	NA	NA	NA	NA	NA	NA	NA	NA	NA	NA	NA	NA	NA	NA	NA	NA	NA	NA	NA	NA	NA	NA	NA	NA	NA
cg05257528	3514-49_2	0.0474245	0.0532854	0.373693	6.39068	1.40135	5.79175e-06	6.65209	1.47239	7.05302e-06	5.55032	1.88649	0.00334084	6.26006	1.91634	0.00112819	-2.04259	1.35671	0.132524	NA	NA	NA	NA	NA	NA	NA	NA	NA	NA	NA	NA	NA	NA	NA	NA	NA	NA	NA	NA	NA	NA	NA	NA	NA	NA	NA	NA	NA	NA
cg22862003	3485-28_2	-0.0846161	0.0647563	0.191645	1.39117	1.71486	0.417434	2.69237	1.8005	0.135166	-5.9464	2.30561	0.0100599	3.338	2.34948	0.155731	1.01257	1.66599	0.543478	NA	NA	NA	NA	NA	NA	NA	NA	NA	NA	NA	NA	NA	NA	NA	0.385452	0.0457206	1.31346e-16	NA	NA	NA	NA	NA	NA	NA	NA	NA	NA	NA	NA
cg03715305	4148-49_2	0.175719	0.060376	0.00369589	2.72181	1.58371	0.086016	2.71518	1.66391	0.103059	1.44944	2.13515	0.497405	-1.6699	2.15764	0.439158	-3.50921	1.53706	0.0226514	NA	NA	NA	NA	NA	NA	NA	NA	NA	NA	NA	NA	NA	NA	NA	NA	NA	NA	NA	NA	NA	NA	NA	NA	NA	NA	NA	NA	NA	NA
cg11728928	2781-63_2	-0.0930694	0.0606052	0.125037	-0.0314504	1.59339	0.984257	-1.57888	1.67339	0.345714	3.31687	2.15626	0.124405	-3.77776	2.1862	0.0843945	0.667395	1.53942	0.664748	0.954114	0.0628463	1.19493e-45	NA	NA	NA	NA	NA	NA	NA	NA	NA	NA	NA	NA	NA	NA	NA	NA	NA	NA	NA	NA	NA	NA	NA	NA	NA	NA	NA
cg25437180	4481-34_2	0.000811271	0.0724896	0.991074	-0.294241	1.95591	0.880463	-3.62221	2.05086	0.0777932	-5.10883	2.60778	0.0504947	-3.21344	2.6157	0.219659	-0.932084	1.89555	0.623067	-0.29523	0.0753222	9.72848e-05	NA	NA	NA	NA	NA	NA	NA	NA	NA	NA	NA	NA	0.495572	0.0597577	5.51714e-16	NA	NA	NA	NA	NA	NA	NA	NA	NA	NA	NA	NA
cg24304425	3514-49_2	0.0555512	0.0438352	0.205375	10.4756	1.15377	6.41393e-19	10.3647	1.21188	4.9177e-17	10.1972	1.55385	8.78503e-11	9.95173	1.57731	4.33385e-10	0.214835	1.11635	0.847436	NA	NA	NA	NA	NA	NA	NA	NA	NA	NA	NA	NA	NA	NA	NA	NA	NA	NA	NA	NA	NA	NA	NA	NA	NA	NA	NA	NA	NA	NA
cg23533285	3440-7_2	-0.0063094	0.0602435	0.916615	-3.35192	1.57919	0.0340955	-2.75369	1.6706	0.0996764	2.66351	2.16331	0.218598	-3.10822	2.19063	0.156323	2.77303	1.54178	0.0724568	NA	NA	NA	NA	NA	NA	NA	NA	NA	NA	NA	NA	NA	NA	NA	0.562029	0.0400282	3.14961e-40	NA	NA	NA	NA	NA	NA	NA	NA	NA	NA	NA	NA
cg08222618	3169-70_2	-0.0842555	0.0674304	0.211792	0.321077	1.77534	0.856522	-0.949624	1.8647	0.610689	0.263989	2.38904	0.912037	-2.63004	2.40978	0.27538	-1.23651	1.72438	0.47351	NA	NA	NA	NA	NA	NA	NA	NA	NA	NA	NA	NA	NA	NA	NA	-0.396637	0.0607345	1.07988e-10	NA	NA	NA	NA	NA	NA	NA	NA	NA	NA	NA	NA
cg09930046	3514-49_2	0.0365068	0.031216	0.242507	13.2193	0.820808	1.23501e-51	8.29952	0.861977	5.60247e-21	11.6029	1.10477	1.87005e-24	13.5494	1.12141	2.58256e-31	0.346438	0.793837	0.662641	NA	NA	NA	NA	NA	NA	NA	NA	NA	NA	NA	NA	NA	NA	NA	NA	NA	NA	NA	NA	NA	NA	NA	NA	NA	NA	NA	NA	NA	NA
cg26033526	3440-7_2	-0.00152438	0.0348844	0.965154	-12.8295	0.911764	6.76235e-41	-13.0823	0.957539	7.56074e-39	-3.69351	1.23079	0.00276371	-6.13614	1.24054	8.97872e-07	-0.0014246	0.885771	0.998717	NA	NA	NA	NA	NA	NA	NA	NA	NA	NA	NA	NA	NA	NA	NA	-0.472414	0.032648	6.22662e-43	NA	NA	NA	NA	NA	NA	NA	NA	NA	NA	NA	NA
cg21160290	3029-52_2	-0.0335207	0.0369951	0.365155	2.77831	0.95528	0.00373066	3.67326	1.00801	0.000285127	1.41628	1.29892	0.275875	2.68128	1.31547	0.041842	1.811	0.925899	0.0508102	0.0774299	0.0308393	0.0122375	NA	NA	NA	NA	NA	NA	NA	NA	NA	NA	NA	NA	1.18304	0.031332	5.62205e-182	NA	NA	NA	NA	NA	NA	NA	NA	NA	NA	NA	NA
cg05575921	2711-6_2	0.284584	0.0500896	1.78722e-08	-0.759911	1.30681	0.561045	0.531083	1.37436	0.699273	-2.06923	1.7592	0.239803	2.79967	1.78373	0.116858	-0.99724	1.26699	0.431429	NA	NA	NA	NA	NA	NA	NA	NA	NA	NA	NA	NA	NA	NA	NA	NA	NA	NA	NA	NA	NA	NA	NA	NA	NA	NA	NA	NA	NA	NA
cg17394978	3440-7_2	-0.158292	0.0636046	0.0130399	-5.13184	1.65322	0.00198078	-4.40163	1.72809	0.0110627	-2.99443	2.2834	0.190131	-4.78311	2.26219	0.0348163	1.64055	1.61732	0.310739	NA	NA	NA	NA	NA	NA	NA	NA	NA	NA	NA	NA	NA	NA	NA	0.506941	0.0475707	9.03128e-25	NA	NA	NA	NA	NA	NA	NA	NA	NA	NA	NA	NA
cg27347523	5125-6_3	-0.0211193	0.0760826	0.781426	2.03077	2.03227	0.318067	1.00918	2.14037	0.637455	2.59985	2.59647	0.317078	2.99631	2.78297	0.28206	2.31318	1.9716	0.241155	-0.051431	0.248192	0.835905	NA	NA	NA	NA	NA	NA	NA	NA	NA	NA	NA	NA	-0.645114	0.233151	0.0058304	NA	NA	NA	NA	NA	NA	NA	NA	NA	NA	NA	NA
cg21325715	4831-4_2	0.0241875	0.05584	0.665004	3.67981	1.45052	0.01135	-3.43371	1.52177	0.0242822	7.25001	1.96567	0.00023911	7.35093	1.97285	0.000206485	7.45419	1.40963	1.54864e-07	0.123824	0.0443161	0.00531368	NA	NA	NA	NA	NA	NA	NA	NA	NA	NA	NA	NA	NA	NA	NA	NA	NA	NA	NA	NA	NA	NA	NA	NA	NA	NA	NA
cg08336300	3440-7_2	0.0652495	0.0546488	0.232802	0.246315	1.42036	0.862363	9.12113	1.49229	1.46493e-09	-3.82748	1.91208	0.0456136	1.52857	1.93033	0.428648	-3.00532	1.3795	0.0296247	NA	NA	NA	NA	NA	NA	NA	NA	NA	NA	NA	NA	NA	NA	NA	NA	NA	NA	NA	NA	NA	NA	NA	NA	NA	NA	NA	NA	NA	NA
cg02346997	3046-31_1	-0.166467	0.0552864	0.0026745	7.59555	1.45228	2.09474e-07	7.38423	1.52545	1.51534e-06	9.01011	1.95726	4.73461e-06	9.93505	1.98406	6.60242e-07	0.199644	1.40821	0.887292	NA	NA	NA	NA	NA	NA	NA	NA	NA	NA	NA	NA	NA	NA	NA	NA	NA	NA	NA	NA	NA	NA	NA	NA	NA	NA	NA	NA	NA	NA
cg08818207	3440-7_2	-0.0557688	0.0604695	0.356636	-6.38203	1.57755	5.66426e-05	-5.60461	1.65504	0.000738568	-2.21188	2.12731	0.298731	-6.36536	2.14769	0.00311787	1.03168	1.53488	0.501655	NA	NA	NA	NA	NA	NA	NA	NA	NA	NA	NA	NA	NA	NA	NA	NA	NA	NA	NA	NA	NA	NA	NA	NA	NA	NA	NA	NA	NA	NA
cg18181703	4337-49_2	0.000547737	0.0676812	0.993545	-0.0463175	1.76887	0.979116	1.27368	1.85462	0.492404	6.36203	2.38539	0.00778481	6.27844	2.40604	0.00921501	3.39699	1.7093	0.0471765	NA	NA	NA	NA	NA	NA	NA	NA	NA	NA	NA	NA	NA	NA	NA	NA	NA	NA	NA	NA	NA	NA	NA	NA	NA	NA	NA	NA	NA	NA
cg27115863	4831-4_2	-0.243239	0.0633356	0.000131274	8.5547	1.64754	2.55971e-07	3.66013	1.72817	0.0344509	13.8264	2.23208	8.83798e-10	12.2542	2.23929	5.73723e-08	6.17334	1.60057	0.00012287	0.0314096	0.050316	0.532621	NA	NA	NA	NA	NA	NA	NA	NA	NA	NA	NA	NA	NA	NA	NA	NA	NA	NA	NA	NA	NA	NA	NA	NA	NA	NA	NA
cg23576855	3216-2_2	0.131759	0.0328139	6.48169e-05	1.28393	0.857365	0.13464	1.47654	0.896019	0.0997604	-0.869227	1.15348	0.451325	3.27891	1.17435	0.00535887	1.05997	0.833383	0.203772	-0.0408836	0.0225482	0.0701727	NA	NA	NA	NA	NA	NA	NA	NA	NA	NA	NA	NA	-1.80594	0.0348865	2.56837e-260	NA	NA	NA	NA	NA	NA	NA	NA	NA	NA	NA	NA
cg02603839	4481-34_2	0.00473011	0.0725741	0.948052	0.871244	1.96823	0.65815	-2.1443	2.06315	0.299001	-4.4992	2.6095	0.0851107	-2.36426	2.61927	0.367019	-0.305673	1.90028	0.872252	-0.292586	0.0752902	0.000111332	NA	NA	NA	NA	NA	NA	NA	NA	NA	NA	NA	NA	0.539006	0.0600484	2.44444e-18	NA	NA	NA	NA	NA	NA	NA	NA	NA	NA	NA	NA
cg08159663	3440-7_2	0.0448806	0.0515182	0.383932	-4.18028	1.35479	0.00210266	-7.85568	1.41718	4.05136e-08	5.30154	1.79876	0.00329983	3.03856	1.83909	0.0988896	4.89889	1.3222	0.000226063	NA	NA	NA	NA	NA	NA	NA	NA	NA	NA	NA	NA	NA	NA	NA	-0.279235	0.0327146	7.11555e-17	NA	NA	NA	NA	NA	NA	NA	NA	NA	NA	NA	NA
cg21161138	3216-2_2	0.257103	0.059246	1.5925e-05	-0.579727	1.55879	0.710051	-2.35399	1.63119	0.149342	-1.60089	2.09822	0.445681	1.61069	2.13187	0.450134	1.29738	1.51427	0.391803	-0.03429	0.0407364	0.400154	NA	NA	NA	NA	NA	NA	NA	NA	NA	NA	NA	NA	NA	NA	NA	NA	NA	NA	NA	NA	NA	NA	NA	NA	NA	NA	NA
cg09134726	3514-49_2	0.0713673	0.0402948	0.0768699	12.6443	1.05817	1.06249e-30	11.5024	1.11019	7.19151e-24	8.82277	1.42621	9.2559e-10	14.7825	1.44493	2.41738e-23	1.36813	1.02382	0.18178	NA	NA	NA	NA	NA	NA	NA	NA	NA	NA	NA	NA	NA	NA	NA	NA	NA	NA	NA	NA	NA	NA	NA	NA	NA	NA	NA	NA	NA	NA
cg18395636	3440-7_2	-0.0106417	0.0395687	0.788038	0.0952206	1.0246	0.925977	12.6824	1.07537	6.58297e-30	-0.772366	1.39066	0.578766	-2.82177	1.39257	0.0430348	-2.5828	0.993319	0.00947385	NA	NA	NA	NA	NA	NA	NA	NA	NA	NA	NA	NA	NA	NA	NA	-0.310711	0.0260878	1.98077e-30	NA	NA	NA	NA	NA	NA	NA	NA	NA	NA	NA	NA
cg21566642	3216-2_2	0.419145	0.0581455	1.21521e-12	-2.65088	1.53718	0.0849664	-2.74287	1.61027	0.088854	-3.12727	2.06245	0.129804	0.442068	2.08671	0.832274	-1.69603	1.49032	0.255416	-0.0163956	0.0400602	0.682437	NA	NA	NA	NA	NA	NA	NA	NA	NA	NA	NA	NA	NA	NA	NA	NA	NA	NA	NA	NA	NA	NA	NA	NA	NA	NA	NA
cg10118167	3291-30_2	-0.0252234	0.0576596	0.661885	-7.66409	1.51583	5.15802e-07	-12.1341	1.59019	5.79447e-14	1.21479	2.1429	0.570925	-9.04604	2.06302	1.29349e-05	-13.1987	1.47395	1.83139e-18	0.026921	0.0400541	0.501677	NA	NA	NA	NA	NA	NA	NA	NA	NA	NA	NA	NA	NA	NA	NA	NA	NA	NA	NA	NA	NA	NA	NA	NA	NA	NA	NA
cg13633881	3175-51_5	-0.0605677	0.0321842	0.0601961	1.3042	0.854584	0.127358	1.50021	0.892362	0.0931043	1.01074	1.14957	0.379526	0.894304	1.14948	0.436785	1.12787	0.825163	0.17204	-0.632467	0.22251	0.00458646	NA	NA	NA	NA	NA	NA	NA	NA	NA	NA	NA	NA	-1.427	0.218849	1.21259e-10	NA	NA	NA	NA	NA	NA	NA	NA	NA	NA	NA	NA
cg25351606	3440-7_2	0.101246	0.0414314	0.014723	-0.185481	1.08306	0.86406	12.729	1.13902	2.73701e-27	2.02633	1.46391	0.166634	-1.85589	1.47849	0.209703	-1.68425	1.05294	0.110036	NA	NA	NA	NA	NA	NA	NA	NA	NA	NA	NA	NA	NA	NA	NA	NA	NA	NA	NA	NA	NA	NA	NA	NA	NA	NA	NA	NA	NA	NA
cg00908766	4992-49_1	-0.0302572	0.0385043	0.432226	3.01842	1.00843	0.00285132	2.21158	1.05736	0.0368089	-1.22784	1.35363	0.364661	2.72991	1.36884	0.0464783	1.91929	0.979286	0.0503791	NA	NA	NA	NA	NA	NA	NA	NA	NA	NA	NA	NA	NA	NA	NA	-1.2711	0.0289286	1.24095e-209	NA	NA	NA	NA	NA	NA	NA	NA	NA	NA	NA	NA
cg11429292	3440-7_2	0.0151444	0.0431371	0.725611	1.57498	1.12924	0.163436	15.3843	1.18683	2.03384e-35	-0.933415	1.52436	0.540468	1.70612	1.5336	0.266218	0.855029	1.0977	0.436223	NA	NA	NA	NA	NA	NA	NA	NA	NA	NA	NA	NA	NA	NA	NA	NA	NA	NA	NA	NA	NA	NA	NA	NA	NA	NA	NA	NA	NA	NA
cg16186435	3440-7_2	0.101351	0.0587708	0.0849496	-5.48039	1.53712	0.00038193	-8.38968	1.61424	2.48804e-07	1.7753	2.07462	0.392371	-0.234104	2.0897	0.910826	0.404641	1.49378	0.786541	NA	NA	NA	NA	NA	NA	NA	NA	NA	NA	NA	NA	NA	NA	NA	-0.800732	0.0980333	1.0222e-15	NA	NA	NA	NA	NA	NA	NA	NA	NA	NA	NA	NA
cg06192883	5339-49_3	-0.1023	0.0616749	0.0975164	-9.16678	1.6046	1.49678e-08	-9.28175	1.68526	4.71133e-08	-3.40575	2.16393	0.115858	-10.715	2.18691	1.13291e-06	-3.96521	1.56274	0.0113327	NA	NA	NA	NA	NA	NA	NA	NA	NA	NA	NA	NA	NA	NA	NA	NA	NA	NA	NA	NA	NA	NA	NA	NA	NA	NA	NA	NA	NA	NA
cg13637654	3440-7_2	-0.0110937	0.0397327	0.780148	-0.0884873	1.03746	0.932047	13.3517	1.08983	4.34607e-32	-2.16643	1.40095	0.122351	-1.85983	1.41108	0.187825	-2.09582	1.00814	0.0379013	NA	NA	NA	NA	NA	NA	NA	NA	NA	NA	NA	NA	NA	NA	NA	NA	NA	NA	NA	NA	NA	NA	NA	NA	NA	NA	NA	NA	NA	NA
cg05756457	2781-63_2	0.191883	0.064678	0.00310453	-4.08014	1.69897	0.0165662	-3.89305	1.78431	0.0294299	-2.21571	2.30119	0.335929	-4.89547	2.33272	0.0361822	-2.74405	1.6417	0.095043	0.283622	0.077189	0.000255227	NA	NA	NA	NA	NA	NA	NA	NA	NA	NA	NA	NA	0.769763	0.0703403	5.60718e-26	NA	NA	NA	NA	NA	NA	NA	NA	NA	NA	NA	NA
cg09907228	3514-49_2	-0.118248	0.0606894	0.0516683	4.42139	1.5973	0.0057521	4.22302	1.67682	0.0119544	6.73141	2.1499	0.00179659	6.15804	2.18035	0.00483953	-1.44001	1.54471	0.351466	NA	NA	NA	NA	NA	NA	NA	NA	NA	NA	NA	NA	NA	NA	NA	NA	NA	NA	NA	NA	NA	NA	NA	NA	NA	NA	NA	NA	NA	NA
cg04529938	3440-7_2	0.0346097	0.0313223	0.269486	8.84079	0.827639	4.114e-25	18.1954	0.87113	7.68088e-79	2.68112	1.10538	0.015489	3.38891	1.13165	0.00282539	0.423338	0.809333	0.601059	NA	NA	NA	NA	NA	NA	NA	NA	NA	NA	NA	NA	NA	NA	NA	0.166309	0.0225507	3.83439e-13	NA	NA	NA	NA	NA	NA	NA	NA	NA	NA	NA	NA
cg14688905	3440-7_2	0.0573282	0.0334773	0.0871487	0.689055	0.874256	0.430804	15.4848	0.918803	8.66699e-56	2.04715	1.18112	0.0833882	3.62895	1.18976	0.00235228	-1.77935	0.849854	0.036557	NA	NA	NA	NA	NA	NA	NA	NA	NA	NA	NA	NA	NA	NA	NA	NA	NA	NA	NA	NA	NA	NA	NA	NA	NA	NA	NA	NA	NA	NA
cg10603275	3440-7_2	0.0112058	0.0413533	0.786469	1.50946	1.08496	0.164482	15.6556	1.13904	2.97538e-39	0.533674	1.46433	0.715606	1.9585	1.47248	0.183824	0.764494	1.05486	0.468798	NA	NA	NA	NA	NA	NA	NA	NA	NA	NA	NA	NA	NA	NA	NA	NA	NA	NA	NA	NA	NA	NA	NA	NA	NA	NA	NA	NA	NA	NA
cg05951221	3216-2_2	0.320457	0.0619733	2.88197e-07	-0.184888	1.62921	0.909673	0.969082	1.70378	0.569648	-0.610011	2.19071	0.780729	2.14517	2.2188	0.3339	-0.139228	1.58016	0.929809	-0.060594	0.0425997	0.155261	NA	NA	NA	NA	NA	NA	NA	NA	NA	NA	NA	NA	NA	NA	NA	NA	NA	NA	NA	NA	NA	NA	NA	NA	NA	NA	NA
cg08965235	3440-7_2	-0.0630214	0.0397785	0.113541	0.309942	1.04298	0.766419	15.7835	1.10932	6.8657e-41	0.0909722	1.41927	0.948909	0.81608	1.43372	0.569385	-0.531064	1.02051	0.602942	NA	NA	NA	NA	NA	NA	NA	NA	NA	NA	NA	NA	NA	NA	NA	-0.252396	0.0354646	2.5637e-12	NA	NA	NA	NA	NA	NA	NA	NA	NA	NA	NA	NA
cg07573872	4337-49_2	-0.16419	0.0647653	0.0114034	5.02725	1.69181	0.00303978	-1.44557	1.77559	0.415779	10.2319	2.28136	8.20492e-06	6.22134	2.30354	0.00704398	3.88984	1.63598	0.017624	NA	NA	NA	NA	NA	NA	NA	NA	NA	NA	NA	NA	NA	NA	NA	NA	NA	NA	NA	NA	NA	NA	NA	NA	NA	NA	NA	NA	NA	NA
cg22662844	5339-49_3	-0.0222606	0.0354847	0.530597	5.06698	0.92395	5.36068e-08	6.1824	0.970558	2.97204e-10	7.09704	1.24626	1.65846e-08	6.64811	1.25904	1.6068e-07	-5.4638	0.899713	1.83084e-09	NA	NA	NA	NA	NA	NA	NA	NA	NA	NA	NA	NA	NA	NA	NA	NA	NA	NA	NA	NA	NA	NA	NA	NA	NA	NA	NA	NA	NA	NA
cg06358171	3440-7_2	0.0144059	0.0359872	0.689024	0.658006	0.940643	0.484398	15.1253	0.987765	2.35881e-47	-0.380132	1.27003	0.764772	3.18168	1.28	0.0131052	-1.77815	0.914075	0.0520414	NA	NA	NA	NA	NA	NA	NA	NA	NA	NA	NA	NA	NA	NA	NA	NA	NA	NA	NA	NA	NA	NA	NA	NA	NA	NA	NA	NA	NA	NA
cg24296397	4541-49_2	-0.139435	0.0527768	0.00838174	-7.96333	1.39032	1.37597e-08	-5.31366	1.45606	0.000277627	-15.1492	1.87067	1.75045e-15	-8.05113	1.88609	2.16901e-05	-0.476102	1.3439	0.723218	-0.10945	0.0707561	0.122239	NA	NA	NA	NA	NA	NA	NA	NA	NA	NA	NA	NA	NA	NA	NA	NA	NA	NA	NA	NA	NA	NA	NA	NA	NA	NA	NA
cg08009669	5102-55_3	0.0232985	0.0544901	0.669061	4.0322	1.43345	0.00501344	1.99047	1.50481	0.18625	4.51048	1.92593	0.0193935	4.10224	1.95633	0.0362734	2.14246	1.38934	0.1234	0.550025	0.782883	0.482505	NA	NA	NA	NA	NA	NA	NA	NA	NA	NA	NA	NA	1.61418	0.775779	0.0377349	NA	NA	NA	NA	NA	NA	NA	NA	NA	NA	NA	NA
cg06488150	3440-7_2	-0.0421523	0.0440841	0.339233	0.223989	1.16329	0.847355	13.6991	1.21931	1.54895e-27	-1.29061	1.55123	0.40563	2.01258	1.57302	0.201066	-1.2202	1.12656	0.279042	NA	NA	NA	NA	NA	NA	NA	NA	NA	NA	NA	NA	NA	NA	NA	NA	NA	NA	NA	NA	NA	NA	NA	NA	NA	NA	NA	NA	NA	NA
cg06126421	3216-2_2	0.363603	0.0560455	1.45177e-10	3.61375	1.47633	0.0145676	4.49221	1.54307	0.00369101	3.77095	1.98396	0.0576643	5.57784	2.01028	0.00564278	0.937059	1.43066	0.51265	-0.0294158	0.0386846	0.447218	NA	NA	NA	NA	NA	NA	NA	NA	NA	NA	NA	NA	0.484955	0.0475515	3.6593e-23	NA	NA	NA	NA	NA	NA	NA	NA	NA	NA	NA	NA
cg02332525	3195-50_2	-0.0414661	0.0405372	0.306614	1.93609	1.0334	0.0613117	15.1181	1.10256	4.26272e-39	5.14373	1.39314	0.000235309	0.242003	1.42983	0.865634	-0.390806	1.00387	0.697145	-0.031949	0.0381422	0.402455	NA	NA	NA	NA	NA	NA	NA	NA	NA	NA	NA	NA	NA	NA	NA	NA	NA	NA	NA	NA	NA	NA	NA	NA	NA	NA	NA
cg20019985	3440-7_2	-0.0363028	0.0476286	0.446131	-0.132723	1.24509	0.915131	12.6666	1.30675	3.14866e-21	1.79668	1.67967	0.285048	-0.128363	1.69237	0.939556	-0.325033	1.20927	0.788155	NA	NA	NA	NA	NA	NA	NA	NA	NA	NA	NA	NA	NA	NA	NA	NA	NA	NA	NA	NA	NA	NA	NA	NA	NA	NA	NA	NA	NA	NA
cg06401414	3195-50_2	0.0390096	0.041761	0.350489	-5.91704	1.06287	3.39965e-08	-15.3238	1.13478	4.82387e-38	-8.59808	1.43854	3.2488e-09	-1.23223	1.4718	0.402685	0.00955389	1.03356	0.992627	0.120236	0.0392075	0.00222795	NA	NA	NA	NA	NA	NA	NA	NA	NA	NA	NA	NA	NA	NA	NA	NA	NA	NA	NA	NA	NA	NA	NA	NA	NA	NA	NA
cg26341831	5339-49_3	-0.108216	0.034009	0.00151137	-2.13349	0.885432	0.0161665	-1.80008	0.930309	0.0533028	-2.59866	1.19422	0.029805	-3.78653	1.20676	0.00175617	8.95009	0.862244	5.91437e-24	NA	NA	NA	NA	NA	NA	NA	NA	NA	NA	NA	NA	NA	NA	NA	NA	NA	NA	NA	NA	NA	NA	NA	NA	NA	NA	NA	NA	NA	NA
cg00288844	3514-49_2	-0.0721206	0.0450097	0.109469	5.77663	1.20102	1.79993e-06	5.26445	1.25807	3.16787e-05	-0.268844	1.60416	0.866946	8.80436	1.64745	1.17939e-07	-3.0103	1.16994	0.0102567	NA	NA	NA	NA	NA	NA	NA	NA	NA	NA	NA	NA	NA	NA	NA	-0.660925	0.0300472	1.5256e-84	NA	NA	NA	NA	NA	NA	NA	NA	NA	NA	NA	NA
cg23386659	3514-49_2	0.0143295	0.0540359	0.790926	9.67197	1.42268	1.89341e-11	10.0802	1.49317	2.59011e-11	10.3015	1.91368	9.28268e-08	6.53369	1.94216	0.000799338	1.32574	1.37566	0.335445	NA	NA	NA	NA	NA	NA	NA	NA	NA	NA	NA	NA	NA	NA	NA	NA	NA	NA	NA	NA	NA	NA	NA	NA	NA	NA	NA	NA	NA	NA
cg02716826	4831-4_2	-0.125231	0.064686	0.0531815	-0.425332	1.6798	0.800168	-0.157639	1.76216	0.928738	11.8249	2.27848	2.59925e-07	4.96404	2.28677	0.0302082	5.09152	1.63311	0.00188043	0.0244711	0.0514119	0.634203	NA	NA	NA	NA	NA	NA	NA	NA	NA	NA	NA	NA	NA	NA	NA	NA	NA	NA	NA	NA	NA	NA	NA	NA	NA	NA	NA
cg04250837	5339-49_3	-0.194498	0.0666352	0.0036057	3.17758	1.73355	0.0671519	3.65427	1.83313	0.0465296	5.67627	2.31486	0.0144019	3.46178	2.38038	0.146232	1.2845	1.69289	0.448204	NA	NA	NA	NA	NA	NA	NA	NA	NA	NA	NA	NA	NA	NA	NA	0.510144	0.0440528	6.61883e-29	NA	NA	NA	NA	NA	NA	NA	NA	NA	NA	NA	NA
cg11439695	3440-7_2	-0.0668709	0.0482486	0.166091	-1.60229	1.2609	0.204135	-10.0492	1.32391	7.75667e-14	-2.99771	1.70232	0.0785763	1.0689	1.71508	0.533282	3.437	1.22509	0.00512878	NA	NA	NA	NA	NA	NA	NA	NA	NA	NA	NA	NA	NA	NA	NA	NA	NA	NA	NA	NA	NA	NA	NA	NA	NA	NA	NA	NA	NA	NA
cg19174634	3514-49_2	-0.0667467	0.04864	0.170315	2.14796	1.28453	0.0948273	4.88462	1.34939	0.000310756	3.1065	1.73095	0.073031	3.98637	1.75204	0.0231176	-6.02837	1.24214	1.42514e-06	NA	NA	NA	NA	NA	NA	NA	NA	NA	NA	NA	NA	NA	NA	NA	NA	NA	NA	NA	NA	NA	NA	NA	NA	NA	NA	NA	NA	NA	NA
cg09729012	3440-7_2	-0.0452013	0.0516485	0.381743	1.30896	1.34021	0.329022	10.2791	1.40557	6.337e-13	0.390504	1.80822	0.829074	-0.458791	1.86194	0.805432	-2.54626	1.29658	0.0498959	NA	NA	NA	NA	NA	NA	NA	NA	NA	NA	NA	NA	NA	NA	NA	-0.462902	0.0373946	2.49522e-32	NA	NA	NA	NA	NA	NA	NA	NA	NA	NA	NA	NA
cg25902939	3195-50_2	0.219804	0.0428335	3.5005e-07	0.867598	1.0908	0.426599	14.0743	1.16417	2.39641e-31	-0.190349	1.47053	0.897036	1.04731	1.50955	0.48799	-1.61366	1.05971	0.128164	-0.0871974	0.040293	0.0307129	NA	NA	NA	NA	NA	NA	NA	NA	NA	NA	NA	NA	NA	NA	NA	NA	NA	NA	NA	NA	NA	NA	NA	NA	NA	NA	NA
cg08305436	3440-7_2	-0.104424	0.0477106	0.0288687	0.792463	1.24517	0.524653	11.5514	1.30833	5.22142e-18	2.21078	1.68411	0.189601	-1.54998	1.69341	0.360273	-1.78634	1.21018	0.140258	NA	NA	NA	NA	NA	NA	NA	NA	NA	NA	NA	NA	NA	NA	NA	NA	NA	NA	NA	NA	NA	NA	NA	NA	NA	NA	NA	NA	NA	NA
cg11683482	5339-49_3	0.372511	0.0549464	2.15526e-11	-5.37966	1.4323	0.000183551	-10.3285	1.50497	1.2405e-11	-2.77906	1.92888	0.149992	-8.55528	1.94954	1.27464e-05	0.337958	1.39571	0.808725	NA	NA	NA	NA	NA	NA	NA	NA	NA	NA	NA	NA	NA	NA	NA	NA	NA	NA	NA	NA	NA	NA	NA	NA	NA	NA	NA	NA	NA	NA
cg04702509	3440-7_2	-0.0777611	0.0587681	0.186099	-5.15395	1.5365	0.000827749	-10.2789	1.61344	2.95701e-10	-4.3417	2.07438	0.0366194	-0.679732	2.09015	0.745098	-0.445472	1.49297	0.76548	NA	NA	NA	NA	NA	NA	NA	NA	NA	NA	NA	NA	NA	NA	NA	NA	NA	NA	NA	NA	NA	NA	NA	NA	NA	NA	NA	NA	NA	NA
cg18651870	3440-7_2	-0.00863858	0.0462932	0.85201	-0.84412	1.21034	0.485712	12.2568	1.27095	4.86947e-21	1.06063	1.63404	0.516445	-1.26616	1.64647	0.442082	-1.11872	1.17605	0.341724	NA	NA	NA	NA	NA	NA	NA	NA	NA	NA	NA	NA	NA	NA	NA	NA	NA	NA	NA	NA	NA	NA	NA	NA	NA	NA	NA	NA	NA	NA
cg17848797	3514-49_2	-0.118276	0.053415	0.0270543	9.04418	1.40021	1.70662e-10	10.9003	1.47077	2.84169e-13	9.90233	1.88756	1.93044e-07	11.8844	1.92061	9.18876e-10	1.62928	1.3543	0.22927	NA	NA	NA	NA	NA	NA	NA	NA	NA	NA	NA	NA	NA	NA	NA	NA	NA	NA	NA	NA	NA	NA	NA	NA	NA	NA	NA	NA	NA	NA
cg01940273	3216-2_2	0.441673	0.059689	3.1721e-13	-1.53753	1.56878	0.327315	-1.38039	1.64169	0.400667	-2.93201	2.11419	0.165845	0.630982	2.1368	0.76784	-1.73377	1.52229	0.255043	-0.0410036	0.0410675	0.318336	NA	NA	NA	NA	NA	NA	NA	NA	NA	NA	NA	NA	NA	NA	NA	NA	NA	NA	NA	NA	NA	NA	NA	NA	NA	NA	NA
cg13823169	3485-28_2	0.324414	0.0606115	1.09475e-07	0.566178	1.60755	0.724768	-2.10954	1.68627	0.211246	2.32991	2.16071	0.281177	3.08134	2.20248	0.162137	3.01714	1.56115	0.0535851	NA	NA	NA	NA	NA	NA	NA	NA	NA	NA	NA	NA	NA	NA	NA	NA	NA	NA	NA	NA	NA	NA	NA	NA	NA	NA	NA	NA	NA	NA
cg13823169	2609-59_2	0.294469	0.061326	1.83347e-06	0.921746	1.59701	0.563965	-1.81114	1.67787	0.280679	2.73846	2.15067	0.203227	3.3578	2.19128	0.125778	3.35454	1.55051	0.0307574	NA	NA	NA	NA	NA	NA	NA	NA	NA	NA	NA	NA	NA	NA	NA	NA	NA	NA	NA	NA	NA	NA	NA	NA	NA	NA	NA	NA	NA	NA
cg26405020	3440-7_2	-0.00225074	0.0311661	0.942444	9.57374	0.815294	8.88656e-30	16.2616	0.856434	3.8347e-68	-0.865911	1.10191	0.432169	-1.01409	1.11073	0.361483	-0.848087	0.792515	0.284844	NA	NA	NA	NA	NA	NA	NA	NA	NA	NA	NA	NA	NA	NA	NA	NA	NA	NA	NA	NA	NA	NA	NA	NA	NA	NA	NA	NA	NA	NA
cg06975018	5339-49_3	-0.0348272	0.0344185	0.311864	-1.79487	0.893583	0.0448699	-0.0440233	0.939449	0.962634	-1.46983	1.20549	0.223051	0.252405	1.21995	0.836135	-9.73687	0.871331	2.83481e-27	NA	NA	NA	NA	NA	NA	NA	NA	NA	NA	NA	NA	NA	NA	NA	-2.59756	0.0749789	6.46495e-169	NA	NA	NA	NA	NA	NA	NA	NA	NA	NA	NA	NA
cg03341377	5339-49_3	-0.217123	0.0524057	3.78192e-05	-8.24028	1.35413	1.78329e-09	-10.1572	1.41199	1.4251e-12	3.94886	1.84104	0.0322532	-12.695	1.84061	1.06016e-11	0.170919	1.30646	0.895945	NA	NA	NA	NA	NA	NA	NA	NA	NA	NA	NA	NA	NA	NA	NA	-0.305803	0.0349041	1.0959e-17	NA	NA	NA	NA	NA	NA	NA	NA	NA	NA	NA	NA
cg02108135	3440-7_2	-0.00661307	0.0519392	0.898712	-1.52464	1.35725	0.261589	-10.5283	1.42525	3.34689e-13	-4.94029	1.83244	0.00714458	-1.33072	1.84664	0.471327	1.91533	1.31893	0.146789	NA	NA	NA	NA	NA	NA	NA	NA	NA	NA	NA	NA	NA	NA	NA	NA	NA	NA	NA	NA	NA	NA	NA	NA	NA	NA	NA	NA	NA	NA
cg01565774	5339-49_3	-0.19619	0.0305204	2.06825e-10	12.087	0.794607	8.55787e-47	15.9475	0.833844	6.10042e-69	5.11618	1.07167	2.09869e-06	6.8724	1.0813	3.25579e-10	-0.347317	0.772897	0.65327	NA	NA	NA	NA	NA	NA	NA	NA	NA	NA	NA	NA	NA	NA	NA	NA	NA	NA	NA	NA	NA	NA	NA	NA	NA	NA	NA	NA	NA	NA
cg19649900	5339-49_3	-0.00629519	0.0327579	0.847649	8.12944	0.853159	1.347e-20	8.29626	0.895931	1.38477e-19	8.87355	1.15125	3.29123e-14	9.05546	1.16202	1.75362e-14	-3.3393	0.830645	6.28909e-05	NA	NA	NA	NA	NA	NA	NA	NA	NA	NA	NA	NA	NA	NA	NA	NA	NA	NA	NA	NA	NA	NA	NA	NA	NA	NA	NA	NA	NA	NA
cg27527338	2730-58_2	0.125078	0.045466	0.00605949	-3.47463	1.19352	0.00368839	-3.07285	1.26076	0.0149892	-4.55031	1.61002	0.00481342	-6.95653	1.65019	2.74127e-05	-6.5268	1.15828	2.33875e-08	0.14873	0.0448072	0.000938356	NA	NA	NA	NA	NA	NA	NA	NA	NA	NA	NA	NA	1.14535	0.0451282	9.55666e-108	NA	NA	NA	NA	NA	NA	NA	NA	NA	NA	NA	NA
cg10313337	5339-49_3	-0.0489958	0.0276876	0.0771247	6.76511	0.721309	4.99718e-20	8.03612	0.757716	7.05586e-25	8.91916	0.97173	2.78875e-19	7.01152	0.982528	1.93879e-12	-4.75953	0.702332	2.18741e-11	NA	NA	NA	NA	NA	NA	NA	NA	NA	NA	NA	NA	NA	NA	NA	NA	NA	NA	NA	NA	NA	NA	NA	NA	NA	NA	NA	NA	NA	NA
cg21276056	3195-50_2	0.056281	0.0494999	0.255846	-5.4827	1.25695	1.4398e-05	-11.9536	1.3375	2.25248e-18	-1.2955	1.69222	0.444141	-11.7657	1.73056	1.93056e-11	1.27157	1.21675	0.296283	0.196305	0.0469002	3.12584e-05	NA	NA	NA	NA	NA	NA	NA	NA	NA	NA	NA	NA	-0.354674	0.0473223	1.59867e-13	NA	NA	NA	NA	NA	NA	NA	NA	NA	NA	NA	NA
cg11658419	3440-7_2	0.102262	0.0341354	0.0028104	3.28594	0.891585	0.000241488	15.3334	0.936012	3.64837e-53	-0.434846	1.20349	0.717942	1.38564	1.21258	0.253449	-2.05763	0.866519	0.0177712	NA	NA	NA	NA	NA	NA	NA	NA	NA	NA	NA	NA	NA	NA	NA	NA	NA	NA	NA	NA	NA	NA	NA	NA	NA	NA	NA	NA	NA	NA
cg02332525	3440-7_2	-0.0163196	0.0396924	0.681057	2.36106	1.03776	0.0231244	15.7768	1.08973	5.56899e-43	5.83757	1.40105	3.38106e-05	1.64984	1.41171	0.24283	0.283863	1.00836	0.778383	NA	NA	NA	NA	NA	NA	NA	NA	NA	NA	NA	NA	NA	NA	NA	NA	NA	NA	NA	NA	NA	NA	NA	NA	NA	NA	NA	NA	NA	NA
cg00007076	3440-7_2	-0.315315	0.0635342	8.26246e-07	1.76286	1.65889	0.288206	-3.19535	1.74153	0.0668564	4.21041	2.24538	0.061087	5.55278	2.25459	0.0139637	2.81739	1.61346	0.0811108	NA	NA	NA	NA	NA	NA	NA	NA	NA	NA	NA	NA	NA	NA	NA	NA	NA	NA	NA	NA	NA	NA	NA	NA	NA	NA	NA	NA	NA	NA
cg07401324	5339-49_3	0.0344463	0.0612912	0.574293	0.815267	1.59646	0.609747	0.292535	1.67322	0.861262	3.66593	2.07813	0.0781692	2.49632	2.16165	0.248566	-6.75179	1.54088	1.36207e-05	NA	NA	NA	NA	NA	NA	NA	NA	NA	NA	NA	NA	NA	NA	NA	NA	NA	NA	NA	NA	NA	NA	NA	NA	NA	NA	NA	NA	NA	NA
cg00533183	3440-7_2	0.0211041	0.0508127	0.677996	-4.82908	1.3285	0.000293303	-8.97811	1.39469	1.94776e-10	-4.02064	1.79229	0.0251133	-0.932187	1.80591	0.605847	2.91148	1.29003	0.0242453	NA	NA	NA	NA	NA	NA	NA	NA	NA	NA	NA	NA	NA	NA	NA	NA	NA	NA	NA	NA	NA	NA	NA	NA	NA	NA	NA	NA	NA	NA
cg21780711	5339-49_3	-0.0779991	0.0497634	0.117374	9.70856	1.31085	2.99152e-13	10.8787	1.37318	6.87845e-15	9.59142	1.76459	7.04325e-08	9.85989	1.78168	4.10729e-08	1.72062	1.28192	0.179862	NA	NA	NA	NA	NA	NA	NA	NA	NA	NA	NA	NA	NA	NA	NA	-0.571283	0.0361366	7.49371e-50	NA	NA	NA	NA	NA	NA	NA	NA	NA	NA	NA	NA
cg16471167	5339-49_3	-0.0603927	0.0479194	0.207888	9.27212	1.24421	2.15297e-13	8.31578	1.30477	2.94933e-10	-0.992758	1.6823	0.55526	0.0145568	1.69384	0.993145	10.8937	1.20922	1.22199e-18	NA	NA	NA	NA	NA	NA	NA	NA	NA	NA	NA	NA	NA	NA	NA	0.819635	0.0331144	1.40536e-103	NA	NA	NA	NA	NA	NA	NA	NA	NA	NA	NA	NA
cg20666386	3440-7_2	0.00992918	0.03205	0.756781	3.03715	0.838983	0.000310538	16.6945	0.880299	5.25874e-68	0.0212858	1.13255	0.985009	1.32111	1.14144	0.247406	-0.88012	0.815207	0.28059	NA	NA	NA	NA	NA	NA	NA	NA	NA	NA	NA	NA	NA	NA	NA	NA	NA	NA	NA	NA	NA	NA	NA	NA	NA	NA	NA	NA	NA	NA
cg11187245	3440-7_2	0.0339804	0.0550141	0.536949	-4.27031	1.43743	0.00304811	-6.63866	1.50915	1.21595e-05	-1.58547	1.9402	0.414045	1.50425	1.96131	0.443303	3.07362	1.39436	0.0277507	NA	NA	NA	NA	NA	NA	NA	NA	NA	NA	NA	NA	NA	NA	NA	-0.801864	0.0879258	4.69155e-19	NA	NA	NA	NA	NA	NA	NA	NA	NA	NA	NA	NA
cg10022914	3440-7_2	0.300985	0.0623348	1.60969e-06	-1.27655	1.62582	0.432554	-2.77446	1.70613	0.104256	-0.0546849	2.19421	0.980122	3.61344	2.21085	0.102514	4.11275	1.57905	0.00934712	NA	NA	NA	NA	NA	NA	NA	NA	NA	NA	NA	NA	NA	NA	NA	NA	NA	NA	NA	NA	NA	NA	NA	NA	NA	NA	NA	NA	NA	NA
cg14480116	5339-49_3	0.0021059	0.0425379	0.960526	6.92473	1.10767	6.20975e-10	8.06842	1.16412	7.85971e-12	5.38438	1.51921	0.00041364	9.43726	1.51048	6.35345e-10	-3.08102	1.07871	0.00438394	NA	NA	NA	NA	NA	NA	NA	NA	NA	NA	NA	NA	NA	NA	NA	NA	NA	NA	NA	NA	NA	NA	NA	NA	NA	NA	NA	NA	NA	NA
cg14011244	3440-7_2	-0.253993	0.0645595	8.97035e-05	3.80836	1.69023	0.0244828	-1.93846	1.7728	0.274484	4.74961	2.27785	0.0373311	4.90664	2.29694	0.0329281	4.01228	1.643	0.0147905	NA	NA	NA	NA	NA	NA	NA	NA	NA	NA	NA	NA	NA	NA	NA	NA	NA	NA	NA	NA	NA	NA	NA	NA	NA	NA	NA	NA	NA	NA
cg23737062	3060-43_2	-0.0995758	0.0605646	0.100526	-7.10603	1.55622	5.7134e-06	-6.7948	1.63342	3.51392e-05	-7.97812	2.1234	0.000183735	-4.68296	2.12275	0.0276502	0.362597	1.50783	0.81002	NA	NA	NA	NA	NA	NA	NA	NA	NA	NA	NA	NA	NA	NA	NA	-0.529158	0.061785	5.18683e-17	NA	NA	NA	NA	NA	NA	NA	NA	NA	NA	NA	NA
cg23923934	3440-7_2	-0.0535108	0.053796	0.320155	-4.50272	1.39394	0.00128267	-4.4297	1.46714	0.0026066	5.51664	1.92606	0.00427939	-1.36104	1.90928	0.476123	3.40296	1.35576	0.0122504	NA	NA	NA	NA	NA	NA	NA	NA	NA	NA	NA	NA	NA	NA	NA	-0.5695	0.0358704	3.89984e-50	NA	NA	NA	NA	NA	NA	NA	NA	NA	NA	NA	NA
cg15985157	3440-7_2	-0.076644	0.0581358	0.187709	-2.35593	1.51928	0.121319	-8.98558	1.60034	2.60171e-08	4.18746	2.05339	0.0417046	1.01891	2.0764	0.623748	1.74055	1.47799	0.239241	NA	NA	NA	NA	NA	NA	NA	NA	NA	NA	NA	NA	NA	NA	NA	NA	NA	NA	NA	NA	NA	NA	NA	NA	NA	NA	NA	NA	NA	NA
cg09363604	3440-7_2	-0.0883899	0.0637195	0.16574	-0.42627	1.695	0.801497	-5.28733	1.78728	0.00317591	0.907722	2.25843	0.687836	3.28227	2.30259	0.154376	2.86486	1.65872	0.0844891	NA	NA	NA	NA	NA	NA	NA	NA	NA	NA	NA	NA	NA	NA	NA	NA	NA	NA	NA	NA	NA	NA	NA	NA	NA	NA	NA	NA	NA	NA
cg13665684	3168-8_2	0.0664148	0.0670995	0.322534	1.67356	1.73625	0.335352	5.38217	1.81836	0.00315636	0.943012	2.33332	0.686197	5.06417	2.35632	0.0318801	1.35031	1.67866	0.421375	-0.165263	0.0751836	0.0281886	NA	NA	NA	NA	NA	NA	NA	NA	NA	NA	NA	NA	NA	NA	NA	NA	NA	NA	NA	NA	NA	NA	NA	NA	NA	NA	NA
cg08770647	3152-57_1	0.299196	0.0643962	3.87037e-06	0.449876	1.71371	0.792982	-1.0924	1.79356	0.542628	-4.5999	2.30119	0.0459088	-2.74179	2.32918	0.239439	-1.83864	1.65845	0.267871	NA	NA	NA	NA	NA	NA	NA	NA	NA	NA	NA	NA	NA	NA	NA	NA	NA	NA	NA	NA	NA	NA	NA	NA	NA	NA	NA	NA	NA	NA
cg14440550	2844-53_2	0.0580784	0.0306006	0.0580153	-0.20174	0.801526	0.801333	-1.1057	0.842373	0.189645	-0.0478919	1.08174	0.964696	-2.34803	1.09341	0.0320187	-0.816595	0.77792	0.294124	NA	NA	NA	NA	NA	NA	NA	NA	NA	NA	NA	NA	NA	NA	NA	-2.03687	0.0350342	1.75961575891406e-310	NA	NA	NA	NA	NA	NA	NA	NA	NA	NA	NA	NA
cg04673737	3195-50_2	0.0614092	0.043732	0.16059	-1.24064	1.1148	0.266049	-11.5533	1.18996	2.74217e-21	-2.03971	1.50292	0.175059	-0.3483	1.54247	0.821402	3.72873	1.08303	0.000601368	0.0499575	0.0411432	0.224968	NA	NA	NA	NA	NA	NA	NA	NA	NA	NA	NA	NA	NA	NA	NA	NA	NA	NA	NA	NA	NA	NA	NA	NA	NA	NA	NA
cg03366884	3195-50_2	-0.0799011	0.0418054	0.05628	-9.85274	1.06481	1.47744e-19	-15.3313	1.13592	5.05665e-38	-10.9416	1.43487	6.02823e-14	-18.2097	1.47332	1.38506e-32	-2.10346	1.03421	0.0422485	0.0601708	0.039444	0.127483	NA	NA	NA	NA	NA	NA	NA	NA	NA	NA	NA	NA	NA	NA	NA	NA	NA	NA	NA	NA	NA	NA	NA	NA	NA	NA	NA
cg19802138	3440-7_2	-0.0969168	0.0450415	0.0316771	0.419732	1.17649	0.721349	11.3646	1.23541	2.33435e-19	5.3618	1.58878	0.000769408	-1.68084	1.60089	0.294019	-2.27196	1.14358	0.0472487	NA	NA	NA	NA	NA	NA	NA	NA	NA	NA	NA	NA	NA	NA	NA	NA	NA	NA	NA	NA	NA	NA	NA	NA	NA	NA	NA	NA	NA	NA
cg09226262	3440-7_2	0.0568604	0.0401002	0.156542	1.91485	1.04953	0.068403	13.8671	1.1027	1.40481e-33	1.94965	1.41811	0.16952	-1.80423	1.42657	0.206288	-1.82246	1.0193	0.0741123	NA	NA	NA	NA	NA	NA	NA	NA	NA	NA	NA	NA	NA	NA	NA	NA	NA	NA	NA	NA	NA	NA	NA	NA	NA	NA	NA	NA	NA	NA
cg25902939	3440-7_2	0.244982	0.0418521	6.67356e-09	1.23836	1.09345	0.257706	14.6457	1.14844	1.95471e-34	0.465258	1.47624	0.752708	2.35404	1.48761	0.113892	-0.992404	1.06252	0.350542	NA	NA	NA	NA	NA	NA	NA	NA	NA	NA	NA	NA	NA	NA	NA	NA	NA	NA	NA	NA	NA	NA	NA	NA	NA	NA	NA	NA	NA	NA
cg03190219	3440-7_2	0.0679277	0.0458189	0.138541	2.24729	1.20378	0.0622361	14.6327	1.2633	4.52124e-29	2.84025	1.62178	0.0802221	3.30941	1.63104	0.0427421	0.197626	1.16868	0.865753	NA	NA	NA	NA	NA	NA	NA	NA	NA	NA	NA	NA	NA	NA	NA	NA	NA	NA	NA	NA	NA	NA	NA	NA	NA	NA	NA	NA	NA	NA
cg24238409	3514-49_2	0.0505052	0.0434949	0.245869	10.9166	1.14481	1.26242e-20	12.7524	1.20247	7.00436e-25	12.7899	1.54178	3.77834e-16	10.7384	1.56506	1.24586e-11	1.43395	1.10768	0.195796	NA	NA	NA	NA	NA	NA	NA	NA	NA	NA	NA	NA	NA	NA	NA	NA	NA	NA	NA	NA	NA	NA	NA	NA	NA	NA	NA	NA	NA	NA
cg23064601	3440-7_2	0.102002	0.0527172	0.0533102	1.64017	1.37312	0.232597	12.707	1.44258	6.23677e-18	-0.601287	1.85541	0.745957	0.37676	1.8699	0.840362	0.673867	1.33532	0.613926	NA	NA	NA	NA	NA	NA	NA	NA	NA	NA	NA	NA	NA	NA	NA	NA	NA	NA	NA	NA	NA	NA	NA	NA	NA	NA	NA	NA	NA	NA
cg02088996	5339-49_3	0.0292202	0.0345187	0.397492	12.1049	0.897372	5.51201e-38	3.53112	0.942529	0.000190481	15.8356	1.2102	5.13075e-36	14.7672	1.22314	2.87494e-31	0.628371	0.873571	0.47213	NA	NA	NA	NA	NA	NA	NA	NA	NA	NA	NA	NA	NA	NA	NA	NA	NA	NA	NA	NA	NA	NA	NA	NA	NA	NA	NA	NA	NA	NA
cg04232128	5339-49_3	0.132254	0.0413376	0.00142424	3.16081	1.07734	0.00342989	11.5811	1.13149	2.29563e-23	14.6893	1.45646	9.13669e-23	17.9016	1.4682	8.10746e-32	-0.767519	1.05002	0.464989	NA	NA	NA	NA	NA	NA	NA	NA	NA	NA	NA	NA	NA	NA	NA	NA	NA	NA	NA	NA	NA	NA	NA	NA	NA	NA	NA	NA	NA	NA
cg18110015	5339-49_3	0.00931851	0.0609322	0.878485	-2.53029	1.58651	0.11108	-3.13456	1.66598	0.0602166	3.94026	2.13903	0.0657841	0.787836	2.16183	0.71562	4.68367	1.54436	0.00249086	NA	NA	NA	NA	NA	NA	NA	NA	NA	NA	NA	NA	NA	NA	NA	NA	NA	NA	NA	NA	NA	NA	NA	NA	NA	NA	NA	NA	NA	NA
cg04354689	5339-49_3	0.0478974	0.0620545	0.440444	3.33545	1.59917	0.0373448	3.2728	1.66836	0.050173	2.63715	2.13543	0.217241	2.05882	2.15583	0.33989	-4.3094	1.55476	0.00571565	NA	NA	NA	NA	NA	NA	NA	NA	NA	NA	NA	NA	NA	NA	NA	-0.372559	0.0436405	7.78082e-17	NA	NA	NA	NA	NA	NA	NA	NA	NA	NA	NA	NA
cg11700959	3195-50_2	0.0392721	0.052278	0.452714	-8.59478	1.33261	1.80583e-10	-14.4759	1.42532	4.78538e-23	-7.98961	1.79976	1.01163e-05	-11.6005	1.85153	5.69488e-10	-1.96324	1.29595	0.13014	0.162024	0.0491663	0.00102014	NA	NA	NA	NA	NA	NA	NA	NA	NA	NA	NA	NA	NA	NA	NA	NA	NA	NA	NA	NA	NA	NA	NA	NA	NA	NA	NA
cg08874609	3440-7_2	-0.0637436	0.0404079	0.11502	3.55436	1.05647	0.000798585	15.7349	1.10937	1.78576e-41	7.71431	1.42631	8.08425e-08	1.19533	1.43715	0.405774	0.718583	1.02654	0.484099	NA	NA	NA	NA	NA	NA	NA	NA	NA	NA	NA	NA	NA	NA	NA	NA	NA	NA	NA	NA	NA	NA	NA	NA	NA	NA	NA	NA	NA	NA
cg03338754	3184-25_2	0.198511	0.0638829	0.00195652	2.77619	1.68423	0.0996893	9.77189	1.7585	3.78301e-08	8.06952	2.3136	0.000514498	-0.55731	2.28889	0.807694	0.849485	1.64302	0.605286	0.419852	0.0753491	3.47981e-08	NA	NA	NA	NA	NA	NA	NA	NA	NA	NA	NA	NA	NA	NA	NA	NA	NA	NA	NA	NA	NA	NA	NA	NA	NA	NA	NA
cg19805943	3195-50_2	-0.00544066	0.0296369	0.854386	6.09632	0.756316	2.37868e-15	8.21228	0.806537	3.91747e-23	7.91428	1.01454	1.68167e-14	8.10382	1.04542	2.42031e-14	0.674728	0.733667	0.357992	-1.32622	0.0278309	1.60668e-249	NA	NA	NA	NA	NA	NA	NA	NA	NA	NA	NA	NA	NA	NA	NA	NA	NA	NA	NA	NA	NA	NA	NA	NA	NA	NA	NA
cg13344587	3440-7_2	-0.0982486	0.04131	0.0176045	0.271574	1.09144	0.803557	-6.95711	1.15272	2.33698e-09	-8.18459	1.46469	3.06604e-08	-1.62308	1.47639	0.271915	1.12847	1.06969	0.291741	NA	NA	NA	NA	NA	NA	NA	NA	NA	NA	NA	NA	NA	NA	NA	-0.933628	0.0292101	2.66436e-149	NA	NA	NA	NA	NA	NA	NA	NA	NA	NA	NA	NA
cg17536595	3440-7_2	0.0237101	0.04695	0.613674	2.42953	1.22718	0.0480259	13.095	1.28893	4.61415e-23	-1.47277	1.65837	0.374726	-0.798609	1.67033	0.632682	-1.14688	1.19276	0.336532	NA	NA	NA	NA	NA	NA	NA	NA	NA	NA	NA	NA	NA	NA	NA	NA	NA	NA	NA	NA	NA	NA	NA	NA	NA	NA	NA	NA	NA	NA
cg15942979	5339-49_3	-0.0132855	0.0412207	0.747297	-13.9996	1.0733	7.92894e-36	-12.6469	1.12745	1.79099e-27	2.36166	1.44772	0.103166	-15.572	1.46255	4.68988e-25	-1.55035	1.04515	0.138315	NA	NA	NA	NA	NA	NA	NA	NA	NA	NA	NA	NA	NA	NA	NA	NA	NA	NA	NA	NA	NA	NA	NA	NA	NA	NA	NA	NA	NA	NA
cg00214791	3195-50_2	-0.107761	0.0434677	0.0133492	1.07684	1.10561	0.330326	14.0499	1.1806	1.75078e-30	3.57822	1.49174	0.0166516	-0.861846	1.53303	0.574127	-0.703661	1.07426	0.51262	-0.0399929	0.0409126	0.328568	NA	NA	NA	NA	NA	NA	NA	NA	NA	NA	NA	NA	NA	NA	NA	NA	NA	NA	NA	NA	NA	NA	NA	NA	NA	NA	NA
cg05339415	3440-7_2	-0.0270087	0.049643	0.586531	0.561191	1.29797	0.665579	-6.15904	1.36287	7.01041e-06	-0.781119	1.75219	0.655849	2.42439	1.76567	0.170061	2.66836	1.26108	0.0346165	NA	NA	NA	NA	NA	NA	NA	NA	NA	NA	NA	NA	NA	NA	NA	0.857734	0.0430848	1.06448e-73	NA	NA	NA	NA	NA	NA	NA	NA	NA	NA	NA	NA
cg17972058	3440-7_2	-0.0468144	0.0409963	0.253827	-0.830996	1.0812	0.442362	-13.0505	1.13372	1.70282e-28	2.38295	1.44258	0.09895	-11.2028	1.46015	4.87534e-14	1.20184	1.04692	0.251319	NA	NA	NA	NA	NA	NA	NA	NA	NA	NA	NA	NA	NA	NA	NA	-1.49967	0.0812077	9.00216e-64	NA	NA	NA	NA	NA	NA	NA	NA	NA	NA	NA	NA
cg16104584	5339-49_3	-0.0447801	0.0441416	0.310625	5.33735	1.14909	3.89513e-06	-1.6929	1.20704	0.161095	11.1396	1.5497	1.35027e-12	11.9281	1.56576	6.34742e-14	-2.66611	1.11883	0.0173754	NA	NA	NA	NA	NA	NA	NA	NA	NA	NA	NA	NA	NA	NA	NA	NA	NA	NA	NA	NA	NA	NA	NA	NA	NA	NA	NA	NA	NA	NA
cg21426759	2579-17_5	-0.0477748	0.0321467	0.137583	-0.793414	0.837958	0.343968	0.11719	0.879793	0.894063	0.907423	1.13095	0.422554	0.953655	1.14624	0.405633	-11.7817	0.812718	4.9092e-43	NA	NA	NA	NA	NA	NA	NA	NA	NA	NA	NA	NA	NA	NA	NA	NA	NA	NA	NA	NA	NA	NA	NA	NA	NA	NA	NA	NA	NA	NA
cg13916298	5339-49_3	0.101043	0.0283601	0.000385642	14.0498	0.739385	3.38762e-68	14.1605	0.777243	1.39247e-63	13.7329	0.99797	2.53021e-39	9.84753	1.00616	1.37692e-21	1.2949	0.720067	0.0724563	NA	NA	NA	NA	NA	NA	NA	NA	NA	NA	NA	NA	NA	NA	NA	1.0998	0.0649294	3.07531e-56	NA	NA	NA	NA	NA	NA	NA	NA	NA	NA	NA	NA
cg26333652	3440-7_2	-0.0736179	0.0471183	0.118536	0.72989	1.23286	0.553976	12.325	1.29478	1.48241e-20	3.52822	1.66687	0.0345547	-1.15148	1.68142	0.493627	-1.16962	1.19889	0.329528	NA	NA	NA	NA	NA	NA	NA	NA	NA	NA	NA	NA	NA	NA	NA	NA	NA	NA	NA	NA	NA	NA	NA	NA	NA	NA	NA	NA	NA	NA
cg19927816	3440-7_2	0.0390563	0.0406739	0.337193	1.05832	1.06248	0.319472	13.1502	1.11639	6.3087e-30	1.6068	1.4368	0.263724	-2.29841	1.44822	0.112843	-2.41097	1.03416	0.0199515	NA	NA	NA	NA	NA	NA	NA	NA	NA	NA	NA	NA	NA	NA	NA	NA	NA	NA	NA	NA	NA	NA	NA	NA	NA	NA	NA	NA	NA	NA
cg19551485	3440-7_2	0.0217981	0.0515366	0.67242	-4.93901	1.34704	0.000259799	-13.328	1.41474	3.45389e-20	-5.92903	1.81947	0.0011601	-1.32827	1.83261	0.46876	-0.528687	1.30924	0.686444	NA	NA	NA	NA	NA	NA	NA	NA	NA	NA	NA	NA	NA	NA	NA	NA	NA	NA	NA	NA	NA	NA	NA	NA	NA	NA	NA	NA	NA	NA
cg10923036	3440-7_2	-0.0917634	0.0545522	0.0928822	-2.76277	1.42621	0.0530325	-10.0089	1.4981	4.08694e-11	-1.18609	1.92743	0.53846	2.63119	1.94016	0.175374	0.805145	1.38653	0.561591	NA	NA	NA	NA	NA	NA	NA	NA	NA	NA	NA	NA	NA	NA	NA	-0.337564	0.0384007	7.12401e-18	NA	NA	NA	NA	NA	NA	NA	NA	NA	NA	NA	NA
cg16985778	5339-49_3	0.0149326	0.0444268	0.736859	12.5255	1.15678	8.21955e-26	12.0366	1.21514	4.67485e-22	1.66084	1.56032	0.287413	2.29931	1.57631	0.144996	-0.0242645	1.12644	0.982819	NA	NA	NA	NA	NA	NA	NA	NA	NA	NA	NA	NA	NA	NA	NA	NA	NA	NA	NA	NA	NA	NA	NA	NA	NA	NA	NA	NA	NA	NA
cg02944084	3440-7_2	0.166476	0.0647901	0.0103684	0.968539	1.70841	0.570927	-3.33454	1.79632	0.063782	1.30029	2.30432	0.572722	7.27716	2.3307	0.00186003	3.11093	1.67238	0.0632337	NA	NA	NA	NA	NA	NA	NA	NA	NA	NA	NA	NA	NA	NA	NA	0.340542	0.046288	4.73271e-13	NA	NA	NA	NA	NA	NA	NA	NA	NA	NA	NA	NA
cg22230912	5339-49_3	-0.0707393	0.0515632	0.17043	-14.4156	1.34155	1.86015e-25	-4.81668	1.40998	0.000662919	-1.04558	1.80593	0.56275	-3.28963	1.82497	0.0717835	-1.43539	1.30658	0.272235	NA	NA	NA	NA	NA	NA	NA	NA	NA	NA	NA	NA	NA	NA	NA	NA	NA	NA	NA	NA	NA	NA	NA	NA	NA	NA	NA	NA	NA	NA
cg21254939	3195-50_2	-0.0966425	0.0435211	0.0266234	1.75435	1.1061	0.11307	16.007	1.17834	2.02703e-38	0.982576	1.49148	0.510196	14.5154	1.53108	2.11016e-20	0.533896	1.07399	0.619227	-0.0717614	0.0409459	0.0800076	NA	NA	NA	NA	NA	NA	NA	NA	NA	NA	NA	NA	NA	NA	NA	NA	NA	NA	NA	NA	NA	NA	NA	NA	NA	NA	NA
cg26313511	3514-49_2	-0.0656339	0.0259969	0.0117684	10.0328	0.679306	6.21213e-44	11.0855	0.709265	2.22256e-48	11.3758	0.903162	2.24317e-33	10.1332	0.921912	2.62108e-26	-2.06075	0.652636	0.00164925	NA	NA	NA	NA	NA	NA	NA	NA	NA	NA	NA	NA	NA	NA	NA	0.334445	0.0206495	2.21067e-51	NA	NA	NA	NA	NA	NA	NA	NA	NA	NA	NA	NA
cg11245297	2705-5_2	-0.00103029	0.0629349	0.986943	0.149567	1.6519	0.927879	0.203927	1.73215	0.906311	1.42262	2.20013	0.518074	3.12628	2.27207	0.169226	-2.53249	1.59022	0.111665	1.16204	0.0912399	6.44602e-34	NA	NA	NA	NA	NA	NA	NA	NA	NA	NA	NA	NA	NA	NA	NA	NA	NA	NA	NA	NA	NA	NA	NA	NA	NA	NA	NA
cg08973191	3514-49_2	-0.0722563	0.047779	0.130798	2.87633	1.25672	0.0223171	3.56182	1.32034	0.00710996	3.34352	1.6926	0.0485224	4.43946	1.7184	0.00993273	-6.35345	1.21603	2.15451e-07	NA	NA	NA	NA	NA	NA	NA	NA	NA	NA	NA	NA	NA	NA	NA	NA	NA	NA	NA	NA	NA	NA	NA	NA	NA	NA	NA	NA	NA	NA
cg03956820	3506-49_1	-0.0159538	0.0361615	0.659193	18.2994	0.946378	2.13181e-69	13.1417	0.986737	6.48154e-37	11.2542	1.27456	5.84051e-18	7.75306	1.28892	2.66041e-09	3.73858	0.912299	4.56403e-05	NA	NA	NA	NA	NA	NA	NA	NA	NA	NA	NA	NA	NA	NA	NA	0.333117	0.0282512	7.65907e-30	NA	NA	NA	NA	NA	NA	NA	NA	NA	NA	NA	NA
cg20801711	3440-7_2	-0.0960535	0.0606033	0.113321	-2.35449	1.58317	0.137306	-7.84102	1.66014	2.6853e-06	-2.71455	2.13313	0.203494	2.03023	2.15046	0.345371	1.1293	1.53655	0.462551	NA	NA	NA	NA	NA	NA	NA	NA	NA	NA	NA	NA	NA	NA	NA	NA	NA	NA	NA	NA	NA	NA	NA	NA	NA	NA	NA	NA	NA	NA
cg07592216	3195-50_2	0.0800533	0.0583984	0.170766	-5.0599	1.48841	0.000703826	-12.4785	1.58802	1.08062e-14	-4.01742	2.00659	0.0455635	-6.92005	2.05937	0.000810481	-1.10366	1.4459	0.445479	0.152631	0.0549584	0.00559352	NA	NA	NA	NA	NA	NA	NA	NA	NA	NA	NA	NA	NA	NA	NA	NA	NA	NA	NA	NA	NA	NA	NA	NA	NA	NA	NA
cg18544809	3440-7_2	-0.0989868	0.060579	0.102604	-4.13159	1.58712	0.00938701	-8.26612	1.67078	8.96303e-07	-3.16249	2.14801	0.14129	-0.232533	2.17364	0.914829	0.970314	1.53918	0.528585	NA	NA	NA	NA	NA	NA	NA	NA	NA	NA	NA	NA	NA	NA	NA	NA	NA	NA	NA	NA	NA	NA	NA	NA	NA	NA	NA	NA	NA	NA
cg18720486	5339-49_3	-0.0456444	0.0442991	0.303106	2.56372	1.15319	0.0264459	14.1712	1.21134	1.38304e-29	-0.6137	1.55531	0.693241	7.07466	1.57186	7.62945e-06	-1.55488	1.12307	0.166541	NA	NA	NA	NA	NA	NA	NA	NA	NA	NA	NA	NA	NA	NA	NA	NA	NA	NA	NA	NA	NA	NA	NA	NA	NA	NA	NA	NA	NA	NA
cg16576033	3440-7_2	0.112694	0.0610302	0.0651685	0.257147	1.57221	0.870119	-5.94395	1.65577	0.000350171	-1.52942	2.11336	0.469459	-2.63201	2.13697	0.218424	2.46812	1.5281	0.106653	NA	NA	NA	NA	NA	NA	NA	NA	NA	NA	NA	NA	NA	NA	NA	0.376604	0.0397115	2.4752e-20	NA	NA	NA	NA	NA	NA	NA	NA	NA	NA	NA	NA
cg03678274	5339-49_3	-0.0154223	0.0432846	0.721697	7.45152	1.125	5.95409e-11	5.21678	1.18269	1.1508e-05	9.08001	1.51899	3.23409e-09	5.88303	1.53398	0.000134035	-2.48822	1.09581	0.0233973	NA	NA	NA	NA	NA	NA	NA	NA	NA	NA	NA	NA	NA	NA	NA	0.657419	0.0405377	3.21209e-52	NA	NA	NA	NA	NA	NA	NA	NA	NA	NA	NA	NA
cg15704699	2475-1_3	0.297143	0.0610293	1.32064e-06	7.45414	1.60562	3.94165e-06	4.43755	1.68609	0.0086343	11.6406	2.16723	9.91098e-08	0.00756228	2.18904	0.997244	4.63997	1.55881	0.00299081	NA	NA	NA	NA	NA	NA	NA	NA	NA	NA	NA	NA	NA	NA	NA	NA	NA	NA	NA	NA	NA	NA	NA	NA	NA	NA	NA	NA	NA	NA
cg16501560	3440-7_2	0.0731684	0.0340246	0.0317911	-12.5419	0.889237	7.08533e-41	-15.5176	0.935924	6.21454e-54	-0.329879	1.19752	0.78302	-8.84186	1.21359	7.11363e-13	-0.814802	0.863204	0.345466	NA	NA	NA	NA	NA	NA	NA	NA	NA	NA	NA	NA	NA	NA	NA	0.516787	0.025852	1.37963e-73	NA	NA	NA	NA	NA	NA	NA	NA	NA	NA	NA	NA
cg08362785	3506-49_1	-0.287459	0.0477993	2.60551e-09	-8.33639	1.26	6.23098e-11	-4.67743	1.32066	0.000417361	-20.8833	1.70127	3.38957e-32	-11.6819	1.71241	1.62166e-11	-2.07032	1.21806	0.0895261	NA	NA	NA	NA	NA	NA	NA	NA	NA	NA	NA	NA	NA	NA	NA	NA	NA	NA	NA	NA	NA	NA	NA	NA	NA	NA	NA	NA	NA	NA
cg17035984	5339-49_3	-0.139335	0.0382608	0.000286307	14.0657	0.996948	5.59412e-41	14.7076	1.04758	1.24624e-40	12.0922	1.34393	1.34444e-18	6.78046	1.36433	8.02328e-07	1.69298	0.973148	0.0822544	NA	NA	NA	NA	NA	NA	NA	NA	NA	NA	NA	NA	NA	NA	NA	0.246703	0.0320043	3.36798e-14	NA	NA	NA	NA	NA	NA	NA	NA	NA	NA	NA	NA
cg13984928	5339-49_3	-0.0612386	0.0395793	0.122171	2.29268	1.02797	0.0259824	2.05536	1.07517	0.0562485	5.46801	1.39346	9.39676e-05	3.45558	1.40329	0.0139918	-8.04364	0.998882	2.6696e-15	NA	NA	NA	NA	NA	NA	NA	NA	NA	NA	NA	NA	NA	NA	NA	-0.267365	0.0337141	6.72456e-15	NA	NA	NA	NA	NA	NA	NA	NA	NA	NA	NA	NA
cg10807894	3440-7_2	0.0426732	0.0442889	0.335538	-3.91981	1.1576	0.000738539	-12.3743	1.21565	3.83882e-23	-4.12325	1.56247	0.00845644	1.05375	1.57471	0.503555	2.1711	1.1254	0.0540131	NA	NA	NA	NA	NA	NA	NA	NA	NA	NA	NA	NA	NA	NA	NA	NA	NA	NA	NA	NA	NA	NA	NA	NA	NA	NA	NA	NA	NA	NA
cg24774357	3440-7_2	-0.0610316	0.0371996	0.101209	0.610753	0.972848	0.53029	15.2071	1.01998	3.24315e-45	2.91711	1.3117	0.0263949	0.630027	1.32257	0.633926	-0.879297	0.944543	0.352136	NA	NA	NA	NA	NA	NA	NA	NA	NA	NA	NA	NA	NA	NA	NA	NA	NA	NA	NA	NA	NA	NA	NA	NA	NA	NA	NA	NA	NA	NA
cg11574975	3440-7_2	-0.0527422	0.045947	0.251309	2.73042	1.20198	0.0233392	13.1112	1.26171	5.30123e-24	-3.04283	1.62171	0.0609268	-2.78775	1.63406	0.088337	-1.18754	1.16721	0.309218	NA	NA	NA	NA	NA	NA	NA	NA	NA	NA	NA	NA	NA	NA	NA	NA	NA	NA	NA	NA	NA	NA	NA	NA	NA	NA	NA	NA	NA	NA
cg22431093	5339-49_3	-0.0654881	0.0411034	0.111445	-2.71655	1.06991	0.0112779	-3.27571	1.12682	0.00373587	0.702171	1.44329	0.626721	-0.551738	1.45965	0.705522	-12.3551	1.04233	2.81885e-30	NA	NA	NA	NA	NA	NA	NA	NA	NA	NA	NA	NA	NA	NA	NA	NA	NA	NA	NA	NA	NA	NA	NA	NA	NA	NA	NA	NA	NA	NA
cg01243823	3024-18_2	0.429716	0.061657	6.03482e-12	1.67705	1.6158	0.299584	-1.67708	1.69685	0.32324	1.4248	2.18179	0.513892	1.82256	2.19704	0.407005	1.95214	1.56747	0.213295	NA	NA	NA	NA	NA	NA	NA	NA	NA	NA	NA	NA	NA	NA	NA	NA	NA	NA	NA	NA	NA	NA	NA	NA	NA	NA	NA	NA	NA	NA
cg09122593	5339-49_3	0.0969631	0.0333676	0.00374912	13.4334	0.868649	3.67715e-48	7.13787	0.912844	1.44113e-14	14.3538	1.17176	4.41025e-32	12.0557	1.18358	3.62046e-23	0.345207	0.845939	0.683312	NA	NA	NA	NA	NA	NA	NA	NA	NA	NA	NA	NA	NA	NA	NA	NA	NA	NA	NA	NA	NA	NA	NA	NA	NA	NA	NA	NA	NA	NA
cg26392102	3485-28_2	-0.151087	0.0629594	0.0166423	1.15192	1.61004	0.474541	0.557941	1.68208	0.740208	7.19998	2.28633	0.00170065	4.3814	2.20565	0.0473378	4.99708	1.55903	0.001405	NA	NA	NA	NA	NA	NA	NA	NA	NA	NA	NA	NA	NA	NA	NA	-0.857834	0.0478833	2.85066e-60	NA	NA	NA	NA	NA	NA	NA	NA	NA	NA	NA	NA
cg26775538	3514-49_2	0.0946318	0.0572324	0.0985754	-0.756725	1.50529	0.615287	-0.404761	1.58225	0.798151	-0.219529	2.02693	0.913776	2.50426	2.05754	0.223871	-7.43156	1.4564	4.06267e-07	NA	NA	NA	NA	NA	NA	NA	NA	NA	NA	NA	NA	NA	NA	NA	NA	NA	NA	NA	NA	NA	NA	NA	NA	NA	NA	NA	NA	NA	NA
cg15612947	5339-49_3	0.0357834	0.0354218	0.312701	12.0821	0.943402	2.71904e-34	11.1699	0.98767	1.29622e-27	14.1067	1.25142	1.85791e-27	12.4355	1.27806	3.19198e-21	0.221755	0.916401	0.808854	NA	NA	NA	NA	NA	NA	NA	NA	NA	NA	NA	NA	NA	NA	NA	0.551281	0.042639	7.33768e-35	NA	NA	NA	NA	NA	NA	NA	NA	NA	NA	NA	NA
cg08100122	3440-7_2	0.0381875	0.0594448	0.520771	-1.26908	1.55451	0.414491	-6.59224	1.63205	5.80746e-05	-1.66446	2.09868	0.427923	3.15305	2.11422	0.136209	2.99665	1.50979	0.0474613	NA	NA	NA	NA	NA	NA	NA	NA	NA	NA	NA	NA	NA	NA	NA	NA	NA	NA	NA	NA	NA	NA	NA	NA	NA	NA	NA	NA	NA	NA
cg17446956	5339-49_3	-0.0483363	0.0317492	0.128243	0.86012	0.827098	0.298649	2.11465	0.868407	0.015078	2.3419	1.11547	0.0360476	-2.36572	1.12668	0.0360265	-10.5747	0.804573	2.8267e-36	NA	NA	NA	NA	NA	NA	NA	NA	NA	NA	NA	NA	NA	NA	NA	NA	NA	NA	NA	NA	NA	NA	NA	NA	NA	NA	NA	NA	NA	NA
cg23322122	3440-7_2	0.0245361	0.0342919	0.474477	15.6616	0.896306	2.62055e-59	14.929	0.940863	2.46078e-50	0.785358	1.21012	0.516506	7.25337	1.21947	3.84482e-09	1.22505	0.870573	0.15971	NA	NA	NA	NA	NA	NA	NA	NA	NA	NA	NA	NA	NA	NA	NA	NA	NA	NA	NA	NA	NA	NA	NA	NA	NA	NA	NA	NA	NA	NA
cg12890346	3440-7_2	0.0364416	0.0545428	0.50424	-1.00655	1.40135	0.472791	-7.60329	1.46541	2.67447e-07	-1.91969	1.8842	0.308582	1.59721	1.90541	0.402135	2.99391	1.35474	0.0273848	NA	NA	NA	NA	NA	NA	NA	NA	NA	NA	NA	NA	NA	NA	NA	-0.609438	0.0457166	7.8179e-37	NA	NA	NA	NA	NA	NA	NA	NA	NA	NA	NA	NA
cg11122944	2579-17_5	0.146419	0.0304406	1.76266e-06	14.9972	0.795297	2.50992e-67	12.7476	0.834934	4.39504e-47	14.2663	1.07071	3.63458e-37	4.23503	1.08338	9.94372e-05	1.22102	0.770976	0.113598	NA	NA	NA	NA	NA	NA	NA	NA	NA	NA	NA	NA	NA	NA	NA	NA	NA	NA	NA	NA	NA	NA	NA	NA	NA	NA	NA	NA	NA	NA
cg03484180	3461-58_1	0.392705	0.0636324	1.01141e-09	3.89379	1.65679	0.0189725	5.11876	1.74167	0.00337463	5.39346	2.23427	0.0159733	5.77262	2.2649	0.0109722	3.27569	1.60681	0.0417718	NA	NA	NA	NA	NA	NA	NA	NA	NA	NA	NA	NA	NA	NA	NA	NA	NA	NA	NA	NA	NA	NA	NA	NA	NA	NA	NA	NA	NA	NA
cg23261443	5339-49_3	-0.283723	0.0490871	1.02442e-08	13.9757	1.27646	2.66522e-26	11.3417	1.33643	8.51402e-17	15.8223	1.74978	8.98545e-19	17.3054	1.73046	2.04906e-22	5.0235	1.2387	5.4303e-05	NA	NA	NA	NA	NA	NA	NA	NA	NA	NA	NA	NA	NA	NA	NA	NA	NA	NA	NA	NA	NA	NA	NA	NA	NA	NA	NA	NA	NA	NA
cg25273707	3440-7_2	0.0154547	0.0417238	0.711166	-5.75176	1.09049	1.65809e-07	-15.3559	1.14585	1.46795e-37	-3.4087	1.47274	0.0208569	-2.69989	1.48356	0.0691004	0.38911	1.06018	0.713687	NA	NA	NA	NA	NA	NA	NA	NA	NA	NA	NA	NA	NA	NA	NA	NA	NA	NA	NA	NA	NA	NA	NA	NA	NA	NA	NA	NA	NA	NA
cg20682639	3440-7_2	-0.04328	0.0479131	0.3666	-5.79448	1.25188	4.20531e-06	-11.5272	1.31468	8.57202e-18	-4.99144	1.68999	0.00322087	0.912969	1.70283	0.591985	1.78531	1.21631	0.142494	NA	NA	NA	NA	NA	NA	NA	NA	NA	NA	NA	NA	NA	NA	NA	NA	NA	NA	NA	NA	NA	NA	NA	NA	NA	NA	NA	NA	NA	NA
cg20934416	5339-49_3	-0.0415837	0.0534909	0.437143	1.26095	1.39448	0.366126	1.14921	1.45729	0.430572	2.09741	1.84063	0.254816	1.95769	1.87752	0.297387	-7.41686	1.34812	4.99561e-08	NA	NA	NA	NA	NA	NA	NA	NA	NA	NA	NA	NA	NA	NA	NA	NA	NA	NA	NA	NA	NA	NA	NA	NA	NA	NA	NA	NA	NA	NA
cg20596329	3440-7_2	0.0315484	0.0381777	0.408815	2.87697	1.00495	0.00429415	14.9766	1.05839	2.70823e-41	2.16918	1.35606	0.110025	-0.487378	1.36932	0.721976	-1.28811	0.979873	0.188982	NA	NA	NA	NA	NA	NA	NA	NA	NA	NA	NA	NA	NA	NA	NA	NA	NA	NA	NA	NA	NA	NA	NA	NA	NA	NA	NA	NA	NA	NA
cg03628800	3195-50_2	-0.0275818	0.039361	0.483642	-2.4408	1.00299	0.0151406	-13.7839	1.07013	4.85201e-35	-4.35725	1.3526	0.00132021	0.0798288	1.38845	0.954163	2.38657	0.97433	0.0144917	0.0400254	0.0370308	0.280037	NA	NA	NA	NA	NA	NA	NA	NA	NA	NA	NA	NA	NA	NA	NA	NA	NA	NA	NA	NA	NA	NA	NA	NA	NA	NA	NA
cg01249544	5339-49_3	-0.0696634	0.0466553	0.135739	-12.8988	1.21356	5.63827e-25	-12.757	1.27433	1.81168e-22	2.58223	1.63667	0.114968	-5.5864	1.65238	0.000752968	-0.632585	1.18109	0.592366	NA	NA	NA	NA	NA	NA	NA	NA	NA	NA	NA	NA	NA	NA	NA	NA	NA	NA	NA	NA	NA	NA	NA	NA	NA	NA	NA	NA	NA	NA
cg00664609	5339-49_3	-0.3306	0.0475129	6.52379e-12	13.9881	1.23589	6.61667e-28	11.3097	1.2993	1.44551e-17	-2.58615	1.66946	0.121702	2.30394	1.6868	0.172313	0.595185	1.20431	0.621274	NA	NA	NA	NA	NA	NA	NA	NA	NA	NA	NA	NA	NA	NA	NA	NA	NA	NA	NA	NA	NA	NA	NA	NA	NA	NA	NA	NA	NA	NA
cg11905488	5339-49_3	-0.0161114	0.0399718	0.686991	6.83186	1.04073	8.68989e-11	7.65884	1.09497	5.09944e-12	8.32881	1.40484	4.30845e-09	6.65041	1.42363	3.43426e-06	-4.30508	1.01411	2.4045e-05	NA	NA	NA	NA	NA	NA	NA	NA	NA	NA	NA	NA	NA	NA	NA	NA	NA	NA	NA	NA	NA	NA	NA	NA	NA	NA	NA	NA	NA	NA
cg18122767	3195-50_2	0.0636793	0.053036	0.230184	-5.29819	1.35018	9.35511e-05	-10.8335	1.44045	1.2906e-13	-5.1405	1.81809	0.00479413	1.01023	1.86699	0.588569	1.35961	1.31122	0.300052	0.0322119	0.0498677	0.518475	NA	NA	NA	NA	NA	NA	NA	NA	NA	NA	NA	NA	NA	NA	NA	NA	NA	NA	NA	NA	NA	NA	NA	NA	NA	NA	NA
cg09767822	3440-7_2	-0.106301	0.0427712	0.013119	2.68857	1.11569	0.0161571	13.891	1.17179	2.81265e-30	7.69529	1.50728	4.00814e-07	-0.298808	1.51844	0.844039	-0.641241	1.08452	0.554488	NA	NA	NA	NA	NA	NA	NA	NA	NA	NA	NA	NA	NA	NA	NA	NA	NA	NA	NA	NA	NA	NA	NA	NA	NA	NA	NA	NA	NA	NA
cg06358300	5015-15_1	1.70771	0.0365757	1.09884e-245	0.167421	0.915054	0.854867	1.89965	0.961066	0.0483827	0.57573	1.2355	0.641332	0.229458	1.24701	0.854049	0.615175	0.887794	0.48853	NA	NA	NA	NA	NA	NA	NA	NA	NA	NA	NA	NA	NA	NA	NA	NA	NA	NA	NA	NA	NA	NA	NA	NA	NA	NA	NA	NA	NA	NA
cg04602992	3440-7_2	-0.0397083	0.0367094	0.279672	1.39585	0.95974	0.146173	16.577	1.00771	1.59289e-53	-2.17525	1.29522	0.0934033	4.34811	1.30497	0.00089659	-0.18347	0.932943	0.844139	NA	NA	NA	NA	NA	NA	NA	NA	NA	NA	NA	NA	NA	NA	NA	NA	NA	NA	NA	NA	NA	NA	NA	NA	NA	NA	NA	NA	NA	NA
cg13247398	3440-7_2	-0.0130607	0.0422977	0.757558	5.93976	1.10621	9.98827e-08	14.8284	1.16135	1.65997e-34	-0.9478	1.49289	0.525666	1.7581	1.50771	0.243884	-0.643834	1.07521	0.549456	NA	NA	NA	NA	NA	NA	NA	NA	NA	NA	NA	NA	NA	NA	NA	NA	NA	NA	NA	NA	NA	NA	NA	NA	NA	NA	NA	NA	NA	NA
cg14112997	2992-59_2	-0.0464791	0.051563	0.367664	-0.974	1.36384	0.475351	-0.917775	1.43457	0.522527	-0.534936	1.80455	0.766979	-0.95256	1.87171	0.610954	-0.745803	1.33102	0.575427	0.0419211	0.0515605	0.41645	NA	NA	NA	NA	NA	NA	NA	NA	NA	NA	NA	NA	1.0419	0.0384062	2.6698e-113	NA	NA	NA	NA	NA	NA	NA	NA	NA	NA	NA	NA
cg00310412	4496-60_2	0.403643	0.0641786	4.90969e-10	6.08367	1.67264	0.000290894	4.00855	1.75937	0.0229303	-0.0220509	2.26092	0.99222	8.02963	2.28212	0.000455126	4.75127	1.6252	0.00354564	-0.124333	0.0699065	0.0756411	NA	NA	NA	NA	NA	NA	NA	NA	NA	NA	NA	NA	NA	NA	NA	NA	NA	NA	NA	NA	NA	NA	NA	NA	NA	NA	NA
cg14021478	3440-7_2	0.0212735	0.0385226	0.580922	-14.8082	1.00728	4.04553e-44	-15.2099	1.05732	1.72638e-42	-9.94369	1.35972	5.65809e-13	-4.42063	1.3703	0.00129928	-2.13297	0.979523	0.029691	NA	NA	NA	NA	NA	NA	NA	NA	NA	NA	NA	NA	NA	NA	NA	NA	NA	NA	NA	NA	NA	NA	NA	NA	NA	NA	NA	NA	NA	NA
cg26847503	3195-50_2	0.0502144	0.0363785	0.167818	-3.78606	0.927383	4.83928e-05	-15.6903	0.98945	2.74343e-50	-4.57103	1.25022	0.000270391	-1.59617	1.28315	0.213833	1.20538	0.900887	0.181227	0.0464793	0.0342293	0.174832	NA	NA	NA	NA	NA	NA	NA	NA	NA	NA	NA	NA	NA	NA	NA	NA	NA	NA	NA	NA	NA	NA	NA	NA	NA	NA	NA
cg24310395	5339-49_3	-0.137146	0.0496486	0.00585329	-8.68909	1.29377	3.26524e-11	-8.14545	1.35551	2.68475e-09	-2.73522	1.74074	0.116457	-10.5922	1.75778	2.43045e-09	1.0575	1.25654	0.400232	NA	NA	NA	NA	NA	NA	NA	NA	NA	NA	NA	NA	NA	NA	NA	NA	NA	NA	NA	NA	NA	NA	NA	NA	NA	NA	NA	NA	NA	NA
cg15436354	2705-5_2	0.0158887	0.0645084	0.805511	-2.79943	1.69704	0.0994219	-3.07098	1.78437	0.0856321	-0.912114	2.25758	0.686305	0.853559	2.33738	0.715076	-2.97	1.63594	0.0698297	1.20705	0.0933847	8.09236e-35	NA	NA	NA	NA	NA	NA	NA	NA	NA	NA	NA	NA	NA	NA	NA	NA	NA	NA	NA	NA	NA	NA	NA	NA	NA	NA	NA
cg02711608	3461-58_1	-0.0358954	0.0617209	0.561	10.0135	1.59842	5.81541e-10	4.89548	1.68827	0.00382712	10.7896	2.16486	7.48757e-07	10.6632	2.19015	1.32914e-06	4.73949	1.55359	0.00235105	NA	NA	NA	NA	NA	NA	NA	NA	NA	NA	NA	NA	NA	NA	NA	-0.325	0.0486722	4.28255e-11	NA	NA	NA	NA	NA	NA	NA	NA	NA	NA	NA	NA
cg08458487	5339-49_3	0.0217276	0.020074	0.279365	12.3734	0.522685	2.69382e-97	13.7721	0.549052	2.04639e-106	14.5721	0.70502	2.28439e-78	12.4288	0.712245	3.43438e-59	-0.0720173	0.508974	0.88751	NA	NA	NA	NA	NA	NA	NA	NA	NA	NA	NA	NA	NA	NA	NA	NA	NA	NA	NA	NA	NA	NA	NA	NA	NA	NA	NA	NA	NA	NA
cg10274029	3514-49_2	0.0703341	0.0482698	0.145428	-2.05827	1.27027	0.105501	-4.56656	1.33043	0.000624903	0.514435	1.70846	0.763399	0.2092	1.73273	0.903928	7.23994	1.22653	5.0195e-09	NA	NA	NA	NA	NA	NA	NA	NA	NA	NA	NA	NA	NA	NA	NA	NA	NA	NA	NA	NA	NA	NA	NA	NA	NA	NA	NA	NA	NA	NA
cg05680237	5339-49_3	-0.0401794	0.0632481	0.525414	5.65066	1.66098	0.000698058	5.65816	1.74456	0.00122444	4.62168	2.21059	0.0368312	4.75948	2.24723	0.034451	-0.518775	1.60944	0.747274	NA	NA	NA	NA	NA	NA	NA	NA	NA	NA	NA	NA	NA	NA	NA	NA	NA	NA	NA	NA	NA	NA	NA	NA	NA	NA	NA	NA	NA	NA
cg04519550	3514-49_2	-0.0579303	0.0531191	0.275744	6.10173	1.39792	1.41495e-05	7.61794	1.46831	2.60783e-07	2.93617	1.88262	0.119192	6.49307	1.91107	0.000708682	-2.37096	1.35258	0.0799476	NA	NA	NA	NA	NA	NA	NA	NA	NA	NA	NA	NA	NA	NA	NA	NA	NA	NA	NA	NA	NA	NA	NA	NA	NA	NA	NA	NA	NA	NA
cg06705767	3440-7_2	-0.0334977	0.0615589	0.586464	-3.23466	1.60874	0.0446488	-9.75595	1.68948	1.05249e-08	-4.41199	2.17201	0.0425102	-1.20362	2.18876	0.582515	-0.932844	1.56309	0.55079	NA	NA	NA	NA	NA	NA	NA	NA	NA	NA	NA	NA	NA	NA	NA	NA	NA	NA	NA	NA	NA	NA	NA	NA	NA	NA	NA	NA	NA	NA
cg08632810	3440-7_2	-0.0590789	0.0337551	0.0804114	6.02579	0.882166	1.52928e-11	14.8665	0.926261	2.48006e-51	5.06236	1.19165	2.37279e-05	-1.08566	1.19973	0.365744	-1.16556	0.857178	0.174235	NA	NA	NA	NA	NA	NA	NA	NA	NA	NA	NA	NA	NA	NA	NA	0.334884	0.0228807	8.6214e-44	NA	NA	NA	NA	NA	NA	NA	NA	NA	NA	NA	NA
cg16456087	5339-49_3	0.0836238	0.0461224	0.0701421	-13.3294	1.20093	5.77989e-27	-12.6995	1.26151	1.07572e-22	-3.85136	1.61987	0.0176287	-15.0206	1.63647	2.76722e-19	-2.33575	1.16943	0.0460802	NA	NA	NA	NA	NA	NA	NA	NA	NA	NA	NA	NA	NA	NA	NA	NA	NA	NA	NA	NA	NA	NA	NA	NA	NA	NA	NA	NA	NA	NA
cg08145067	3440-7_2	0.0688563	0.0539612	0.202263	0.940949	1.41118	0.505078	12.481	1.48198	1.40012e-16	0.158425	1.90732	0.93382	3.06415	1.91955	0.110765	0.230729	1.37196	0.866483	NA	NA	NA	NA	NA	NA	NA	NA	NA	NA	NA	NA	NA	NA	NA	NA	NA	NA	NA	NA	NA	NA	NA	NA	NA	NA	NA	NA	NA	NA
cg02493939	3195-50_2	0.0550682	0.0432154	0.202889	4.11376	1.09859	0.000191952	15.3361	1.17291	5.9674e-36	0.919751	1.48194	0.53499	0.292478	1.52345	0.847797	-0.26492	1.06833	0.804209	-0.0344709	0.0408153	0.398577	NA	NA	NA	NA	NA	NA	NA	NA	NA	NA	NA	NA	NA	NA	NA	NA	NA	NA	NA	NA	NA	NA	NA	NA	NA	NA	NA
cg02746381	3440-7_2	-0.186711	0.0393671	2.43879e-06	2.32748	1.02926	0.02397	14.6298	1.0808	3.1423e-38	7.67794	1.38957	4.27051e-08	-0.386162	1.40014	0.782761	-0.368034	1.0001	0.712958	NA	NA	NA	NA	NA	NA	NA	NA	NA	NA	NA	NA	NA	NA	NA	NA	NA	NA	NA	NA	NA	NA	NA	NA	NA	NA	NA	NA	NA	NA
cg13160251	5339-49_3	-0.0690351	0.0446873	0.122725	11.6443	1.16333	1.82729e-22	13.132	1.22286	1.95924e-25	1.35253	1.5692	0.388953	6.53459	1.58482	4.07144e-05	0.265594	1.13253	0.814638	NA	NA	NA	NA	NA	NA	NA	NA	NA	NA	NA	NA	NA	NA	NA	NA	NA	NA	NA	NA	NA	NA	NA	NA	NA	NA	NA	NA	NA	NA
cg14750778	5339-49_3	0.134333	0.0510858	0.00869729	-11.6593	1.3541	3.28506e-17	-9.77595	1.42337	1.22201e-11	-1.51681	1.79368	0.397981	-15.8788	1.83328	2.17571e-17	-3.66072	1.31305	0.00541776	NA	NA	NA	NA	NA	NA	NA	NA	NA	NA	NA	NA	NA	NA	NA	0.64125	0.0344994	2.15997e-65	NA	NA	NA	NA	NA	NA	NA	NA	NA	NA	NA	NA
cg09890699	3440-7_2	0.0568647	0.0334177	0.0891603	2.65152	0.871659	0.00241721	16.5907	0.91427	3.61174e-63	-0.286201	1.19351	0.810541	4.96886	1.18302	2.9258e-05	-1.17978	0.84615	0.163564	NA	NA	NA	NA	NA	NA	NA	NA	NA	NA	NA	NA	NA	NA	NA	NA	NA	NA	NA	NA	NA	NA	NA	NA	NA	NA	NA	NA	NA	NA
cg10943359	3440-7_2	-0.0938359	0.048141	0.0515754	2.86836	1.26229	0.023295	13.5895	1.3209	1.41425e-23	3.96934	1.69946	0.0197232	-0.394097	1.70844	0.817617	0.259971	1.22148	0.831503	NA	NA	NA	NA	NA	NA	NA	NA	NA	NA	NA	NA	NA	NA	NA	NA	NA	NA	NA	NA	NA	NA	NA	NA	NA	NA	NA	NA	NA	NA
cg24279243	5339-49_3	0.00886661	0.043306	0.83782	5.241	1.11631	3.09188e-06	10.9005	1.16807	8.2023e-20	3.89664	1.50855	0.00995369	3.48551	1.5154	0.021678	-1.43789	1.08456	0.185254	NA	NA	NA	NA	NA	NA	NA	NA	NA	NA	NA	NA	NA	NA	NA	-0.696634	0.0350523	6.61194e-73	NA	NA	NA	NA	NA	NA	NA	NA	NA	NA	NA	NA
cg16230352	5339-49_3	0.0141358	0.0231968	0.542417	13.8505	0.607893	1.33299e-91	15.4473	0.640116	3.13261e-100	10.1158	0.819436	1.59501e-32	9.17232	0.829924	9.23934e-27	0.257338	0.593498	0.664683	NA	NA	NA	NA	NA	NA	NA	NA	NA	NA	NA	NA	NA	NA	NA	NA	NA	NA	NA	NA	NA	NA	NA	NA	NA	NA	NA	NA	NA	NA
cg14511156	5339-49_3	0.0609149	0.0350862	0.0828803	13.7727	0.911207	3.72364e-46	14.5313	0.958671	2.21242e-46	10.5366	1.22976	4.54198e-17	5.91708	1.24345	2.27095e-06	1.15734	0.888543	0.193076	NA	NA	NA	NA	NA	NA	NA	NA	NA	NA	NA	NA	NA	NA	NA	0.505821	0.0363096	4.41875e-40	NA	NA	NA	NA	NA	NA	NA	NA	NA	NA	NA	NA
cg25076881	3440-7_2	-0.199819	0.0527254	0.000160547	-8.36791	1.38475	2.19363e-09	-12.4427	1.45456	4.88886e-17	-8.35987	1.87121	8.88932e-06	-3.09573	1.88043	0.100046	-1.09692	1.34695	0.415642	NA	NA	NA	NA	NA	NA	NA	NA	NA	NA	NA	NA	NA	NA	NA	NA	NA	NA	NA	NA	NA	NA	NA	NA	NA	NA	NA	NA	NA	NA
cg24238409	3060-43_2	0.0865261	0.0445115	0.0522087	10.8886	1.14832	2.0175e-20	12.7354	1.20579	1.05702e-24	12.7201	1.54652	6.55476e-16	10.8566	1.5663	7.79767e-12	1.38991	1.1101	0.210865	NA	NA	NA	NA	NA	NA	NA	NA	NA	NA	NA	NA	NA	NA	NA	NA	NA	NA	NA	NA	NA	NA	NA	NA	NA	NA	NA	NA	NA	NA
cg18845433	3440-7_2	-0.0676106	0.0574872	0.239859	-0.641157	1.50612	0.670426	-7.46086	1.58147	2.75458e-06	-5.86898	2.03725	0.00405804	3.42687	2.04607	0.0943008	2.53802	1.46302	0.0831141	NA	NA	NA	NA	NA	NA	NA	NA	NA	NA	NA	NA	NA	NA	NA	NA	NA	NA	NA	NA	NA	NA	NA	NA	NA	NA	NA	NA	NA	NA
cg08122070	3514-49_2	-0.168305	0.0507725	0.000959784	4.81258	1.35373	0.000401009	4.57446	1.42065	0.00133588	5.25417	1.82807	0.00416273	1.38299	1.84706	0.454234	-4.96894	1.30632	0.000153819	NA	NA	NA	NA	NA	NA	NA	NA	NA	NA	NA	NA	NA	NA	NA	-0.303518	0.0334301	9.05487e-19	NA	NA	NA	NA	NA	NA	NA	NA	NA	NA	NA	NA
cg00873616	3514-49_2	0.0708271	0.0525729	0.178241	2.42469	1.38525	0.080387	2.00426	1.45633	0.169083	3.97763	1.86232	0.0329551	3.09558	1.89021	0.101827	-5.53913	1.3402	3.90553e-05	NA	NA	NA	NA	NA	NA	NA	NA	NA	NA	NA	NA	NA	NA	NA	0.830193	0.106627	1.85505e-14	NA	NA	NA	NA	NA	NA	NA	NA	NA	NA	NA	NA
cg07892374	5339-49_3	-0.0249608	0.0278266	0.369944	13.2991	0.724129	1.73222e-64	13.745	0.760657	9.25424e-63	7.42474	0.976744	7.16066e-14	10.124	0.987542	1.96021e-23	-0.552907	0.705173	0.433197	NA	NA	NA	NA	NA	NA	NA	NA	NA	NA	NA	NA	NA	NA	NA	NA	NA	NA	NA	NA	NA	NA	NA	NA	NA	NA	NA	NA	NA	NA
cg21761853	5339-49_3	0.139694	0.0406103	0.000608179	-0.803922	1.05825	0.447645	-0.225537	1.11136	0.839228	-0.0163701	1.42436	0.990833	-0.695663	1.43993	0.629123	10.0278	1.03124	2.43218e-21	NA	NA	NA	NA	NA	NA	NA	NA	NA	NA	NA	NA	NA	NA	NA	NA	NA	NA	NA	NA	NA	NA	NA	NA	NA	NA	NA	NA	NA	NA
cg23670055	5339-49_3	-0.088434	0.0451727	0.0505672	-12.1501	1.17671	9.91049e-24	-8.66446	1.23672	4.71993e-12	-6.14548	1.5896	0.000118338	-5.45221	1.60488	0.000709615	-1.98948	1.14605	0.0829071	NA	NA	NA	NA	NA	NA	NA	NA	NA	NA	NA	NA	NA	NA	NA	0.675666	0.0309878	2.2267e-85	NA	NA	NA	NA	NA	NA	NA	NA	NA	NA	NA	NA
cg04680743	4330-4_2	-1.9371	0.0486519	6.72863e-203	-1.11019	0.781368	0.155702	-1.84123	0.820425	0.0250519	-0.816573	1.05257	0.43807	-2.25216	1.06404	0.0345586	-0.44967	0.758082	0.553214	NA	NA	NA	NA	NA	NA	NA	NA	NA	NA	NA	NA	NA	NA	NA	NA	NA	NA	NA	NA	NA	NA	NA	NA	NA	NA	NA	NA	NA	NA
cg15920669	3514-49_2	-0.125235	0.0558947	0.0252912	8.77025	1.47046	3.49118e-09	8.23897	1.5446	1.20745e-07	7.43721	1.98038	0.000183817	9.76998	2.01027	1.3777e-06	0.543919	1.42276	0.702328	NA	NA	NA	NA	NA	NA	NA	NA	NA	NA	NA	NA	NA	NA	NA	NA	NA	NA	NA	NA	NA	NA	NA	NA	NA	NA	NA	NA	NA	NA
cg05575921	2615-60_2	0.234225	0.0502975	3.68067e-06	-0.325893	1.31357	0.804115	1.18286	1.37948	0.391409	-1.53044	1.77148	0.387848	3.92697	1.79136	0.0286148	-0.42169	1.27404	0.740729	NA	NA	NA	NA	NA	NA	NA	NA	NA	NA	NA	NA	NA	NA	NA	NA	NA	NA	NA	NA	NA	NA	NA	NA	NA	NA	NA	NA	NA	NA
cg19584136	5339-49_3	-0.0698539	0.0512464	0.173217	7.33724	1.35957	8.83348e-08	8.1448	1.42704	1.5895e-08	8.38531	1.78166	2.9471e-06	7.32864	1.83848	7.29642e-05	-1.68703	1.31301	0.199196	NA	NA	NA	NA	NA	NA	NA	NA	NA	NA	NA	NA	NA	NA	NA	NA	NA	NA	NA	NA	NA	NA	NA	NA	NA	NA	NA	NA	NA	NA
cg03735592	2677-1_1	0.239449	0.0637339	0.000182711	3.48592	1.68943	0.0393555	0.804224	1.77524	0.650639	2.72852	2.26543	0.228737	2.0709	2.29324	0.366736	-0.663794	1.63399	0.684659	NA	NA	NA	NA	NA	NA	NA	NA	NA	NA	NA	NA	NA	NA	NA	NA	NA	NA	NA	NA	NA	NA	NA	NA	NA	NA	NA	NA	NA	NA
cg21422623	5339-49_3	-0.0140206	0.0371802	0.706187	-12.7226	0.967608	2.50021e-36	-10.329	1.01634	4.47319e-23	-5.44778	1.30456	3.24775e-05	-5.93051	1.31862	7.74779e-06	-0.206592	0.941865	0.826431	NA	NA	NA	NA	NA	NA	NA	NA	NA	NA	NA	NA	NA	NA	NA	0.682051	0.0354559	1.22167e-69	NA	NA	NA	NA	NA	NA	NA	NA	NA	NA	NA	NA
cg20430631	5339-49_3	0.0298944	0.0271579	0.271286	15.1956	0.705553	1.08143e-83	17.1108	0.74153	2.15709e-93	2.0896	0.953891	0.0287291	14.9	0.961665	2.62659e-48	1.57986	0.687201	0.0217283	NA	NA	NA	NA	NA	NA	NA	NA	NA	NA	NA	NA	NA	NA	NA	NA	NA	NA	NA	NA	NA	NA	NA	NA	NA	NA	NA	NA	NA	NA
cg15035421	5339-49_3	-0.0139114	0.0721083	0.847069	-4.64132	1.87408	0.0134756	-4.60118	1.95739	0.0189875	-2.0861	2.45966	0.396628	-4.01041	2.53523	0.114083	-0.113613	1.81615	0.950135	NA	NA	NA	NA	NA	NA	NA	NA	NA	NA	NA	NA	NA	NA	NA	NA	NA	NA	NA	NA	NA	NA	NA	NA	NA	NA	NA	NA	NA	NA
cg11739633	3195-50_2	-0.206644	0.0620134	0.000895689	-0.260595	1.58234	0.869224	-6.15077	1.68817	0.000283992	-5.13236	2.1345	0.0163913	4.29585	2.19131	0.0502487	2.10658	1.53684	0.170795	0.0401772	0.0583002	0.490906	NA	NA	NA	NA	NA	NA	NA	NA	NA	NA	NA	NA	NA	NA	NA	NA	NA	NA	NA	NA	NA	NA	NA	NA	NA	NA	NA
cg24312489	3195-50_2	-0.0209306	0.0462966	0.651304	-3.84232	1.18022	0.00117255	-10.7283	1.25921	6.40159e-17	-5.36073	1.59107	0.00078477	2.58363	1.63298	0.113954	3.25591	1.1465	0.00461198	0.0797348	0.0435614	0.0675109	NA	NA	NA	NA	NA	NA	NA	NA	NA	NA	NA	NA	NA	NA	NA	NA	NA	NA	NA	NA	NA	NA	NA	NA	NA	NA	NA
cg17250770	5339-49_3	-0.0206193	0.0493662	0.676279	-16.8599	1.28157	2.47668e-36	-3.37284	1.34786	0.0125099	-0.903988	1.73272	0.601994	-0.779536	1.74842	0.65581	-2.696	1.24959	0.031226	NA	NA	NA	NA	NA	NA	NA	NA	NA	NA	NA	NA	NA	NA	NA	NA	NA	NA	NA	NA	NA	NA	NA	NA	NA	NA	NA	NA	NA	NA
cg08859278	2579-17_5	-0.0175666	0.0281811	0.533211	-15.7356	0.735164	8.42657e-83	-17.1542	0.771756	5.94767e-88	-3.49492	0.99248	0.00045036	-13.8842	1.00211	8.7182e-40	-2.27784	0.71341	0.00145637	NA	NA	NA	NA	NA	NA	NA	NA	NA	NA	NA	NA	NA	NA	NA	NA	NA	NA	NA	NA	NA	NA	NA	NA	NA	NA	NA	NA	NA	NA
cg17602126	3195-50_2	0.0550195	0.0442906	0.214464	7.62409	1.12636	2.31103e-11	16.1821	1.20314	8.87574e-38	4.13976	1.51671	0.0064652	3.34063	1.56358	0.0328999	0.697168	1.09488	0.524443	-0.099854	0.0415626	0.0164807	NA	NA	NA	NA	NA	NA	NA	NA	NA	NA	NA	NA	NA	NA	NA	NA	NA	NA	NA	NA	NA	NA	NA	NA	NA	NA	NA
cg03911306	5116-62_2	0.858429	0.0645266	4.47982e-37	-2.23884	1.64318	0.173371	-3.32247	1.72425	0.0542971	-4.3907	2.22711	0.0489668	-4.466	2.23525	0.0460105	-2.23873	1.59167	0.159904	NA	NA	NA	NA	NA	NA	NA	NA	NA	NA	NA	NA	NA	NA	NA	NA	NA	NA	NA	NA	NA	NA	NA	NA	NA	NA	NA	NA	NA	NA
cg27423228	5339-49_3	-0.0275108	0.0416878	0.509509	16.6671	1.08268	1.42398e-46	15.9724	1.14185	1.32499e-39	5.33806	1.47191	0.000306941	5.42665	1.48092	0.000265724	2.12908	1.0481	0.0425746	NA	NA	NA	NA	NA	NA	NA	NA	NA	NA	NA	NA	NA	NA	NA	0.0137501	0.0615712	0.823349	NA	NA	NA	NA	NA	NA	NA	NA	NA	NA	NA	NA
cg01581222	3195-50_2	-0.0746802	0.0313129	0.0172819	5.59727	0.795305	3.80752e-12	16.9716	0.847362	2.27289e-74	2.02937	1.08775	0.062407	3.57902	1.09807	0.00115746	-1.02189	0.771991	0.185928	-0.0265017	0.0293741	0.367179	NA	NA	NA	NA	NA	NA	NA	NA	NA	NA	NA	NA	NA	NA	NA	NA	NA	NA	NA	NA	NA	NA	NA	NA	NA	NA	NA
cg21160290	3470-1_2	-0.0147122	0.0357708	0.680955	3.14739	0.917191	0.00062699	3.89606	0.969405	6.32464e-05	1.27642	1.24342	0.30491	3.1846	1.2677	0.0121721	2.03938	0.892687	0.0225682	NA	NA	NA	NA	NA	NA	NA	NA	NA	NA	NA	NA	NA	NA	NA	1.22719	0.0279729	3.07558e-227	NA	NA	NA	NA	NA	NA	NA	NA	NA	NA	NA	NA
cg11270278	5339-49_3	-0.10131	0.0593117	0.0879532	9.78776	1.54409	3.60925e-10	11.6118	1.62188	1.64759e-12	0.435214	2.08263	0.834515	9.9505	2.10405	2.60423e-06	2.85254	1.50347	0.0580982	NA	NA	NA	NA	NA	NA	NA	NA	NA	NA	NA	NA	NA	NA	NA	NA	NA	NA	NA	NA	NA	NA	NA	NA	NA	NA	NA	NA	NA	NA
cg24165517	4481-34_2	0.0255634	0.0512219	0.617862	-2.04611	1.33735	0.126407	-3.409	1.41252	0.0160214	-3.14791	1.79436	0.0797446	-4.47267	1.81049	0.0136973	-2.35315	1.29694	0.0699823	-0.824073	0.0535085	3.28493e-47	NA	NA	NA	NA	NA	NA	NA	NA	NA	NA	NA	NA	-2.84787	0.106109	1.90459e-114	NA	NA	NA	NA	NA	NA	NA	NA	NA	NA	NA	NA
cg11879188	3029-52_2	-0.0965337	0.0611327	0.114703	3.98268	1.57423	0.0115946	4.78174	1.64323	0.00371244	2.37167	2.11863	0.26328	3.25259	2.12723	0.126644	2.91187	1.51653	0.0551939	0.0746494	0.0510134	0.14376	NA	NA	NA	NA	NA	NA	NA	NA	NA	NA	NA	NA	0.772383	0.0508289	3.92468e-46	NA	NA	NA	NA	NA	NA	NA	NA	NA	NA	NA	NA
cg26517376	5339-49_3	-0.0426566	0.046236	0.356465	-12.6787	1.20481	1.54323e-24	-11.1054	1.26458	7.68565e-18	-6.66052	1.62591	4.56285e-05	-10.3709	1.64695	4.685e-10	-2.61136	1.17433	0.0264094	NA	NA	NA	NA	NA	NA	NA	NA	NA	NA	NA	NA	NA	NA	NA	0.857032	0.0494985	2.2068e-58	NA	NA	NA	NA	NA	NA	NA	NA	NA	NA	NA	NA
cg24884343	5339-49_3	0.0702546	0.0541623	0.194916	-0.64169	1.41024	0.6492	-11.3388	1.48108	4.8252e-14	2.74847	1.90252	0.148896	-16.2404	1.92171	1.11045e-16	0.507351	1.37338	0.711901	NA	NA	NA	NA	NA	NA	NA	NA	NA	NA	NA	NA	NA	NA	NA	NA	NA	NA	NA	NA	NA	NA	NA	NA	NA	NA	NA	NA	NA	NA
cg21368063	3440-7_2	0.0743045	0.0537049	0.166829	-4.66045	1.40341	0.00093331	-10.8439	1.47504	4.36303e-13	-3.78484	1.89847	0.0464913	-0.112326	1.91228	0.953173	1.266	1.36412	0.353615	NA	NA	NA	NA	NA	NA	NA	NA	NA	NA	NA	NA	NA	NA	NA	NA	NA	NA	NA	NA	NA	NA	NA	NA	NA	NA	NA	NA	NA	NA
cg26494044	3440-7_2	-0.0338006	0.0322138	0.294334	-7.22065	0.84221	4.17626e-17	-15.2554	0.884025	4.60423e-58	-5.95282	1.13748	2.06016e-07	-1.87263	1.14538	0.102402	1.50549	0.81859	0.0662179	NA	NA	NA	NA	NA	NA	NA	NA	NA	NA	NA	NA	NA	NA	NA	NA	NA	NA	NA	NA	NA	NA	NA	NA	NA	NA	NA	NA	NA	NA
cg15459165	5339-49_3	0.0798056	0.0526469	0.129895	-8.01244	1.3748	7.73486e-09	-8.21757	1.44152	1.6044e-08	-7.65201	1.85677	4.10798e-05	-10.7369	1.86845	1.23662e-08	0.0341997	1.33522	0.979571	NA	NA	NA	NA	NA	NA	NA	NA	NA	NA	NA	NA	NA	NA	NA	0.324011	0.0393418	6.03963e-16	NA	NA	NA	NA	NA	NA	NA	NA	NA	NA	NA	NA
cg05279761	5339-49_3	0.26496	0.0760089	0.000532025	4.84726	1.97451	0.0144188	4.49688	2.09731	0.0324877	-0.763173	2.59788	0.769052	4.49528	2.76554	0.104671	-2.67529	1.92552	0.165312	NA	NA	NA	NA	NA	NA	NA	NA	NA	NA	NA	NA	NA	NA	NA	NA	NA	NA	NA	NA	NA	NA	NA	NA	NA	NA	NA	NA	NA	NA
cg09287629	3440-7_2	0.0635325	0.0396995	0.109865	2.96479	1.03795	0.00438045	12.7182	1.08993	1.87007e-29	-1.55812	1.4013	0.266465	-2.92106	1.41196	0.0388415	-3.32171	1.00854	0.00102664	NA	NA	NA	NA	NA	NA	NA	NA	NA	NA	NA	NA	NA	NA	NA	NA	NA	NA	NA	NA	NA	NA	NA	NA	NA	NA	NA	NA	NA	NA
cg18229767	5339-49_3	0.180345	0.0403455	8.78716e-06	13.0998	1.05051	4.15846e-33	13.9521	1.10351	6.38199e-34	5.09226	1.41698	0.000343101	10.7092	1.4315	1.70815e-13	0.810089	1.02296	0.428616	NA	NA	NA	NA	NA	NA	NA	NA	NA	NA	NA	NA	NA	NA	NA	NA	NA	NA	NA	NA	NA	NA	NA	NA	NA	NA	NA	NA	NA	NA
cg06410746	3440-7_2	-0.0921159	0.0467508	0.0490938	4.22071	1.2223	0.000579273	16.1178	1.28352	1.6174e-33	3.36076	1.6502	0.0419753	1.11133	1.66275	0.504065	2.34089	1.18767	0.0490223	NA	NA	NA	NA	NA	NA	NA	NA	NA	NA	NA	NA	NA	NA	NA	NA	NA	NA	NA	NA	NA	NA	NA	NA	NA	NA	NA	NA	NA	NA
cg19638572	5339-49_3	-0.0340311	0.0555191	0.540052	-9.92539	1.4456	1.20828e-11	-9.51092	1.51853	5.75951e-10	-8.64105	1.94989	1.04722e-05	-11.8194	1.96988	2.82481e-09	-2.0663	1.40768	0.142477	NA	NA	NA	NA	NA	NA	NA	NA	NA	NA	NA	NA	NA	NA	NA	NA	NA	NA	NA	NA	NA	NA	NA	NA	NA	NA	NA	NA	NA	NA
cg24679890	3440-7_2	-0.0779505	0.0452961	0.0856008	5.92486	1.18364	6.66226e-07	12.6491	1.24289	3.90993e-23	-4.48594	1.59796	0.00510092	-2.21273	1.61012	0.169691	-2.09374	1.15008	0.0690021	NA	NA	NA	NA	NA	NA	NA	NA	NA	NA	NA	NA	NA	NA	NA	NA	NA	NA	NA	NA	NA	NA	NA	NA	NA	NA	NA	NA	NA	NA
cg08874609	3195-50_2	-0.0802368	0.0413986	0.0529078	3.15729	1.05536	0.0028479	15.2415	1.12599	3.16526e-38	7.07619	1.42274	7.82813e-07	0.0249854	1.46021	0.986352	0.110649	1.02521	0.914075	-0.010018	0.0389527	0.797095	NA	NA	NA	NA	NA	NA	NA	NA	NA	NA	NA	NA	NA	NA	NA	NA	NA	NA	NA	NA	NA	NA	NA	NA	NA	NA	NA
cg25587233	3514-49_2	-0.0685879	0.0404687	0.0904457	16.4293	1.06645	8.39998e-48	16.926	1.1205	3.27896e-46	16.7754	1.43599	1.70903e-29	16.1363	1.4561	7.12537e-27	5.77103	1.032	2.95917e-08	NA	NA	NA	NA	NA	NA	NA	NA	NA	NA	NA	NA	NA	NA	NA	NA	NA	NA	NA	NA	NA	NA	NA	NA	NA	NA	NA	NA	NA	NA
cg08656326	3714-49_2	1.89325	0.0216545	0	0.0065111	0.54096	0.990399	1.06929	0.568372	0.0602418	0.13772	0.729405	0.850282	-0.343054	0.737245	0.641813	0.134285	0.524825	0.798111	NA	NA	NA	NA	NA	NA	NA	NA	NA	NA	NA	NA	NA	NA	NA	NA	NA	NA	NA	NA	NA	NA	NA	NA	NA	NA	NA	NA	NA	NA
cg24296397	2677-1_1	-0.127498	0.0528386	0.0160165	-7.9147	1.39868	2.03256e-08	-5.13853	1.46724	0.000483486	-15.3833	1.87265	7.106e-16	-7.88266	1.89765	3.57044e-05	-0.35621	1.34996	0.791941	NA	NA	NA	NA	NA	NA	NA	NA	NA	NA	NA	NA	NA	NA	NA	NA	NA	NA	NA	NA	NA	NA	NA	NA	NA	NA	NA	NA	NA	NA
cg25074794	5339-49_3	-0.01376	0.0286116	0.630687	0.144185	0.745618	0.846708	0.0741795	0.783861	0.924627	-0.421903	1.00568	0.674935	-0.233203	1.01655	0.818605	-11.5045	0.727826	6.52532e-50	NA	NA	NA	NA	NA	NA	NA	NA	NA	NA	NA	NA	NA	NA	NA	-0.705536	0.03958	3.41249e-61	NA	NA	NA	NA	NA	NA	NA	NA	NA	NA	NA	NA
cg13746740	3440-7_2	-0.00126935	0.0330147	0.969339	14.6922	0.860938	6.01098e-57	18.6594	0.904373	4.80455e-78	3.40244	1.16327	0.00353034	4.89254	1.1712	3.22943e-05	2.01175	0.837022	0.0164376	NA	NA	NA	NA	NA	NA	NA	NA	NA	NA	NA	NA	NA	NA	NA	NA	NA	NA	NA	NA	NA	NA	NA	NA	NA	NA	NA	NA	NA	NA
cg15890754	5339-49_3	0.00992104	0.0394818	0.801653	3.14812	1.02525	0.00219893	14.1519	1.07711	2.864e-36	-0.493641	1.38348	0.721315	5.12181	1.39692	0.000259938	-2.2525	0.99838	0.0242948	NA	NA	NA	NA	NA	NA	NA	NA	NA	NA	NA	NA	NA	NA	NA	0.362305	0.0334405	7.88682e-26	NA	NA	NA	NA	NA	NA	NA	NA	NA	NA	NA	NA
cg00479463	3440-7_2	-0.00872844	0.0372915	0.81499	-4.83503	0.974768	8.37563e-07	-13.4836	1.02359	1.89309e-36	-5.59446	1.31602	2.343e-05	1.43433	1.32601	0.279674	2.40752	0.947183	0.0111913	NA	NA	NA	NA	NA	NA	NA	NA	NA	NA	NA	NA	NA	NA	NA	NA	NA	NA	NA	NA	NA	NA	NA	NA	NA	NA	NA	NA	NA	NA
cg09648727	3485-28_2	0.257463	0.0641942	6.54344e-05	2.8469	1.70146	0.0946244	4.12675	1.78588	0.0210654	3.26994	2.28555	0.152853	-0.479916	2.33459	0.837174	-0.0410454	1.65334	0.980199	NA	NA	NA	NA	NA	NA	NA	NA	NA	NA	NA	NA	NA	NA	NA	NA	NA	NA	NA	NA	NA	NA	NA	NA	NA	NA	NA	NA	NA	NA
cg04309480	3440-7_2	0.0438942	0.0471632	0.352258	-1.87894	1.23304	0.127892	-14.6563	1.29493	6.56521e-28	-2.66686	1.66468	0.109491	-0.997873	1.68314	0.553416	0.321918	1.19835	0.788271	NA	NA	NA	NA	NA	NA	NA	NA	NA	NA	NA	NA	NA	NA	NA	NA	NA	NA	NA	NA	NA	NA	NA	NA	NA	NA	NA	NA	NA	NA
cg06465076	5339-49_3	-0.0237899	0.0352152	0.499491	1.1001	0.91549	0.229808	2.9624	0.961444	0.00212276	4.0383	1.23404	0.00110583	3.10055	1.25044	0.0133314	-9.00586	0.89128	7.70735e-23	NA	NA	NA	NA	NA	NA	NA	NA	NA	NA	NA	NA	NA	NA	NA	NA	NA	NA	NA	NA	NA	NA	NA	NA	NA	NA	NA	NA	NA	NA
cg12950645	3440-7_2	-0.0214783	0.0548945	0.695691	-3.70343	1.43522	0.0100216	-9.97033	1.5071	6.2446e-11	-4.15621	1.93765	0.0322143	1.51346	1.95239	0.438428	1.34899	1.39456	0.333637	NA	NA	NA	NA	NA	NA	NA	NA	NA	NA	NA	NA	NA	NA	NA	NA	NA	NA	NA	NA	NA	NA	NA	NA	NA	NA	NA	NA	NA	NA
cg10082165	5339-49_3	0.00627092	0.0341614	0.854393	5.04815	0.88834	1.77753e-08	3.77261	0.934511	5.86308e-05	6.30178	1.1977	1.77625e-07	6.0345	1.21167	7.57563e-07	-6.49519	0.865307	1.43206e-13	NA	NA	NA	NA	NA	NA	NA	NA	NA	NA	NA	NA	NA	NA	NA	NA	NA	NA	NA	NA	NA	NA	NA	NA	NA	NA	NA	NA	NA	NA
cg08864944	2579-17_5	-0.0418411	0.034335	0.22331	2.77323	0.89591	0.00202603	-0.0281546	0.942076	0.976165	1.79281	1.20869	0.138352	-8.49724	1.22038	6.42571e-12	-10.7453	0.871018	2.02366e-32	NA	NA	NA	NA	NA	NA	NA	NA	NA	NA	NA	NA	NA	NA	NA	0.65055	0.0908795	1.69319e-12	NA	NA	NA	NA	NA	NA	NA	NA	NA	NA	NA	NA
cg00500176	5339-49_3	0.0338975	0.040903	0.407473	7.50186	1.06304	3.34014e-12	7.89097	1.11713	3.19283e-12	5.70558	1.43349	7.42578e-05	6.31177	1.45051	1.50344e-05	-3.67921	1.03535	0.000399286	NA	NA	NA	NA	NA	NA	NA	NA	NA	NA	NA	NA	NA	NA	NA	-0.41508	0.0298091	3.80418e-40	NA	NA	NA	NA	NA	NA	NA	NA	NA	NA	NA	NA
cg09989037	5339-49_3	-0.122041	0.0564443	0.0308646	12.3531	1.46812	1.50799e-16	13.3739	1.54245	1.93142e-17	3.47888	1.97765	0.0788946	9.11606	2.00458	6.15421e-06	3.43745	1.43133	0.016523	NA	NA	NA	NA	NA	NA	NA	NA	NA	NA	NA	NA	NA	NA	NA	NA	NA	NA	NA	NA	NA	NA	NA	NA	NA	NA	NA	NA	NA	NA
cg11645674	5339-49_3	-0.126278	0.0468284	0.00713204	9.76052	1.21871	3.45746e-15	11.9023	1.27984	9.8329e-20	-2.03244	1.64345	0.216514	3.43275	1.66072	0.0390089	-1.19969	1.18651	0.312225	NA	NA	NA	NA	NA	NA	NA	NA	NA	NA	NA	NA	NA	NA	NA	NA	NA	NA	NA	NA	NA	NA	NA	NA	NA	NA	NA	NA	NA	NA
cg15289466	5339-49_3	-0.059159	0.0518019	0.25374	-5.48625	1.34986	5.22769e-05	-5.33618	1.41547	0.000173687	5.74337	1.82013	0.00165425	-7.03745	1.83678	0.000136039	4.26916	1.31315	0.00119131	NA	NA	NA	NA	NA	NA	NA	NA	NA	NA	NA	NA	NA	NA	NA	NA	NA	NA	NA	NA	NA	NA	NA	NA	NA	NA	NA	NA	NA	NA
cg06528823	5339-49_3	-0.0285766	0.0590205	0.628374	-0.210608	1.54453	0.891569	-0.9897	1.62202	0.541905	-0.394798	2.05846	0.847947	0.648256	2.09107	0.756624	-7.18066	1.49631	1.86436e-06	NA	NA	NA	NA	NA	NA	NA	NA	NA	NA	NA	NA	NA	NA	NA	NA	NA	NA	NA	NA	NA	NA	NA	NA	NA	NA	NA	NA	NA	NA
cg06451479	3195-50_2	-0.0573833	0.0565895	0.310835	-3.61877	1.4406	0.0121744	-9.98922	1.53679	1.31056e-10	-7.12748	1.94189	0.000256039	-1.01855	1.99377	0.609565	1.16826	1.39924	0.403974	0.0577993	0.0531757	0.277342	NA	NA	NA	NA	NA	NA	NA	NA	NA	NA	NA	NA	NA	NA	NA	NA	NA	NA	NA	NA	NA	NA	NA	NA	NA	NA	NA
cg12181028	5339-49_3	-0.0246968	0.030239	0.414299	3.35962	0.787362	2.18511e-05	4.68424	0.82708	1.97669e-08	-6.37439	1.06203	2.79108e-09	5.62829	1.07291	1.92822e-07	-9.02051	0.766708	6.94483e-30	NA	NA	NA	NA	NA	NA	NA	NA	NA	NA	NA	NA	NA	NA	NA	NA	NA	NA	NA	NA	NA	NA	NA	NA	NA	NA	NA	NA	NA	NA
cg12230709	3514-49_2	0.0632599	0.0484936	0.192387	9.2391	1.27613	9.42126e-13	10.4073	1.33998	2.12848e-14	8.95837	1.71859	2.2958e-07	7.76664	1.74454	9.54361e-06	-0.149876	1.23452	0.903397	NA	NA	NA	NA	NA	NA	NA	NA	NA	NA	NA	NA	NA	NA	NA	NA	NA	NA	NA	NA	NA	NA	NA	NA	NA	NA	NA	NA	NA	NA
cg26217402	5339-49_3	-0.115997	0.033324	0.000523205	-13.4873	0.867035	1.27278e-48	-11.3054	0.911244	8.53745e-33	-14.9012	1.16829	1.98497e-34	-9.1655	1.18047	2.18136e-14	-0.852	0.845123	0.313653	NA	NA	NA	NA	NA	NA	NA	NA	NA	NA	NA	NA	NA	NA	NA	NA	NA	NA	NA	NA	NA	NA	NA	NA	NA	NA	NA	NA	NA	NA
cg15401418	5339-49_3	-0.16119	0.038237	2.78474e-05	8.18701	0.993186	7.12011e-16	8.96296	1.04281	4.54402e-17	8.10465	1.3373	2.1151e-09	10.9384	1.37288	5.76016e-15	-2.77287	0.963074	0.00409657	NA	NA	NA	NA	NA	NA	NA	NA	NA	NA	NA	NA	NA	NA	NA	-0.216168	0.0261656	6.18232e-16	NA	NA	NA	NA	NA	NA	NA	NA	NA	NA	NA	NA
cg23597162	2579-17_5	-0.00757498	0.040788	0.852709	8.61192	1.06899	2.42534e-15	11.6991	1.12391	4.56035e-24	10.7303	1.43937	2.07166e-13	10.5176	1.45816	1.14193e-12	-0.880058	1.03929	0.397336	NA	NA	NA	NA	NA	NA	NA	NA	NA	NA	NA	NA	NA	NA	NA	NA	NA	NA	NA	NA	NA	NA	NA	NA	NA	NA	NA	NA	NA	NA
cg17108629	3195-50_2	-0.0360054	0.0360953	0.318791	2.05323	0.911552	0.0245387	14.202	0.972031	1.86179e-43	0.499207	1.23697	0.686624	-2.60019	1.25793	0.0390215	-2.28898	0.883742	0.00975306	-0.0434765	0.033991	0.201212	NA	NA	NA	NA	NA	NA	NA	NA	NA	NA	NA	NA	-0.305013	0.0232363	4.39777e-36	NA	NA	NA	NA	NA	NA	NA	NA	NA	NA	NA	NA
cg00044665	5339-49_3	0.146083	0.0312348	3.34518e-06	14.2321	0.816094	4.11227e-59	16.2984	0.857448	2.82995e-68	10.2042	1.09993	1.19727e-19	6.3555	1.10838	1.32689e-08	1.33753	0.795567	0.0930567	NA	NA	NA	NA	NA	NA	NA	NA	NA	NA	NA	NA	NA	NA	NA	NA	NA	NA	NA	NA	NA	NA	NA	NA	NA	NA	NA	NA	NA	NA
cg08091050	5339-49_3	-0.0518756	0.0468146	0.268103	0.958744	1.21866	0.431648	2.04291	1.28001	0.110827	1.2754	1.6439	0.438042	2.3064	1.66051	0.165175	-8.18393	1.18653	9.80367e-12	NA	NA	NA	NA	NA	NA	NA	NA	NA	NA	NA	NA	NA	NA	NA	NA	NA	NA	NA	NA	NA	NA	NA	NA	NA	NA	NA	NA	NA	NA
cg15439862	3195-50_2	-0.0579665	0.04239	0.171813	0.626088	1.08058	0.562459	13.5277	1.15342	1.02503e-29	4.90081	1.45666	0.000798533	-2.6047	1.4954	0.0818749	-1.29079	1.04997	0.219251	-0.048947	0.0398805	0.220005	NA	NA	NA	NA	NA	NA	NA	NA	NA	NA	NA	NA	NA	NA	NA	NA	NA	NA	NA	NA	NA	NA	NA	NA	NA	NA	NA
cg23352424	3440-7_2	0.0123139	0.0585905	0.833583	-1.36708	1.53185	0.372391	-10.5536	1.60857	8.88032e-11	1.15819	2.06811	0.575599	-2.06908	2.08384	0.321008	-0.0867817	1.48846	0.95352	NA	NA	NA	NA	NA	NA	NA	NA	NA	NA	NA	NA	NA	NA	NA	NA	NA	NA	NA	NA	NA	NA	NA	NA	NA	NA	NA	NA	NA	NA
cg26551026	5339-49_3	-0.181494	0.0453735	6.9552e-05	5.3412	1.16353	5.1752e-06	8.41463	1.22813	1.51229e-11	9.60291	1.57227	1.61472e-09	7.5143	1.58005	2.36705e-06	-3.79217	1.13594	0.000883964	NA	NA	NA	NA	NA	NA	NA	NA	NA	NA	NA	NA	NA	NA	NA	0.25057	0.0343791	7.89076e-13	NA	NA	NA	NA	NA	NA	NA	NA	NA	NA	NA	NA
cg07896832	5339-49_3	-0.0689308	0.0419873	0.10099	5.91121	1.09326	8.15708e-08	6.45355	1.14841	2.53139e-08	3.84145	1.47464	0.00933431	5.10162	1.48975	0.000642971	-4.96752	1.06459	3.51996e-06	NA	NA	NA	NA	NA	NA	NA	NA	NA	NA	NA	NA	NA	NA	NA	NA	NA	NA	NA	NA	NA	NA	NA	NA	NA	NA	NA	NA	NA	NA
cg17818435	5339-49_3	-0.101501	0.0498063	0.0418444	-1.30543	1.29726	0.314538	-13.4246	1.3622	7.55505e-22	-4.99911	1.74727	0.00431764	-18.814	1.76763	5.00819e-25	-0.640578	1.26259	0.61203	NA	NA	NA	NA	NA	NA	NA	NA	NA	NA	NA	NA	NA	NA	NA	NA	NA	NA	NA	NA	NA	NA	NA	NA	NA	NA	NA	NA	NA	NA
cg03438552	3440-7_2	-0.101361	0.0515192	0.049432	0.707319	1.34474	0.599022	-5.68896	1.41156	6.03007e-05	1.38858	1.81355	0.44407	7.26994	1.82945	7.62301e-05	3.83435	1.30661	0.0034226	NA	NA	NA	NA	NA	NA	NA	NA	NA	NA	NA	NA	NA	NA	NA	0.521492	0.0337253	3.85269e-48	NA	NA	NA	NA	NA	NA	NA	NA	NA	NA	NA	NA
cg16606773	2579-17_5	0.0475211	0.0391424	0.225035	9.53983	1.02413	8.60576e-20	8.62464	1.07565	3.21981e-15	9.29266	1.38091	2.97912e-11	12.0314	1.39508	2.76246e-17	-1.45486	0.994185	0.143706	NA	NA	NA	NA	NA	NA	NA	NA	NA	NA	NA	NA	NA	NA	NA	NA	NA	NA	NA	NA	NA	NA	NA	NA	NA	NA	NA	NA	NA	NA
cg11929284	3440-7_2	-0.0594118	0.0498682	0.233818	-3.61418	1.31807	0.00622642	-12.9704	1.3873	6.66998e-20	-0.940794	1.76251	0.593624	-1.8686	1.78402	0.295191	1.00968	1.28437	0.431997	NA	NA	NA	NA	NA	NA	NA	NA	NA	NA	NA	NA	NA	NA	NA	NA	NA	NA	NA	NA	NA	NA	NA	NA	NA	NA	NA	NA	NA	NA
cg15015416	3440-7_2	0.0478214	0.0526824	0.364256	-1.01976	1.37739	0.459268	-10.7311	1.44636	2.65567e-13	-3.60404	1.85957	0.0529136	0.904765	1.87371	0.6293	1.27306	1.33836	0.341748	NA	NA	NA	NA	NA	NA	NA	NA	NA	NA	NA	NA	NA	NA	NA	NA	NA	NA	NA	NA	NA	NA	NA	NA	NA	NA	NA	NA	NA	NA
cg19118519	5339-49_3	-0.17883	0.0544879	0.00106936	2.95568	1.41861	0.0374797	6.00541	1.48938	5.98288e-05	6.16875	1.91341	0.00130871	4.54241	1.92901	0.0187417	-1.72452	1.37942	0.211552	NA	NA	NA	NA	NA	NA	NA	NA	NA	NA	NA	NA	NA	NA	NA	0.940121	0.0575968	8.23178e-53	NA	NA	NA	NA	NA	NA	NA	NA	NA	NA	NA	NA
cg07906625	5339-49_3	0.0445359	0.0325186	0.171159	10.972	0.846434	1.96536e-35	12.0912	0.889242	1.59092e-38	14.0661	1.14165	2.07217e-32	11.2267	1.15337	2.19651e-21	-0.125282	0.824261	0.879226	NA	NA	NA	NA	NA	NA	NA	NA	NA	NA	NA	NA	NA	NA	NA	0.318771	0.0211735	5.54013e-46	NA	NA	NA	NA	NA	NA	NA	NA	NA	NA	NA	NA
cg05728166	5339-49_3	-0.11816	0.0477633	0.0135487	5.96227	1.23667	1.67324e-06	11.3946	1.30279	1.06222e-17	-2.21192	1.66486	0.184318	-0.0495322	1.6931	0.976667	-2.74508	1.20406	0.0228487	NA	NA	NA	NA	NA	NA	NA	NA	NA	NA	NA	NA	NA	NA	NA	NA	NA	NA	NA	NA	NA	NA	NA	NA	NA	NA	NA	NA	NA	NA
cg14109456	5339-49_3	0.0044453	0.0472865	0.925124	6.03835	1.23942	1.30591e-06	7.39394	1.29917	1.70626e-08	6.36877	1.69619	0.000184661	3.03501	1.67663	0.0706016	-3.61402	1.20355	0.00274914	NA	NA	NA	NA	NA	NA	NA	NA	NA	NA	NA	NA	NA	NA	NA	-0.292706	0.0402257	7.45872e-13	NA	NA	NA	NA	NA	NA	NA	NA	NA	NA	NA	NA
cg19856845	3440-7_2	0.186149	0.0380548	1.18026e-06	3.40222	0.99505	0.000655762	14.9151	1.04516	6.92378e-42	5.31127	1.34103	8.05337e-05	-1.04042	1.35052	0.441267	-1.22445	0.966302	0.205424	NA	NA	NA	NA	NA	NA	NA	NA	NA	NA	NA	NA	NA	NA	NA	NA	NA	NA	NA	NA	NA	NA	NA	NA	NA	NA	NA	NA	NA	NA
cg10876767	5339-49_3	0.119195	0.034559	0.000588197	4.45409	0.899946	8.85838e-07	2.63044	0.944591	0.00546714	4.0234	1.21319	0.000947629	6.90447	1.22474	2.29491e-08	-6.02909	0.87635	1.1079e-11	NA	NA	NA	NA	NA	NA	NA	NA	NA	NA	NA	NA	NA	NA	NA	-2.17977	0.105415	2.6891e-78	NA	NA	NA	NA	NA	NA	NA	NA	NA	NA	NA	NA
cg18413900	3514-49_2	0.00975959	0.0457167	0.831	3.03252	1.20201	0.0118068	5.13116	1.26178	5.17661e-05	2.87169	1.61829	0.0763052	4.19754	1.6455	0.0109041	-6.16239	1.16224	1.43175e-07	NA	NA	NA	NA	NA	NA	NA	NA	NA	NA	NA	NA	NA	NA	NA	NA	NA	NA	NA	NA	NA	NA	NA	NA	NA	NA	NA	NA	NA	NA
cg04431788	3440-7_2	-0.00017947	0.0593312	0.997587	0.599419	1.54858	0.69879	-5.35858	1.62686	0.00102606	1.7273	2.09399	0.409652	1.3845	2.11007	0.511898	4.67212	1.5054	0.00197043	NA	NA	NA	NA	NA	NA	NA	NA	NA	NA	NA	NA	NA	NA	NA	NA	NA	NA	NA	NA	NA	NA	NA	NA	NA	NA	NA	NA	NA	NA
cg11977605	5339-49_3	0.00891743	0.0352298	0.80023	17.3018	0.917313	2.00708e-67	13.5798	0.963586	5.15096e-41	3.63675	1.23731	0.00337173	15.4623	1.24999	1.21396e-32	2.68852	0.89325	0.00268473	NA	NA	NA	NA	NA	NA	NA	NA	NA	NA	NA	NA	NA	NA	NA	NA	NA	NA	NA	NA	NA	NA	NA	NA	NA	NA	NA	NA	NA	NA
cg15961455	3514-49_2	0.00372702	0.028129	0.89462	6.65528	0.741938	1.62022e-18	6.66758	0.779646	4.9746e-17	4.36317	0.995323	1.30101e-05	7.80893	1.01163	3.03705e-14	-5.77941	0.716595	2.26201e-15	NA	NA	NA	NA	NA	NA	NA	NA	NA	NA	NA	NA	NA	NA	NA	NA	NA	NA	NA	NA	NA	NA	NA	NA	NA	NA	NA	NA	NA	NA
cg12926693	5339-49_3	0.0778908	0.0233007	0.000862483	15.8395	0.605819	2.90656e-113	16.2868	0.63715	1.8762e-109	15.0327	0.817742	1.42787e-64	9.00553	0.825382	3.71275e-26	2.20398	0.590739	0.000202434	NA	NA	NA	NA	NA	NA	NA	NA	NA	NA	NA	NA	NA	NA	NA	NA	NA	NA	NA	NA	NA	NA	NA	NA	NA	NA	NA	NA	NA	NA
cg08351131	5339-49_3	0.0249053	0.0297747	0.403112	12.9136	0.775191	1.04984e-54	13.1576	0.813654	5.30602e-52	13.8091	1.04453	1.11368e-36	11.1567	1.056	1.02879e-24	0.345723	0.754643	0.646968	NA	NA	NA	NA	NA	NA	NA	NA	NA	NA	NA	NA	NA	NA	NA	NA	NA	NA	NA	NA	NA	NA	NA	NA	NA	NA	NA	NA	NA	NA
cg14451882	3440-7_2	-0.0557004	0.0530344	0.293868	-0.257246	1.38659	0.852858	-11.089	1.45603	6.44321e-14	2.35733	1.872	0.208254	0.164663	1.88623	0.930454	1.53732	1.34731	0.254151	NA	NA	NA	NA	NA	NA	NA	NA	NA	NA	NA	NA	NA	NA	NA	NA	NA	NA	NA	NA	NA	NA	NA	NA	NA	NA	NA	NA	NA	NA
cg23202887	5339-49_3	-0.022606	0.060161	0.707188	-7.76407	1.5649	8.41273e-07	-5.04583	1.64098	0.00217135	-3.07098	2.09935	0.143876	-0.551772	2.13313	0.795952	1.16499	1.51718	0.442774	NA	NA	NA	NA	NA	NA	NA	NA	NA	NA	NA	NA	NA	NA	NA	-0.419239	0.0509875	7.18966e-16	NA	NA	NA	NA	NA	NA	NA	NA	NA	NA	NA	NA
cg19364530	3440-7_2	-0.159643	0.0497286	0.0013717	-4.11171	1.29957	0.00160749	-9.58165	1.36461	4.24638e-12	-3.457	1.75581	0.049264	0.36786	1.76844	0.835264	3.18221	1.26356	0.0119549	NA	NA	NA	NA	NA	NA	NA	NA	NA	NA	NA	NA	NA	NA	NA	NA	NA	NA	NA	NA	NA	NA	NA	NA	NA	NA	NA	NA	NA	NA
cg09535475	5339-49_3	-0.0798406	0.0570793	0.16228	1.54707	1.48995	0.299432	2.76193	1.54392	0.0740158	0.557077	1.94835	0.775013	3.67786	1.98603	0.0644222	-6.41995	1.43406	8.70593e-06	NA	NA	NA	NA	NA	NA	NA	NA	NA	NA	NA	NA	NA	NA	NA	NA	NA	NA	NA	NA	NA	NA	NA	NA	NA	NA	NA	NA	NA	NA
cg21320567	3514-49_2	0.0235869	0.0352004	0.502977	6.25276	0.925782	2.53861e-11	7.92339	0.97321	1.25531e-15	7.53125	1.24582	2.16223e-09	6.55172	1.26465	2.71416e-07	-4.60344	0.895072	3.29896e-07	NA	NA	NA	NA	NA	NA	NA	NA	NA	NA	NA	NA	NA	NA	NA	NA	NA	NA	NA	NA	NA	NA	NA	NA	NA	NA	NA	NA	NA	NA
cg22828110	5339-49_3	-0.0323382	0.0556839	0.561564	9.27745	1.45601	3.03954e-10	11.3291	1.52391	2.53977e-13	3.51525	1.92741	0.068526	0.740543	1.98927	0.709784	0.175523	1.40897	0.900888	NA	NA	NA	NA	NA	NA	NA	NA	NA	NA	NA	NA	NA	NA	NA	NA	NA	NA	NA	NA	NA	NA	NA	NA	NA	NA	NA	NA	NA	NA
cg04515608	5339-49_3	-0.0317351	0.0607129	0.601305	11.2656	1.57744	1.88173e-12	8.47795	1.65575	3.72047e-07	1.37859	2.1279	0.517235	13.6261	2.14563	3.3772e-10	3.61557	1.53396	0.0186325	NA	NA	NA	NA	NA	NA	NA	NA	NA	NA	NA	NA	NA	NA	NA	NA	NA	NA	NA	NA	NA	NA	NA	NA	NA	NA	NA	NA	NA	NA
cg20448594	3195-50_2	-0.191005	0.0560186	0.000679105	-0.0557902	1.41837	0.968633	-7.69749	1.51392	4.47914e-07	-1.21832	1.91883	0.525635	-5.84638	1.97324	0.00312792	4.17053	1.37842	0.0025515	0.17525	0.0527698	0.000932714	NA	NA	NA	NA	NA	NA	NA	NA	NA	NA	NA	NA	NA	NA	NA	NA	NA	NA	NA	NA	NA	NA	NA	NA	NA	NA	NA
cg04038844	5339-49_3	0.205697	0.0588484	0.00049743	6.01099	1.55063	0.000113989	6.58955	1.62662	5.55605e-05	-1.81399	2.08578	0.384709	4.09387	2.11438	0.0531687	-2.41332	1.51184	0.11079	NA	NA	NA	NA	NA	NA	NA	NA	NA	NA	NA	NA	NA	NA	NA	NA	NA	NA	NA	NA	NA	NA	NA	NA	NA	NA	NA	NA	NA	NA
cg02884661	2730-58_2	0.02032	0.038647	0.599167	0.458874	1.01527	0.651397	1.1724	1.07262	0.274674	0.0177954	1.37234	0.989657	1.15593	1.40158	0.40974	0.486521	0.985716	0.621729	0.0336591	0.0380253	0.376296	NA	NA	NA	NA	NA	NA	NA	NA	NA	NA	NA	NA	-1.18902	0.0383594	1.96104e-144	NA	NA	NA	NA	NA	NA	NA	NA	NA	NA	NA	NA
cg24450653	3514-49_2	-0.0229758	0.0428061	0.591575	1.84649	1.12724	0.101749	2.47782	1.18513	0.036822	1.61527	1.51959	0.288076	3.44389	1.54	0.025571	-8.20848	1.09065	1.23742e-13	NA	NA	NA	NA	NA	NA	NA	NA	NA	NA	NA	NA	NA	NA	NA	NA	NA	NA	NA	NA	NA	NA	NA	NA	NA	NA	NA	NA	NA	NA
cg08188318	5339-49_3	-0.0625851	0.0568086	0.270887	6.90034	1.49358	4.38255e-06	4.58699	1.56781	0.00352073	4.52849	1.99453	0.0234094	4.94481	2.0211	0.0146066	-0.636979	1.44789	0.660086	NA	NA	NA	NA	NA	NA	NA	NA	NA	NA	NA	NA	NA	NA	NA	0.452801	0.0502351	1.12591e-18	NA	NA	NA	NA	NA	NA	NA	NA	NA	NA	NA	NA
cg07708453	5339-49_3	-0.06651	0.0303325	0.0285769	-1.65731	0.789797	0.036139	3.4664	0.829637	3.21552e-05	2.72027	1.06531	0.0108235	3.09354	1.07623	0.00414008	-10.4194	0.769079	2.74768e-38	NA	NA	NA	NA	NA	NA	NA	NA	NA	NA	NA	NA	NA	NA	NA	NA	NA	NA	NA	NA	NA	NA	NA	NA	NA	NA	NA	NA	NA	NA
cg26870438	5339-49_3	-0.202197	0.050042	5.80382e-05	-0.804745	1.29819	0.535486	0.74569	1.36389	0.584699	-0.745294	1.73476	0.667576	2.29232	1.77508	0.196912	-8.50024	1.25962	2.72756e-11	NA	NA	NA	NA	NA	NA	NA	NA	NA	NA	NA	NA	NA	NA	NA	0.314896	0.0315081	2.44451e-22	NA	NA	NA	NA	NA	NA	NA	NA	NA	NA	NA	NA
cg27494470	3440-7_2	0.0505694	0.058563	0.388084	-5.28948	1.53098	0.000575359	-10.0946	1.60885	5.38182e-10	-9.76076	2.06984	2.77918e-06	-0.255289	2.08499	0.902576	-0.719824	1.48829	0.628743	NA	NA	NA	NA	NA	NA	NA	NA	NA	NA	NA	NA	NA	NA	NA	NA	NA	NA	NA	NA	NA	NA	NA	NA	NA	NA	NA	NA	NA	NA
cg01150799	5116-62_2	-0.390949	0.0622814	5.29931e-10	-1.9786	1.5867	0.212718	0.737844	1.66722	0.658188	-4.40809	2.1577	0.0413405	-4.1844	2.16723	0.0538186	3.2209	1.54017	0.0367779	NA	NA	NA	NA	NA	NA	NA	NA	NA	NA	NA	NA	NA	NA	NA	NA	NA	NA	NA	NA	NA	NA	NA	NA	NA	NA	NA	NA	NA	NA
cg16374656	5339-49_3	0.0318151	0.0348581	0.361646	0.308594	0.90881	0.734269	3.28073	0.95463	0.000616066	1.6714	1.22584	0.173075	2.42132	1.23767	0.0507353	-10.0984	0.88646	3.59837e-28	NA	NA	NA	NA	NA	NA	NA	NA	NA	NA	NA	NA	NA	NA	NA	0.248339	0.0229799	1.13413e-25	NA	NA	NA	NA	NA	NA	NA	NA	NA	NA	NA	NA
cg23944572	3440-7_2	-0.0277283	0.0412153	0.501272	-4.30094	1.06954	6.2848e-05	-12.8189	1.12565	4.0188e-28	-1.3515	1.45147	0.352046	-0.199154	1.46564	0.891946	3.05809	1.03925	0.00334032	NA	NA	NA	NA	NA	NA	NA	NA	NA	NA	NA	NA	NA	NA	NA	0.235452	0.0308687	6.21279e-14	NA	NA	NA	NA	NA	NA	NA	NA	NA	NA	NA	NA
cg15358723	3440-7_2	0.0460808	0.0487933	0.345207	-6.17429	1.2771	1.56099e-06	-12.6887	1.33951	2.19758e-20	-3.81076	1.72085	0.0270391	-1.30178	1.73405	0.453012	0.906888	1.23981	0.464674	NA	NA	NA	NA	NA	NA	NA	NA	NA	NA	NA	NA	NA	NA	NA	NA	NA	NA	NA	NA	NA	NA	NA	NA	NA	NA	NA	NA	NA	NA
cg27545615	5339-49_3	-0.0258071	0.0378681	0.495725	4.87877	0.986007	8.90027e-07	4.11462	1.03574	7.65919e-05	5.80794	1.32997	1.40152e-05	4.87044	1.3436	0.000304759	-6.38004	0.960142	5.16633e-11	NA	NA	NA	NA	NA	NA	NA	NA	NA	NA	NA	NA	NA	NA	NA	NA	NA	NA	NA	NA	NA	NA	NA	NA	NA	NA	NA	NA	NA	NA
cg00288844	5339-49_3	-0.0875356	0.0457263	0.0559268	5.97996	1.20573	8.59692e-07	5.49155	1.26306	1.54897e-05	0.135459	1.6108	0.933002	9.21943	1.6509	3.19413e-08	-2.73485	1.17942	0.0206521	NA	NA	NA	NA	NA	NA	NA	NA	NA	NA	NA	NA	NA	NA	NA	-0.660735	0.0302117	8.70774e-84	NA	NA	NA	NA	NA	NA	NA	NA	NA	NA	NA	NA
cg02999224	5339-49_3	-0.0132767	0.0250102	0.595647	12.77	0.651389	7.34857e-72	13.084	0.684353	6.02771e-69	10.5986	0.878575	3.13723e-31	14.6034	0.888646	1.88628e-53	0.763622	0.634147	0.228831	NA	NA	NA	NA	NA	NA	NA	NA	NA	NA	NA	NA	NA	NA	NA	-0.292331	0.0165559	2.26759e-60	NA	NA	NA	NA	NA	NA	NA	NA	NA	NA	NA	NA
cg09839177	3440-7_2	-0.0854783	0.0475012	0.0722654	-2.51161	1.24154	0.043361	-10.512	1.30374	2.288e-15	-1.93028	1.67577	0.24967	1.36597	1.68934	0.418966	3.49722	1.20652	0.00383653	NA	NA	NA	NA	NA	NA	NA	NA	NA	NA	NA	NA	NA	NA	NA	NA	NA	NA	NA	NA	NA	NA	NA	NA	NA	NA	NA	NA	NA	NA
cg00937359	5339-49_3	-0.0990578	0.0599338	0.0987129	-8.44587	1.56231	8.19951e-08	-8.45712	1.64035	3.08935e-07	4.1366	2.10644	0.0498532	-0.2293	2.12713	0.914179	-0.0398161	1.52164	0.97913	NA	NA	NA	NA	NA	NA	NA	NA	NA	NA	NA	NA	NA	NA	NA	NA	NA	NA	NA	NA	NA	NA	NA	NA	NA	NA	NA	NA	NA	NA
cg26847503	5339-49_3	0.0343399	0.0356146	0.335193	-3.85166	0.927332	3.57649e-05	-16.2981	0.97411	4.05719e-55	-4.82544	1.25082	0.000122316	-2.29246	1.26364	0.0699755	0.758974	0.903006	0.400846	NA	NA	NA	NA	NA	NA	NA	NA	NA	NA	NA	NA	NA	NA	NA	NA	NA	NA	NA	NA	NA	NA	NA	NA	NA	NA	NA	NA	NA	NA
cg23437216	3440-7_2	0.0703532	0.0541809	0.194443	-1.46282	1.41815	0.302579	-9.08503	1.4887	1.53107e-09	-5.52818	1.91296	0.00394402	3.44753	1.92703	0.0739349	2.06395	1.37789	0.134497	NA	NA	NA	NA	NA	NA	NA	NA	NA	NA	NA	NA	NA	NA	NA	NA	NA	NA	NA	NA	NA	NA	NA	NA	NA	NA	NA	NA	NA	NA
cg15626285	3485-28_2	0.0285057	0.0667578	0.66948	1.66949	1.78686	0.350393	-1.69111	1.8749	0.367312	2.19123	2.37435	0.356319	0.172012	2.44482	0.943925	-0.0247553	1.73119	0.988594	NA	NA	NA	NA	NA	NA	NA	NA	NA	NA	NA	NA	NA	NA	NA	NA	NA	NA	NA	NA	NA	NA	NA	NA	NA	NA	NA	NA	NA	NA
cg09950920	5339-49_3	-0.101549	0.0559425	0.0698111	1.3351	1.45767	0.35995	2.84538	1.53036	0.0633031	2.56005	1.96468	0.192887	3.28476	1.9849	0.0982878	-5.63306	1.41844	7.70172e-05	NA	NA	NA	NA	NA	NA	NA	NA	NA	NA	NA	NA	NA	NA	NA	NA	NA	NA	NA	NA	NA	NA	NA	NA	NA	NA	NA	NA	NA	NA
cg00945108	5339-49_3	0.0784137	0.0607118	0.19683	-8.72234	1.58771	5.09782e-08	-8.13951	1.66259	1.15689e-06	-1.2524	2.13576	0.557755	-6.8891	2.15251	0.00141896	-0.625126	1.5422	0.685317	NA	NA	NA	NA	NA	NA	NA	NA	NA	NA	NA	NA	NA	NA	NA	NA	NA	NA	NA	NA	NA	NA	NA	NA	NA	NA	NA	NA	NA	NA
cg24252148	5339-49_3	-0.0147856	0.0320185	0.644346	6.50893	0.832976	1.50235e-14	15.6282	0.874562	1.42871e-61	-2.13832	1.12079	0.0567171	0.707399	1.13308	0.532574	-2.19403	0.810102	0.00688697	NA	NA	NA	NA	NA	NA	NA	NA	NA	NA	NA	NA	NA	NA	NA	NA	NA	NA	NA	NA	NA	NA	NA	NA	NA	NA	NA	NA	NA	NA
cg01040749	5339-49_3	-0.0162947	0.046201	0.724399	0.150356	1.20316	0.900577	1.89171	1.26349	0.134679	0.548449	1.62228	0.735385	1.33528	1.63865	0.415359	-8.87818	1.17064	8.13892e-14	NA	NA	NA	NA	NA	NA	NA	NA	NA	NA	NA	NA	NA	NA	NA	NA	NA	NA	NA	NA	NA	NA	NA	NA	NA	NA	NA	NA	NA	NA
cg09443153	3440-7_2	-0.132536	0.0561505	0.0184633	-1.57675	1.46782	0.283006	-8.02259	1.54159	2.40083e-07	-10.5955	1.98151	1.12546e-07	1.86893	1.99706	0.3496	1.71693	1.42634	0.229	NA	NA	NA	NA	NA	NA	NA	NA	NA	NA	NA	NA	NA	NA	NA	NA	NA	NA	NA	NA	NA	NA	NA	NA	NA	NA	NA	NA	NA	NA
cg19982684	2579-17_5	-0.0564264	0.0293951	0.0552189	16.4652	0.766983	3.16687e-83	12.2404	0.804699	8.67367e-47	10.6808	1.04944	3.94998e-23	2.34431	1.04235	0.0247438	0.852914	0.744564	0.252291	NA	NA	NA	NA	NA	NA	NA	NA	NA	NA	NA	NA	NA	NA	NA	NA	NA	NA	NA	NA	NA	NA	NA	NA	NA	NA	NA	NA	NA	NA
cg26668042	5339-49_3	-0.00189846	0.0402814	0.96242	17.1193	1.04885	7.68509e-53	7.07406	1.10175	2.16178e-10	12.0497	1.41473	6.52451e-17	3.73247	1.42923	0.00915922	2.74723	1.02133	0.00727671	NA	NA	NA	NA	NA	NA	NA	NA	NA	NA	NA	NA	NA	NA	NA	NA	NA	NA	NA	NA	NA	NA	NA	NA	NA	NA	NA	NA	NA	NA
cg17670263	3440-7_2	0.0743064	0.0653145	0.255552	-1.79569	1.70654	0.292965	-3.91181	1.79201	0.0292917	-1.00622	2.30395	0.662405	2.95366	2.32165	0.203614	2.22104	1.65819	0.180758	NA	NA	NA	NA	NA	NA	NA	NA	NA	NA	NA	NA	NA	NA	NA	NA	NA	NA	NA	NA	NA	NA	NA	NA	NA	NA	NA	NA	NA	NA
cg09469566	3440-7_2	-0.16173	0.0498546	0.00122084	2.16881	1.30301	0.0963595	14.3511	1.37239	2.90101e-24	4.76315	1.75807	0.00686724	2.74473	1.7758	0.122536	1.4056	1.2664	0.267322	NA	NA	NA	NA	NA	NA	NA	NA	NA	NA	NA	NA	NA	NA	NA	NA	NA	NA	NA	NA	NA	NA	NA	NA	NA	NA	NA	NA	NA	NA
cg05738924	5339-49_3	0.0354173	0.0598831	0.55437	0.85303	1.55853	0.584285	1.92134	1.63824	0.241175	2.85645	2.1022	0.174544	6.89588	2.12338	0.00120574	-4.05907	1.51815	0.00763444	NA	NA	NA	NA	NA	NA	NA	NA	NA	NA	NA	NA	NA	NA	NA	NA	NA	NA	NA	NA	NA	NA	NA	NA	NA	NA	NA	NA	NA	NA
cg22687766	5339-49_3	0.0113196	0.0325588	0.728173	9.71398	0.851361	3.30337e-28	10.1349	0.893345	6.32683e-28	4.14313	1.14516	0.000313999	8.94791	1.15424	2.50701e-14	-3.16631	0.832254	0.000151983	NA	NA	NA	NA	NA	NA	NA	NA	NA	NA	NA	NA	NA	NA	NA	-0.380522	0.0234247	4.70824e-52	NA	NA	NA	NA	NA	NA	NA	NA	NA	NA	NA	NA
cg23944572	3195-50_2	-0.00984056	0.0421312	0.815374	-3.95105	1.06627	0.00022419	-12.3113	1.14175	1.52169e-25	-0.806626	1.4453	0.576918	0.96197	1.48847	0.518265	3.61308	1.03544	0.00050817	0.0185954	0.0393198	0.636383	NA	NA	NA	NA	NA	NA	NA	NA	NA	NA	NA	NA	0.235619	0.0308528	5.81062e-14	NA	NA	NA	NA	NA	NA	NA	NA	NA	NA	NA	NA
cg12066624	3440-7_2	-0.0466038	0.0555797	0.401963	1.712	1.45314	0.239043	12.5739	1.52591	5.8186e-16	4.48152	1.96184	0.0225761	0.924443	1.97676	0.64014	2.01513	1.41197	0.153865	NA	NA	NA	NA	NA	NA	NA	NA	NA	NA	NA	NA	NA	NA	NA	NA	NA	NA	NA	NA	NA	NA	NA	NA	NA	NA	NA	NA	NA	NA
cg17033359	3440-7_2	-0.0149522	0.0611847	0.806993	-4.23989	1.59953	0.00816952	-9.31897	1.68067	3.84129e-08	-4.84964	2.16279	0.0251782	-1.45476	2.17512	0.503779	-0.321811	1.55472	0.836063	NA	NA	NA	NA	NA	NA	NA	NA	NA	NA	NA	NA	NA	NA	NA	NA	NA	NA	NA	NA	NA	NA	NA	NA	NA	NA	NA	NA	NA	NA
cg00466268	3195-50_2	-0.126816	0.039466	0.00135753	2.20307	1.0054	0.028683	14.5763	1.07274	1.76799e-38	7.34256	1.35546	7.72807e-08	-2.45178	1.39122	0.0783448	-0.680902	0.976708	0.485891	-0.0457231	0.0371529	0.218758	NA	NA	NA	NA	NA	NA	NA	NA	NA	NA	NA	NA	NA	NA	NA	NA	NA	NA	NA	NA	NA	NA	NA	NA	NA	NA	NA
cg05486872	5339-49_3	0.0220245	0.04728	0.641446	-0.958301	1.22948	0.435923	-5.60964	1.29196	1.56828e-05	-3.61857	1.66232	0.0297463	-9.51853	1.67721	1.85388e-08	-12.801	1.19801	3.30803e-25	NA	NA	NA	NA	NA	NA	NA	NA	NA	NA	NA	NA	NA	NA	NA	NA	NA	NA	NA	NA	NA	NA	NA	NA	NA	NA	NA	NA	NA	NA
cg00221794	3440-7_2	0.0123717	0.0581479	0.83156	3.91101	1.51694	0.0100849	1.63084	1.59415	0.306569	4.15226	2.05002	0.0431061	2.75431	2.06724	0.18307	10.0188	1.47633	2.05693e-11	NA	NA	NA	NA	NA	NA	NA	NA	NA	NA	NA	NA	NA	NA	NA	NA	NA	NA	NA	NA	NA	NA	NA	NA	NA	NA	NA	NA	NA	NA
cg26644674	5339-49_3	0.35095	0.0463781	9.53687e-14	10.1762	1.21623	2.27725e-16	9.70632	1.28815	1.20187e-13	8.14261	1.61193	5.32183e-07	1.37147	1.66218	0.409534	-0.234043	1.18013	0.84284	NA	NA	NA	NA	NA	NA	NA	NA	NA	NA	NA	NA	NA	NA	NA	-0.318523	0.036884	2.67539e-17	NA	NA	NA	NA	NA	NA	NA	NA	NA	NA	NA	NA
cg20923498	5339-49_3	0.129586	0.0440794	0.00336524	-16.3341	1.14774	1.01752e-41	-9.54211	1.20563	7.04734e-15	-3.07325	1.54812	0.0474215	-20.5252	1.56398	3.25057e-36	-4.61565	1.11763	3.95716e-05	NA	NA	NA	NA	NA	NA	NA	NA	NA	NA	NA	NA	NA	NA	NA	NA	NA	NA	NA	NA	NA	NA	NA	NA	NA	NA	NA	NA	NA	NA
cg17108629	3440-7_2	-0.0209925	0.0352885	0.552075	2.2896	0.913292	0.0123556	14.5668	0.959349	1.9385e-46	0.944011	1.24032	0.446798	-1.71761	1.23976	0.166267	-1.87961	0.885755	0.0341123	NA	NA	NA	NA	NA	NA	NA	NA	NA	NA	NA	NA	NA	NA	NA	-0.306173	0.0232583	2.88332e-36	NA	NA	NA	NA	NA	NA	NA	NA	NA	NA	NA	NA
cg19205064	5339-49_3	0.0104067	0.0474964	0.826617	-15.9994	1.23671	2.57017e-35	-9.76275	1.29909	1.33805e-13	-1.77987	1.66813	0.286254	-6.5527	1.68522	0.000108128	-2.02319	1.20427	0.0932914	NA	NA	NA	NA	NA	NA	NA	NA	NA	NA	NA	NA	NA	NA	NA	NA	NA	NA	NA	NA	NA	NA	NA	NA	NA	NA	NA	NA	NA	NA
cg02593884	3514-49_2	-0.0477998	0.0322189	0.138336	2.8343	0.852553	0.000928907	3.42859	0.904196	0.000161559	2.33383	1.17214	0.0468342	3.57859	1.1934	0.00280147	-8.51697	0.82449	1.77847e-23	NA	NA	NA	NA	NA	NA	NA	NA	NA	NA	NA	NA	NA	NA	NA	-0.340337	0.0216999	3.78253e-48	NA	NA	NA	NA	NA	NA	NA	NA	NA	NA	NA	NA
cg01632240	2579-17_5	-0.0834836	0.0276423	0.0025962	0.452345	0.7296	0.535417	1.88921	0.766401	0.0138809	1.46633	0.973082	0.132181	1.77013	0.986266	0.0730152	-10.9319	0.706089	3.0677e-48	NA	NA	NA	NA	NA	NA	NA	NA	NA	NA	NA	NA	NA	NA	NA	NA	NA	NA	NA	NA	NA	NA	NA	NA	NA	NA	NA	NA	NA	NA
cg02797539	5339-49_3	0.0783942	0.0326896	0.0166768	12.4783	0.854391	1.31551e-43	10.9641	0.896981	6.00011e-32	5.53356	1.14932	1.72305e-06	1.19203	1.16152	0.305039	-2.52039	0.831549	0.00250603	NA	NA	NA	NA	NA	NA	NA	NA	NA	NA	NA	NA	NA	NA	NA	NA	NA	NA	NA	NA	NA	NA	NA	NA	NA	NA	NA	NA	NA	NA
cg14799927	2579-17_5	0.0831361	0.0392129	0.034262	4.16722	1.02852	5.51328e-05	-0.883872	1.07887	0.412851	3.57612	1.38341	0.0098904	-1.20795	1.39767	0.387669	-8.29911	0.996418	2.92667e-16	NA	NA	NA	NA	NA	NA	NA	NA	NA	NA	NA	NA	NA	NA	NA	0.32016	0.0265573	3.4808e-31	NA	NA	NA	NA	NA	NA	NA	NA	NA	NA	NA	NA
cg24681307	5339-49_3	0.00666764	0.0254391	0.793301	11.2933	0.662417	6.73799e-57	10.5389	0.696178	1.99421e-46	11.6377	0.894026	1.0673e-35	8.53909	0.903158	2.5713e-20	-2.04485	0.645335	0.0015816	NA	NA	NA	NA	NA	NA	NA	NA	NA	NA	NA	NA	NA	NA	NA	NA	NA	NA	NA	NA	NA	NA	NA	NA	NA	NA	NA	NA	NA	NA
cg11783364	5339-49_3	-0.0903013	0.0299099	0.00260469	13.483	0.780082	3.16351e-58	17.7289	0.818292	1.58186e-84	4.19409	1.05046	7.05159e-05	7.36303	1.06261	7.92038e-12	0.893145	0.758767	0.239458	NA	NA	NA	NA	NA	NA	NA	NA	NA	NA	NA	NA	NA	NA	NA	NA	NA	NA	NA	NA	NA	NA	NA	NA	NA	NA	NA	NA	NA	NA
cg08965235	3195-50_2	-0.0764742	0.0411539	0.063522	-0.030526	1.04746	0.976758	15.4371	1.1307	4.24857e-38	-0.553307	1.42371	0.697653	-0.205694	1.46488	0.888368	-1.10656	1.0249	0.280631	-0.0155388	0.0391864	0.691822	NA	NA	NA	NA	NA	NA	NA	NA	NA	NA	NA	NA	-0.24872	0.0357655	7.67237e-12	NA	NA	NA	NA	NA	NA	NA	NA	NA	NA	NA	NA
cg19743666	5339-49_3	0.14323	0.0627561	0.0227017	8.42868	1.64476	3.64834e-07	11.4953	1.72766	4.9546e-11	2.07639	2.19093	0.343524	7.35207	2.24028	0.0010712	3.02019	1.59344	0.0583599	NA	NA	NA	NA	NA	NA	NA	NA	NA	NA	NA	NA	NA	NA	NA	NA	NA	NA	NA	NA	NA	NA	NA	NA	NA	NA	NA	NA	NA	NA
cg04920032	5339-49_3	0.315235	0.0420551	1.53987e-13	9.45259	1.09535	2.64729e-17	9.41779	1.14933	8.34431e-16	6.81765	1.47579	4.38737e-06	5.27457	1.49395	0.000435037	-2.33148	1.06574	0.0289438	NA	NA	NA	NA	NA	NA	NA	NA	NA	NA	NA	NA	NA	NA	NA	NA	NA	NA	NA	NA	NA	NA	NA	NA	NA	NA	NA	NA	NA	NA
cg03371275	5339-49_3	-6.13198e-05	0.0451753	0.998917	8.99779	1.17652	5.12911e-14	9.77679	1.23791	8.03743e-15	4.54927	1.58448	0.0041835	10.5593	1.60204	7.32958e-11	-1.41969	1.14702	0.216134	NA	NA	NA	NA	NA	NA	NA	NA	NA	NA	NA	NA	NA	NA	NA	NA	NA	NA	NA	NA	NA	NA	NA	NA	NA	NA	NA	NA	NA	NA
cg19293468	3440-7_2	-0.0493599	0.0443295	0.265795	-2.01622	1.16152	0.0829259	-13.9292	1.21923	2.33145e-28	-6.22057	1.5674	7.78875e-05	-0.385944	1.58387	0.80754	0.589546	1.1281	0.601377	NA	NA	NA	NA	NA	NA	NA	NA	NA	NA	NA	NA	NA	NA	NA	NA	NA	NA	NA	NA	NA	NA	NA	NA	NA	NA	NA	NA	NA	NA
cg00795812	5339-49_3	-0.0102203	0.0309697	0.741468	-1.51378	0.806389	0.0607999	-1.45979	0.847066	0.0851584	1.26126	1.08769	0.246519	2.09572	1.09884	0.0568012	11.1194	0.785236	2.33718e-41	NA	NA	NA	NA	NA	NA	NA	NA	NA	NA	NA	NA	NA	NA	NA	NA	NA	NA	NA	NA	NA	NA	NA	NA	NA	NA	NA	NA	NA	NA
cg21221263	5339-49_3	0.0140107	0.0193694	0.469653	12.7997	0.503933	2.14254e-108	13.9285	0.529075	1.91338e-114	13.2005	0.679059	7.62874e-71	12.0938	0.686966	4.72622e-60	-0.188033	0.49038	0.701479	NA	NA	NA	NA	NA	NA	NA	NA	NA	NA	NA	NA	NA	NA	NA	NA	NA	NA	NA	NA	NA	NA	NA	NA	NA	NA	NA	NA	NA	NA
cg26113278	3440-7_2	-0.0544623	0.0560696	0.331635	-2.48201	1.46595	0.0907699	-10.3286	1.53936	3.38846e-11	-0.934789	1.97913	0.636807	1.86592	1.99418	0.349679	1.06137	1.42441	0.456382	NA	NA	NA	NA	NA	NA	NA	NA	NA	NA	NA	NA	NA	NA	NA	NA	NA	NA	NA	NA	NA	NA	NA	NA	NA	NA	NA	NA	NA	NA
cg27535502	3514-49_2	-0.114838	0.0413895	0.00563846	-7.02407	1.0892	1.8117e-10	-13.1831	1.14451	8.7117e-29	-5.14158	1.46678	0.000477846	-7.94691	1.48877	1.18286e-07	1.4333	1.05402	0.174211	NA	NA	NA	NA	NA	NA	NA	NA	NA	NA	NA	NA	NA	NA	NA	NA	NA	NA	NA	NA	NA	NA	NA	NA	NA	NA	NA	NA	NA	NA
cg06519434	3195-50_2	-0.0361324	0.0360862	0.316977	-6.0976	0.917898	5.50834e-11	-16.0621	0.979067	1.06079e-52	-5.12835	1.26498	5.49872e-05	-6.44999	1.2727	4.94298e-07	0.91899	0.889761	0.30197	0.0618769	0.0338178	0.0676461	NA	NA	NA	NA	NA	NA	NA	NA	NA	NA	NA	NA	-0.211559	0.026796	9.00894e-15	NA	NA	NA	NA	NA	NA	NA	NA	NA	NA	NA	NA
cg21964800	5339-49_3	-0.0522649	0.0588504	0.374733	4.7279	1.53785	0.00217531	5.19655	1.60579	0.00125727	5.91625	2.02761	0.00361518	6.67571	2.06509	0.00127256	-2.4461	1.48184	0.0991561	NA	NA	NA	NA	NA	NA	NA	NA	NA	NA	NA	NA	NA	NA	NA	NA	NA	NA	NA	NA	NA	NA	NA	NA	NA	NA	NA	NA	NA	NA
cg06092310	3440-7_2	0.038039	0.0344476	0.269768	3.98254	0.900636	1.094e-05	15.8468	0.945739	2.94648e-55	0.106445	1.21592	0.930259	2.71929	1.22517	0.0266922	-1.6777	0.87512	0.0555305	NA	NA	NA	NA	NA	NA	NA	NA	NA	NA	NA	NA	NA	NA	NA	NA	NA	NA	NA	NA	NA	NA	NA	NA	NA	NA	NA	NA	NA	NA
cg27179101	5339-49_3	-0.0838323	0.0369602	0.0235476	9.8441	0.961997	2.33185e-23	15.8524	1.01051	2.29157e-49	-0.191712	1.29768	0.882585	5.61233	1.31114	2.05861e-05	-0.455223	0.936746	0.627109	NA	NA	NA	NA	NA	NA	NA	NA	NA	NA	NA	NA	NA	NA	NA	NA	NA	NA	NA	NA	NA	NA	NA	NA	NA	NA	NA	NA	NA	NA
cg08111661	3440-7_2	-0.0924229	0.0609963	0.130057	0.219539	1.59404	0.890487	-5.14029	1.67388	0.00219651	0.762632	2.15215	0.72315	1.15559	2.1685	0.59423	4.08533	1.5489	0.00849028	NA	NA	NA	NA	NA	NA	NA	NA	NA	NA	NA	NA	NA	NA	NA	NA	NA	NA	NA	NA	NA	NA	NA	NA	NA	NA	NA	NA	NA	NA
cg17110052	5339-49_3	-0.107448	0.0575411	0.0621719	-13.4357	1.49918	1.73084e-18	-8.99469	1.57402	1.48419e-08	0.0132619	2.02037	0.994764	-12.4718	2.04244	1.49962e-09	-3.87953	1.45755	0.00791004	NA	NA	NA	NA	NA	NA	NA	NA	NA	NA	NA	NA	NA	NA	NA	NA	NA	NA	NA	NA	NA	NA	NA	NA	NA	NA	NA	NA	NA	NA
cg00181439	3195-50_2	0.0254321	0.0366819	0.488304	7.91255	0.934096	1.08244e-16	15.8932	0.992001	1.30781e-50	8.79162	1.2605	6.21061e-12	0.651626	1.29694	0.615495	0.0114937	0.902334	0.98984	-0.0429135	0.0346388	0.215735	NA	NA	NA	NA	NA	NA	NA	NA	NA	NA	NA	NA	0.203804	0.0255078	4.44469e-15	NA	NA	NA	NA	NA	NA	NA	NA	NA	NA	NA	NA
cg03032497	2609-59_2	-0.0338693	0.0640056	0.59682	-1.4855	1.66892	0.373645	1.86501	1.75448	0.288058	8.66794	2.24514	0.000120882	-0.610723	2.29007	0.789773	0.00589901	1.62046	0.997096	NA	NA	NA	NA	NA	NA	NA	NA	NA	NA	NA	NA	NA	NA	NA	NA	NA	NA	NA	NA	NA	NA	NA	NA	NA	NA	NA	NA	NA	NA
cg26034934	3440-7_2	-0.0837804	0.061046	0.170341	-0.360714	1.59717	0.821383	-8.06544	1.70322	2.61051e-06	2.634	2.13252	0.217156	4.13845	2.21908	0.062577	2.58787	1.56044	0.0976462	NA	NA	NA	NA	NA	NA	NA	NA	NA	NA	NA	NA	NA	NA	NA	0.392508	0.042266	1.65478e-19	NA	NA	NA	NA	NA	NA	NA	NA	NA	NA	NA	NA
cg21524899	3168-8_2	0.152987	0.0659189	0.0205128	1.78696	1.70875	0.29594	-1.54384	1.79168	0.389094	-4.86974	2.2986	0.034394	-0.660774	2.31908	0.775762	-1.03181	1.65332	0.532727	-0.13611	0.0738405	0.0656062	NA	NA	NA	NA	NA	NA	NA	NA	NA	NA	NA	NA	NA	NA	NA	NA	NA	NA	NA	NA	NA	NA	NA	NA	NA	NA	NA
cg07092111	5339-49_3	-0.0232208	0.0536519	0.665257	-10.5784	1.3957	8.43165e-14	-9.82134	1.46753	3.79991e-11	-10.7714	1.88408	1.46162e-08	-13.7712	1.90363	9.82293e-13	-2.39621	1.36138	0.0787165	NA	NA	NA	NA	NA	NA	NA	NA	NA	NA	NA	NA	NA	NA	NA	NA	NA	NA	NA	NA	NA	NA	NA	NA	NA	NA	NA	NA	NA	NA
cg02181920	3440-7_2	0.0560384	0.0434244	0.197209	-8.18083	1.14127	1.56405e-12	-13.8801	1.20034	5.79207e-29	-1.77151	1.53298	0.248146	-1.95291	1.55416	0.20923	1.03518	1.10857	0.350653	NA	NA	NA	NA	NA	NA	NA	NA	NA	NA	NA	NA	NA	NA	NA	NA	NA	NA	NA	NA	NA	NA	NA	NA	NA	NA	NA	NA	NA	NA
cg09887059	3440-7_2	-0.132909	0.0409825	0.00122487	2.6479	1.0697	0.0134878	15.246	1.12554	2.91316e-38	8.93029	1.44471	9.52198e-10	0.688481	1.45734	0.636737	0.576596	1.04001	0.579429	NA	NA	NA	NA	NA	NA	NA	NA	NA	NA	NA	NA	NA	NA	NA	NA	NA	NA	NA	NA	NA	NA	NA	NA	NA	NA	NA	NA	NA	NA
cg22767754	5339-49_3	-0.0339546	0.0436987	0.437347	14.146	1.13704	5.69832e-33	9.87951	1.19486	4.68084e-16	-1.03458	1.53594	0.500746	14.5233	1.54904	5.10876e-20	1.57964	1.10743	0.154088	NA	NA	NA	NA	NA	NA	NA	NA	NA	NA	NA	NA	NA	NA	NA	NA	NA	NA	NA	NA	NA	NA	NA	NA	NA	NA	NA	NA	NA	NA
cg18413900	5339-49_3	-0.00333863	0.0461028	0.942286	3.29748	1.1993	0.00608488	5.42738	1.25901	1.80077e-05	3.3051	1.61725	0.0412703	4.6714	1.63631	0.00440217	-5.75084	1.16712	9.87287e-07	NA	NA	NA	NA	NA	NA	NA	NA	NA	NA	NA	NA	NA	NA	NA	NA	NA	NA	NA	NA	NA	NA	NA	NA	NA	NA	NA	NA	NA	NA
cg07723659	3440-7_2	0.0616019	0.0376863	0.102474	3.03565	0.987349	0.00217013	13.7832	1.03875	6.54821e-37	1.97278	1.33079	0.138571	-1.41602	1.35282	0.295505	-2.70877	0.959059	0.00483873	NA	NA	NA	NA	NA	NA	NA	NA	NA	NA	NA	NA	NA	NA	NA	NA	NA	NA	NA	NA	NA	NA	NA	NA	NA	NA	NA	NA	NA	NA
cg18490614	3195-50_2	-0.230696	0.0547724	2.81491e-05	6.43768	1.44166	9.11712e-06	11.6856	1.52797	5.7686e-14	8.1171	1.89267	2.0129e-05	0.698278	1.954	0.720916	0.850229	1.40152	0.544254	-0.0329959	0.0508928	0.516947	NA	NA	NA	NA	NA	NA	NA	NA	NA	NA	NA	NA	-0.382376	0.0355551	2.58168e-25	NA	NA	NA	NA	NA	NA	NA	NA	NA	NA	NA	NA
cg10584904	3440-7_2	0.0821403	0.0578089	0.155683	-3.95039	1.51142	0.00910188	-9.40817	1.58711	4.324e-09	-1.57805	2.04052	0.439508	1.78694	2.05604	0.385007	0.949995	1.4686	0.517875	NA	NA	NA	NA	NA	NA	NA	NA	NA	NA	NA	NA	NA	NA	NA	NA	NA	NA	NA	NA	NA	NA	NA	NA	NA	NA	NA	NA	NA	NA
cg21451906	5339-49_3	0.0589675	0.0318734	0.0646237	12.251	0.829256	1.64594e-44	9.913	0.870934	3.4594e-28	9.20177	1.11829	6.38701e-16	11.8706	1.12975	1.78136e-24	-1.01661	0.80746	0.20834	NA	NA	NA	NA	NA	NA	NA	NA	NA	NA	NA	NA	NA	NA	NA	NA	NA	NA	NA	NA	NA	NA	NA	NA	NA	NA	NA	NA	NA	NA
cg10274029	2579-17_5	0.0781737	0.048505	0.107378	-2.30505	1.26849	0.0695179	-4.83898	1.32872	0.000285802	0.0467853	1.70882	0.978164	-0.570716	1.72418	0.740714	6.94098	1.22922	2.17819e-08	NA	NA	NA	NA	NA	NA	NA	NA	NA	NA	NA	NA	NA	NA	NA	NA	NA	NA	NA	NA	NA	NA	NA	NA	NA	NA	NA	NA	NA	NA
cg11355029	2579-17_5	-0.120061	0.0347786	0.000581337	7.76186	0.908589	5.34443e-17	7.65519	0.954828	3.24877e-15	6.95555	1.22827	1.98603e-08	7.88672	1.23762	2.92944e-10	-4.04765	0.882876	5.17258e-06	NA	NA	NA	NA	NA	NA	NA	NA	NA	NA	NA	NA	NA	NA	NA	NA	NA	NA	NA	NA	NA	NA	NA	NA	NA	NA	NA	NA	NA	NA
cg18397975	2579-17_5	0.0276044	0.0371266	0.457356	5.07932	0.968628	1.95236e-07	6.85654	1.01767	2.84023e-11	8.64539	1.30704	6.31979e-11	5.30221	1.3212	6.47806e-05	-4.78797	0.93995	4.25748e-07	NA	NA	NA	NA	NA	NA	NA	NA	NA	NA	NA	NA	NA	NA	NA	-0.38079	0.0355171	2.37222e-25	NA	NA	NA	NA	NA	NA	NA	NA	NA	NA	NA	NA
cg07391141	5339-49_3	-0.181995	0.0494783	0.000248369	-13.4557	1.29158	4.17443e-24	-7.82942	1.3551	1.03432e-08	3.92232	1.74338	0.0246939	-4.89518	1.75996	0.00552229	-0.978802	1.25848	0.436908	NA	NA	NA	NA	NA	NA	NA	NA	NA	NA	NA	NA	NA	NA	NA	-0.3649	0.0410403	3.11817e-18	NA	NA	NA	NA	NA	NA	NA	NA	NA	NA	NA	NA
cg21232161	3440-7_2	-0.0925842	0.0274132	0.000762271	10.2615	0.716721	3.70827e-42	16.733	0.752613	3.9727e-88	0.0181613	0.967624	0.985029	15.7553	0.974982	6.0388e-52	-0.160182	0.696415	0.818135	NA	NA	NA	NA	NA	NA	NA	NA	NA	NA	NA	NA	NA	NA	NA	NA	NA	NA	NA	NA	NA	NA	NA	NA	NA	NA	NA	NA	NA	NA
cg26266876	5339-49_3	-0.0665338	0.0235596	0.00484357	12.3412	0.612934	4.44707e-75	17.0012	0.643903	5.23931e-115	6.48638	0.826909	1.19691e-14	6.74831	0.836786	2.26103e-15	-0.171547	0.596756	0.77382	NA	NA	NA	NA	NA	NA	NA	NA	NA	NA	NA	NA	NA	NA	NA	NA	NA	NA	NA	NA	NA	NA	NA	NA	NA	NA	NA	NA	NA	NA
cg14095100	3488-64_2	1.76201	0.0307978	5.80538e-305	0.32064	0.770679	0.677471	4.64434	0.809248	1.29268e-08	-0.116791	1.03823	0.910459	0.0235395	1.04928	0.982107	0.0821247	0.747654	0.912558	-0.0357276	0.0245659	0.146189	NA	NA	NA	NA	NA	NA	NA	NA	NA	NA	NA	NA	NA	NA	NA	NA	NA	NA	NA	NA	NA	NA	NA	NA	NA	NA	NA
cg09342997	5339-49_3	0.0585574	0.0508264	0.249597	-0.342768	1.32271	0.795589	1.24643	1.38328	0.367804	0.971685	1.75213	0.579331	3.13234	1.79014	0.0805133	-8.24936	1.27961	1.89995e-10	NA	NA	NA	NA	NA	NA	NA	NA	NA	NA	NA	NA	NA	NA	NA	NA	NA	NA	NA	NA	NA	NA	NA	NA	NA	NA	NA	NA	NA	NA
cg06635351	5339-49_3	-0.0189277	0.0465234	0.684218	10.7526	1.2092	3.15558e-18	6.69207	1.27044	1.72575e-07	8.43075	1.62581	2.6536e-07	8.96661	1.64501	6.4561e-08	-0.658635	1.17554	0.575423	NA	NA	NA	NA	NA	NA	NA	NA	NA	NA	NA	NA	NA	NA	NA	NA	NA	NA	NA	NA	NA	NA	NA	NA	NA	NA	NA	NA	NA	NA
cg16434190	5339-49_3	0.0260167	0.0406817	0.522643	-5.12331	1.05723	1.47659e-06	-9.75833	1.1103	7.23013e-18	-2.67915	1.42644	0.0606661	-0.76823	1.44077	0.594018	-14.6678	1.02965	8.80266e-42	NA	NA	NA	NA	NA	NA	NA	NA	NA	NA	NA	NA	NA	NA	NA	NA	NA	NA	NA	NA	NA	NA	NA	NA	NA	NA	NA	NA	NA	NA
cg02717454	3440-7_2	-0.0673765	0.0472055	0.153831	2.79299	1.23523	0.0239841	12.7351	1.29791	1.09658e-21	-2.70723	1.66524	0.104349	1.97442	1.67754	0.239509	-2.09605	1.19952	0.0808996	NA	NA	NA	NA	NA	NA	NA	NA	NA	NA	NA	NA	NA	NA	NA	NA	NA	NA	NA	NA	NA	NA	NA	NA	NA	NA	NA	NA	NA	NA
cg03571959	5339-49_3	0.00559822	0.0531826	0.916189	3.844	1.38523	0.0056315	4.52074	1.45665	0.0019705	2.29284	1.87027	0.220533	4.53761	1.88779	0.0164276	-4.61835	1.34858	0.000642733	NA	NA	NA	NA	NA	NA	NA	NA	NA	NA	NA	NA	NA	NA	NA	NA	NA	NA	NA	NA	NA	NA	NA	NA	NA	NA	NA	NA	NA	NA
cg08899626	3440-7_2	-0.126197	0.0428109	0.00328718	3.88346	1.10702	0.000474819	12.2266	1.15667	1.22786e-24	-3.16758	1.4849	0.033191	-2.11905	1.5054	0.159601	-2.41566	1.07068	0.0243097	NA	NA	NA	NA	NA	NA	NA	NA	NA	NA	NA	NA	NA	NA	NA	0.427162	0.0313192	1.73407e-38	NA	NA	NA	NA	NA	NA	NA	NA	NA	NA	NA	NA
cg25303150	3440-7_2	-0.089072	0.0331746	0.00738366	11.7848	0.867304	1.75771e-38	15.5457	0.910723	5.1291e-57	-1.20169	1.17119	0.305139	0.67588	1.17982	0.566875	-0.636543	0.843253	0.450521	NA	NA	NA	NA	NA	NA	NA	NA	NA	NA	NA	NA	NA	NA	NA	NA	NA	NA	NA	NA	NA	NA	NA	NA	NA	NA	NA	NA	NA	NA
cg24592751	5339-49_3	-0.111724	0.0496253	0.0246165	7.12199	1.31064	7.1885e-08	8.48669	1.37111	9.34241e-10	8.47017	1.74299	1.3991e-06	10.5674	1.77402	3.75528e-09	-1.10341	1.28202	0.389654	NA	NA	NA	NA	NA	NA	NA	NA	NA	NA	NA	NA	NA	NA	NA	0.405895	0.0378464	2.88433e-25	NA	NA	NA	NA	NA	NA	NA	NA	NA	NA	NA	NA
cg07600998	5339-49_3	-0.11682	0.0379701	0.00215525	4.11396	0.990046	3.54974e-05	0.388564	1.04093	0.709021	1.83099	1.33421	0.170292	4.74173	1.34815	0.000457333	-8.44372	0.964711	9.77283e-18	NA	NA	NA	NA	NA	NA	NA	NA	NA	NA	NA	NA	NA	NA	NA	NA	NA	NA	NA	NA	NA	NA	NA	NA	NA	NA	NA	NA	NA	NA
cg12793803	5339-49_3	-0.0323132	0.0343473	0.347065	11.6103	0.893929	1.5256e-35	13.1596	0.936962	9.49896e-41	8.80377	1.20558	6.10329e-13	8.56452	1.21595	3.66577e-12	-0.868644	0.869627	0.31812	NA	NA	NA	NA	NA	NA	NA	NA	NA	NA	NA	NA	NA	NA	NA	NA	NA	NA	NA	NA	NA	NA	NA	NA	NA	NA	NA	NA	NA	NA
cg22096687	3195-50_2	-0.0190019	0.032103	0.55406	3.4718	0.819867	2.52131e-05	14.8341	0.872432	1.52275e-56	0.823829	1.10433	0.455858	-1.03678	1.13264	0.360239	-2.26825	0.795927	0.00447276	-0.021677	0.0302034	0.473125	NA	NA	NA	NA	NA	NA	NA	NA	NA	NA	NA	NA	0.52411	0.0351853	4.35657e-45	NA	NA	NA	NA	NA	NA	NA	NA	NA	NA	NA	NA
cg12927730	5339-49_3	0.0297847	0.053259	0.576132	-12.3206	1.39021	3.96004e-18	-12.3864	1.45955	8.40035e-17	0.342409	1.87123	0.854849	-13.8632	1.89562	5.65018e-13	-2.73715	1.35201	0.0432063	NA	NA	NA	NA	NA	NA	NA	NA	NA	NA	NA	NA	NA	NA	NA	NA	NA	NA	NA	NA	NA	NA	NA	NA	NA	NA	NA	NA	NA	NA
cg26406563	5339-49_3	0.00995452	0.025457	0.695863	10.441	0.662015	8.37793e-50	8.20927	0.695312	4.61908e-30	10.5987	0.892863	2.38536e-30	9.99922	0.90151	6.32344e-27	-2.63114	0.644776	4.87814e-05	NA	NA	NA	NA	NA	NA	NA	NA	NA	NA	NA	NA	NA	NA	NA	-0.535472	0.0269584	2.17821e-73	NA	NA	NA	NA	NA	NA	NA	NA	NA	NA	NA	NA
cg14562076	2579-17_5	0.0669473	0.052559	0.203071	-12.8058	1.37187	7.34565e-20	-12.8576	1.44074	2.37355e-18	-7.9124	1.84968	2.08494e-05	-10.2493	1.86861	5.33983e-08	-2.86542	1.33179	0.0316912	NA	NA	NA	NA	NA	NA	NA	NA	NA	NA	NA	NA	NA	NA	NA	NA	NA	NA	NA	NA	NA	NA	NA	NA	NA	NA	NA	NA	NA	NA
cg05656688	3195-50_2	-0.0198559	0.0431128	0.645227	-0.902125	1.10521	0.414572	-14.0692	1.17845	1.25832e-30	-4.68632	1.48328	0.00163297	-10.9596	1.52341	1.31294e-12	1.64559	1.07331	0.125576	0.0540226	0.0407659	0.18544	NA	NA	NA	NA	NA	NA	NA	NA	NA	NA	NA	NA	NA	NA	NA	NA	NA	NA	NA	NA	NA	NA	NA	NA	NA	NA	NA
cg02770745	5339-49_3	0.115039	0.0546206	0.0355025	4.17312	1.43915	0.0038371	5.38642	1.49687	0.000339753	5.10834	1.88793	0.00695894	7.25003	1.94363	0.000204849	-3.87974	1.39012	0.00538052	NA	NA	NA	NA	NA	NA	NA	NA	NA	NA	NA	NA	NA	NA	NA	NA	NA	NA	NA	NA	NA	NA	NA	NA	NA	NA	NA	NA	NA	NA
cg27569829	5339-49_3	-0.184385	0.0514087	0.0003525	-8.81857	1.33731	7.17708e-11	-7.22499	1.40401	3.25064e-07	-7.57481	1.80202	2.88299e-05	-6.1355	1.82017	0.000780406	0.997529	1.30122	0.443509	NA	NA	NA	NA	NA	NA	NA	NA	NA	NA	NA	NA	NA	NA	NA	NA	NA	NA	NA	NA	NA	NA	NA	NA	NA	NA	NA	NA	NA	NA
cg06893362	3440-7_2	0.113713	0.0548441	0.0384126	-1.58393	1.4331	0.269338	-9.92383	1.50487	7.15882e-11	-4.71389	1.93464	0.0150145	2.11568	1.94942	0.278078	1.42725	1.39251	0.305654	NA	NA	NA	NA	NA	NA	NA	NA	NA	NA	NA	NA	NA	NA	NA	NA	NA	NA	NA	NA	NA	NA	NA	NA	NA	NA	NA	NA	NA	NA
cg14953730	5339-49_3	0.00786538	0.0312003	0.801025	13.2264	0.812392	1.29753e-52	14.0542	0.853372	1.17694e-53	-1.79194	1.09579	0.102326	5.09502	1.10702	4.75545e-06	-1.06138	0.791081	0.180027	NA	NA	NA	NA	NA	NA	NA	NA	NA	NA	NA	NA	NA	NA	NA	NA	NA	NA	NA	NA	NA	NA	NA	NA	NA	NA	NA	NA	NA	NA
cg19877683	2579-17_5	-0.0427012	0.0331597	0.198157	1.947	0.867388	0.0250249	3.73685	0.910861	4.44603e-05	5.19422	1.16966	1.00433e-05	2.74508	1.18143	0.0203668	-8.65107	0.841877	1.56879e-23	NA	NA	NA	NA	NA	NA	NA	NA	NA	NA	NA	NA	NA	NA	NA	NA	NA	NA	NA	NA	NA	NA	NA	NA	NA	NA	NA	NA	NA	NA
cg09462453	3035-80_2	-0.011917	0.0454206	0.793094	3.98701	1.18465	0.000795271	2.54979	1.24445	0.0407497	4.45325	1.59729	0.00541193	3.35899	1.61423	0.0377211	3.86784	1.15	0.000801569	NA	NA	NA	NA	NA	NA	NA	NA	NA	NA	NA	NA	NA	NA	NA	-1.28784	0.0405164	1.51912e-150	NA	NA	NA	NA	NA	NA	NA	NA	NA	NA	NA	NA
cg22454769	3438-10_2	0.0858994	0.053987	0.111927	-4.91645	1.41709	0.000545757	-0.889133	1.4856	0.549654	2.41016	1.90959	0.20722	0.374546	1.93056	0.846211	0.662262	1.37269	0.629596	NA	NA	NA	NA	NA	NA	NA	NA	NA	NA	NA	NA	NA	NA	NA	NA	NA	NA	NA	NA	NA	NA	NA	NA	NA	NA	NA	NA	NA	NA
cg16313758	2475-1_3	0.208961	0.0580301	0.000335336	6.99253	1.51608	4.59116e-06	6.82101	1.59819	2.19279e-05	8.31909	2.08699	7.28726e-05	7.38489	2.07968	0.000404718	1.85397	1.47401	0.208817	NA	NA	NA	NA	NA	NA	NA	NA	NA	NA	NA	NA	NA	NA	NA	0.434536	0.0420764	1.20646e-23	NA	NA	NA	NA	NA	NA	NA	NA	NA	NA	NA	NA
cg05684266	3440-7_2	-0.152358	0.0558251	0.00646892	-0.230226	1.46038	0.874768	-6.62426	1.53289	1.71778e-05	0.926618	1.96963	0.638143	3.7747	1.98698	0.0577807	4.62155	1.41818	0.00115955	NA	NA	NA	NA	NA	NA	NA	NA	NA	NA	NA	NA	NA	NA	NA	NA	NA	NA	NA	NA	NA	NA	NA	NA	NA	NA	NA	NA	NA	NA
cg00005619	2579-17_5	0.105081	0.0384837	0.00644356	6.98088	1.00663	7.62278e-12	7.27622	1.05697	1.07209e-11	8.53868	1.35672	4.78021e-10	7.36652	1.37087	9.76881e-08	-3.90785	0.976931	6.83549e-05	NA	NA	NA	NA	NA	NA	NA	NA	NA	NA	NA	NA	NA	NA	NA	NA	NA	NA	NA	NA	NA	NA	NA	NA	NA	NA	NA	NA	NA	NA
cg12949927	5116-62_2	1.27704	0.0545664	1.65299e-95	-2.68628	1.39043	0.0536665	-1.81488	1.45999	0.214155	-0.526663	1.88471	0.77997	-4.15462	1.896	0.028682	-2.31475	1.34804	0.0862907	NA	NA	NA	NA	NA	NA	NA	NA	NA	NA	NA	NA	NA	NA	NA	NA	NA	NA	NA	NA	NA	NA	NA	NA	NA	NA	NA	NA	NA	NA
cg11258381	3440-7_2	-0.131689	0.0508676	0.00978156	-2.03319	1.32664	0.125722	-10.3451	1.39306	2.54812e-13	3.84986	1.79087	0.0318382	2.91368	1.80204	0.106247	3.12958	1.28815	0.0153098	NA	NA	NA	NA	NA	NA	NA	NA	NA	NA	NA	NA	NA	NA	NA	NA	NA	NA	NA	NA	NA	NA	NA	NA	NA	NA	NA	NA	NA	NA
cg05116777	3440-7_2	-0.157502	0.0550079	0.00428808	-0.276588	1.44101	0.847831	-7.86506	1.51412	2.52742e-07	-1.9637	1.94434	0.312779	1.31752	1.95979	0.501575	3.19733	1.40102	0.0227077	NA	NA	NA	NA	NA	NA	NA	NA	NA	NA	NA	NA	NA	NA	NA	-0.575668	0.0665882	2.35062e-17	NA	NA	NA	NA	NA	NA	NA	NA	NA	NA	NA	NA
cg00250123	3195-50_2	0.040544	0.0537011	0.450445	-5.57264	1.37068	5.19815e-05	-12.1098	1.46164	4.11639e-16	-7.86855	1.84591	2.22682e-05	-2.98119	1.89494	0.116006	0.163002	1.3316	0.902601	0.0988803	0.0504873	0.0504694	NA	NA	NA	NA	NA	NA	NA	NA	NA	NA	NA	NA	NA	NA	NA	NA	NA	NA	NA	NA	NA	NA	NA	NA	NA	NA	NA
cg26833120	3195-50_2	0.089746	0.0432769	0.0383816	2.61914	1.09971	0.0174388	15.5982	1.17398	5.95889e-37	-0.531654	1.4845	0.720324	6.32624	1.52388	3.61442e-05	-0.666255	1.06883	0.533211	-0.0462719	0.0407381	0.256323	NA	NA	NA	NA	NA	NA	NA	NA	NA	NA	NA	NA	NA	NA	NA	NA	NA	NA	NA	NA	NA	NA	NA	NA	NA	NA	NA
cg09478591	5339-49_3	0.126003	0.0493438	0.0108622	5.04828	1.28599	9.46119e-05	4.28218	1.34873	0.00156074	10.9988	1.71154	2.34503e-10	4.91528	1.73716	0.00478877	-4.84892	1.24419	0.000106136	NA	NA	NA	NA	NA	NA	NA	NA	NA	NA	NA	NA	NA	NA	NA	0.509818	0.0616114	6.00708e-16	NA	NA	NA	NA	NA	NA	NA	NA	NA	NA	NA	NA
cg08840010	5339-49_3	-0.0161447	0.0419834	0.70066	9.04739	1.09368	4.5403e-16	3.29807	1.14906	0.00419514	8.35218	1.47462	1.97364e-08	6.89722	1.49286	4.37773e-06	-2.93878	1.06477	0.00589408	NA	NA	NA	NA	NA	NA	NA	NA	NA	NA	NA	NA	NA	NA	NA	NA	NA	NA	NA	NA	NA	NA	NA	NA	NA	NA	NA	NA	NA	NA
cg13178170	5339-49_3	-0.0992351	0.0360005	0.00595716	-18.6299	0.936612	1.35713e-73	-17.9696	0.983734	6.57544e-64	1.92077	1.26285	0.128605	-9.35196	1.27579	4.99738e-13	-4.49322	0.91201	9.90069e-07	NA	NA	NA	NA	NA	NA	NA	NA	NA	NA	NA	NA	NA	NA	NA	-0.282221	0.0325897	2.07225e-17	NA	NA	NA	NA	NA	NA	NA	NA	NA	NA	NA	NA
cg04540493	2579-17_5	0.131667	0.0492318	0.00761709	4.52737	1.28811	0.000461461	5.26654	1.35291	0.000106206	5.92945	1.73685	0.000668113	7.46959	1.75468	2.28299e-05	-4.20533	1.25045	0.000802363	NA	NA	NA	NA	NA	NA	NA	NA	NA	NA	NA	NA	NA	NA	NA	NA	NA	NA	NA	NA	NA	NA	NA	NA	NA	NA	NA	NA	NA	NA
cg07382920	3440-7_2	0.0492226	0.0523863	0.347665	0.108932	1.37496	0.936871	11.6136	1.44661	3.00596e-15	1.41783	1.85645	0.445222	-0.19673	1.87071	0.916269	-0.561553	1.34003	0.675271	NA	NA	NA	NA	NA	NA	NA	NA	NA	NA	NA	NA	NA	NA	NA	NA	NA	NA	NA	NA	NA	NA	NA	NA	NA	NA	NA	NA	NA	NA
cg02717454	3195-50_2	-0.0858832	0.0483563	0.076054	2.44996	1.23396	0.04739	12.2646	1.31699	8.87575e-20	-3.28993	1.66098	0.0479201	0.865013	1.70404	0.611839	-2.64682	1.19796	0.0273887	-0.0462783	0.0454267	0.30859	NA	NA	NA	NA	NA	NA	NA	NA	NA	NA	NA	NA	NA	NA	NA	NA	NA	NA	NA	NA	NA	NA	NA	NA	NA	NA	NA
cg17074014	5339-49_3	-0.150922	0.0439966	0.000631085	4.8901	1.14707	2.23497e-05	4.26305	1.19827	0.000394263	6.77686	1.55123	1.39964e-05	4.66743	1.56472	0.00293438	-4.99875	1.11273	7.98871e-06	NA	NA	NA	NA	NA	NA	NA	NA	NA	NA	NA	NA	NA	NA	NA	-0.509915	0.0374034	1.62439e-38	NA	NA	NA	NA	NA	NA	NA	NA	NA	NA	NA	NA
cg09554856	5339-49_3	-0.103655	0.0322769	0.00136719	9.9816	0.847819	7.00273e-30	17.1418	0.891125	1.91013e-69	8.57617	1.14223	1.42926e-13	5.59159	1.15165	1.41465e-06	0.591696	0.82464	0.473238	NA	NA	NA	NA	NA	NA	NA	NA	NA	NA	NA	NA	NA	NA	NA	0.311492	0.0211436	3.27156e-44	NA	NA	NA	NA	NA	NA	NA	NA	NA	NA	NA	NA
cg07782221	3440-7_2	-0.117286	0.0530604	0.0273184	-3.7728	1.38727	0.00665843	-13.13	1.45674	1.11943e-18	4.06319	1.87291	0.0303017	-4.22656	1.88715	0.0253501	0.0563552	1.34797	0.966661	NA	NA	NA	NA	NA	NA	NA	NA	NA	NA	NA	NA	NA	NA	NA	NA	NA	NA	NA	NA	NA	NA	NA	NA	NA	NA	NA	NA	NA	NA
cg24339704	5339-49_3	-0.0363295	0.0296601	0.220938	5.01639	0.772769	1.38328e-10	5.7177	0.810849	3.45798e-12	6.7716	1.04093	1.26638e-10	6.71644	1.05132	2.64598e-10	-6.10997	0.752012	1.42398e-15	NA	NA	NA	NA	NA	NA	NA	NA	NA	NA	NA	NA	NA	NA	NA	0.236864	0.0189019	2.16102e-33	NA	NA	NA	NA	NA	NA	NA	NA	NA	NA	NA	NA
cg02357714	3440-7_2	-0.0869052	0.0334236	0.00946803	11.1915	0.87502	1.32603e-34	17.3809	0.916887	6.02824e-68	0.54872	1.17905	0.64176	1.65642	1.18749	0.163384	0.53711	0.84873	0.526995	NA	NA	NA	NA	NA	NA	NA	NA	NA	NA	NA	NA	NA	NA	NA	NA	NA	NA	NA	NA	NA	NA	NA	NA	NA	NA	NA	NA	NA	NA
cg12691488	5116-62_2	-1.77318	0.0287635	0	0.0903167	0.733377	0.902014	2.32179	0.7702	0.00264386	1.20099	0.994072	0.227299	-0.194704	0.999754	0.84563	0.026127	0.71116	0.970701	NA	NA	NA	NA	NA	NA	NA	NA	NA	NA	NA	NA	NA	NA	NA	NA	NA	NA	NA	NA	NA	NA	NA	NA	NA	NA	NA	NA	NA	NA
cg07569918	3514-49_2	-0.105829	0.0518361	0.0414822	8.91394	1.37337	1.41319e-10	9.37105	1.44327	1.39234e-10	-0.698016	1.82869	0.702772	4.92128	1.8801	0.00900494	-1.78736	1.3248	0.177629	NA	NA	NA	NA	NA	NA	NA	NA	NA	NA	NA	NA	NA	NA	NA	NA	NA	NA	NA	NA	NA	NA	NA	NA	NA	NA	NA	NA	NA	NA
cg18862566	3440-7_2	-0.161322	0.0383334	2.82279e-05	5.91982	1.00065	4.64173e-09	15.2054	1.05134	6.83672e-43	1.31539	1.35536	0.332044	1.77686	1.36146	0.192178	-0.651376	0.972583	0.503192	NA	NA	NA	NA	NA	NA	NA	NA	NA	NA	NA	NA	NA	NA	NA	0.39899	0.0334901	1.51542e-30	NA	NA	NA	NA	NA	NA	NA	NA	NA	NA	NA	NA
cg14109456	3514-49_2	0.0191986	0.046973	0.682846	5.72268	1.24438	4.85784e-06	7.05999	1.30431	7.96267e-08	5.89738	1.7011	0.000551658	2.59162	1.68872	0.125218	-4.08867	1.19961	0.000682636	NA	NA	NA	NA	NA	NA	NA	NA	NA	NA	NA	NA	NA	NA	NA	-0.283624	0.0401669	3.30392e-12	NA	NA	NA	NA	NA	NA	NA	NA	NA	NA	NA	NA
cg04064588	3195-50_2	0.166228	0.0559544	0.00304812	-2.57415	1.4345	0.0730716	-11.6613	1.52648	5.49712e-14	-7.27265	1.92495	0.000168248	-0.460439	1.97122	0.815363	-0.0104223	1.38866	0.994013	0.0412506	0.0528617	0.435387	NA	NA	NA	NA	NA	NA	NA	NA	NA	NA	NA	NA	NA	NA	NA	NA	NA	NA	NA	NA	NA	NA	NA	NA	NA	NA	NA
cg05628049	3440-7_2	-0.0689858	0.0283386	0.0151065	8.4578	0.740915	2.4629e-28	16.1382	0.778019	8.03656e-79	0.0671759	1.00029	0.946472	0.879353	1.00789	0.38318	-1.64073	0.719924	0.0228917	NA	NA	NA	NA	NA	NA	NA	NA	NA	NA	NA	NA	NA	NA	NA	NA	NA	NA	NA	NA	NA	NA	NA	NA	NA	NA	NA	NA	NA	NA
cg04972766	2696-87_2	-1.67246	0.0430785	2.15349e-196	1.75571	0.948425	0.0644609	0.718622	0.995797	0.470689	0.840993	1.28114	0.511702	0.956857	1.29232	0.459234	1.19493	0.919453	0.19406	NA	NA	NA	NA	NA	NA	NA	NA	NA	NA	NA	NA	NA	NA	NA	NA	NA	NA	NA	NA	NA	NA	NA	NA	NA	NA	NA	NA	NA	NA
cg12070987	5339-49_3	0.0133869	0.0391901	0.732758	10.8355	1.02607	2.26611e-24	10.7304	1.0817	7.42785e-22	11.6431	1.37728	1.50514e-16	6.85825	1.40627	1.32069e-06	-0.741366	1.00734	0.461988	NA	NA	NA	NA	NA	NA	NA	NA	NA	NA	NA	NA	NA	NA	NA	0.223162	0.0259263	4.48678e-17	NA	NA	NA	NA	NA	NA	NA	NA	NA	NA	NA	NA
cg11321035	5339-49_3	0.0500396	0.0456967	0.273847	12.7104	1.19417	9.30023e-25	9.54589	1.24327	4.96489e-14	7.18008	1.61583	1.01612e-05	3.27797	1.61655	0.0429331	-0.53939	1.1582	0.641553	NA	NA	NA	NA	NA	NA	NA	NA	NA	NA	NA	NA	NA	NA	NA	-0.428309	0.0327752	2.35024e-35	NA	NA	NA	NA	NA	NA	NA	NA	NA	NA	NA	NA
cg23415995	3514-49_2	0.144167	0.038506	0.00019248	3.25486	1.01058	0.00132372	5.8637	1.06081	4.24096e-08	4.57243	1.35888	0.000797883	2.12424	1.38163	0.124522	-6.57577	0.976613	2.93586e-11	NA	NA	NA	NA	NA	NA	NA	NA	NA	NA	NA	NA	NA	NA	NA	0.369426	0.0324983	4.29987e-28	NA	NA	NA	NA	NA	NA	NA	NA	NA	NA	NA	NA
cg24481882	5339-49_3	-0.157621	0.0390763	5.94267e-05	11.5327	1.01747	5.53957e-28	11.8329	1.06879	7.61047e-27	9.84801	1.3724	1.47105e-12	9.01958	1.38647	1.26498e-10	-0.0660297	0.990777	0.946879	NA	NA	NA	NA	NA	NA	NA	NA	NA	NA	NA	NA	NA	NA	NA	NA	NA	NA	NA	NA	NA	NA	NA	NA	NA	NA	NA	NA	NA	NA
cg02399831	5339-49_3	-0.0404799	0.0372821	0.277861	9.44025	0.970272	2.27907e-21	10.2054	1.01924	1.769e-22	9.07306	1.30854	7.67864e-12	9.69193	1.32183	4.93068e-13	-1.75675	0.944765	0.0632796	NA	NA	NA	NA	NA	NA	NA	NA	NA	NA	NA	NA	NA	NA	NA	NA	NA	NA	NA	NA	NA	NA	NA	NA	NA	NA	NA	NA	NA	NA
cg14043774	3440-7_2	-0.0861737	0.048945	0.0786329	-3.21494	1.27944	0.0121478	-12.9123	1.34224	6.068e-21	-3.60268	1.75715	0.0406166	-2.17974	1.74076	0.210822	0.976814	1.24212	0.431828	NA	NA	NA	NA	NA	NA	NA	NA	NA	NA	NA	NA	NA	NA	NA	NA	NA	NA	NA	NA	NA	NA	NA	NA	NA	NA	NA	NA	NA	NA
cg00864768	5339-49_3	-0.0931622	0.0418684	0.0263142	14.0831	1.09107	3.67319e-35	16.2045	1.14677	3.47482e-41	5.97544	1.46762	5.07154e-05	10.8814	1.4834	4.83594e-13	2.2908	1.06287	0.031396	NA	NA	NA	NA	NA	NA	NA	NA	NA	NA	NA	NA	NA	NA	NA	NA	NA	NA	NA	NA	NA	NA	NA	NA	NA	NA	NA	NA	NA	NA
cg21484956	5339-49_3	0.0830908	0.0564211	0.141179	10.8179	1.46078	2.96768e-13	4.80035	1.53442	0.00181307	-2.12669	1.97352	0.281491	5.18851	1.99046	0.00929116	-0.0480883	1.42221	0.973034	NA	NA	NA	NA	NA	NA	NA	NA	NA	NA	NA	NA	NA	NA	NA	NA	NA	NA	NA	NA	NA	NA	NA	NA	NA	NA	NA	NA	NA	NA
cg10960375	5339-49_3	-0.0300705	0.0358166	0.401368	16.2159	0.938382	3.82298e-58	14.2568	0.984077	5.4723e-43	7.57979	1.26461	2.94298e-09	9.32681	1.28084	7.08208e-13	1.73041	0.910774	0.0577553	NA	NA	NA	NA	NA	NA	NA	NA	NA	NA	NA	NA	NA	NA	NA	NA	NA	NA	NA	NA	NA	NA	NA	NA	NA	NA	NA	NA	NA	NA
cg10950615	3440-7_2	-0.0520001	0.0519373	0.316988	-0.792035	1.35963	0.560348	0.107425	1.42742	0.940026	-0.248877	1.83413	0.892094	-1.78872	1.8537	0.334827	-9.22681	1.3201	5.28447e-12	NA	NA	NA	NA	NA	NA	NA	NA	NA	NA	NA	NA	NA	NA	NA	NA	NA	NA	NA	NA	NA	NA	NA	NA	NA	NA	NA	NA	NA	NA
cg19405329	5339-49_3	-0.00742218	0.0393515	0.850438	7.11277	1.02345	6.89895e-12	8.78502	1.07488	9.83936e-16	2.08677	1.38024	0.130904	8.58243	1.39637	1.17813e-09	-3.90191	0.996456	9.67287e-05	NA	NA	NA	NA	NA	NA	NA	NA	NA	NA	NA	NA	NA	NA	NA	NA	NA	NA	NA	NA	NA	NA	NA	NA	NA	NA	NA	NA	NA	NA
cg22147446	5339-49_3	0.0472528	0.0302878	0.119084	8.32144	0.788479	1.28478e-24	9.48518	0.827806	1.87259e-28	7.79123	1.05841	4.13853e-13	7.402	1.06963	8.61424e-12	-3.87281	0.767211	5.41473e-07	NA	NA	NA	NA	NA	NA	NA	NA	NA	NA	NA	NA	NA	NA	NA	0.265029	0.0258559	2.20255e-23	NA	NA	NA	NA	NA	NA	NA	NA	NA	NA	NA	NA
cg14657725	3440-7_2	0.16837	0.0443059	0.000154029	0.998813	1.15838	0.388775	13.1604	1.21639	8.9437e-26	0.529829	1.5639	0.734847	-0.890123	1.57579	0.572297	-1.66948	1.12557	0.13835	NA	NA	NA	NA	NA	NA	NA	NA	NA	NA	NA	NA	NA	NA	NA	NA	NA	NA	NA	NA	NA	NA	NA	NA	NA	NA	NA	NA	NA	NA
cg02600394	5339-49_3	-0.0677328	0.0386507	0.0800401	-16.0733	1.01402	4.37239e-50	-10.6546	1.06502	2.06253e-22	-0.0568116	1.36318	0.966766	-17.3653	1.38578	2.56298e-33	-2.62747	0.989128	0.00803924	NA	NA	NA	NA	NA	NA	NA	NA	NA	NA	NA	NA	NA	NA	NA	NA	NA	NA	NA	NA	NA	NA	NA	NA	NA	NA	NA	NA	NA	NA
cg07998213	3440-7_2	-0.0738913	0.0408348	0.0706967	2.40379	1.06697	0.0244997	14.4709	1.12083	3.61659e-35	-1.76881	1.44359	0.220782	-0.658682	1.45284	0.650385	-1.61952	1.03674	0.118602	NA	NA	NA	NA	NA	NA	NA	NA	NA	NA	NA	NA	NA	NA	NA	NA	NA	NA	NA	NA	NA	NA	NA	NA	NA	NA	NA	NA	NA	NA
cg15337006	5339-49_3	-0.108094	0.0239852	7.42524e-06	14.6943	0.624525	2.25997e-96	15.0156	0.656029	2.77841e-92	6.6199	0.842386	1.07367e-14	6.24415	0.85102	4.75505e-13	-0.138114	0.608143	0.82039	NA	NA	NA	NA	NA	NA	NA	NA	NA	NA	NA	NA	NA	NA	NA	NA	NA	NA	NA	NA	NA	NA	NA	NA	NA	NA	NA	NA	NA	NA
cg03433942	3440-7_2	0.0269349	0.0515387	0.601366	-2.64689	1.34748	0.0497911	-10.6511	1.41496	1.22343e-13	-5.80935	1.8192	0.00145366	1.10238	1.83303	0.547722	1.79908	1.30931	0.169753	NA	NA	NA	NA	NA	NA	NA	NA	NA	NA	NA	NA	NA	NA	NA	NA	NA	NA	NA	NA	NA	NA	NA	NA	NA	NA	NA	NA	NA	NA
cg14826417	3440-7_2	0.00196559	0.0441876	0.964529	-3.7191	1.15854	0.00137255	-14.0157	1.21446	7.14332e-29	-4.61683	1.55869	0.00313499	-1.1317	1.57532	0.472696	0.953206	1.12276	0.396111	NA	NA	NA	NA	NA	NA	NA	NA	NA	NA	NA	NA	NA	NA	NA	NA	NA	NA	NA	NA	NA	NA	NA	NA	NA	NA	NA	NA	NA	NA
cg05941027	5339-49_3	0.135934	0.0580313	0.0194071	-3.96705	1.50736	0.00866039	-2.62018	1.5819	0.0980486	-5.8834	2.09259	0.0050532	-6.97238	2.0844	0.000861761	3.07473	1.47148	0.0369789	NA	NA	NA	NA	NA	NA	NA	NA	NA	NA	NA	NA	NA	NA	NA	0.475982	0.0432235	2.50529e-26	NA	NA	NA	NA	NA	NA	NA	NA	NA	NA	NA	NA
cg17772171	3440-7_2	-0.0649761	0.0391196	0.0970652	-0.901497	1.02511	0.379406	12.7294	1.07551	3.60671e-30	-4.83238	1.37879	0.000479196	-1.7895	1.39273	0.199158	-2.98309	0.99355	0.00275111	NA	NA	NA	NA	NA	NA	NA	NA	NA	NA	NA	NA	NA	NA	NA	0.201122	0.0269393	1.93178e-13	NA	NA	NA	NA	NA	NA	NA	NA	NA	NA	NA	NA
cg05217983	3440-7_2	0.0837572	0.0483744	0.0837075	-4.61828	1.26298	0.000269967	7.61197	1.32736	1.32307e-08	4.85843	1.70457	0.00446586	5.86974	1.72081	0.000675217	-5.29606	1.22739	1.7688e-05	NA	NA	NA	NA	NA	NA	NA	NA	NA	NA	NA	NA	NA	NA	NA	NA	NA	NA	NA	NA	NA	NA	NA	NA	NA	NA	NA	NA	NA	NA
cg14742445	5339-49_3	0.0224625	0.0212911	0.291693	12.8829	0.556735	7.91929e-94	14.0105	0.584123	3.04725e-99	13.8618	0.747843	1.81253e-65	9.51536	0.756497	1.31691e-33	-0.140447	0.541523	0.795418	NA	NA	NA	NA	NA	NA	NA	NA	NA	NA	NA	NA	NA	NA	NA	NA	NA	NA	NA	NA	NA	NA	NA	NA	NA	NA	NA	NA	NA	NA
cg14422240	3514-49_2	-0.316098	0.0509656	8.39223e-10	4.96237	1.34084	0.000227527	6.01727	1.40727	2.10226e-05	5.12382	1.80244	0.00457179	5.10368	1.83053	0.0054109	-3.75487	1.29588	0.00384987	NA	NA	NA	NA	NA	NA	NA	NA	NA	NA	NA	NA	NA	NA	NA	NA	NA	NA	NA	NA	NA	NA	NA	NA	NA	NA	NA	NA	NA	NA
cg19265103	5339-49_3	-0.0655995	0.0363819	0.0717	12.8503	0.947311	2.26038e-38	15.234	0.995097	2.4382e-47	3.59372	1.27777	0.00501974	6.26698	1.29087	1.4131e-06	0.0390703	0.922461	0.966225	NA	NA	NA	NA	NA	NA	NA	NA	NA	NA	NA	NA	NA	NA	NA	NA	NA	NA	NA	NA	NA	NA	NA	NA	NA	NA	NA	NA	NA	NA
cg19223064	5339-49_3	-0.0676259	0.0346142	0.0510386	7.81798	0.899262	1.58457e-17	8.29618	0.944871	7.81703e-18	8.10573	1.21291	4.05053e-11	8.82835	1.22847	1.37177e-12	-0.112438	0.876131	0.897912	NA	NA	NA	NA	NA	NA	NA	NA	NA	NA	NA	NA	NA	NA	NA	2.54238	0.0686776	1.5043e-184	NA	NA	NA	NA	NA	NA	NA	NA	NA	NA	NA	NA
cg05181279	5339-49_3	-0.210612	0.0612883	0.000615739	-11.2159	1.59509	3.97131e-12	-6.35415	1.67461	0.000157633	-0.578321	2.15068	0.788066	-3.07834	2.17286	0.1569	-2.04253	1.55349	0.188903	NA	NA	NA	NA	NA	NA	NA	NA	NA	NA	NA	NA	NA	NA	NA	NA	NA	NA	NA	NA	NA	NA	NA	NA	NA	NA	NA	NA	NA	NA
cg10123514	5339-49_3	0.000738343	0.02824	0.979147	9.19955	0.733532	2.07896e-33	10.0898	0.769731	4.23109e-36	9.01923	0.986701	3.91231e-19	10.2689	1.00392	2.50753e-23	-0.459211	0.714236	0.520424	NA	NA	NA	NA	NA	NA	NA	NA	NA	NA	NA	NA	NA	NA	NA	-1.98208	0.0502537	1.4512e-199	NA	NA	NA	NA	NA	NA	NA	NA	NA	NA	NA	NA
cg02830749	5339-49_3	-0.059688	0.0557471	0.284628	8.30995	1.44474	1.25197e-08	7.41626	1.51032	1.10014e-06	7.4548	1.90201	9.62813e-05	7.03869	1.94646	0.000317571	-0.997126	1.39584	0.475214	NA	NA	NA	NA	NA	NA	NA	NA	NA	NA	NA	NA	NA	NA	NA	NA	NA	NA	NA	NA	NA	NA	NA	NA	NA	NA	NA	NA	NA	NA
cg02919090	5339-49_3	-0.223271	0.0327437	1.65721e-11	-10.4337	0.853175	5.54059e-32	-12.6939	0.895753	2.14062e-41	-0.581854	1.15044	0.61314	-10.6912	1.16168	2.26118e-19	-0.654144	0.830389	0.431041	NA	NA	NA	NA	NA	NA	NA	NA	NA	NA	NA	NA	NA	NA	NA	0.761978	0.0217195	4.43738e-172	NA	NA	NA	NA	NA	NA	NA	NA	NA	NA	NA	NA
cg10551134	5339-49_3	0.0110079	0.0542334	0.839203	4.3309	1.42843	0.00250153	3.07204	1.49724	0.0404859	4.54462	1.89399	0.0166257	5.44191	1.91993	0.0046962	-4.52737	1.38368	0.00110972	NA	NA	NA	NA	NA	NA	NA	NA	NA	NA	NA	NA	NA	NA	NA	NA	NA	NA	NA	NA	NA	NA	NA	NA	NA	NA	NA	NA	NA	NA
cg09010699	5339-49_3	-0.0981347	0.0318224	0.00210402	3.49095	0.82859	2.76439e-05	5.45181	0.870387	5.74502e-10	5.86889	1.11764	1.87454e-07	5.16553	1.12909	5.40961e-06	-7.2308	0.806854	1.7233e-18	NA	NA	NA	NA	NA	NA	NA	NA	NA	NA	NA	NA	NA	NA	NA	NA	NA	NA	NA	NA	NA	NA	NA	NA	NA	NA	NA	NA	NA	NA
cg23414595	5339-49_3	0.0640618	0.0287595	0.0261535	14.8526	0.752273	1.08557e-72	16.1212	0.789727	9.0346e-77	4.43496	1.01263	1.32429e-05	7.02401	1.02154	1.13174e-11	0.64631	0.732212	0.377637	NA	NA	NA	NA	NA	NA	NA	NA	NA	NA	NA	NA	NA	NA	NA	NA	NA	NA	NA	NA	NA	NA	NA	NA	NA	NA	NA	NA	NA	NA
cg18278694	5339-49_3	0.0335769	0.0463962	0.469436	8.36959	1.20262	6.53427e-12	10.0448	1.26022	4.71678e-15	6.68661	1.62015	4.01018e-05	8.56676	1.63954	2.15922e-07	-1.91468	1.17022	0.10215	NA	NA	NA	NA	NA	NA	NA	NA	NA	NA	NA	NA	NA	NA	NA	NA	NA	NA	NA	NA	NA	NA	NA	NA	NA	NA	NA	NA	NA	NA
cg00423291	3440-7_2	-0.0592027	0.0562541	0.292886	-3.21668	1.46711	0.0285918	-10.4357	1.54004	2.20466e-11	-5.82627	1.97996	0.00333641	-1.41284	1.99863	0.479803	0.779388	1.42418	0.584337	NA	NA	NA	NA	NA	NA	NA	NA	NA	NA	NA	NA	NA	NA	NA	NA	NA	NA	NA	NA	NA	NA	NA	NA	NA	NA	NA	NA	NA	NA
cg23680451	3506-49_1	0.217214	0.0504963	1.87585e-05	9.30229	1.33144	5.37693e-12	0.522062	1.39476	0.708266	14.0808	1.79743	1.29404e-14	5.19613	1.80841	0.00415469	0.571807	1.28715	0.656971	NA	NA	NA	NA	NA	NA	NA	NA	NA	NA	NA	NA	NA	NA	NA	NA	NA	NA	NA	NA	NA	NA	NA	NA	NA	NA	NA	NA	NA	NA
cg27497928	3440-7_2	-0.10101	0.0374503	0.00712003	-5.09822	0.979063	2.36146e-07	-13.4722	1.02799	4.0158e-36	-4.5083	1.32165	0.00067495	0.920503	1.33249	0.489857	2.54136	0.951201	0.00767828	NA	NA	NA	NA	NA	NA	NA	NA	NA	NA	NA	NA	NA	NA	NA	NA	NA	NA	NA	NA	NA	NA	NA	NA	NA	NA	NA	NA	NA	NA
cg06059360	5339-49_3	-0.0264067	0.0615543	0.668043	0.0457167	1.63883	0.977752	0.808786	1.70812	0.635994	-0.442922	2.13837	0.835962	1.00404	2.18101	0.645389	-7.18042	1.58419	6.74559e-06	NA	NA	NA	NA	NA	NA	NA	NA	NA	NA	NA	NA	NA	NA	NA	NA	NA	NA	NA	NA	NA	NA	NA	NA	NA	NA	NA	NA	NA	NA
cg07618435	3440-7_2	-0.109853	0.0603876	0.0692132	-3.22927	1.57913	0.0411406	-5.54375	1.65984	0.000871449	-1.66256	2.13473	0.436288	3.91596	2.15115	0.0690204	3.05763	1.53518	0.0466958	NA	NA	NA	NA	NA	NA	NA	NA	NA	NA	NA	NA	NA	NA	NA	NA	NA	NA	NA	NA	NA	NA	NA	NA	NA	NA	NA	NA	NA	NA
cg18660064	3195-50_2	-0.00596556	0.0523236	0.909253	4.59633	1.34755	0.000675868	11.2169	1.4355	1.51617e-14	-3.92379	1.79241	0.0288401	3.37199	1.85187	0.0689551	-2.42469	1.30488	0.0634654	-0.0735517	0.0489269	0.133107	NA	NA	NA	NA	NA	NA	NA	NA	NA	NA	NA	NA	NA	NA	NA	NA	NA	NA	NA	NA	NA	NA	NA	NA	NA	NA	NA
cg20239391	5339-49_3	0.195059	0.0525783	0.000219799	-2.19715	1.36755	0.108479	-12.4529	1.4378	2.07262e-17	0.196616	1.84359	0.915091	-15.7797	1.86891	1.19111e-16	-0.0517024	1.33212	0.969049	NA	NA	NA	NA	NA	NA	NA	NA	NA	NA	NA	NA	NA	NA	NA	NA	NA	NA	NA	NA	NA	NA	NA	NA	NA	NA	NA	NA	NA	NA
cg15736127	3195-50_2	0.0215206	0.0320686	0.502338	11.6727	0.817485	6.05976e-42	16.8117	0.872293	7.78318e-70	1.58194	1.10289	0.15181	3.12278	1.13159	0.00590087	-0.100173	0.79406	0.899639	-0.0396509	0.0301967	0.18948	NA	NA	NA	NA	NA	NA	NA	NA	NA	NA	NA	NA	NA	NA	NA	NA	NA	NA	NA	NA	NA	NA	NA	NA	NA	NA	NA
cg16649560	5339-49_3	0.0855335	0.0358559	0.0172588	2.70274	0.935874	0.00396887	13.7302	0.983812	2.7576e-40	15.6958	1.26097	5.61238e-33	14.8778	1.27434	1.84044e-29	-1.04945	0.911421	0.249852	NA	NA	NA	NA	NA	NA	NA	NA	NA	NA	NA	NA	NA	NA	NA	NA	NA	NA	NA	NA	NA	NA	NA	NA	NA	NA	NA	NA	NA	NA
cg12978308	3440-7_2	0.196091	0.0403609	1.4147e-06	4.46365	1.05525	2.59791e-05	15.4017	1.10117	4.58332e-40	-2.69817	1.40927	0.0558897	0.225171	1.41697	0.873778	-1.15498	1.01568	0.255803	NA	NA	NA	NA	NA	NA	NA	NA	NA	NA	NA	NA	NA	NA	NA	-0.19936	0.0298503	4.41699e-11	NA	NA	NA	NA	NA	NA	NA	NA	NA	NA	NA	NA
cg08091050	3514-49_2	-0.0367846	0.0464969	0.429077	0.718591	1.22323	0.557043	1.77417	1.28479	0.167643	0.850003	1.64746	0.606014	1.89664	1.67226	0.257014	-8.61035	1.18345	7.34494e-13	NA	NA	NA	NA	NA	NA	NA	NA	NA	NA	NA	NA	NA	NA	NA	NA	NA	NA	NA	NA	NA	NA	NA	NA	NA	NA	NA	NA	NA	NA
cg15011775	2953-31_2	-1.07897	0.086524	4.60896e-33	-1.99904	1.42083	0.159784	-2.88366	1.48807	0.0529501	-4.31924	1.90879	0.0238823	-3.49404	1.92796	0.0702697	-3.6378	1.38077	0.00856648	NA	NA	NA	NA	NA	NA	NA	NA	NA	NA	NA	NA	NA	NA	NA	NA	NA	NA	NA	NA	NA	NA	NA	NA	NA	NA	NA	NA	NA	NA
cg25252561	5339-49_3	-0.0320051	0.0327393	0.32854	13.1296	0.853162	9.42192e-48	12.2358	0.895696	7.78016e-39	13.3068	1.15107	5.74213e-29	12.8623	1.16469	1.01137e-26	0.637022	0.830987	0.443524	NA	NA	NA	NA	NA	NA	NA	NA	NA	NA	NA	NA	NA	NA	NA	NA	NA	NA	NA	NA	NA	NA	NA	NA	NA	NA	NA	NA	NA	NA
cg06068369	2579-17_5	-0.13473	0.0309734	1.51365e-05	1.46274	0.815676	0.073253	2.78123	0.858575	0.00124072	2.49069	1.0998	0.0237633	1.64027	1.11346	0.141057	-9.85166	0.794223	8.56111e-33	NA	NA	NA	NA	NA	NA	NA	NA	NA	NA	NA	NA	NA	NA	NA	NA	NA	NA	NA	NA	NA	NA	NA	NA	NA	NA	NA	NA	NA	NA
cg13742513	3440-7_2	0.0130045	0.0531514	0.806775	-1.47553	1.40982	0.29559	-10.7132	1.47499	8.87641e-13	-2.19545	1.8678	0.240172	-0.602253	1.89881	0.751193	2.16762	1.35877	0.111039	NA	NA	NA	NA	NA	NA	NA	NA	NA	NA	NA	NA	NA	NA	NA	0.262668	0.0347909	1.17302e-13	NA	NA	NA	NA	NA	NA	NA	NA	NA	NA	NA	NA
cg10307548	5339-49_3	-0.0728058	0.0426406	0.0880791	15.8276	1.10827	6.05368e-42	12.3817	1.16435	5.43909e-25	16.1406	1.49611	1.23443e-25	15.9924	1.51075	8.62218e-25	4.19629	1.08007	0.000109563	NA	NA	NA	NA	NA	NA	NA	NA	NA	NA	NA	NA	NA	NA	NA	NA	NA	NA	NA	NA	NA	NA	NA	NA	NA	NA	NA	NA	NA	NA
cg27346707	3195-50_2	-0.115229	0.0433355	0.00797351	2.69693	1.10572	0.0149126	14.1675	1.17696	4.24885e-31	5.55696	1.49072	0.000205027	-0.957512	1.52735	0.530874	-0.686437	1.0776	0.52428	-0.00724068	0.0407887	0.859142	NA	NA	NA	NA	NA	NA	NA	NA	NA	NA	NA	NA	NA	NA	NA	NA	NA	NA	NA	NA	NA	NA	NA	NA	NA	NA	NA
cg06588832	3514-49_2	-0.112358	0.0503887	0.0260015	2.01278	1.32701	0.129667	2.95224	1.39401	0.0344618	1.75299	1.79422	0.32882	6.0659	1.81707	0.000877098	-5.63038	1.28351	1.28513e-05	NA	NA	NA	NA	NA	NA	NA	NA	NA	NA	NA	NA	NA	NA	NA	-0.973848	0.103111	2.89774e-20	NA	NA	NA	NA	NA	NA	NA	NA	NA	NA	NA	NA
cg25420477	5339-49_3	-0.0988056	0.0486026	0.0423503	-15.5031	1.26916	7.02044e-32	-7.48118	1.32831	2.37352e-08	-3.01994	1.71396	0.0784118	-12.618	1.72931	6.43583e-13	-3.28759	1.23528	0.00791888	NA	NA	NA	NA	NA	NA	NA	NA	NA	NA	NA	NA	NA	NA	NA	NA	NA	NA	NA	NA	NA	NA	NA	NA	NA	NA	NA	NA	NA	NA
cg26305504	5339-49_3	-0.192384	0.0520315	0.000230572	16.9499	1.35439	2.58016e-33	15.839	1.42309	4.27711e-27	1.39734	1.82697	0.444562	18.3218	1.84577	3.8812e-22	6.90805	1.31943	2.03462e-07	NA	NA	NA	NA	NA	NA	NA	NA	NA	NA	NA	NA	NA	NA	NA	NA	NA	NA	NA	NA	NA	NA	NA	NA	NA	NA	NA	NA	NA	NA
cg05587400	3514-49_2	-0.0837398	0.0434013	0.0539881	-0.945384	1.13842	0.40651	8.40459	1.19519	3.9999e-12	5.13684	1.53082	0.00082468	10.8427	1.56264	7.51413e-12	-4.71161	1.10369	2.17027e-05	NA	NA	NA	NA	NA	NA	NA	NA	NA	NA	NA	NA	NA	NA	NA	-0.358123	0.0326612	2.32422e-26	NA	NA	NA	NA	NA	NA	NA	NA	NA	NA	NA	NA
cg04560098	3440-7_2	0.0201311	0.0513741	0.695258	-2.50828	1.34325	0.062177	-10.8421	1.41165	4.07027e-14	-4.38971	1.81281	0.0156501	-0.983666	1.82496	0.590013	2.10671	1.30618	0.107115	NA	NA	NA	NA	NA	NA	NA	NA	NA	NA	NA	NA	NA	NA	NA	NA	NA	NA	NA	NA	NA	NA	NA	NA	NA	NA	NA	NA	NA	NA
cg06943845	3440-7_2	-0.114538	0.061154	0.0613911	0.87526	1.60335	0.58527	-6.49037	1.68332	0.000123407	1.41416	2.16038	0.512896	1.37759	2.1834	0.528236	3.00841	1.55844	0.053864	NA	NA	NA	NA	NA	NA	NA	NA	NA	NA	NA	NA	NA	NA	NA	NA	NA	NA	NA	NA	NA	NA	NA	NA	NA	NA	NA	NA	NA	NA
cg11436113	4496-60_2	0.0453575	0.0598116	0.448441	3.2526	1.55853	0.037165	-2.1664	1.63933	0.186658	5.22339	2.10641	0.0133243	2.45055	2.12616	0.249385	3.6353	1.51447	0.0165752	-0.0895112	0.0651566	0.169842	NA	NA	NA	NA	NA	NA	NA	NA	NA	NA	NA	NA	NA	NA	NA	NA	NA	NA	NA	NA	NA	NA	NA	NA	NA	NA	NA
cg19820287	3440-7_2	-0.0473045	0.0536151	0.377844	-2.37179	1.40094	0.0907914	-9.62167	1.47148	1.02332e-10	-2.82333	1.89121	0.135812	0.178456	1.90563	0.92541	2.57365	1.36158	0.0590444	NA	NA	NA	NA	NA	NA	NA	NA	NA	NA	NA	NA	NA	NA	NA	NA	NA	NA	NA	NA	NA	NA	NA	NA	NA	NA	NA	NA	NA	NA
cg13877715	3514-49_2	-0.00158978	0.0497557	0.974517	4.66348	1.31139	0.00039551	7.52913	1.3755	5.6812e-08	5.32751	1.76807	0.00265588	5.5345	1.79371	0.00209272	-3.66663	1.27267	0.00405532	NA	NA	NA	NA	NA	NA	NA	NA	NA	NA	NA	NA	NA	NA	NA	NA	NA	NA	NA	NA	NA	NA	NA	NA	NA	NA	NA	NA	NA	NA
cg06987468	3440-7_2	-0.0736334	0.0386388	0.0570003	4.35766	1.00995	1.76954e-05	15.6062	1.06057	3.31994e-44	8.44484	1.36352	8.83885e-10	0.777371	1.37437	0.571789	0.00308905	0.981454	0.997489	NA	NA	NA	NA	NA	NA	NA	NA	NA	NA	NA	NA	NA	NA	NA	NA	NA	NA	NA	NA	NA	NA	NA	NA	NA	NA	NA	NA	NA	NA
cg17588294	3440-7_2	0.0625353	0.0525927	0.234727	-0.840714	1.38344	0.543538	-7.71078	1.44902	1.29426e-07	0.870084	1.8596	0.639976	4.52152	1.87506	0.0160862	4.68942	1.34175	0.000496701	NA	NA	NA	NA	NA	NA	NA	NA	NA	NA	NA	NA	NA	NA	NA	NA	NA	NA	NA	NA	NA	NA	NA	NA	NA	NA	NA	NA	NA	NA
cg03252605	3440-7_2	-0.105599	0.0640055	0.0993321	-2.35667	1.67288	0.159259	-7.01574	1.7577	7.1127e-05	-0.170688	2.25103	0.939574	2.10082	2.26012	0.352874	1.50153	1.62712	0.356353	NA	NA	NA	NA	NA	NA	NA	NA	NA	NA	NA	NA	NA	NA	NA	NA	NA	NA	NA	NA	NA	NA	NA	NA	NA	NA	NA	NA	NA	NA
cg08036492	2579-17_5	-0.0596831	0.0238496	0.0125044	9.47949	0.6231	8.24096e-47	11.1704	0.654539	5.66031e-57	11.4737	0.841818	1.11705e-38	12.0376	0.849362	2.10817e-41	-2.20487	0.605225	0.000284411	NA	NA	NA	NA	NA	NA	NA	NA	NA	NA	NA	NA	NA	NA	NA	NA	NA	NA	NA	NA	NA	NA	NA	NA	NA	NA	NA	NA	NA	NA
cg11767757	3440-7_2	-0.0747999	0.0393997	0.0579417	-4.81984	1.03011	3.3119e-06	-9.95335	1.0817	2.27559e-19	-10.7547	1.39072	2.72557e-14	1.26498	1.4013	0.366906	3.71464	1.00092	0.000218549	NA	NA	NA	NA	NA	NA	NA	NA	NA	NA	NA	NA	NA	NA	NA	NA	NA	NA	NA	NA	NA	NA	NA	NA	NA	NA	NA	NA	NA	NA
cg05178291	5339-49_3	-0.0341239	0.0497445	0.492909	8.91913	1.29004	9.22367e-12	6.82127	1.36512	7.06702e-07	10.261	1.79436	1.48494e-08	10.3116	1.78985	1.1648e-08	-0.958122	1.26133	0.447695	NA	NA	NA	NA	NA	NA	NA	NA	NA	NA	NA	NA	NA	NA	NA	0.262928	0.0347965	1.06673e-13	NA	NA	NA	NA	NA	NA	NA	NA	NA	NA	NA	NA
cg07805604	3440-7_2	0.132341	0.0283322	3.43929e-06	9.45139	0.740749	1.80875e-34	16.2339	0.777845	1.30753e-79	-1.21369	1.00006	0.225203	3.12866	1.00767	0.00196148	-1.4612	0.719763	0.04263	NA	NA	NA	NA	NA	NA	NA	NA	NA	NA	NA	NA	NA	NA	NA	NA	NA	NA	NA	NA	NA	NA	NA	NA	NA	NA	NA	NA	NA	NA
cg00158122	3195-50_2	0.0298169	0.0399727	0.455902	6.01181	1.01894	5.12899e-09	14.6975	1.09013	6.85699e-38	-0.483504	1.37231	0.724673	0.244755	1.40756	0.861994	-0.873371	0.989757	0.377789	-0.0556258	0.037723	0.140671	NA	NA	NA	NA	NA	NA	NA	NA	NA	NA	NA	NA	-0.493506	0.0307262	2.86013e-51	NA	NA	NA	NA	NA	NA	NA	NA	NA	NA	NA	NA
cg26314089	2579-17_5	-0.000533704	0.0363118	0.988276	3.26589	0.95107	0.00062129	5.31437	0.998201	1.27441e-07	6.51468	1.28121	4.45263e-07	4.99811	1.29481	0.000121199	-6.86079	0.922992	2.40828e-13	NA	NA	NA	NA	NA	NA	NA	NA	NA	NA	NA	NA	NA	NA	NA	NA	NA	NA	NA	NA	NA	NA	NA	NA	NA	NA	NA	NA	NA	NA
cg01177100	5339-49_3	0.0387177	0.0403444	0.337466	8.2439	1.05042	1.16239e-14	8.10641	1.10319	4.41072e-13	9.57923	1.41707	2.44141e-11	8.44314	1.43079	5.06259e-09	-3.04829	1.02313	0.0029637	NA	NA	NA	NA	NA	NA	NA	NA	NA	NA	NA	NA	NA	NA	NA	NA	NA	NA	NA	NA	NA	NA	NA	NA	NA	NA	NA	NA	NA	NA
cg14377681	3514-49_2	-0.0504124	0.0266978	0.0593041	7.73429	0.701779	1.26287e-26	7.82428	0.737663	6.95679e-25	8.76772	0.94485	1.17555e-19	8.20887	0.959182	4.72152e-17	-4.53677	0.679033	4.08737e-11	NA	NA	NA	NA	NA	NA	NA	NA	NA	NA	NA	NA	NA	NA	NA	NA	NA	NA	NA	NA	NA	NA	NA	NA	NA	NA	NA	NA	NA	NA
cg06352803	5339-49_3	0.020276	0.0527555	0.700817	9.38383	1.37331	1.51064e-11	9.61286	1.44285	4.62936e-11	-1.6215	1.85155	0.381394	0.727469	1.872	0.697658	-1.37876	1.3387	0.303316	NA	NA	NA	NA	NA	NA	NA	NA	NA	NA	NA	NA	NA	NA	NA	NA	NA	NA	NA	NA	NA	NA	NA	NA	NA	NA	NA	NA	NA	NA
cg06131936	3440-7_2	0.0311822	0.0581931	0.592199	-4.36974	1.51936	0.00412007	-9.27414	1.5949	8.37078e-09	-7.16858	2.05017	0.000493856	2.71411	2.06921	0.189961	0.205949	1.47635	0.889087	NA	NA	NA	NA	NA	NA	NA	NA	NA	NA	NA	NA	NA	NA	NA	NA	NA	NA	NA	NA	NA	NA	NA	NA	NA	NA	NA	NA	NA	NA
cg22096687	3440-7_2	-0.00566507	0.0313874	0.856809	3.7024	0.821186	7.37251e-06	15.1708	0.860569	4.17156e-60	1.20712	1.10796	0.276221	-0.285168	1.11637	0.798439	-1.90448	0.797393	0.0171247	NA	NA	NA	NA	NA	NA	NA	NA	NA	NA	NA	NA	NA	NA	NA	0.522404	0.0351861	7.75042e-45	NA	NA	NA	NA	NA	NA	NA	NA	NA	NA	NA	NA
cg05364307	3440-7_2	0.0145995	0.0454456	0.748091	2.87739	1.18818	0.0156399	15.3388	1.24768	2.7331e-32	0.446559	1.60413	0.780782	0.902682	1.61632	0.576653	0.634132	1.15452	0.582958	NA	NA	NA	NA	NA	NA	NA	NA	NA	NA	NA	NA	NA	NA	NA	NA	NA	NA	NA	NA	NA	NA	NA	NA	NA	NA	NA	NA	NA	NA
cg15480367	3737-6_3	-0.13825	0.0581526	0.0176391	3.13402	1.51732	0.0391543	7.98802	1.59526	6.60655e-07	5.04382	2.04377	0.0137704	1.13506	2.07828	0.585092	0.509683	1.47374	0.729539	NA	NA	NA	NA	NA	NA	NA	NA	NA	NA	NA	NA	NA	NA	NA	NA	NA	NA	NA	NA	NA	NA	NA	NA	NA	NA	NA	NA	NA	NA
cg15027300	3440-7_2	-0.052462	0.0437237	0.230502	1.22664	1.14316	0.283537	14.8196	1.20041	1.57654e-32	-1.05055	1.54335	0.496233	1.95308	1.55508	0.209457	-0.2051	1.11077	0.853547	NA	NA	NA	NA	NA	NA	NA	NA	NA	NA	NA	NA	NA	NA	NA	NA	NA	NA	NA	NA	NA	NA	NA	NA	NA	NA	NA	NA	NA	NA
cg09397246	3440-7_2	-0.0190775	0.0338603	0.573285	6.1141	0.884883	9.03471e-12	16.8524	0.929202	3.79388e-63	0.0426485	1.19564	0.971553	-0.281749	1.20402	0.815032	-0.441624	0.859801	0.60763	NA	NA	NA	NA	NA	NA	NA	NA	NA	NA	NA	NA	NA	NA	NA	NA	NA	NA	NA	NA	NA	NA	NA	NA	NA	NA	NA	NA	NA	NA
cg13732865	5339-49_3	0.0625927	0.0464188	0.177855	6.72129	1.20132	2.924e-08	13.592	1.26399	1.82576e-25	1.57347	1.62169	0.332175	-0.562936	1.6506	0.733146	-0.659032	1.17218	0.574102	NA	NA	NA	NA	NA	NA	NA	NA	NA	NA	NA	NA	NA	NA	NA	0.290677	0.0343506	1.04652e-16	NA	NA	NA	NA	NA	NA	NA	NA	NA	NA	NA	NA
cg05294112	3514-49_2	-0.158868	0.038065	3.28149e-05	11.174	1.00184	3.44659e-27	12.5045	1.05187	2.0001e-30	12.1756	1.34876	1.00415e-18	9.5991	1.36942	4.61194e-12	0.14455	0.968974	0.881446	NA	NA	NA	NA	NA	NA	NA	NA	NA	NA	NA	NA	NA	NA	NA	NA	NA	NA	NA	NA	NA	NA	NA	NA	NA	NA	NA	NA	NA	NA
cg18167921	5339-49_3	-0.0655423	0.0644966	0.309847	6.16103	1.66133	0.000223418	9.60592	1.74196	4.77489e-08	-2.08728	2.18876	0.340566	2.4852	2.2629	0.272445	-0.774955	1.61091	0.630605	NA	NA	NA	NA	NA	NA	NA	NA	NA	NA	NA	NA	NA	NA	NA	NA	NA	NA	NA	NA	NA	NA	NA	NA	NA	NA	NA	NA	NA	NA
cg07512258	5339-49_3	0.0374338	0.0422256	0.375575	-10.7083	1.09826	2.03716e-21	-13.1992	1.15596	2.73144e-28	-3.80939	1.51013	0.0118225	-15.6838	1.51009	6.12792e-24	-1.24644	1.07617	0.247085	NA	NA	NA	NA	NA	NA	NA	NA	NA	NA	NA	NA	NA	NA	NA	-0.293124	0.0278443	1.62377e-24	NA	NA	NA	NA	NA	NA	NA	NA	NA	NA	NA	NA
cg10369125	3440-7_2	-0.0598871	0.0559394	0.284641	-2.34464	1.46151	0.108998	-10.375	1.535	2.45442e-11	-4.61524	1.97314	0.0195451	-0.891611	1.98833	0.653954	1.04203	1.42016	0.463293	NA	NA	NA	NA	NA	NA	NA	NA	NA	NA	NA	NA	NA	NA	NA	NA	NA	NA	NA	NA	NA	NA	NA	NA	NA	NA	NA	NA	NA	NA
cg14082886	5339-49_3	-0.0105476	0.0583219	0.856524	-5.38007	1.52575	0.000442378	-4.51419	1.60256	0.00495298	1.17135	2.05235	0.568317	-2.60308	2.07648	0.210303	3.337	1.48417	0.0247865	NA	NA	NA	NA	NA	NA	NA	NA	NA	NA	NA	NA	NA	NA	NA	NA	NA	NA	NA	NA	NA	NA	NA	NA	NA	NA	NA	NA	NA	NA
cg19240637	2579-17_5	0.150981	0.0468195	0.00130702	5.46766	1.21888	8.22056e-06	6.36913	1.28703	8.94231e-07	7.73065	1.65763	3.58483e-06	5.86204	1.67677	0.000495699	-3.56709	1.18695	0.00272852	NA	NA	NA	NA	NA	NA	NA	NA	NA	NA	NA	NA	NA	NA	NA	0.29353	0.031352	6.26426e-20	NA	NA	NA	NA	NA	NA	NA	NA	NA	NA	NA	NA
cg12894371	5339-49_3	-0.108631	0.0494986	0.028438	-10.1328	1.2893	1.07161e-14	-9.9423	1.35457	4.68047e-13	-6.7763	1.73944	0.000104977	-12.0248	1.75657	1.3859e-11	-0.634965	1.25557	0.613173	NA	NA	NA	NA	NA	NA	NA	NA	NA	NA	NA	NA	NA	NA	NA	NA	NA	NA	NA	NA	NA	NA	NA	NA	NA	NA	NA	NA	NA	NA
cg19340455	3440-7_2	0.00740037	0.0432005	0.864023	9.32212	1.12745	4.71089e-16	13.7715	1.18491	3.09412e-29	-0.73656	1.52486	0.629185	4.52181	1.53387	0.00327934	-0.934077	1.09749	0.394931	NA	NA	NA	NA	NA	NA	NA	NA	NA	NA	NA	NA	NA	NA	NA	NA	NA	NA	NA	NA	NA	NA	NA	NA	NA	NA	NA	NA	NA	NA
cg07723659	3195-50_2	0.0472272	0.0385649	0.221032	2.72275	0.985367	0.00583776	13.3636	1.05296	3.88127e-34	1.48335	1.32606	0.263595	-2.34974	1.3728	0.0872987	-3.18363	0.956896	0.000912371	-0.00226619	0.0362831	0.950211	NA	NA	NA	NA	NA	NA	NA	NA	NA	NA	NA	NA	NA	NA	NA	NA	NA	NA	NA	NA	NA	NA	NA	NA	NA	NA	NA
cg02736016	5339-49_3	0.222022	0.0399298	3.53202e-08	10.4112	1.03574	1.26994e-22	11.4319	1.08713	1.6985e-24	7.15814	1.39977	3.84463e-07	1.95588	1.41197	0.166325	-1.46687	1.00911	0.146392	NA	NA	NA	NA	NA	NA	NA	NA	NA	NA	NA	NA	NA	NA	NA	0.317106	0.0331554	1.00729e-20	NA	NA	NA	NA	NA	NA	NA	NA	NA	NA	NA	NA
cg16431978	3440-7_2	-0.0569027	0.0528832	0.282204	-2.66258	1.3869	0.0551888	-11.9947	1.45702	6.20308e-16	-5.21806	1.87144	0.00540783	-1.29574	1.88219	0.491359	0.550497	1.3473	0.682932	NA	NA	NA	NA	NA	NA	NA	NA	NA	NA	NA	NA	NA	NA	NA	NA	NA	NA	NA	NA	NA	NA	NA	NA	NA	NA	NA	NA	NA	NA
cg23256579	2670-67_4	1.61779	0.0395771	2.73958e-208	-0.897993	1.00112	0.36996	-1.81619	1.05079	0.084256	0.854213	1.34514	0.525565	-2.40599	1.358	0.076775	-1.01034	0.970089	0.297925	NA	NA	NA	NA	NA	NA	NA	NA	NA	NA	NA	NA	NA	NA	NA	NA	NA	NA	NA	NA	NA	NA	NA	NA	NA	NA	NA	NA	NA	NA
cg20180364	5339-49_3	-0.0248267	0.0318942	0.436527	15.1711	0.830459	6.2926e-64	13.0008	0.87235	3.41284e-45	9.97536	1.12016	2.75614e-18	6.42295	1.13164	1.845e-08	0.957006	0.808674	0.236943	NA	NA	NA	NA	NA	NA	NA	NA	NA	NA	NA	NA	NA	NA	NA	NA	NA	NA	NA	NA	NA	NA	NA	NA	NA	NA	NA	NA	NA	NA
cg15439862	3440-7_2	-0.0383338	0.0414377	0.355157	0.922294	1.08308	0.394686	14.0058	1.13761	2.27325e-32	5.40482	1.46217	0.000231466	-1.57144	1.47345	0.286473	-0.803742	1.05261	0.445316	NA	NA	NA	NA	NA	NA	NA	NA	NA	NA	NA	NA	NA	NA	NA	NA	NA	NA	NA	NA	NA	NA	NA	NA	NA	NA	NA	NA	NA	NA
cg04088945	5339-49_3	0.0440177	0.0362158	0.224515	9.39197	0.945735	3.80327e-22	10.756	0.993626	8.72453e-26	11.4599	1.27521	1.42039e-18	9.33851	1.28563	8.02837e-13	-1.41232	0.920612	0.125348	NA	NA	NA	NA	NA	NA	NA	NA	NA	NA	NA	NA	NA	NA	NA	NA	NA	NA	NA	NA	NA	NA	NA	NA	NA	NA	NA	NA	NA	NA
cg02043329	3514-49_2	-0.10479	0.0454394	0.0213241	11.3876	1.19583	1.44068e-20	13.5698	1.25734	1.19066e-25	14.436	1.61572	2.18781e-18	13.5896	1.63715	3.66441e-16	2.55859	1.15757	0.0273295	NA	NA	NA	NA	NA	NA	NA	NA	NA	NA	NA	NA	NA	NA	NA	NA	NA	NA	NA	NA	NA	NA	NA	NA	NA	NA	NA	NA	NA	NA
cg15373592	5339-49_3	-0.023227	0.0342072	0.497305	16.069	0.889192	1.19158e-62	12.5203	0.932899	1.28939e-37	3.22533	1.19574	0.00711816	12.7121	1.20742	1.52132e-24	1.09135	0.864371	0.207058	NA	NA	NA	NA	NA	NA	NA	NA	NA	NA	NA	NA	NA	NA	NA	NA	NA	NA	NA	NA	NA	NA	NA	NA	NA	NA	NA	NA	NA	NA
cg08367804	3514-49_2	0.0510143	0.0368468	0.166542	11.1384	0.970387	1.34297e-28	11.9401	1.01577	8.00108e-30	2.80355	1.30698	0.0322092	12.0388	1.32153	5.03316e-19	-0.957404	0.935546	0.306405	NA	NA	NA	NA	NA	NA	NA	NA	NA	NA	NA	NA	NA	NA	NA	NA	NA	NA	NA	NA	NA	NA	NA	NA	NA	NA	NA	NA	NA	NA
cg24427660	3514-49_2	0.0575888	0.0245294	0.0190982	7.73998	0.644838	6.12297e-31	9.37286	0.676204	8.13347e-40	8.94914	0.866846	1.02185e-23	6.43565	0.880082	5.69592e-13	-4.3469	0.622999	5.74789e-12	NA	NA	NA	NA	NA	NA	NA	NA	NA	NA	NA	NA	NA	NA	NA	NA	NA	NA	NA	NA	NA	NA	NA	NA	NA	NA	NA	NA	NA	NA
cg20926353	4152-58_2	1.9558	0.0179202	0	0.375847	0.458656	0.412741	1.77924	0.481612	0.000233514	0.421426	0.615795	0.49392	0.776968	0.62637	0.215134	0.276633	0.445173	0.534488	0.00487757	0.0126785	0.70054	NA	NA	NA	NA	NA	NA	NA	NA	NA	NA	NA	NA	NA	NA	NA	NA	NA	NA	NA	NA	NA	NA	NA	NA	NA	NA	NA
cg05206633	5339-49_3	-0.0108442	0.0312999	0.729075	7.83126	0.811239	4.68242e-21	9.6816	0.850092	3.50079e-28	9.23166	1.0915	1.07951e-16	10.7479	1.10093	1.77485e-21	-1.80845	0.78881	0.0220968	NA	NA	NA	NA	NA	NA	NA	NA	NA	NA	NA	NA	NA	NA	NA	0.749083	0.0274958	6.36464e-120	NA	NA	NA	NA	NA	NA	NA	NA	NA	NA	NA	NA
cg26118943	5339-49_3	-0.0696683	0.0344884	0.0436751	16.173	0.895742	2.17569e-62	12.1528	0.938938	2.98921e-35	1.98812	1.20595	0.0995826	0.702131	1.21623	0.56388	0.344653	0.869734	0.691997	NA	NA	NA	NA	NA	NA	NA	NA	NA	NA	NA	NA	NA	NA	NA	0.252224	0.0232616	7.96983e-26	NA	NA	NA	NA	NA	NA	NA	NA	NA	NA	NA	NA
cg07814567	2579-17_5	-0.11473	0.0381165	0.00268358	3.26523	0.997314	0.00109962	2.39837	1.04762	0.0222836	5.16875	1.34451	0.000129149	7.1852	1.35845	1.53349e-07	-7.20905	0.968765	2.27401e-13	NA	NA	NA	NA	NA	NA	NA	NA	NA	NA	NA	NA	NA	NA	NA	NA	NA	NA	NA	NA	NA	NA	NA	NA	NA	NA	NA	NA	NA	NA
cg14144728	3195-50_2	-0.0872821	0.0521956	0.09482	1.01653	1.3306	0.445085	-7.91167	1.41966	3.2833e-08	0.84041	1.7938	0.639531	-4.2491	1.84105	0.0212197	5.25693	1.29259	5.16731e-05	0.0634894	0.0491119	0.19642	NA	NA	NA	NA	NA	NA	NA	NA	NA	NA	NA	NA	NA	NA	NA	NA	NA	NA	NA	NA	NA	NA	NA	NA	NA	NA	NA
cg03956243	3032-11_2	-0.370593	0.111949	0.000967755	1.86653	1.75869	0.288822	2.01879	1.84796	0.274924	0.140412	2.36684	0.952706	0.730693	2.39965	0.760815	0.487383	1.70693	0.775301	NA	NA	NA	NA	NA	NA	NA	NA	NA	NA	NA	NA	NA	NA	NA	NA	NA	NA	NA	NA	NA	NA	NA	NA	NA	NA	NA	NA	NA	NA
cg08453194	3737-6_3	-0.00257268	0.0588877	0.965163	0.650667	1.5387	0.67249	-6.15275	1.61824	0.000152832	5.18122	2.0733	0.0126253	0.451957	2.10714	0.830214	1.68753	1.49393	0.258939	NA	NA	NA	NA	NA	NA	NA	NA	NA	NA	NA	NA	NA	NA	NA	NA	NA	NA	NA	NA	NA	NA	NA	NA	NA	NA	NA	NA	NA	NA
cg13817046	5339-49_3	-0.0768444	0.0547679	0.160928	5.78955	1.42874	5.50402e-05	2.30018	1.50044	0.12562	3.80124	1.91717	0.047695	6.56666	1.93887	0.000737074	-3.27897	1.38752	0.0183264	NA	NA	NA	NA	NA	NA	NA	NA	NA	NA	NA	NA	NA	NA	NA	NA	NA	NA	NA	NA	NA	NA	NA	NA	NA	NA	NA	NA	NA	NA
cg18313182	3514-49_2	0.0375075	0.0240856	0.119752	6.15009	0.635386	3.57897e-21	7.63428	0.665513	1.41773e-28	6.80831	0.85326	4.3411e-15	5.71197	0.865811	7.03971e-11	-6.00122	0.613129	1.35876e-21	NA	NA	NA	NA	NA	NA	NA	NA	NA	NA	NA	NA	NA	NA	NA	NA	NA	NA	NA	NA	NA	NA	NA	NA	NA	NA	NA	NA	NA	NA
cg26781466	5339-49_3	-0.0519405	0.0482375	0.281866	10.2209	1.25261	1.09604e-15	11.5971	1.31462	5.57144e-18	-0.23141	1.68852	0.891022	5.44792	1.70659	0.00145935	-0.75706	1.21924	0.534801	NA	NA	NA	NA	NA	NA	NA	NA	NA	NA	NA	NA	NA	NA	NA	NA	NA	NA	NA	NA	NA	NA	NA	NA	NA	NA	NA	NA	NA	NA
cg25139649	5339-49_3	0.198815	0.0391765	4.68535e-07	9.42088	1.01991	1.68516e-19	14.5615	1.07139	1.69199e-38	10.7432	1.37585	1.56233e-14	11.846	1.38994	6.2621e-17	1.0603	0.993141	0.285967	NA	NA	NA	NA	NA	NA	NA	NA	NA	NA	NA	NA	NA	NA	NA	NA	NA	NA	NA	NA	NA	NA	NA	NA	NA	NA	NA	NA	NA	NA
cg04059696	3440-7_2	0.00941705	0.0400485	0.814151	-4.82748	1.0464	4.51767e-06	-11.8802	1.09882	9.64378e-26	-6.19711	1.41271	1.28293e-05	-0.255091	1.42477	0.857945	3.17226	1.01673	0.00186408	NA	NA	NA	NA	NA	NA	NA	NA	NA	NA	NA	NA	NA	NA	NA	NA	NA	NA	NA	NA	NA	NA	NA	NA	NA	NA	NA	NA	NA	NA
cg11669285	5339-49_3	-0.303951	0.0571277	1.29799e-07	6.84637	1.48627	4.66961e-06	10.3689	1.56108	5.26668e-11	11.3171	2.00422	2.17555e-08	9.68126	2.0252	2.03405e-06	1.42152	1.44697	0.326155	NA	NA	NA	NA	NA	NA	NA	NA	NA	NA	NA	NA	NA	NA	NA	NA	NA	NA	NA	NA	NA	NA	NA	NA	NA	NA	NA	NA	NA	NA
cg22731637	5339-49_3	-0.0721535	0.0327158	0.027667	10.187	0.854304	1.35572e-30	15.5031	0.897766	3.95017e-58	-0.141016	1.15082	0.902502	2.93203	1.16328	0.0118863	-1.27673	0.831571	0.125047	NA	NA	NA	NA	NA	NA	NA	NA	NA	NA	NA	NA	NA	NA	NA	NA	NA	NA	NA	NA	NA	NA	NA	NA	NA	NA	NA	NA	NA	NA
cg13194425	5339-49_3	-0.113678	0.0453098	0.0122811	5.50152	1.17908	3.52532e-06	15.7865	1.23806	2.0282e-34	1.52987	1.59184	0.336769	6.54429	1.61017	5.22668e-05	0.267586	1.14755	0.815673	NA	NA	NA	NA	NA	NA	NA	NA	NA	NA	NA	NA	NA	NA	NA	NA	NA	NA	NA	NA	NA	NA	NA	NA	NA	NA	NA	NA	NA	NA
cg22379213	4914-10_1	0.471748	0.0980803	1.83378e-06	-1.6687	1.87495	0.373761	-0.472681	1.98172	0.811544	-2.96596	2.50941	0.237614	-2.31707	2.56411	0.366475	-1.34648	1.81695	0.45889	-0.0386093	0.0499835	0.440102	NA	NA	NA	NA	NA	NA	NA	NA	NA	NA	NA	NA	-0.361718	0.0571778	4.36755e-10	NA	NA	NA	NA	NA	NA	NA	NA	NA	NA	NA	NA
cg24450653	5339-49_3	-0.0342724	0.0432018	0.427801	2.1061	1.12518	0.0615514	2.77057	1.18301	0.0193942	2.03691	1.51935	0.180364	3.88984	1.53229	0.0112933	-7.83063	1.09597	1.8244e-12	NA	NA	NA	NA	NA	NA	NA	NA	NA	NA	NA	NA	NA	NA	NA	NA	NA	NA	NA	NA	NA	NA	NA	NA	NA	NA	NA	NA	NA	NA
cg23662178	5339-49_3	-0.0381118	0.0498446	0.444697	2.2597	1.30141	0.0828349	3.82595	1.36503	0.0051715	3.79165	1.75011	0.0305257	3.4103	1.76875	0.05415	-5.66193	1.26461	8.50519e-06	NA	NA	NA	NA	NA	NA	NA	NA	NA	NA	NA	NA	NA	NA	NA	-0.688603	0.0603233	2.49767e-28	NA	NA	NA	NA	NA	NA	NA	NA	NA	NA	NA	NA
cg04730047	5339-49_3	0.338499	0.0417527	1.66163e-15	-1.13397	1.09078	0.298805	4.6347	1.14662	5.74594e-05	-3.70951	1.48047	0.012397	1.57796	1.4947	0.291384	-8.67685	1.0637	1.13153e-15	NA	NA	NA	NA	NA	NA	NA	NA	NA	NA	NA	NA	NA	NA	NA	0.292193	0.0314969	1.23617e-19	NA	NA	NA	NA	NA	NA	NA	NA	NA	NA	NA	NA
cg10632525	3195-50_2	-0.129577	0.0582792	0.0264312	0.871063	1.48641	0.558006	-7.12486	1.58494	7.82683e-06	-2.23043	2.00234	0.265607	3.44152	2.0551	0.0943465	3.69449	1.44394	0.0106669	-0.00292562	0.0549247	0.957531	NA	NA	NA	NA	NA	NA	NA	NA	NA	NA	NA	NA	NA	NA	NA	NA	NA	NA	NA	NA	NA	NA	NA	NA	NA	NA	NA
cg10692693	5339-49_3	-0.114349	0.058323	0.0502322	6.93842	1.51311	5.16856e-06	6.12352	1.58733	0.000122595	-3.29907	2.03293	0.10498	-2.064	2.06295	0.317332	-2.86894	1.47286	0.051741	NA	NA	NA	NA	NA	NA	NA	NA	NA	NA	NA	NA	NA	NA	NA	NA	NA	NA	NA	NA	NA	NA	NA	NA	NA	NA	NA	NA	NA	NA
cg06068369	5339-49_3	-0.138179	0.0311248	1.01033e-05	1.49636	0.815618	0.0668812	2.81119	0.858618	0.00109938	2.48677	1.10001	0.0240113	1.49433	1.11398	0.180108	-9.77406	0.796169	3.34532e-32	NA	NA	NA	NA	NA	NA	NA	NA	NA	NA	NA	NA	NA	NA	NA	NA	NA	NA	NA	NA	NA	NA	NA	NA	NA	NA	NA	NA	NA	NA
cg24547910	3440-7_2	-0.0309005	0.0498321	0.535352	-4.17149	1.31019	0.00150233	-11.3068	1.36992	5.34431e-16	-5.71861	1.74751	0.00110629	0.627847	1.7648	0.722102	1.78447	1.26893	0.159981	NA	NA	NA	NA	NA	NA	NA	NA	NA	NA	NA	NA	NA	NA	NA	0.290104	0.0399261	7.93908e-13	NA	NA	NA	NA	NA	NA	NA	NA	NA	NA	NA	NA
cg21647257	3440-7_2	0.0479422	0.0440793	0.27704	2.04998	1.15017	0.0750262	12.9353	1.20771	2.59525e-25	2.13904	1.55321	0.168792	-0.106133	1.56346	0.945893	-1.0031	1.11692	0.369368	NA	NA	NA	NA	NA	NA	NA	NA	NA	NA	NA	NA	NA	NA	NA	-0.527096	0.0439893	7.48049e-31	NA	NA	NA	NA	NA	NA	NA	NA	NA	NA	NA	NA
cg05988358	5339-49_3	-0.0285597	0.0307316	0.352963	-18.3699	0.800773	1.69883e-92	-9.89529	0.840387	6.4823e-30	-9.25423	1.07903	4.09589e-17	-5.24399	1.0899	1.75005e-06	-2.04995	0.779146	0.00865484	NA	NA	NA	NA	NA	NA	NA	NA	NA	NA	NA	NA	NA	NA	NA	NA	NA	NA	NA	NA	NA	NA	NA	NA	NA	NA	NA	NA	NA	NA
cg17331920	5339-49_3	-0.0946753	0.0426213	0.0265715	-1.97639	1.10858	0.0749459	0.821588	1.16455	0.480677	-0.381444	1.49704	0.798935	1.40514	1.51005	0.352342	-10.64	1.07868	6.89155e-22	NA	NA	NA	NA	NA	NA	NA	NA	NA	NA	NA	NA	NA	NA	NA	NA	NA	NA	NA	NA	NA	NA	NA	NA	NA	NA	NA	NA	NA	NA
cg24850474	3440-7_2	0.00312817	0.0502278	0.950354	-3.3525	1.31262	0.0108067	-10.7079	1.37837	2.10037e-14	-8.73123	1.7722	9.89806e-07	0.820749	1.78566	0.645888	1.78367	1.27545	0.162309	NA	NA	NA	NA	NA	NA	NA	NA	NA	NA	NA	NA	NA	NA	NA	NA	NA	NA	NA	NA	NA	NA	NA	NA	NA	NA	NA	NA	NA	NA
cg16771652	5339-49_3	-0.0319317	0.0407686	0.433694	1.50399	1.07544	0.162317	12.5742	1.13301	6.81891e-27	10.6091	1.4384	3.74702e-13	18.2627	1.46177	4.07919e-33	-1.0554	1.05312	0.316536	NA	NA	NA	NA	NA	NA	NA	NA	NA	NA	NA	NA	NA	NA	NA	-0.310243	0.028331	2.88077e-26	NA	NA	NA	NA	NA	NA	NA	NA	NA	NA	NA	NA
cg23007087	5339-49_3	-0.0419571	0.0402499	0.297493	11.2244	1.04989	3.12923e-25	13.027	1.1015	3.7754e-30	12.0246	1.41435	7.43657e-17	11.2416	1.42637	9.10282e-15	0.757638	1.02102	0.458251	NA	NA	NA	NA	NA	NA	NA	NA	NA	NA	NA	NA	NA	NA	NA	NA	NA	NA	NA	NA	NA	NA	NA	NA	NA	NA	NA	NA	NA	NA
cg02796279	2579-17_5	0.0235542	0.0319256	0.460834	10.4653	0.840269	5.24935e-33	11.7619	0.880321	2.49371e-37	11.7719	1.12936	4.0605e-24	12.3883	1.13984	5.78854e-26	-0.847183	0.813448	0.297931	NA	NA	NA	NA	NA	NA	NA	NA	NA	NA	NA	NA	NA	NA	NA	NA	NA	NA	NA	NA	NA	NA	NA	NA	NA	NA	NA	NA	NA	NA
cg08257212	4914-10_1	-0.299295	0.101803	0.00338159	0.839109	1.9482	0.666801	1.90255	2.05843	0.355636	0.519652	2.62428	0.843084	0.637272	2.66115	0.810803	0.215937	1.88856	0.908998	0.0650436	0.0520308	0.211646	NA	NA	NA	NA	NA	NA	NA	NA	NA	NA	NA	NA	NA	NA	NA	NA	NA	NA	NA	NA	NA	NA	NA	NA	NA	NA	NA
cg25587233	5339-49_3	-0.0797033	0.040871	0.0514659	16.6882	1.06516	3.31892e-49	17.2071	1.11918	1.22811e-47	17.18	1.43647	9.69945e-31	16.5846	1.44948	1.96871e-28	6.12759	1.03762	4.94845e-09	NA	NA	NA	NA	NA	NA	NA	NA	NA	NA	NA	NA	NA	NA	NA	NA	NA	NA	NA	NA	NA	NA	NA	NA	NA	NA	NA	NA	NA	NA
cg07103722	2730-58_2	0.114397	0.0578774	0.0484031	-4.55712	1.51979	0.00278853	-1.3814	1.60401	0.389351	-0.381052	2.06937	0.853946	2.6549	2.10067	0.206621	-2.11919	1.47225	0.150384	0.100751	0.0566628	0.0757336	NA	NA	NA	NA	NA	NA	NA	NA	NA	NA	NA	NA	1.15791	0.0599094	9.36493e-70	NA	NA	NA	NA	NA	NA	NA	NA	NA	NA	NA	NA
cg23363263	3514-49_2	-0.0194664	0.0381294	0.6098	10.2558	1.00055	2.02784e-23	12.055	1.0515	1.54968e-28	8.37628	1.34875	7.99137e-10	11.7013	1.36795	4.92375e-17	-0.646583	0.968554	0.504572	NA	NA	NA	NA	NA	NA	NA	NA	NA	NA	NA	NA	NA	NA	NA	NA	NA	NA	NA	NA	NA	NA	NA	NA	NA	NA	NA	NA	NA	NA
cg17895608	3440-7_2	0.10167	0.0333994	0.00240077	6.01975	0.870674	8.83527e-12	16.9375	0.913767	2.21886e-65	1.74803	1.17335	0.136629	2.47853	1.18698	0.0370652	-0.665444	0.845653	0.431544	NA	NA	NA	NA	NA	NA	NA	NA	NA	NA	NA	NA	NA	NA	NA	NA	NA	NA	NA	NA	NA	NA	NA	NA	NA	NA	NA	NA	NA	NA
cg06493994	3364-76_2	-0.198434	0.0574052	0.000572827	2.26004	1.52716	0.139257	8.12675	1.60154	4.73956e-07	6.57967	2.05627	0.00142418	2.63006	2.0654	0.203214	1.78692	1.48063	0.227806	NA	NA	NA	NA	NA	NA	NA	NA	NA	NA	NA	NA	NA	NA	NA	-0.459682	0.0410632	2.67984e-27	NA	NA	NA	NA	NA	NA	NA	NA	NA	NA	NA	NA
cg24608504	3514-49_2	-0.0541462	0.0295379	0.0671114	11.5965	0.779367	5.24702e-45	13.1277	0.815781	1.70395e-51	11.8138	1.04645	9.20001e-28	11.532	1.05999	5.22147e-26	-0.214479	0.751539	0.775413	NA	NA	NA	NA	NA	NA	NA	NA	NA	NA	NA	NA	NA	NA	NA	NA	NA	NA	NA	NA	NA	NA	NA	NA	NA	NA	NA	NA	NA	NA
cg08402433	3195-50_2	-0.00893121	0.0284735	0.753844	11.113	0.725466	2.22612e-47	16.3824	0.774009	2.07155e-81	-0.646521	0.978226	0.508833	1.22621	1.00376	0.222166	-1.01676	0.704742	0.14943	-0.0123055	0.0267765	0.645939	NA	NA	NA	NA	NA	NA	NA	NA	NA	NA	NA	NA	NA	NA	NA	NA	NA	NA	NA	NA	NA	NA	NA	NA	NA	NA	NA
cg25066857	3195-50_2	0.0243182	0.0419395	0.562177	0.891566	1.04521	0.393901	-11.5578	1.12065	1.41934e-23	-0.921384	1.4786	0.533355	-11.3453	1.47051	3.39287e-14	3.90529	1.01881	0.000135866	0.0446364	0.0403103	0.26847	NA	NA	NA	NA	NA	NA	NA	NA	NA	NA	NA	NA	0.236204	0.0299545	9.63858e-15	NA	NA	NA	NA	NA	NA	NA	NA	NA	NA	NA	NA
cg10690747	5339-49_3	0.274529	0.048239	1.69513e-08	-11.2139	1.25537	2.20933e-18	-10.6223	1.31993	2.58262e-15	6.04612	1.69358	0.00037534	-10.9034	1.71168	2.97747e-10	-1.19595	1.22405	0.328803	NA	NA	NA	NA	NA	NA	NA	NA	NA	NA	NA	NA	NA	NA	NA	0.4997	0.0322335	2.36336e-48	NA	NA	NA	NA	NA	NA	NA	NA	NA	NA	NA	NA
cg02393107	5339-49_3	0.244862	0.0551445	1.00693e-05	-11.3981	1.43563	5.88876e-15	-6.72195	1.50893	9.42979e-06	-5.37654	1.93951	0.00568158	-0.892636	1.95436	0.647966	-0.060467	1.39692	0.965483	NA	NA	NA	NA	NA	NA	NA	NA	NA	NA	NA	NA	NA	NA	NA	NA	NA	NA	NA	NA	NA	NA	NA	NA	NA	NA	NA	NA	NA	NA
cg16942632	5339-49_3	-0.00986034	0.0425155	0.816654	10.5061	1.12753	1.00427e-19	10.132	1.18491	5.67342e-17	1.85447	1.48597	0.212381	6.57401	1.52673	1.85747e-05	-1.76722	1.08589	0.104018	NA	NA	NA	NA	NA	NA	NA	NA	NA	NA	NA	NA	NA	NA	NA	0.515717	0.0556422	1.52927e-19	NA	NA	NA	NA	NA	NA	NA	NA	NA	NA	NA	NA
cg25769469	5339-49_3	0.0139971	0.0492794	0.776448	5.22821	1.27961	4.78383e-05	0.578128	1.34413	0.667215	13.6058	1.72549	9.04543e-15	13.524	1.7366	1.87158e-14	-1.50488	1.24945	0.228739	NA	NA	NA	NA	NA	NA	NA	NA	NA	NA	NA	NA	NA	NA	NA	NA	NA	NA	NA	NA	NA	NA	NA	NA	NA	NA	NA	NA	NA	NA
cg05308819	3168-8_2	0.291043	0.053654	7.43802e-08	10.4921	1.39127	1.11651e-13	11.098	1.45694	6.43441e-14	0.784186	1.871	0.675221	5.79251	1.88531	0.00218579	2.68831	1.34421	0.0458029	-0.102343	0.0601297	0.0890884	NA	NA	NA	NA	NA	NA	NA	NA	NA	NA	NA	NA	NA	NA	NA	NA	NA	NA	NA	NA	NA	NA	NA	NA	NA	NA	NA
cg00951869	5339-49_3	0.0149667	0.0253891	0.555673	15.2156	0.66108	4.27362e-93	13.3401	0.694428	1.67127e-69	11.5934	0.891693	1.25996e-35	13.1769	0.900831	9.36206e-44	1.20554	0.643739	0.0614225	NA	NA	NA	NA	NA	NA	NA	NA	NA	NA	NA	NA	NA	NA	NA	NA	NA	NA	NA	NA	NA	NA	NA	NA	NA	NA	NA	NA	NA	NA
cg02679012	3440-7_2	0.0372667	0.0548334	0.496905	-3.03004	1.43362	0.0348199	-10.6569	1.50542	2.86374e-12	-4.19186	1.9355	0.030582	-2.41307	1.95021	0.216275	1.14557	1.39301	0.411078	NA	NA	NA	NA	NA	NA	NA	NA	NA	NA	NA	NA	NA	NA	NA	NA	NA	NA	NA	NA	NA	NA	NA	NA	NA	NA	NA	NA	NA	NA
cg03865667	3195-50_2	0.0390604	0.0380743	0.305208	4.56943	0.970915	2.90763e-06	14.9019	1.03513	1.50712e-42	6.93866	1.3078	1.40596e-07	-0.211466	1.34289	0.874908	-1.2872	0.942812	0.172497	-0.0167947	0.0358456	0.639516	NA	NA	NA	NA	NA	NA	NA	NA	NA	NA	NA	NA	NA	NA	NA	NA	NA	NA	NA	NA	NA	NA	NA	NA	NA	NA	NA
cg09446806	3440-7_2	0.0727125	0.0626897	0.246396	-2.39558	1.63815	0.143979	-4.78377	1.72044	0.00553667	1.50128	2.21188	0.497475	2.50918	2.2289	0.260564	3.17841	1.5919	0.0461594	NA	NA	NA	NA	NA	NA	NA	NA	NA	NA	NA	NA	NA	NA	NA	NA	NA	NA	NA	NA	NA	NA	NA	NA	NA	NA	NA	NA	NA	NA
cg04304802	5339-49_3	0.0428735	0.0339381	0.206805	11.1748	0.883767	6.34668e-34	13.6525	0.928258	3.62459e-44	11.6251	1.19198	1.85069e-21	11.0505	1.20496	2.96341e-19	0.0614782	0.860524	0.943061	NA	NA	NA	NA	NA	NA	NA	NA	NA	NA	NA	NA	NA	NA	NA	0.551351	0.0657127	1.79459e-16	NA	NA	NA	NA	NA	NA	NA	NA	NA	NA	NA	NA
cg04767841	5339-49_3	-0.0288967	0.0338172	0.393051	12.6352	0.880822	2.78674e-42	10.3707	0.928522	2.93924e-27	14.0741	1.18915	3.42695e-30	5.74919	1.2019	2.00509e-06	-0.675698	0.85865	0.431524	NA	NA	NA	NA	NA	NA	NA	NA	NA	NA	NA	NA	NA	NA	NA	NA	NA	NA	NA	NA	NA	NA	NA	NA	NA	NA	NA	NA	NA	NA
cg12299361	5339-49_3	-0.00803139	0.0241139	0.739164	10.5032	0.627876	4.49862e-55	11.6186	0.65872	3.09562e-60	11.8605	0.84573	1.19165e-40	11.085	0.854024	1.64747e-35	-1.65885	0.610528	0.00670938	NA	NA	NA	NA	NA	NA	NA	NA	NA	NA	NA	NA	NA	NA	NA	NA	NA	NA	NA	NA	NA	NA	NA	NA	NA	NA	NA	NA	NA	NA
cg13851904	3440-7_2	0.102121	0.048967	0.0372968	3.90747	1.28025	0.002337	12.7472	1.34436	2.02245e-20	-0.368216	1.72843	0.831346	1.86952	1.74157	0.283339	-1.39443	1.24398	0.2626	NA	NA	NA	NA	NA	NA	NA	NA	NA	NA	NA	NA	NA	NA	NA	NA	NA	NA	NA	NA	NA	NA	NA	NA	NA	NA	NA	NA	NA	NA
cg11642681	3440-7_2	0.180731	0.0359452	5.94973e-07	3.67767	0.939314	9.69191e-05	15.4581	0.986263	2.73611e-49	-1.20553	1.26796	0.341972	-1.23554	1.27736	0.333666	-1.43505	0.91255	0.116159	NA	NA	NA	NA	NA	NA	NA	NA	NA	NA	NA	NA	NA	NA	NA	NA	NA	NA	NA	NA	NA	NA	NA	NA	NA	NA	NA	NA	NA	NA
cg15601807	5339-49_3	0.0395073	0.0689252	0.56668	1.4915	1.80729	0.409467	2.04035	1.87906	0.277885	3.31546	2.35746	0.160011	1.25777	2.40389	0.600966	-3.5471	1.74294	0.0421745	NA	NA	NA	NA	NA	NA	NA	NA	NA	NA	NA	NA	NA	NA	NA	NA	NA	NA	NA	NA	NA	NA	NA	NA	NA	NA	NA	NA	NA	NA
cg24079702	3438-10_2	0.170289	0.0575152	0.00314691	-5.49641	1.50717	0.000280264	-2.85939	1.5825	0.0711042	2.11758	2.03468	0.298266	-1.65499	2.05597	0.421044	-0.484567	1.46127	0.740262	NA	NA	NA	NA	NA	NA	NA	NA	NA	NA	NA	NA	NA	NA	NA	NA	NA	NA	NA	NA	NA	NA	NA	NA	NA	NA	NA	NA	NA	NA
cg04610450	5339-49_3	0.021328	0.045236	0.637407	12.1826	1.1773	7.98462e-24	12.1863	1.23672	7.48707e-22	-0.498939	1.58797	0.75344	5.02169	1.60437	0.00180277	-0.123124	1.14632	0.914489	NA	NA	NA	NA	NA	NA	NA	NA	NA	NA	NA	NA	NA	NA	NA	NA	NA	NA	NA	NA	NA	NA	NA	NA	NA	NA	NA	NA	NA	NA
cg17734624	2579-17_5	0.025385	0.0405004	0.530956	3.02978	1.05448	0.00415642	8.98753	1.10694	1.49854e-15	13.4403	1.42117	2.5531e-20	11.6311	1.43651	1.78102e-15	-2.92178	1.02309	0.00438912	NA	NA	NA	NA	NA	NA	NA	NA	NA	NA	NA	NA	NA	NA	NA	0.226507	0.0310586	6.54014e-13	NA	NA	NA	NA	NA	NA	NA	NA	NA	NA	NA	NA
cg21768539	5339-49_3	-0.12833	0.0485572	0.0083623	-1.59294	1.26146	0.206995	-0.744057	1.32009	0.573137	3.30566	1.69407	0.0513264	3.34512	1.71206	0.0510243	-7.41145	1.22423	2.06453e-09	NA	NA	NA	NA	NA	NA	NA	NA	NA	NA	NA	NA	NA	NA	NA	0.818957	0.0437316	1.92733e-66	NA	NA	NA	NA	NA	NA	NA	NA	NA	NA	NA	NA
cg00909232	5339-49_3	-0.0184301	0.0386479	0.633566	13.4452	1.00631	2.28141e-37	13.8015	1.05708	6.87568e-36	14.9596	1.35736	1.24741e-26	11.4778	1.37127	2.10086e-16	1.9014	0.979916	0.0526368	NA	NA	NA	NA	NA	NA	NA	NA	NA	NA	NA	NA	NA	NA	NA	NA	NA	NA	NA	NA	NA	NA	NA	NA	NA	NA	NA	NA	NA	NA
cg18666630	3440-7_2	0.0291064	0.0618108	0.637826	-2.95065	1.61318	0.0677085	-7.98663	1.69316	2.76258e-06	-1.43466	2.17746	0.510145	-0.449787	2.19195	0.837461	0.906681	1.56613	0.562777	NA	NA	NA	NA	NA	NA	NA	NA	NA	NA	NA	NA	NA	NA	NA	NA	NA	NA	NA	NA	NA	NA	NA	NA	NA	NA	NA	NA	NA	NA
cg17009836	3440-7_2	0.105391	0.058358	0.071252	-3.22365	1.52578	0.0348852	-10.0788	1.60218	4.86465e-10	-2.42328	2.05991	0.239736	-2.12525	2.07557	0.306132	0.489395	1.48255	0.741396	NA	NA	NA	NA	NA	NA	NA	NA	NA	NA	NA	NA	NA	NA	NA	NA	NA	NA	NA	NA	NA	NA	NA	NA	NA	NA	NA	NA	NA	NA
cg09667606	5339-49_3	0.000496843	0.0400083	0.990094	5.2569	1.04249	5.52407e-07	7.39122	1.09427	2.52931e-11	7.81941	1.40392	3.34417e-08	8.33858	1.41901	5.84814e-09	-4.35041	1.0145	1.98975e-05	NA	NA	NA	NA	NA	NA	NA	NA	NA	NA	NA	NA	NA	NA	NA	NA	NA	NA	NA	NA	NA	NA	NA	NA	NA	NA	NA	NA	NA	NA
cg23819411	2579-17_5	-0.00291176	0.0347161	0.933176	1.53922	0.909432	0.0908987	1.26647	0.958311	0.18665	2.14756	1.23749	0.0830111	4.65133	1.24669	0.000202788	-9.57303	0.883016	8.15905e-26	NA	NA	NA	NA	NA	NA	NA	NA	NA	NA	NA	NA	NA	NA	NA	NA	NA	NA	NA	NA	NA	NA	NA	NA	NA	NA	NA	NA	NA	NA
cg06933777	3440-7_2	-0.063485	0.0470248	0.177339	-1.27324	1.22404	0.298523	-13.1401	1.28339	2.29184e-23	-3.10359	1.65152	0.0605297	-1.3546	1.66216	0.415307	1.30893	1.18742	0.270608	NA	NA	NA	NA	NA	NA	NA	NA	NA	NA	NA	NA	NA	NA	NA	NA	NA	NA	NA	NA	NA	NA	NA	NA	NA	NA	NA	NA	NA	NA
cg05193538	3440-7_2	0.0951355	0.0342271	0.00555382	4.89363	0.89425	5.71726e-08	16.4666	0.938711	1.04601e-59	1.09523	1.2087	0.365105	3.99484	1.21606	0.00105778	-1.12352	0.868849	0.196296	NA	NA	NA	NA	NA	NA	NA	NA	NA	NA	NA	NA	NA	NA	NA	NA	NA	NA	NA	NA	NA	NA	NA	NA	NA	NA	NA	NA	NA	NA
cg26829529	3440-7_2	0.0438268	0.0533949	0.411968	-5.07592	1.3947	0.000288362	-12.4514	1.46337	7.01017e-17	-5.01425	1.88112	0.00781973	-2.10693	1.89539	0.266597	-0.0350655	1.35437	0.97935	NA	NA	NA	NA	NA	NA	NA	NA	NA	NA	NA	NA	NA	NA	NA	NA	NA	NA	NA	NA	NA	NA	NA	NA	NA	NA	NA	NA	NA	NA
cg13216331	5339-49_3	0.0368146	0.0552449	0.505331	8.80618	1.44069	1.45236e-09	11.648	1.51081	3.29019e-14	3.94647	1.93741	0.0419406	6.68252	1.95852	0.000673166	0.639062	1.39976	0.648102	NA	NA	NA	NA	NA	NA	NA	NA	NA	NA	NA	NA	NA	NA	NA	NA	NA	NA	NA	NA	NA	NA	NA	NA	NA	NA	NA	NA	NA	NA
cg25874953	2579-17_5	-0.12432	0.0279597	9.78868e-06	11.0161	0.73075	4.29819e-46	13.3148	0.767462	1.32339e-58	0.279229	0.985788	0.777045	6.44686	0.995356	1.51676e-10	-2.33846	0.709377	0.00101617	NA	NA	NA	NA	NA	NA	NA	NA	NA	NA	NA	NA	NA	NA	NA	NA	NA	NA	NA	NA	NA	NA	NA	NA	NA	NA	NA	NA	NA	NA
cg18430895	5339-49_3	-0.0853552	0.0508488	0.093571	12.1564	1.3237	2.73415e-19	10.5042	1.39034	1.01672e-13	7.26361	1.79011	5.38181e-05	4.97907	1.81203	0.0061183	1.06732	1.29232	0.409082	NA	NA	NA	NA	NA	NA	NA	NA	NA	NA	NA	NA	NA	NA	NA	NA	NA	NA	NA	NA	NA	NA	NA	NA	NA	NA	NA	NA	NA	NA
cg01565130	5339-49_3	-0.207742	0.0337694	1.1381e-09	13.6305	0.879569	2.44318e-48	16.325	0.923121	1.57743e-60	-0.251399	1.18541	0.832093	2.9226	1.19721	0.014826	0.613116	0.85567	0.473843	NA	NA	NA	NA	NA	NA	NA	NA	NA	NA	NA	NA	NA	NA	NA	NA	NA	NA	NA	NA	NA	NA	NA	NA	NA	NA	NA	NA	NA	NA
cg24068468	3440-7_2	-0.141893	0.0493545	0.00413472	1.91839	1.29468	0.138755	9.82613	1.35864	1.0067e-12	-1.1214	1.74444	0.520488	-3.4258	1.75917	0.051795	-3.40634	1.25937	0.00696248	NA	NA	NA	NA	NA	NA	NA	NA	NA	NA	NA	NA	NA	NA	NA	0.320025	0.0360099	3.30408e-18	NA	NA	NA	NA	NA	NA	NA	NA	NA	NA	NA	NA
cg02049955	5339-49_3	-0.096995	0.0312115	0.00194314	13.7489	0.811573	2.73128e-56	14.1593	0.852701	2.08784e-54	14.1258	1.09449	3.62988e-35	14.0317	1.10593	3.96743e-34	1.50496	0.790134	0.0571295	NA	NA	NA	NA	NA	NA	NA	NA	NA	NA	NA	NA	NA	NA	NA	-0.21492	0.0274845	1.43636e-14	NA	NA	NA	NA	NA	NA	NA	NA	NA	NA	NA	NA
cg27583010	3440-7_2	-0.0360161	0.0383494	0.347897	-12.5172	1.00098	2.93541e-33	-15.3468	1.05023	1.17322e-43	-0.547651	1.35161	0.685435	-7.20849	1.361	1.47658e-07	-0.355867	0.971475	0.714213	NA	NA	NA	NA	NA	NA	NA	NA	NA	NA	NA	NA	NA	NA	NA	NA	NA	NA	NA	NA	NA	NA	NA	NA	NA	NA	NA	NA	NA	NA
cg19627213	3440-7_2	0.0482748	0.0638093	0.449513	1.74628	1.66609	0.294854	-2.88616	1.747	0.0988613	0.518688	2.24574	0.817393	3.69418	2.26429	0.103126	4.40815	1.61757	0.00654851	NA	NA	NA	NA	NA	NA	NA	NA	NA	NA	NA	NA	NA	NA	NA	NA	NA	NA	NA	NA	NA	NA	NA	NA	NA	NA	NA	NA	NA	NA
cg11355029	5339-49_3	-0.12336	0.0349666	0.000439414	7.81465	0.909024	3.46199e-17	7.70905	0.955405	2.19263e-15	6.97154	1.22943	1.90217e-08	7.73626	1.23865	6.42315e-10	-3.95102	0.88621	9.27312e-06	NA	NA	NA	NA	NA	NA	NA	NA	NA	NA	NA	NA	NA	NA	NA	NA	NA	NA	NA	NA	NA	NA	NA	NA	NA	NA	NA	NA	NA	NA
cg27614178	3440-7_2	-0.0695027	0.0615472	0.259164	10.2064	1.58758	2.33534e-10	11.3807	1.66596	1.78866e-11	-1.85829	2.08748	0.373652	4.54417	2.14324	0.0343263	0.452414	1.53633	0.768478	NA	NA	NA	NA	NA	NA	NA	NA	NA	NA	NA	NA	NA	NA	NA	NA	NA	NA	NA	NA	NA	NA	NA	NA	NA	NA	NA	NA	NA	NA
cg18431489	3514-49_2	-0.0643451	0.0463639	0.165523	3.44845	1.22081	0.00483397	1.52955	1.28223	0.233218	4.1201	1.64382	0.0123668	8.3052	1.67068	7.92846e-07	-5.9243	1.18083	6.28984e-07	NA	NA	NA	NA	NA	NA	NA	NA	NA	NA	NA	NA	NA	NA	NA	NA	NA	NA	NA	NA	NA	NA	NA	NA	NA	NA	NA	NA	NA	NA
cg19622623	3440-7_2	0.0480326	0.0566382	0.396625	-2.76218	1.49092	0.0642504	-8.8077	1.56486	2.41349e-08	-2.51699	1.99089	0.206459	0.218158	2.0135	0.913744	1.01231	1.443	0.483149	NA	NA	NA	NA	NA	NA	NA	NA	NA	NA	NA	NA	NA	NA	NA	-0.436326	0.0422984	1.10161e-23	NA	NA	NA	NA	NA	NA	NA	NA	NA	NA	NA	NA
cg03838714	3440-7_2	-0.0761507	0.0603015	0.206969	-3.73061	1.57916	0.0183635	-10.6826	1.65777	1.87184e-10	-3.52749	2.12833	0.0977788	-3.87593	2.14389	0.0709486	-0.685044	1.53286	0.655048	NA	NA	NA	NA	NA	NA	NA	NA	NA	NA	NA	NA	NA	NA	NA	NA	NA	NA	NA	NA	NA	NA	NA	NA	NA	NA	NA	NA	NA	NA
cg02185182	2579-17_5	-0.0828624	0.0419872	0.0487336	2.44302	1.09851	0.0263934	3.47538	1.15365	0.00266149	5.56522	1.48132	0.000182767	5.09948	1.4963	0.000682455	-7.04754	1.06615	6.47025e-11	NA	NA	NA	NA	NA	NA	NA	NA	NA	NA	NA	NA	NA	NA	NA	NA	NA	NA	NA	NA	NA	NA	NA	NA	NA	NA	NA	NA	NA	NA
cg01711344	5339-49_3	-0.0498084	0.0480458	0.300152	13.8	1.25101	1.13158e-26	15.5071	1.31412	4.83195e-30	-1.52116	1.68742	0.367572	13.1341	1.70471	3.36493e-14	3.34535	1.2182	0.00614668	NA	NA	NA	NA	NA	NA	NA	NA	NA	NA	NA	NA	NA	NA	NA	NA	NA	NA	NA	NA	NA	NA	NA	NA	NA	NA	NA	NA	NA	NA
cg27573298	3440-7_2	-0.0494558	0.0621936	0.426706	-2.7795	1.62604	0.0877188	-6.05166	1.70705	0.000412101	-0.886538	2.19442	0.686309	2.99167	2.2114	0.176437	2.15821	1.57942	0.172126	NA	NA	NA	NA	NA	NA	NA	NA	NA	NA	NA	NA	NA	NA	NA	NA	NA	NA	NA	NA	NA	NA	NA	NA	NA	NA	NA	NA	NA	NA
cg23824762	3440-7_2	-0.0607485	0.0643682	0.345536	-1.39691	1.6895	0.408552	-7.53687	1.76989	2.26978e-05	-2.23991	2.288	0.327845	2.28389	2.29872	0.320704	-1.14801	1.63677	0.483238	NA	NA	NA	NA	NA	NA	NA	NA	NA	NA	NA	NA	NA	NA	NA	NA	NA	NA	NA	NA	NA	NA	NA	NA	NA	NA	NA	NA	NA	NA
cg25627098	5339-49_3	0.0122232	0.0395913	0.757592	12.2273	1.02903	2.11948e-30	6.17266	1.08008	1.48012e-08	11.9728	1.386	2.48024e-17	9.69188	1.40138	8.67522e-12	-0.586503	1.0018	0.558391	NA	NA	NA	NA	NA	NA	NA	NA	NA	NA	NA	NA	NA	NA	NA	NA	NA	NA	NA	NA	NA	NA	NA	NA	NA	NA	NA	NA	NA	NA
cg21743623	5339-49_3	0.11071	0.0694111	0.111328	6.28171	1.78466	0.000470168	7.0112	1.88985	0.00022991	5.01538	2.34525	0.032945	8.07331	2.42997	0.000956048	-1.70624	1.72768	0.323818	NA	NA	NA	NA	NA	NA	NA	NA	NA	NA	NA	NA	NA	NA	NA	NA	NA	NA	NA	NA	NA	NA	NA	NA	NA	NA	NA	NA	NA	NA
cg27055365	3440-7_2	-0.0501813	0.0471487	0.287461	-3.00285	1.23238	0.0150125	-13.7234	1.29416	7.09862e-25	-1.27344	1.66589	0.444811	-1.85355	1.67664	0.269225	0.995208	1.19746	0.406133	NA	NA	NA	NA	NA	NA	NA	NA	NA	NA	NA	NA	NA	NA	NA	NA	NA	NA	NA	NA	NA	NA	NA	NA	NA	NA	NA	NA	NA	NA
cg17322655	2579-17_5	-0.0404485	0.0291049	0.16494	-13.5884	0.761372	2.0075e-61	-13.8135	0.800204	4.51351e-58	-9.11494	1.03129	4.84348e-18	-7.00272	1.04052	2.97693e-11	-0.0768046	0.74075	0.917442	NA	NA	NA	NA	NA	NA	NA	NA	NA	NA	NA	NA	NA	NA	NA	NA	NA	NA	NA	NA	NA	NA	NA	NA	NA	NA	NA	NA	NA	NA
cg18229071	5339-49_3	0.0385731	0.0322786	0.232391	16.6875	0.839908	2.02074e-73	13.4124	0.881409	7.8905e-47	7.70328	1.13099	1.74317e-11	9.80576	1.1435	4.12452e-17	1.57017	0.81743	0.0550561	NA	NA	NA	NA	NA	NA	NA	NA	NA	NA	NA	NA	NA	NA	NA	NA	NA	NA	NA	NA	NA	NA	NA	NA	NA	NA	NA	NA	NA	NA
cg10351914	3440-7_2	-0.123115	0.0341866	0.000333501	11.3235	0.893578	4.69992e-34	16.7685	0.938433	1.36494e-61	2.31244	1.20648	0.0555841	8.03771	1.21534	6.33106e-11	0.0147415	0.868293	0.986458	NA	NA	NA	NA	NA	NA	NA	NA	NA	NA	NA	NA	NA	NA	NA	NA	NA	NA	NA	NA	NA	NA	NA	NA	NA	NA	NA	NA	NA	NA
cg03044533	5339-49_3	-0.315552	0.0559849	2.30684e-08	-0.417702	1.47339	0.776859	-0.579759	1.54472	0.707511	6.86689	1.96347	0.000492354	2.87672	1.98902	0.148432	-6.39604	1.42637	8.2416e-06	NA	NA	NA	NA	NA	NA	NA	NA	NA	NA	NA	NA	NA	NA	NA	NA	NA	NA	NA	NA	NA	NA	NA	NA	NA	NA	NA	NA	NA	NA
cg04656424	5339-49_3	0.00386713	0.0318747	0.903462	14.4554	0.829952	5.30821e-59	14.455	0.871818	2.83116e-54	6.70779	1.11947	2.96459e-09	4.48821	1.13095	7.78933e-05	0.0955498	0.80818	0.905912	NA	NA	NA	NA	NA	NA	NA	NA	NA	NA	NA	NA	NA	NA	NA	NA	NA	NA	NA	NA	NA	NA	NA	NA	NA	NA	NA	NA	NA	NA
cg26227005	5339-49_3	0.0857669	0.0495941	0.0840746	10.0645	1.29497	2.04905e-14	10.194	1.3596	1.51794e-13	1.07809	1.74396	0.536606	7.05469	1.76114	6.6777e-05	-0.810658	1.25965	0.520021	NA	NA	NA	NA	NA	NA	NA	NA	NA	NA	NA	NA	NA	NA	NA	NA	NA	NA	NA	NA	NA	NA	NA	NA	NA	NA	NA	NA	NA	NA
cg22447511	3440-7_2	0.0301692	0.0421198	0.474018	8.39196	1.1161	1.38369e-13	16.4779	1.17108	1.23571e-40	1.08741	1.4983	0.46818	4.13501	1.50847	0.00624822	0.576169	1.07928	0.593587	NA	NA	NA	NA	NA	NA	NA	NA	NA	NA	NA	NA	NA	NA	NA	1.0756	0.105958	5.99532e-23	NA	NA	NA	NA	NA	NA	NA	NA	NA	NA	NA	NA
cg22338446	5339-49_3	-0.0272664	0.0522174	0.601677	-13.2446	1.35646	1.68831e-21	-11.0069	1.42514	2.94344e-14	-5.7921	1.8301	0.00160214	-7.41334	1.85007	6.64308e-05	-2.1199	1.32137	0.108985	NA	NA	NA	NA	NA	NA	NA	NA	NA	NA	NA	NA	NA	NA	NA	NA	NA	NA	NA	NA	NA	NA	NA	NA	NA	NA	NA	NA	NA	NA
cg20300794	3514-49_2	0.0175993	0.0425303	0.679112	2.72444	1.11793	0.014996	2.34662	1.17447	0.0460065	1.6943	1.50715	0.261228	3.18163	1.53183	0.0380761	-7.99953	1.08255	3.29201e-13	NA	NA	NA	NA	NA	NA	NA	NA	NA	NA	NA	NA	NA	NA	NA	NA	NA	NA	NA	NA	NA	NA	NA	NA	NA	NA	NA	NA	NA	NA
cg11563680	3440-7_2	0.0600989	0.0428636	0.161222	0.971956	1.12282	0.386913	14.5548	1.17859	1.53702e-32	2.38409	1.51653	0.116276	0.856545	1.52478	0.574424	-0.0852059	1.09054	0.93774	NA	NA	NA	NA	NA	NA	NA	NA	NA	NA	NA	NA	NA	NA	NA	NA	NA	NA	NA	NA	NA	NA	NA	NA	NA	NA	NA	NA	NA	NA
cg00214791	3440-7_2	-0.0814417	0.0426016	0.0562231	1.40596	1.11134	0.206153	14.688	1.16791	1.35136e-33	4.14562	1.50184	0.00588826	0.377056	1.51453	0.803448	-0.154323	1.08012	0.88642	NA	NA	NA	NA	NA	NA	NA	NA	NA	NA	NA	NA	NA	NA	NA	NA	NA	NA	NA	NA	NA	NA	NA	NA	NA	NA	NA	NA	NA	NA
cg05655190	5339-49_3	0.161348	0.0472047	0.00065819	11.4802	1.23048	7.608e-20	5.68058	1.29076	1.20314e-05	12.2601	1.65944	3.3223e-13	4.28649	1.67461	0.0106342	-0.507166	1.1974	0.671989	NA	NA	NA	NA	NA	NA	NA	NA	NA	NA	NA	NA	NA	NA	NA	NA	NA	NA	NA	NA	NA	NA	NA	NA	NA	NA	NA	NA	NA	NA
cg26139131	5339-49_3	-0.0459996	0.0275963	0.0958776	6.73732	0.718064	4.81062e-20	8.31175	0.754547	1.32224e-26	7.02746	0.968599	8.4646e-13	6.58169	0.978524	3.04474e-11	-5.479	0.699228	1.27384e-14	NA	NA	NA	NA	NA	NA	NA	NA	NA	NA	NA	NA	NA	NA	NA	NA	NA	NA	NA	NA	NA	NA	NA	NA	NA	NA	NA	NA	NA	NA
cg13327664	3195-50_2	-0.019723	0.0446373	0.6587	-3.25453	1.13717	0.00430556	-14.4075	1.21248	2.10132e-30	-5.29436	1.53216	0.000574302	-1.39869	1.57343	0.374263	0.844944	1.10396	0.444244	0.0568077	0.041964	0.176155	NA	NA	NA	NA	NA	NA	NA	NA	NA	NA	NA	NA	NA	NA	NA	NA	NA	NA	NA	NA	NA	NA	NA	NA	NA	NA	NA
cg01288724	5339-49_3	-0.0409213	0.0438405	0.35085	9.76606	1.14111	4.69993e-17	4.62844	1.19864	0.000120557	9.99153	1.53917	1.38301e-10	13.073	1.55505	1.57529e-16	-0.851528	1.11114	0.443661	NA	NA	NA	NA	NA	NA	NA	NA	NA	NA	NA	NA	NA	NA	NA	NA	NA	NA	NA	NA	NA	NA	NA	NA	NA	NA	NA	NA	NA	NA
cg06310022	2953-31_2	-0.592485	0.101406	7.11131e-09	3.2256	1.66336	0.0527802	3.64826	1.74707	0.037051	0.702956	2.24113	0.753849	4.05047	2.26615	0.0742034	1.4967	1.6132	0.35376	NA	NA	NA	NA	NA	NA	NA	NA	NA	NA	NA	NA	NA	NA	NA	NA	NA	NA	NA	NA	NA	NA	NA	NA	NA	NA	NA	NA	NA	NA
cg12033822	5339-49_3	0.109957	0.0451335	0.0150274	1.56563	1.17495	0.183019	5.92181	1.23448	1.87597e-06	13.5148	1.58656	6.48245e-17	13.0371	1.60231	1.30221e-15	-4.02876	1.14482	0.000454006	NA	NA	NA	NA	NA	NA	NA	NA	NA	NA	NA	NA	NA	NA	NA	NA	NA	NA	NA	NA	NA	NA	NA	NA	NA	NA	NA	NA	NA	NA
cg01265860	5339-49_3	-0.0241299	0.0641461	0.706883	4.803	1.67368	0.00420837	4.61697	1.75333	0.00860804	0.0459027	2.224	0.983538	3.40776	2.26692	0.133139	-2.01124	1.61745	0.214035	NA	NA	NA	NA	NA	NA	NA	NA	NA	NA	NA	NA	NA	NA	NA	NA	NA	NA	NA	NA	NA	NA	NA	NA	NA	NA	NA	NA	NA	NA
cg09878888	5339-49_3	-0.15784	0.0264841	3.58361e-09	14.2667	0.689591	1.72972e-78	17.2758	0.724377	1.97632e-98	1.64917	0.93015	0.0765536	1.84402	0.939683	0.0500163	0.64423	0.671502	0.337614	NA	NA	NA	NA	NA	NA	NA	NA	NA	NA	NA	NA	NA	NA	NA	NA	NA	NA	NA	NA	NA	NA	NA	NA	NA	NA	NA	NA	NA	NA
cg07147421	3488-64_2	0.918936	0.0642622	8.37179e-42	0.298939	1.60192	0.852008	1.7237	1.68071	0.305377	-1.47115	2.14936	0.493867	-1.1564	2.18631	0.596993	-0.434224	1.54331	0.778502	-0.00522917	0.0509227	0.918234	NA	NA	NA	NA	NA	NA	NA	NA	NA	NA	NA	NA	-0.346289	0.0496266	5.9513e-12	NA	NA	NA	NA	NA	NA	NA	NA	NA	NA	NA	NA
cg10758824	3440-7_2	-0.118687	0.0520746	0.0228843	-0.889733	1.36135	0.513554	-9.28206	1.42934	1.36355e-10	-4.01837	1.83553	0.0288304	2.63636	1.85035	0.154556	3.12938	1.32248	0.0181722	NA	NA	NA	NA	NA	NA	NA	NA	NA	NA	NA	NA	NA	NA	NA	NA	NA	NA	NA	NA	NA	NA	NA	NA	NA	NA	NA	NA	NA	NA
cg21374048	5339-49_3	-0.0288136	0.0417462	0.490236	17.6458	1.08602	2.05226e-52	8.82632	1.14107	2.6944e-14	8.15336	1.46495	3.42165e-08	1.65302	1.48055	0.264503	2.13631	1.05774	0.0437025	NA	NA	NA	NA	NA	NA	NA	NA	NA	NA	NA	NA	NA	NA	NA	NA	NA	NA	NA	NA	NA	NA	NA	NA	NA	NA	NA	NA	NA	NA
cg06588832	5339-49_3	-0.126203	0.0508093	0.0131753	2.30351	1.3238	0.0821844	3.27457	1.3908	0.018761	2.22623	1.79384	0.214909	6.52958	1.80791	0.000320827	-5.20603	1.2897	5.87752e-05	NA	NA	NA	NA	NA	NA	NA	NA	NA	NA	NA	NA	NA	NA	NA	-0.965281	0.103157	6.17079e-20	NA	NA	NA	NA	NA	NA	NA	NA	NA	NA	NA	NA
cg27367170	3440-7_2	-0.107631	0.0444818	0.0157294	3.47347	1.16762	0.00300886	12.0646	1.2247	7.95578e-22	1.01096	1.57379	0.520793	-1.82415	1.58553	0.25024	-2.54357	1.13519	0.0252881	NA	NA	NA	NA	NA	NA	NA	NA	NA	NA	NA	NA	NA	NA	NA	0.337903	0.0325408	5.96034e-24	NA	NA	NA	NA	NA	NA	NA	NA	NA	NA	NA	NA
cg24305156	2579-17_5	-0.0206018	0.0260444	0.429132	7.60243	0.681391	3.2676e-27	7.38149	0.715961	1.13979e-23	5.05944	0.91819	4.64412e-08	7.20357	0.929251	2.37377e-14	-5.35821	0.661142	1.66519e-15	NA	NA	NA	NA	NA	NA	NA	NA	NA	NA	NA	NA	NA	NA	NA	NA	NA	NA	NA	NA	NA	NA	NA	NA	NA	NA	NA	NA	NA	NA
cg01574364	5339-49_3	-0.206965	0.055935	0.00022823	1.87697	1.45684	0.197934	-0.498474	1.53083	0.744782	2.91118	1.9638	0.138568	2.26199	1.986	0.255011	-6.2806	1.41803	1.05928e-05	NA	NA	NA	NA	NA	NA	NA	NA	NA	NA	NA	NA	NA	NA	NA	NA	NA	NA	NA	NA	NA	NA	NA	NA	NA	NA	NA	NA	NA	NA
cg23613162	3440-7_2	-0.00041145	0.0497535	0.993404	-1.08065	1.30081	0.40633	-12.2313	1.36595	1.83158e-18	-2.11343	1.75619	0.229121	-2.20328	1.76954	0.213404	1.5041	1.26396	0.234352	NA	NA	NA	NA	NA	NA	NA	NA	NA	NA	NA	NA	NA	NA	NA	NA	NA	NA	NA	NA	NA	NA	NA	NA	NA	NA	NA	NA	NA	NA
cg06928952	5339-49_3	-0.106952	0.0600172	0.0750964	5.47832	1.58129	0.000557442	4.97593	1.65917	0.00278594	-1.28967	2.08311	0.536007	0.978787	2.15969	0.650513	-3.42247	1.52529	0.0250966	NA	NA	NA	NA	NA	NA	NA	NA	NA	NA	NA	NA	NA	NA	NA	NA	NA	NA	NA	NA	NA	NA	NA	NA	NA	NA	NA	NA	NA	NA
cg19405329	2579-17_5	-0.00207791	0.0391994	0.957736	7.06429	1.02431	9.86154e-12	8.73634	1.07565	1.45942e-15	2.06812	1.38094	0.134573	8.75478	1.39709	5.65453e-10	-4.02985	0.994215	5.47452e-05	NA	NA	NA	NA	NA	NA	NA	NA	NA	NA	NA	NA	NA	NA	NA	NA	NA	NA	NA	NA	NA	NA	NA	NA	NA	NA	NA	NA	NA	NA
cg02470874	3440-7_2	0.155917	0.0354954	1.25303e-05	9.38882	0.921132	3.63738e-23	15.6436	0.965759	5.43348e-52	5.04389	1.24615	5.61915e-05	0.92	1.25178	0.462561	-0.43785	0.893115	0.624076	NA	NA	NA	NA	NA	NA	NA	NA	NA	NA	NA	NA	NA	NA	NA	0.335551	0.0252171	5.11077e-37	NA	NA	NA	NA	NA	NA	NA	NA	NA	NA	NA	NA
cg14266237	2575-5_5	0.739043	0.0860314	3.62802e-17	2.97758	1.60807	0.0643945	3.5003	1.68887	0.0384882	-0.197829	2.17039	0.927394	2.12564	2.19369	0.332809	0.776359	1.55933	0.618686	NA	NA	NA	NA	NA	NA	NA	NA	NA	NA	NA	NA	NA	NA	NA	NA	NA	NA	NA	NA	NA	NA	NA	NA	NA	NA	NA	NA	NA	NA
cg08885142	5339-49_3	-0.0816681	0.0439613	0.0635334	15.5094	1.14146	2.16039e-38	15.5537	1.19774	1.7924e-35	-0.896989	1.54254	0.561047	4.16233	1.55009	0.00738149	2.52071	1.11104	0.0235173	NA	NA	NA	NA	NA	NA	NA	NA	NA	NA	NA	NA	NA	NA	NA	0.280663	0.0290401	4.30163e-21	NA	NA	NA	NA	NA	NA	NA	NA	NA	NA	NA	NA
cg17014186	5339-49_3	-0.0709006	0.0622566	0.255066	-5.65267	1.62962	0.000547435	-4.42127	1.71199	0.00996262	-2.24688	2.19509	0.306299	-7.9807	2.22243	0.000347017	0.769089	1.58658	0.627973	NA	NA	NA	NA	NA	NA	NA	NA	NA	NA	NA	NA	NA	NA	NA	NA	NA	NA	NA	NA	NA	NA	NA	NA	NA	NA	NA	NA	NA	NA
cg25336765	5339-49_3	-0.0503756	0.0542612	0.353453	7.40192	1.40973	1.88974e-07	1.91716	1.47751	0.194766	13.2423	1.90235	6.48105e-12	-2.25432	1.91016	0.238242	-2.34993	1.37128	0.0869314	NA	NA	NA	NA	NA	NA	NA	NA	NA	NA	NA	NA	NA	NA	NA	NA	NA	NA	NA	NA	NA	NA	NA	NA	NA	NA	NA	NA	NA	NA
cg24642483	5339-49_3	0.0251456	0.0376181	0.504021	14.8239	0.973639	9.05837e-47	17.3937	1.02035	1.03393e-56	17.2319	1.3102	2.81175e-36	13.2588	1.32514	2.00702e-22	4.37867	0.945965	4.21596e-06	NA	NA	NA	NA	NA	NA	NA	NA	NA	NA	NA	NA	NA	NA	NA	0.373446	0.0283172	1.88854e-36	NA	NA	NA	NA	NA	NA	NA	NA	NA	NA	NA	NA
cg25265126	5339-49_3	-0.210944	0.0605474	0.000517317	-5.8856	1.58093	0.000208911	-8.21717	1.65838	8.60703e-07	-1.3565	2.1303	0.524437	-6.49273	2.14904	0.00258709	0.25092	1.53846	0.870477	NA	NA	NA	NA	NA	NA	NA	NA	NA	NA	NA	NA	NA	NA	NA	NA	NA	NA	NA	NA	NA	NA	NA	NA	NA	NA	NA	NA	NA	NA
cg01793320	3440-7_2	-0.145445	0.0556508	0.00910621	-4.03351	1.455	0.00567978	-10.1966	1.52786	4.28222e-11	-2.4289	1.96435	0.216589	-1.59158	1.97929	0.421535	1.29633	1.41378	0.35942	NA	NA	NA	NA	NA	NA	NA	NA	NA	NA	NA	NA	NA	NA	NA	NA	NA	NA	NA	NA	NA	NA	NA	NA	NA	NA	NA	NA	NA	NA
cg18460107	5339-49_3	-0.0263772	0.0496268	0.595195	7.95083	1.28516	9.31529e-10	3.30058	1.34362	0.0142179	-7.69054	1.73473	1.0425e-05	7.60342	1.75872	1.70866e-05	11.2062	1.248	1.56085e-18	NA	NA	NA	NA	NA	NA	NA	NA	NA	NA	NA	NA	NA	NA	NA	-0.370942	0.0325424	3.2697e-28	NA	NA	NA	NA	NA	NA	NA	NA	NA	NA	NA	NA
cg04399899	5339-49_3	0.0352936	0.0390489	0.36633	2.48097	1.00937	0.0141639	-3.42749	1.06094	0.00128087	3.44409	1.36001	0.0115004	-0.680382	1.38169	0.622539	-9.61207	0.982951	1.62849e-21	NA	NA	NA	NA	NA	NA	NA	NA	NA	NA	NA	NA	NA	NA	NA	0.314911	0.0313294	1.39297e-22	NA	NA	NA	NA	NA	NA	NA	NA	NA	NA	NA	NA
cg03117379	3440-7_2	0.0137549	0.0571758	0.80994	-1.26422	1.49487	0.397935	-9.46412	1.56973	2.37663e-09	-2.73522	2.01818	0.175655	0.602551	2.03352	0.767061	1.38353	1.45252	0.341091	NA	NA	NA	NA	NA	NA	NA	NA	NA	NA	NA	NA	NA	NA	NA	NA	NA	NA	NA	NA	NA	NA	NA	NA	NA	NA	NA	NA	NA	NA
cg21095280	5339-49_3	-0.0755726	0.0448358	0.0922207	-0.0939077	1.16711	0.935887	-8.07233	1.22573	7.5744e-11	-5.39642	1.57506	0.000639066	3.75259	1.59211	0.0186305	5.75677	1.13624	4.88944e-07	NA	NA	NA	NA	NA	NA	NA	NA	NA	NA	NA	NA	NA	NA	NA	NA	NA	NA	NA	NA	NA	NA	NA	NA	NA	NA	NA	NA	NA	NA
cg07250214	5339-49_3	0.329602	0.0575369	1.36922e-08	8.22539	1.50011	5.3888e-08	8.85864	1.57364	2.3968e-08	-0.587424	2.02031	0.771301	5.70027	2.04076	0.00532631	0.031481	1.45889	0.982789	NA	NA	NA	NA	NA	NA	NA	NA	NA	NA	NA	NA	NA	NA	NA	NA	NA	NA	NA	NA	NA	NA	NA	NA	NA	NA	NA	NA	NA	NA
cg27097542	5339-49_3	-0.0469979	0.0229495	0.0408525	16.6871	0.598032	7.15964e-125	16.3279	0.627768	1.98767e-112	5.42882	0.805886	2.84569e-11	7.2702	0.814165	2.25553e-18	1.48735	0.581946	0.0107524	NA	NA	NA	NA	NA	NA	NA	NA	NA	NA	NA	NA	NA	NA	NA	NA	NA	NA	NA	NA	NA	NA	NA	NA	NA	NA	NA	NA	NA	NA
cg15644413	5339-49_3	0.0633058	0.0362035	0.0806926	-1.21696	0.941435	0.196452	0.0782074	0.986094	0.936803	-0.996565	1.26968	0.432716	-1.39098	1.28066	0.277703	-12.1886	0.915661	4.29247e-37	NA	NA	NA	NA	NA	NA	NA	NA	NA	NA	NA	NA	NA	NA	NA	0.446354	0.0406358	1.85762e-26	NA	NA	NA	NA	NA	NA	NA	NA	NA	NA	NA	NA
cg24931632	3440-7_2	0.00630038	0.041951	0.880652	4.49022	1.09543	4.51247e-05	14.9485	1.15034	1.37714e-35	0.681314	1.47878	0.645102	1.31497	1.49276	0.378605	-0.942465	1.06402	0.375977	NA	NA	NA	NA	NA	NA	NA	NA	NA	NA	NA	NA	NA	NA	NA	NA	NA	NA	NA	NA	NA	NA	NA	NA	NA	NA	NA	NA	NA	NA
cg22092521	5339-49_3	-0.06689	0.0398954	0.0939702	16.9491	1.0368	1.23134e-52	12.4831	1.08805	1.73269e-28	11.2252	1.39112	2.3194e-15	8.00216	1.4147	2.09178e-08	2.36961	1.00762	0.0189083	NA	NA	NA	NA	NA	NA	NA	NA	NA	NA	NA	NA	NA	NA	NA	NA	NA	NA	NA	NA	NA	NA	NA	NA	NA	NA	NA	NA	NA	NA
cg23643973	3440-7_2	-0.0594231	0.0463506	0.200186	-3.42034	1.20718	0.00471758	-11.9062	1.27258	7.42392e-20	-1.67023	1.65984	0.314582	-1.24487	1.65831	0.453054	3.19305	1.17896	0.00690004	NA	NA	NA	NA	NA	NA	NA	NA	NA	NA	NA	NA	NA	NA	NA	-0.429461	0.0479154	2.03185e-18	NA	NA	NA	NA	NA	NA	NA	NA	NA	NA	NA	NA
cg26266708	3440-7_2	0.0919593	0.0471873	0.0516413	2.17584	1.2502	0.082148	14.188	1.30946	9.76084e-26	1.32454	1.63873	0.419157	0.985988	1.69165	0.560143	-0.547887	1.20519	0.649506	NA	NA	NA	NA	NA	NA	NA	NA	NA	NA	NA	NA	NA	NA	NA	NA	NA	NA	NA	NA	NA	NA	NA	NA	NA	NA	NA	NA	NA	NA
cg08894588	5339-49_3	0.0919185	0.0420885	0.0292178	-1.06704	1.09455	0.329884	-0.0283114	1.14964	0.980358	-2.77129	1.47598	0.0607512	2.31208	1.49246	0.121681	-10.9002	1.06557	2.42401e-23	NA	NA	NA	NA	NA	NA	NA	NA	NA	NA	NA	NA	NA	NA	NA	NA	NA	NA	NA	NA	NA	NA	NA	NA	NA	NA	NA	NA	NA	NA
cg14779825	5339-49_3	-0.0196076	0.0329731	0.552219	9.11095	0.860315	8.25567e-25	7.80771	0.904899	2.69993e-17	10.4959	1.16058	8.78026e-19	6.9395	1.17141	4.43236e-09	-3.47937	0.837417	3.55753e-05	NA	NA	NA	NA	NA	NA	NA	NA	NA	NA	NA	NA	NA	NA	NA	NA	NA	NA	NA	NA	NA	NA	NA	NA	NA	NA	NA	NA	NA	NA
cg24931632	3195-50_2	-0.00945824	0.0429903	0.825913	4.19982	1.09387	0.000131719	14.5379	1.16742	5.06855e-33	0.201713	1.47471	0.891234	0.383296	1.51685	0.800562	-1.40198	1.06233	0.187255	-0.0292386	0.0404425	0.469883	NA	NA	NA	NA	NA	NA	NA	NA	NA	NA	NA	NA	NA	NA	NA	NA	NA	NA	NA	NA	NA	NA	NA	NA	NA	NA	NA
cg09858022	5339-49_3	0.0162531	0.0453144	0.719922	14.9966	1.17893	3.05037e-34	12.4361	1.2343	1.03904e-22	0.929904	1.58947	0.558665	1.22196	1.60418	0.446414	1.17669	1.14713	0.30527	NA	NA	NA	NA	NA	NA	NA	NA	NA	NA	NA	NA	NA	NA	NA	NA	NA	NA	NA	NA	NA	NA	NA	NA	NA	NA	NA	NA	NA	NA
cg19893585	5339-49_3	-0.193007	0.050701	0.00015004	6.94407	1.31999	1.78293e-07	11.1703	1.38691	2.44905e-15	0.95148	1.78079	0.593261	5.84748	1.79861	0.00119102	-1.4094	1.28545	0.273178	NA	NA	NA	NA	NA	NA	NA	NA	NA	NA	NA	NA	NA	NA	NA	NA	NA	NA	NA	NA	NA	NA	NA	NA	NA	NA	NA	NA	NA	NA
cg20884298	3195-50_2	-0.0598329	0.036518	0.101669	3.85053	0.930475	3.82045e-05	15.6728	0.991973	6.14261e-50	4.59415	1.25759	0.000273686	-0.741372	1.28555	0.564285	-0.933935	0.902337	0.300933	0.00278675	0.0342725	0.935212	NA	NA	NA	NA	NA	NA	NA	NA	NA	NA	NA	NA	NA	NA	NA	NA	NA	NA	NA	NA	NA	NA	NA	NA	NA	NA	NA
cg05526498	5339-49_3	-0.0286364	0.0430509	0.506104	10.7073	1.12178	1.17041e-20	12.412	1.17818	1.3759e-24	13.2102	1.51131	1.07221e-17	7.46489	1.5266	1.18914e-06	0.102865	1.09236	0.924997	NA	NA	NA	NA	NA	NA	NA	NA	NA	NA	NA	NA	NA	NA	NA	NA	NA	NA	NA	NA	NA	NA	NA	NA	NA	NA	NA	NA	NA	NA
cg08777813	5339-49_3	-0.0157662	0.0427773	0.712548	8.33678	1.11783	2.25788e-13	13.2399	1.17157	1.32154e-27	6.31508	1.52468	3.80506e-05	11.1775	1.51867	4.50894e-13	-1.19242	1.09112	0.27479	NA	NA	NA	NA	NA	NA	NA	NA	NA	NA	NA	NA	NA	NA	NA	-0.320005	0.0454713	4.16442e-12	NA	NA	NA	NA	NA	NA	NA	NA	NA	NA	NA	NA
cg01902066	5339-49_3	0.136949	0.0398071	0.000607044	12.7416	1.03565	2.53306e-32	14.9132	1.0876	4.3556e-39	8.2014	1.39719	6.07388e-09	4.97538	1.41243	0.000448298	1.2822	1.00883	0.204058	NA	NA	NA	NA	NA	NA	NA	NA	NA	NA	NA	NA	NA	NA	NA	NA	NA	NA	NA	NA	NA	NA	NA	NA	NA	NA	NA	NA	NA	NA
cg12351310	5339-49_3	-0.283324	0.0639563	1.05727e-05	6.96476	1.67647	3.56847e-05	7.56456	1.75741	1.85619e-05	4.79982	2.23152	0.0317454	4.68738	2.26407	0.0387035	2.04024	1.6206	0.208376	NA	NA	NA	NA	NA	NA	NA	NA	NA	NA	NA	NA	NA	NA	NA	NA	NA	NA	NA	NA	NA	NA	NA	NA	NA	NA	NA	NA	NA	NA
cg24038192	5339-49_3	-0.123362	0.0540795	0.0227683	-11.6075	1.40751	5.56461e-16	-8.93784	1.47833	2.15484e-09	1.0568	1.8994	0.578081	-13.3405	1.91921	6.85346e-12	-2.64725	1.37096	0.0537964	NA	NA	NA	NA	NA	NA	NA	NA	NA	NA	NA	NA	NA	NA	NA	-0.499127	0.0469861	6.00957e-25	NA	NA	NA	NA	NA	NA	NA	NA	NA	NA	NA	NA
cg06621080	3440-7_2	-0.0248249	0.0588166	0.673069	-7.91837	1.5383	3.22409e-07	-13.4546	1.61577	2.95819e-16	-5.79509	2.07586	0.00535169	-1.12841	2.09285	0.589897	-3.30566	1.49505	0.027275	NA	NA	NA	NA	NA	NA	NA	NA	NA	NA	NA	NA	NA	NA	NA	NA	NA	NA	NA	NA	NA	NA	NA	NA	NA	NA	NA	NA	NA	NA
cg21498772	3440-7_2	-0.0808854	0.0465192	0.0824108	1.09947	1.21613	0.366195	13.4786	1.27667	1.11178e-24	2.1991	1.64419	0.181387	0.132205	1.65543	0.936365	-0.557816	1.18201	0.637095	NA	NA	NA	NA	NA	NA	NA	NA	NA	NA	NA	NA	NA	NA	NA	NA	NA	NA	NA	NA	NA	NA	NA	NA	NA	NA	NA	NA	NA	NA
cg14918927	3440-7_2	0.116128	0.0436759	0.00797814	6.29011	1.14674	5.35076e-08	14.4206	1.20163	6.55822e-31	3.04159	1.54288	0.0489843	2.99477	1.56069	0.0553123	0.209133	1.11401	0.85113	NA	NA	NA	NA	NA	NA	NA	NA	NA	NA	NA	NA	NA	NA	NA	0.662732	0.0363369	1.36046e-63	NA	NA	NA	NA	NA	NA	NA	NA	NA	NA	NA	NA
cg21762728	5339-49_3	0.0224958	0.052625	0.669143	1.53277	1.39145	0.270966	2.45268	1.45323	0.0918315	3.42273	1.84532	0.0639727	3.61568	1.85298	0.0513554	-6.58914	1.34045	1.06403e-06	NA	NA	NA	NA	NA	NA	NA	NA	NA	NA	NA	NA	NA	NA	NA	0.286747	0.0403505	2.54189e-12	NA	NA	NA	NA	NA	NA	NA	NA	NA	NA	NA	NA
cg27540865	2696-87_2	-1.92257	0.0159925	0	0.257736	0.352406	0.464747	1.89673	0.369886	3.58192e-07	2.1721	0.478276	6.33771e-06	0.290617	0.481878	0.546599	-0.10982	0.341326	0.747719	NA	NA	NA	NA	NA	NA	NA	NA	NA	NA	NA	NA	NA	NA	NA	NA	NA	NA	NA	NA	NA	NA	NA	NA	NA	NA	NA	NA	NA	NA
cg13051970	3195-50_2	-0.000470648	0.04867	0.992287	-1.30822	1.24041	0.291861	-8.77406	1.32079	5.30923e-11	-3.35438	1.67674	0.0457427	4.46654	1.71559	0.00937956	5.05633	1.20056	2.79009e-05	0.0389813	0.0456281	0.393151	NA	NA	NA	NA	NA	NA	NA	NA	NA	NA	NA	NA	NA	NA	NA	NA	NA	NA	NA	NA	NA	NA	NA	NA	NA	NA	NA
cg25877009	5339-49_3	0.155361	0.0464024	0.000846328	9.62797	1.20705	4.42134e-15	9.41927	1.26789	2.48056e-13	0.852764	1.62927	0.600818	2.06732	1.64504	0.20918	-2.1608	1.17553	0.0663609	NA	NA	NA	NA	NA	NA	NA	NA	NA	NA	NA	NA	NA	NA	NA	NA	NA	NA	NA	NA	NA	NA	NA	NA	NA	NA	NA	NA	NA	NA
cg26763945	2579-17_5	-0.103646	0.0261113	7.77096e-05	13.0304	0.681156	7.20347e-69	17.3345	0.71546	1.47392e-100	2.73271	0.919175	0.00302639	11.0718	0.929123	1.55496e-30	0.580185	0.661559	0.380719	NA	NA	NA	NA	NA	NA	NA	NA	NA	NA	NA	NA	NA	NA	NA	NA	NA	NA	NA	NA	NA	NA	NA	NA	NA	NA	NA	NA	NA	NA
cg00423969	5339-49_3	-0.0114467	0.0347119	0.741654	14.8765	0.903674	1.30348e-53	11.4319	0.949264	3.88871e-31	8.86909	1.21906	7.35397e-13	6.82647	1.23138	3.85988e-08	0.128532	0.879971	0.883903	NA	NA	NA	NA	NA	NA	NA	NA	NA	NA	NA	NA	NA	NA	NA	NA	NA	NA	NA	NA	NA	NA	NA	NA	NA	NA	NA	NA	NA	NA
cg21607965	2579-17_5	0.0435492	0.028476	0.126539	15.1724	0.743426	3.45719e-76	16.0748	0.778173	1.08372e-77	5.90003	1.00537	6.20975e-09	7.98866	1.01249	8.87637e-15	1.57643	0.717763	0.0283282	NA	NA	NA	NA	NA	NA	NA	NA	NA	NA	NA	NA	NA	NA	NA	0.281055	0.0210248	2.91878e-37	NA	NA	NA	NA	NA	NA	NA	NA	NA	NA	NA	NA
cg20595453	3737-6_3	-0.0585933	0.064014	0.360262	3.46107	1.68405	0.0401401	3.6333	1.76826	0.0401856	3.67571	2.25612	0.103607	4.38707	2.301	0.0568828	0.95193	1.63206	0.559856	NA	NA	NA	NA	NA	NA	NA	NA	NA	NA	NA	NA	NA	NA	NA	NA	NA	NA	NA	NA	NA	NA	NA	NA	NA	NA	NA	NA	NA	NA
cg00565688	3440-7_2	0.0319553	0.0505688	0.527597	1.04028	1.32208	0.431572	12.9524	1.38724	7.17787e-20	-1.59254	1.78322	0.37205	-0.0864337	1.79753	0.961659	-0.090866	1.28432	0.943612	NA	NA	NA	NA	NA	NA	NA	NA	NA	NA	NA	NA	NA	NA	NA	NA	NA	NA	NA	NA	NA	NA	NA	NA	NA	NA	NA	NA	NA	NA
cg07472373	2579-17_5	-0.018858	0.0276132	0.49482	7.73307	0.720301	2.0547e-25	9.278	0.755775	3.44686e-32	9.39038	0.971391	4.04024e-21	9.05982	0.980421	1.65464e-19	-3.93833	0.698921	2.32861e-08	NA	NA	NA	NA	NA	NA	NA	NA	NA	NA	NA	NA	NA	NA	NA	NA	NA	NA	NA	NA	NA	NA	NA	NA	NA	NA	NA	NA	NA	NA
cg26508200	5339-49_3	-0.0773555	0.0319885	0.0157882	1.99583	0.83235	0.0166898	3.99658	0.874317	5.50871e-06	4.45752	1.1227	7.73136e-05	-0.0726692	1.13461	0.948946	-8.9776	0.810471	7.22078e-27	NA	NA	NA	NA	NA	NA	NA	NA	NA	NA	NA	NA	NA	NA	NA	NA	NA	NA	NA	NA	NA	NA	NA	NA	NA	NA	NA	NA	NA	NA
cg06749872	3440-7_2	0.0455987	0.0372349	0.221028	-14.2009	0.97351	1.51238e-43	-16.3155	1.02226	7.47355e-51	-0.600784	1.31431	0.647698	-8.23226	1.3243	7.68193e-10	-1.39445	0.945929	0.140776	NA	NA	NA	NA	NA	NA	NA	NA	NA	NA	NA	NA	NA	NA	NA	NA	NA	NA	NA	NA	NA	NA	NA	NA	NA	NA	NA	NA	NA	NA
cg01422009	2579-17_5	0.278894	0.051879	9.65607e-08	7.27964	1.35283	9.38937e-08	8.83508	1.42241	7.93176e-10	3.26041	1.82645	0.0745721	9.51036	1.84713	3.20522e-07	-1.34049	1.31393	0.307893	NA	NA	NA	NA	NA	NA	NA	NA	NA	NA	NA	NA	NA	NA	NA	NA	NA	NA	NA	NA	NA	NA	NA	NA	NA	NA	NA	NA	NA	NA
cg06228763	3440-7_2	0.0239454	0.0428026	0.575998	-1.43259	1.11903	0.200794	-14.0722	1.17436	7.33255e-31	0.650739	1.51025	0.666655	-2.57116	1.52227	0.0915507	1.74145	1.08686	0.109434	NA	NA	NA	NA	NA	NA	NA	NA	NA	NA	NA	NA	NA	NA	NA	NA	NA	NA	NA	NA	NA	NA	NA	NA	NA	NA	NA	NA	NA	NA
cg20977312	5339-49_3	-0.0945128	0.0344433	0.00618663	2.25878	0.897937	0.0120541	3.06706	0.942774	0.00118231	4.07118	1.21069	0.00080346	4.78928	1.22232	9.57745e-05	-8.23788	0.87431	3.4207e-20	NA	NA	NA	NA	NA	NA	NA	NA	NA	NA	NA	NA	NA	NA	NA	0.230258	0.024152	1.29149e-20	NA	NA	NA	NA	NA	NA	NA	NA	NA	NA	NA	NA
cg20064370	5339-49_3	0.00872452	0.0640111	0.89162	4.39065	1.6762	0.00896992	4.75114	1.75605	0.00695916	2.56822	2.19703	0.242761	7.59758	2.2558	0.000792167	-2.12323	1.61671	0.189445	NA	NA	NA	NA	NA	NA	NA	NA	NA	NA	NA	NA	NA	NA	NA	NA	NA	NA	NA	NA	NA	NA	NA	NA	NA	NA	NA	NA	NA	NA
cg20034202	3440-7_2	0.0429722	0.0383874	0.263244	9.96664	1.00364	3.73073e-22	16.2951	1.0539	3.72618e-48	3.15012	1.35499	0.020296	1.36809	1.36529	0.31658	0.383899	0.975208	0.693924	NA	NA	NA	NA	NA	NA	NA	NA	NA	NA	NA	NA	NA	NA	NA	NA	NA	NA	NA	NA	NA	NA	NA	NA	NA	NA	NA	NA	NA	NA
cg04611801	3195-50_2	-0.10114	0.0482454	0.0363212	3.51155	1.22946	0.00438397	11.5242	1.31167	7.42594e-18	-2.50784	1.65745	0.130604	-2.87677	1.70099	0.0911298	-2.96119	1.19416	0.0133251	-0.0606056	0.045395	0.182181	NA	NA	NA	NA	NA	NA	NA	NA	NA	NA	NA	NA	NA	NA	NA	NA	NA	NA	NA	NA	NA	NA	NA	NA	NA	NA	NA
cg08894588	3514-49_2	0.102965	0.0417645	0.0138672	-1.26506	1.09762	0.249395	-0.252346	1.15274	0.826769	-3.10928	1.47779	0.0356478	1.96132	1.50137	0.191755	-11.2287	1.06173	9.35046e-25	NA	NA	NA	NA	NA	NA	NA	NA	NA	NA	NA	NA	NA	NA	NA	NA	NA	NA	NA	NA	NA	NA	NA	NA	NA	NA	NA	NA	NA	NA
cg07304483	5339-49_3	0.0126261	0.0448154	0.778209	13.7266	1.16541	6.55081e-30	13.9835	1.22158	1.91549e-28	1.36274	1.57209	0.386262	2.79166	1.58439	0.0784082	1.14472	1.13314	0.31266	NA	NA	NA	NA	NA	NA	NA	NA	NA	NA	NA	NA	NA	NA	NA	NA	NA	NA	NA	NA	NA	NA	NA	NA	NA	NA	NA	NA	NA	NA
cg08441850	5339-49_3	-0.0358172	0.0567158	0.527855	-7.35823	1.47623	7.41297e-07	-6.25407	1.55066	5.95547e-05	-8.16529	1.9912	4.48099e-05	-7.43741	2.01174	0.000230967	0.537324	1.43747	0.708639	NA	NA	NA	NA	NA	NA	NA	NA	NA	NA	NA	NA	NA	NA	NA	NA	NA	NA	NA	NA	NA	NA	NA	NA	NA	NA	NA	NA	NA	NA
cg09706122	3440-7_2	0.111553	0.0365552	0.00234096	3.96649	0.95561	3.61953e-05	16.8637	1.00378	1.72241e-55	0.93216	1.29243	0.470942	1.4258	1.29981	0.272957	-0.0669834	0.928587	0.94251	NA	NA	NA	NA	NA	NA	NA	NA	NA	NA	NA	NA	NA	NA	NA	NA	NA	NA	NA	NA	NA	NA	NA	NA	NA	NA	NA	NA	NA	NA
cg06022561	3440-7_2	-0.111798	0.0500655	0.025794	-0.997089	1.30854	0.446268	-14.5217	1.37598	1.2812e-24	-3.73443	1.76442	0.0345763	-10.124	1.78365	1.86362e-08	-0.619529	1.27345	0.626735	NA	NA	NA	NA	NA	NA	NA	NA	NA	NA	NA	NA	NA	NA	NA	NA	NA	NA	NA	NA	NA	NA	NA	NA	NA	NA	NA	NA	NA	NA
cg00174718	3440-7_2	-0.0535233	0.0483768	0.268849	11.4889	1.26445	6.12203e-19	3.38646	1.32771	0.0109142	13.6328	1.70751	4.19395e-15	14.1757	1.72304	6.48325e-16	16.1499	1.22939	2.91893e-36	NA	NA	NA	NA	NA	NA	NA	NA	NA	NA	NA	NA	NA	NA	NA	NA	NA	NA	NA	NA	NA	NA	NA	NA	NA	NA	NA	NA	NA	NA
cg09530650	3514-49_2	-0.0361258	0.0414285	0.38344	7.98127	1.0846	4.19082e-13	8.5738	1.13769	1.18115e-13	9.68706	1.46877	7.23566e-11	8.09745	1.48093	5.90725e-08	-2.37982	1.04796	0.0233894	NA	NA	NA	NA	NA	NA	NA	NA	NA	NA	NA	NA	NA	NA	NA	-0.270133	0.0277333	2.21826e-21	NA	NA	NA	NA	NA	NA	NA	NA	NA	NA	NA	NA
cg03316570	3440-7_2	0.0415989	0.0466475	0.372748	-4.5979	1.22195	0.000178675	-11.616	1.27833	6.10364e-19	-5.37176	1.64252	0.00111367	0.376858	1.66215	0.820684	2.27628	1.18241	0.0545226	NA	NA	NA	NA	NA	NA	NA	NA	NA	NA	NA	NA	NA	NA	NA	NA	NA	NA	NA	NA	NA	NA	NA	NA	NA	NA	NA	NA	NA	NA
cg24637417	2579-17_5	-0.0505621	0.0295245	0.0871605	12.2781	0.775009	1.0047e-49	13.5654	0.81938	1.42655e-53	8.29172	1.03908	4.73038e-15	13.1599	1.05469	6.24682e-33	-0.045827	0.750675	0.951336	NA	NA	NA	NA	NA	NA	NA	NA	NA	NA	NA	NA	NA	NA	NA	-0.157762	0.0196187	2.96968e-15	NA	NA	NA	NA	NA	NA	NA	NA	NA	NA	NA	NA
cg02078525	5339-49_3	0.21894	0.038139	1.27756e-08	14.5441	0.993061	7.53225e-44	14.9704	1.04316	2.49208e-42	7.78175	1.33948	8.60469e-09	6.59174	1.35321	1.30385e-06	1.65049	0.967011	0.0881948	NA	NA	NA	NA	NA	NA	NA	NA	NA	NA	NA	NA	NA	NA	NA	NA	NA	NA	NA	NA	NA	NA	NA	NA	NA	NA	NA	NA	NA	NA
cg14260695	5339-49_3	0.0849567	0.058831	0.14906	7.36988	1.53987	1.98361e-06	8.99591	1.62092	3.7475e-08	-2.79771	2.08431	0.179841	8.56325	2.10045	4.96295e-05	0.234217	1.49883	0.875857	NA	NA	NA	NA	NA	NA	NA	NA	NA	NA	NA	NA	NA	NA	NA	0.269265	0.0382027	3.57164e-12	NA	NA	NA	NA	NA	NA	NA	NA	NA	NA	NA	NA
cg05568549	3506-49_1	-0.0972032	0.0397174	0.0145754	16.4336	1.05145	4.84656e-49	9.26983	1.09973	1.32273e-16	16.7686	1.41734	3.5705e-30	5.80257	1.42273	4.92378e-05	3.1049	1.01461	0.00227577	NA	NA	NA	NA	NA	NA	NA	NA	NA	NA	NA	NA	NA	NA	NA	NA	NA	NA	NA	NA	NA	NA	NA	NA	NA	NA	NA	NA	NA	NA
cg21073459	5339-49_3	0.0475279	0.0228878	0.0381167	14.0684	0.595951	7.14781e-97	14.34	0.626014	2.12507e-92	13.5103	0.803845	1.52262e-55	9.88101	0.812083	1.04298e-31	0.563889	0.580318	0.331459	NA	NA	NA	NA	NA	NA	NA	NA	NA	NA	NA	NA	NA	NA	NA	NA	NA	NA	NA	NA	NA	NA	NA	NA	NA	NA	NA	NA	NA	NA
cg18556976	2579-17_5	-0.054586	0.0252034	0.0305882	11.9676	0.659462	6.25833e-63	13.6041	0.693894	1.66227e-71	11.9216	0.885793	9.63595e-38	13.6457	0.90485	5.69848e-46	-0.115237	0.639304	0.856994	NA	NA	NA	NA	NA	NA	NA	NA	NA	NA	NA	NA	NA	NA	NA	0.136394	0.0184448	3.25098e-13	NA	NA	NA	NA	NA	NA	NA	NA	NA	NA	NA	NA
cg17852032	5339-49_3	0.0317835	0.0358826	0.375985	10.9901	0.935408	9.87198e-30	13.2211	0.983497	1.21682e-37	9.32024	1.25986	3.20009e-13	2.47147	1.26313	0.0507036	-0.972415	0.910547	0.285835	NA	NA	NA	NA	NA	NA	NA	NA	NA	NA	NA	NA	NA	NA	NA	0.221202	0.0235853	5.3783e-20	NA	NA	NA	NA	NA	NA	NA	NA	NA	NA	NA	NA
cg08568649	3440-7_2	0.174242	0.0599677	0.00375435	-1.54546	1.56962	0.325078	-8.39225	1.64721	4.24415e-07	1.3835	2.12156	0.514494	-0.826816	2.13795	0.699044	1.25756	1.52473	0.409714	NA	NA	NA	NA	NA	NA	NA	NA	NA	NA	NA	NA	NA	NA	NA	0.395767	0.0535154	3.19884e-13	NA	NA	NA	NA	NA	NA	NA	NA	NA	NA	NA	NA
cg14325025	5339-49_3	-0.159415	0.0397578	6.57523e-05	10.3672	1.04073	2.89737e-22	12.9355	1.09414	4.0522e-30	0.837365	1.39574	0.548692	12.0923	1.42034	6.82647e-17	-0.688214	1.01307	0.497098	NA	NA	NA	NA	NA	NA	NA	NA	NA	NA	NA	NA	NA	NA	NA	NA	NA	NA	NA	NA	NA	NA	NA	NA	NA	NA	NA	NA	NA	NA
cg04980428	3440-7_2	0.0510206	0.0359335	0.155985	7.85557	0.939489	2.25262e-16	16.845	0.986915	5.21578e-57	1.60517	1.26805	0.205885	3.20175	1.27771	0.0123861	-0.237635	0.912793	0.794661	NA	NA	NA	NA	NA	NA	NA	NA	NA	NA	NA	NA	NA	NA	NA	NA	NA	NA	NA	NA	NA	NA	NA	NA	NA	NA	NA	NA	NA	NA
cg09648933	3440-7_2	-0.0884121	0.0387149	0.0226172	-1.39978	1.0113	0.166648	14.4965	1.06449	1.27158e-38	-4.30325	1.36783	0.00170793	1.7747	1.38127	0.199173	-1.3188	0.98379	0.180403	NA	NA	NA	NA	NA	NA	NA	NA	NA	NA	NA	NA	NA	NA	NA	NA	NA	NA	NA	NA	NA	NA	NA	NA	NA	NA	NA	NA	NA	NA
cg03621504	5339-49_3	-0.0785854	0.0357419	0.0281458	10.0844	0.930645	7.6016e-26	13.0221	0.97759	3.59105e-37	3.76372	1.25529	0.0027875	6.10993	1.26816	1.69341e-06	-1.77805	0.906232	0.0500587	NA	NA	NA	NA	NA	NA	NA	NA	NA	NA	NA	NA	NA	NA	NA	NA	NA	NA	NA	NA	NA	NA	NA	NA	NA	NA	NA	NA	NA	NA
cg18535410	5339-49_3	-0.0315557	0.0415003	0.447225	7.6519	1.0798	2.72784e-12	8.51922	1.13458	1.4042e-13	9.47917	1.45663	1.24963e-10	7.17092	1.47363	1.33726e-06	-2.7182	1.05246	0.00995554	NA	NA	NA	NA	NA	NA	NA	NA	NA	NA	NA	NA	NA	NA	NA	NA	NA	NA	NA	NA	NA	NA	NA	NA	NA	NA	NA	NA	NA	NA
cg20477147	5339-49_3	0.111034	0.0505614	0.0283453	6.05351	1.32201	5.32833e-06	4.65401	1.39253	0.000865622	8.70972	1.77667	1.12356e-06	11.9028	1.8058	7.41062e-11	0.725055	1.28892	0.573894	NA	NA	NA	NA	NA	NA	NA	NA	NA	NA	NA	NA	NA	NA	NA	-0.625255	0.0326881	1.06138e-68	NA	NA	NA	NA	NA	NA	NA	NA	NA	NA	NA	NA
cg06496803	5339-49_3	-0.00605919	0.0302142	0.841101	14.7086	0.786716	1.91198e-66	10.7914	0.826401	6.72414e-36	12.7412	1.06116	5.64338e-31	4.7789	1.07203	9.2922e-06	0.16253	0.766079	0.83203	NA	NA	NA	NA	NA	NA	NA	NA	NA	NA	NA	NA	NA	NA	NA	NA	NA	NA	NA	NA	NA	NA	NA	NA	NA	NA	NA	NA	NA	NA
cg08974527	5339-49_3	-0.20269	0.060339	0.000814334	1.16192	1.58188	0.462824	3.94441	1.66021	0.017716	-7.17937	2.10674	0.000683717	6.38834	2.13453	0.00283879	-4.59759	1.53167	0.00275866	NA	NA	NA	NA	NA	NA	NA	NA	NA	NA	NA	NA	NA	NA	NA	NA	NA	NA	NA	NA	NA	NA	NA	NA	NA	NA	NA	NA	NA	NA
cg24165638	3514-49_2	0.0889021	0.0361376	0.0140722	4.20108	0.95328	1.17127e-05	3.33462	1.00019	0.000890167	5.25651	1.28523	4.69171e-05	6.62105	1.30176	4.42367e-07	-6.95683	0.922051	1.08314e-13	NA	NA	NA	NA	NA	NA	NA	NA	NA	NA	NA	NA	NA	NA	NA	NA	NA	NA	NA	NA	NA	NA	NA	NA	NA	NA	NA	NA	NA	NA
cg19553402	5339-49_3	-0.0782807	0.0390495	0.0452899	13.9817	1.01677	2.69197e-39	12.8811	1.06806	3.22422e-31	8.17831	1.37146	3.5124e-09	12.6124	1.38552	5.25522e-19	1.14138	0.990096	0.249289	NA	NA	NA	NA	NA	NA	NA	NA	NA	NA	NA	NA	NA	NA	NA	NA	NA	NA	NA	NA	NA	NA	NA	NA	NA	NA	NA	NA	NA	NA
cg27466709	3440-7_2	-0.244987	0.0570504	1.93945e-05	-4.69578	1.49601	0.00175013	-10.7795	1.5699	1.21186e-11	-5.03759	2.0148	0.0125824	-1.09255	2.02436	0.589532	0.0466807	1.45303	0.974378	NA	NA	NA	NA	NA	NA	NA	NA	NA	NA	NA	NA	NA	NA	NA	NA	NA	NA	NA	NA	NA	NA	NA	NA	NA	NA	NA	NA	NA	NA
cg24869815	3195-50_2	-0.069896	0.0387138	0.0713291	9.84082	0.988963	3.13827e-22	15.3284	1.05561	3.46827e-43	5.78648	1.334	1.59827e-05	0.2922	1.368	0.830909	-0.258943	0.961004	0.787643	-0.0486134	0.0364638	0.182797	NA	NA	NA	NA	NA	NA	NA	NA	NA	NA	NA	NA	NA	NA	NA	NA	NA	NA	NA	NA	NA	NA	NA	NA	NA	NA	NA
cg11093142	5339-49_3	-0.0158785	0.0476061	0.738802	13.4256	1.23909	7.69629e-26	12.0647	1.3016	1.28013e-19	-0.805069	1.67233	0.630341	4.18653	1.68881	0.0133524	0.784715	1.20696	0.51575	NA	NA	NA	NA	NA	NA	NA	NA	NA	NA	NA	NA	NA	NA	NA	NA	NA	NA	NA	NA	NA	NA	NA	NA	NA	NA	NA	NA	NA	NA
cg08764162	2579-17_5	-0.0255167	0.0303119	0.400117	9.90138	0.792651	3.45437e-33	11.6385	0.831748	1.7728e-40	10.4382	1.06987	1.82038e-21	12.0286	1.07883	3.61748e-27	-1.48075	0.76842	0.0542867	NA	NA	NA	NA	NA	NA	NA	NA	NA	NA	NA	NA	NA	NA	NA	NA	NA	NA	NA	NA	NA	NA	NA	NA	NA	NA	NA	NA	NA	NA
cg20487608	5339-49_3	0.0226666	0.0504858	0.65356	12.1457	1.31717	1.96905e-19	13.397	1.38101	3.00944e-21	-1.32762	1.76932	0.453233	9.04259	1.78545	4.94774e-07	1.5069	1.28134	0.239887	NA	NA	NA	NA	NA	NA	NA	NA	NA	NA	NA	NA	NA	NA	NA	NA	NA	NA	NA	NA	NA	NA	NA	NA	NA	NA	NA	NA	NA	NA
cg21727145	5339-49_3	0.0389307	0.0342046	0.255368	-2.1286	0.892715	0.0173243	-0.257289	0.939036	0.784156	-4.84201	1.19389	5.45734e-05	1.45774	1.21696	0.231303	-12.1646	0.866291	1.8942e-40	NA	NA	NA	NA	NA	NA	NA	NA	NA	NA	NA	NA	NA	NA	NA	-0.459125	0.0229447	2.49568e-73	NA	NA	NA	NA	NA	NA	NA	NA	NA	NA	NA	NA
cg06374610	5339-49_3	-0.0933272	0.04608	0.0431315	-9.6789	1.20357	2.81057e-15	-12.2513	1.26512	3.73434e-21	-6.10795	1.62331	0.000179132	-4.37492	1.64278	0.00788186	0.238595	1.17203	0.838733	NA	NA	NA	NA	NA	NA	NA	NA	NA	NA	NA	NA	NA	NA	NA	0.675892	0.0689266	1.26129e-21	NA	NA	NA	NA	NA	NA	NA	NA	NA	NA	NA	NA
cg12401918	5339-49_3	0.0502012	0.0372694	0.178322	15.4484	0.973415	2.9534e-50	12.222	1.02125	9.31232e-31	4.25099	1.31458	0.00126588	5.23556	1.32401	8.27062e-05	0.878745	0.949771	0.355098	NA	NA	NA	NA	NA	NA	NA	NA	NA	NA	NA	NA	NA	NA	NA	0.85865	0.063171	1.90938e-38	NA	NA	NA	NA	NA	NA	NA	NA	NA	NA	NA	NA
cg06355720	5339-49_3	0.000622559	0.0330451	0.984973	5.07364	0.856597	4.47976e-09	1.33295	0.902129	0.139872	6.63129	1.1608	1.50656e-08	7.74186	1.17035	6.33422e-11	-4.37421	0.836652	2.1242e-07	NA	NA	NA	NA	NA	NA	NA	NA	NA	NA	NA	NA	NA	NA	NA	-2.58231	0.0877949	3.81735e-134	NA	NA	NA	NA	NA	NA	NA	NA	NA	NA	NA	NA
cg25273707	5339-49_3	0.0138411	0.0419366	0.741439	-5.4855	1.09104	5.9566e-07	-15.5957	1.14677	1.54725e-38	-3.08268	1.47186	0.0364944	-2.41253	1.48689	0.10503	0.478096	1.0627	0.652896	NA	NA	NA	NA	NA	NA	NA	NA	NA	NA	NA	NA	NA	NA	NA	NA	NA	NA	NA	NA	NA	NA	NA	NA	NA	NA	NA	NA	NA	NA
cg09472600	5339-49_3	-0.0479488	0.0352657	0.174337	13.3634	0.914386	6.57373e-43	16.2301	0.947492	4.92815e-56	8.02022	1.2579	3.1214e-10	5.48055	1.23734	1.08116e-05	0.983279	0.88958	0.26936	NA	NA	NA	NA	NA	NA	NA	NA	NA	NA	NA	NA	NA	NA	NA	0.184409	0.0229878	3.83221e-15	NA	NA	NA	NA	NA	NA	NA	NA	NA	NA	NA	NA
cg10111115	3195-50_2	-0.0570366	0.0445563	0.20083	1.46501	1.13702	0.197906	13.344	1.2125	1.46753e-26	6.28037	1.53091	4.44949e-05	-1.12937	1.57432	0.473327	-0.42774	1.10414	0.698551	-0.0117881	0.0419131	0.77858	NA	NA	NA	NA	NA	NA	NA	NA	NA	NA	NA	NA	0.782731	0.0692317	7.45437e-28	NA	NA	NA	NA	NA	NA	NA	NA	NA	NA	NA	NA
cg12217560	5339-49_3	-0.213044	0.0571591	0.000206801	-10.7666	1.49007	1.13534e-12	-8.78379	1.57126	3.08069e-08	-0.146109	2.00768	0.942003	-6.19452	2.05419	0.00264361	-0.203504	1.44424	0.887977	NA	NA	NA	NA	NA	NA	NA	NA	NA	NA	NA	NA	NA	NA	NA	-0.312576	0.045732	1.59333e-11	NA	NA	NA	NA	NA	NA	NA	NA	NA	NA	NA	NA
cg12646786	5339-49_3	-0.036697	0.0547345	0.502736	9.97838	1.42331	4.57728e-12	9.70889	1.49525	1.37122e-10	2.91738	1.92395	0.129773	2.17222	1.93649	0.262267	-0.067779	1.38434	0.960961	NA	NA	NA	NA	NA	NA	NA	NA	NA	NA	NA	NA	NA	NA	NA	NA	NA	NA	NA	NA	NA	NA	NA	NA	NA	NA	NA	NA	NA	NA
cg22061832	3195-50_2	-0.0339491	0.0423756	0.423253	3.74434	1.07888	0.000543447	13.688	1.15082	1.88325e-30	0.105742	1.45508	0.942083	-0.323961	1.49148	0.828095	-2.41944	1.04796	0.02118	-0.0408839	0.039846	0.305138	NA	NA	NA	NA	NA	NA	NA	NA	NA	NA	NA	NA	NA	NA	NA	NA	NA	NA	NA	NA	NA	NA	NA	NA	NA	NA	NA
cg14114377	3195-50_2	-0.130857	0.0512078	0.0107682	1.89389	1.30794	0.147964	-6.23857	1.39582	8.83057e-06	4.57688	1.76886	0.00982226	-2.70629	1.81234	0.135717	7.26351	1.27148	1.50695e-08	0.11915	0.0480819	0.0133903	NA	NA	NA	NA	NA	NA	NA	NA	NA	NA	NA	NA	NA	NA	NA	NA	NA	NA	NA	NA	NA	NA	NA	NA	NA	NA	NA
cg05714729	2579-17_5	-0.0340282	0.033399	0.308547	11.3804	0.87233	7.91736e-36	13.5715	0.915785	9.76765e-45	5.21433	1.17606	1.03737e-05	7.01247	1.1872	4.90041e-09	-0.62604	0.846087	0.459534	NA	NA	NA	NA	NA	NA	NA	NA	NA	NA	NA	NA	NA	NA	NA	0.50179	0.0372359	6.40621e-38	NA	NA	NA	NA	NA	NA	NA	NA	NA	NA	NA	NA
cg05622300	5339-49_3	0.0779746	0.0565383	0.168195	4.0574	1.48691	0.00648218	1.43092	1.56836	0.361822	6.68558	2.00181	0.000873205	7.52821	2.01832	0.000203601	-2.63167	1.4495	0.0697709	NA	NA	NA	NA	NA	NA	NA	NA	NA	NA	NA	NA	NA	NA	NA	0.34526	0.0357217	4.36216e-21	NA	NA	NA	NA	NA	NA	NA	NA	NA	NA	NA	NA
cg09226262	3195-50_2	0.0475025	0.0411892	0.249098	1.53964	1.0518	0.143588	13.5225	1.12298	4.13255e-31	1.34685	1.41856	0.342642	-2.78721	1.45433	0.0556122	-2.38138	1.02121	0.0199199	-0.00885794	0.0386256	0.818665	NA	NA	NA	NA	NA	NA	NA	NA	NA	NA	NA	NA	NA	NA	NA	NA	NA	NA	NA	NA	NA	NA	NA	NA	NA	NA	NA
cg07033820	5339-49_3	-0.0812604	0.0469895	0.0840847	11.4859	1.22918	6.77915e-20	14.0861	1.29049	3.60153e-26	1.53817	1.65927	0.354161	0.917363	1.67152	0.583262	1.43375	1.19587	0.230867	NA	NA	NA	NA	NA	NA	NA	NA	NA	NA	NA	NA	NA	NA	NA	-0.980892	0.0786095	3.96766e-33	NA	NA	NA	NA	NA	NA	NA	NA	NA	NA	NA	NA
cg26264896	3440-7_2	0.0555727	0.0489049	0.256107	-2.66289	1.27666	0.0372681	-11.7311	1.34046	9.8264e-18	-3.30502	1.7234	0.055452	0.730276	1.737	0.674273	2.07379	1.24056	0.0949302	NA	NA	NA	NA	NA	NA	NA	NA	NA	NA	NA	NA	NA	NA	NA	NA	NA	NA	NA	NA	NA	NA	NA	NA	NA	NA	NA	NA	NA	NA
cg14644204	5339-49_3	-0.149634	0.0344079	1.5226e-05	10.0502	0.894162	1.5151e-27	12.9654	0.937971	1.32921e-39	0.789114	1.20686	0.513369	0.394855	1.21656	0.745583	-2.21293	0.869839	0.0111204	NA	NA	NA	NA	NA	NA	NA	NA	NA	NA	NA	NA	NA	NA	NA	0.281645	0.0256508	1.96637e-26	NA	NA	NA	NA	NA	NA	NA	NA	NA	NA	NA	NA
cg10934870	3514-49_2	0.0162086	0.049289	0.742345	-2.48005	1.31054	0.0587569	-1.48267	1.37554	0.281373	-1.51297	1.74352	0.385749	1.56061	1.76695	0.377347	-10.7525	1.25957	5.74434e-17	NA	NA	NA	NA	NA	NA	NA	NA	NA	NA	NA	NA	NA	NA	NA	NA	NA	NA	NA	NA	NA	NA	NA	NA	NA	NA	NA	NA	NA	NA
cg01150683	3440-7_2	-0.074262	0.0464296	0.110062	2.02865	1.21322	0.0948393	14.0861	1.27324	8.469e-27	4.83313	1.66831	0.00385653	1.35638	1.65109	0.411572	-0.200487	1.17849	0.864951	NA	NA	NA	NA	NA	NA	NA	NA	NA	NA	NA	NA	NA	NA	NA	NA	NA	NA	NA	NA	NA	NA	NA	NA	NA	NA	NA	NA	NA	NA
cg10101773	5339-49_3	0.0357484	0.037753	0.343935	8.04619	0.983165	9.03156e-16	16.0006	1.03254	2.48825e-48	-1.55705	1.32566	0.24048	-0.228428	1.34043	0.864722	-0.330526	0.957587	0.730049	NA	NA	NA	NA	NA	NA	NA	NA	NA	NA	NA	NA	NA	NA	NA	0.237477	0.025841	2.52366e-19	NA	NA	NA	NA	NA	NA	NA	NA	NA	NA	NA	NA
cg18545076	3514-49_2	0.0232555	0.0271772	0.392394	13.4334	0.714359	1.18752e-66	15.0575	0.744416	4.16874e-75	8.56317	0.955137	1.79902e-18	8.52022	0.975592	1.2148e-17	0.470219	0.689329	0.495328	NA	NA	NA	NA	NA	NA	NA	NA	NA	NA	NA	NA	NA	NA	NA	-0.792619	0.0690408	1.53194e-28	NA	NA	NA	NA	NA	NA	NA	NA	NA	NA	NA	NA
cg02835756	3440-7_2	0.0380065	0.0491335	0.439405	-2.27158	1.2846	0.0773385	-11.4981	1.34789	5.92296e-17	-5.13036	1.73578	0.0031996	-0.802031	1.75287	0.647382	2.00666	1.24813	0.108234	NA	NA	NA	NA	NA	NA	NA	NA	NA	NA	NA	NA	NA	NA	NA	NA	NA	NA	NA	NA	NA	NA	NA	NA	NA	NA	NA	NA	NA	NA
cg05159685	3440-7_2	0.0329757	0.0408218	0.419416	-5.38657	1.06529	5.15031e-07	-14.2143	1.11957	3.66275e-34	-3.75842	1.43975	0.00918782	-1.13349	1.45061	0.434774	1.60162	1.03591	0.122421	NA	NA	NA	NA	NA	NA	NA	NA	NA	NA	NA	NA	NA	NA	NA	NA	NA	NA	NA	NA	NA	NA	NA	NA	NA	NA	NA	NA	NA	NA
cg25016112	5339-49_3	-0.12061	0.0448328	0.0072886	12.2297	1.17557	7.21183e-24	11.165	1.23565	1.19e-18	-2.1455	1.56257	0.170117	13.4247	1.60089	2.24385e-16	0.936826	1.1544	0.417302	NA	NA	NA	NA	NA	NA	NA	NA	NA	NA	NA	NA	NA	NA	NA	0.614648	0.0454452	1.04466e-37	NA	NA	NA	NA	NA	NA	NA	NA	NA	NA	NA	NA
cg20810975	3440-7_2	-0.0177451	0.0354593	0.616888	9.3994	0.927089	5.56563e-23	15.409	0.973516	3.91094e-50	4.10333	1.25164	0.00108288	4.96105	1.26115	8.98662e-05	-1.11855	0.900823	0.214661	NA	NA	NA	NA	NA	NA	NA	NA	NA	NA	NA	NA	NA	NA	NA	NA	NA	NA	NA	NA	NA	NA	NA	NA	NA	NA	NA	NA	NA	NA
cg22018086	5339-49_3	0.0255759	0.0339138	0.450953	15.584	0.883152	2.7369e-60	10.3768	0.927072	2.30649e-27	4.88139	1.19042	4.48392e-05	4.88866	1.20296	5.23647e-05	-0.375851	0.859695	0.662075	NA	NA	NA	NA	NA	NA	NA	NA	NA	NA	NA	NA	NA	NA	NA	NA	NA	NA	NA	NA	NA	NA	NA	NA	NA	NA	NA	NA	NA	NA
cg24713204	3440-7_2	-0.0993356	0.0474757	0.036706	0.145194	1.23312	0.906297	12.2657	1.29354	2.45735e-20	3.52417	1.66389	0.0344642	-1.93754	1.68076	0.249328	-1.53243	1.19866	0.201443	NA	NA	NA	NA	NA	NA	NA	NA	NA	NA	NA	NA	NA	NA	NA	0.261658	0.0365081	1.67317e-12	NA	NA	NA	NA	NA	NA	NA	NA	NA	NA	NA	NA
cg04988487	3195-50_2	-0.0296627	0.0436096	0.496557	-3.85895	1.11198	0.00054394	-15.3101	1.1869	4.08274e-35	-1.63035	1.49872	0.276956	-3.05209	1.53604	0.047219	0.801246	1.07942	0.458099	0.105504	0.0410895	0.0103957	NA	NA	NA	NA	NA	NA	NA	NA	NA	NA	NA	NA	NA	NA	NA	NA	NA	NA	NA	NA	NA	NA	NA	NA	NA	NA	NA
cg12869659	3440-7_2	0.0173695	0.0482942	0.719185	0.81134	1.25964	0.519669	13.6955	1.32204	7.53128e-24	-3.675	1.70191	0.031084	5.00637	1.71596	0.00361477	-0.978189	1.22455	0.424607	NA	NA	NA	NA	NA	NA	NA	NA	NA	NA	NA	NA	NA	NA	NA	NA	NA	NA	NA	NA	NA	NA	NA	NA	NA	NA	NA	NA	NA	NA
cg09572125	5339-49_3	-0.119031	0.0392787	0.00251002	10.1851	1.02454	3.41328e-22	13.969	1.07698	1.8126e-35	-0.000605062	1.38272	0.999651	-0.55712	1.3977	0.690281	-1.32452	0.997814	0.184695	NA	NA	NA	NA	NA	NA	NA	NA	NA	NA	NA	NA	NA	NA	NA	NA	NA	NA	NA	NA	NA	NA	NA	NA	NA	NA	NA	NA	NA	NA
cg26106948	3440-7_2	-0.0322729	0.0476496	0.498387	-0.982826	1.24493	0.430042	12.3982	1.30735	2.00044e-20	1.02858	1.68183	0.540964	3.91862	1.69377	0.0209103	-1.66178	1.20989	0.16993	NA	NA	NA	NA	NA	NA	NA	NA	NA	NA	NA	NA	NA	NA	NA	NA	NA	NA	NA	NA	NA	NA	NA	NA	NA	NA	NA	NA	NA	NA
cg01999566	5339-49_3	0.0363883	0.026378	0.168077	14.2649	0.692577	7.69999e-78	13.8704	0.726509	9.88919e-69	11.8637	0.9363	4.91411e-34	11.1412	0.943016	4.30171e-30	0.647734	0.673399	0.336358	NA	NA	NA	NA	NA	NA	NA	NA	NA	NA	NA	NA	NA	NA	NA	NA	NA	NA	NA	NA	NA	NA	NA	NA	NA	NA	NA	NA	NA	NA
cg14325025	3514-49_2	-0.149012	0.0394544	0.000169078	10.1573	1.04438	2.41444e-21	12.7047	1.09804	5.37237e-29	0.477348	1.39771	0.732789	11.7286	1.42997	7.94111e-16	-1.02537	1.00951	0.310039	NA	NA	NA	NA	NA	NA	NA	NA	NA	NA	NA	NA	NA	NA	NA	NA	NA	NA	NA	NA	NA	NA	NA	NA	NA	NA	NA	NA	NA	NA
cg16871828	5339-49_3	-0.0584168	0.0376075	0.120688	8.71653	0.975904	2.239e-18	14.8415	1.02499	5.82966e-43	-0.49598	1.31652	0.706456	-0.607635	1.33077	0.648063	-1.44627	0.950216	0.128341	NA	NA	NA	NA	NA	NA	NA	NA	NA	NA	NA	NA	NA	NA	NA	NA	NA	NA	NA	NA	NA	NA	NA	NA	NA	NA	NA	NA	NA	NA
cg06933777	3195-50_2	-0.0479757	0.0482423	0.320255	-1.00482	1.22279	0.411438	-12.8019	1.30316	1.01231e-21	-2.62374	1.6475	0.111605	-0.457336	1.68959	0.786699	1.76377	1.18571	0.137222	0.082775	0.045346	0.0682654	NA	NA	NA	NA	NA	NA	NA	NA	NA	NA	NA	NA	NA	NA	NA	NA	NA	NA	NA	NA	NA	NA	NA	NA	NA	NA	NA
cg11810998	5339-49_3	0.21616	0.0400995	8.91287e-08	12.612	1.04359	2.49559e-31	12.828	1.0963	1.34794e-29	8.30486	1.40764	5.09616e-09	5.48955	1.42212	0.000121194	0.177032	1.01622	0.861741	NA	NA	NA	NA	NA	NA	NA	NA	NA	NA	NA	NA	NA	NA	NA	NA	NA	NA	NA	NA	NA	NA	NA	NA	NA	NA	NA	NA	NA	NA
cg26511108	5339-49_3	-0.0379044	0.0441195	0.390491	6.30105	1.14642	5.01872e-08	13.7104	1.20423	3.39387e-28	-1.10141	1.54933	0.47733	4.21298	1.56266	0.00714482	-1.72884	1.11641	0.121828	NA	NA	NA	NA	NA	NA	NA	NA	NA	NA	NA	NA	NA	NA	NA	NA	NA	NA	NA	NA	NA	NA	NA	NA	NA	NA	NA	NA	NA	NA
cg13299325	5339-49_3	-0.0471469	0.0388262	0.224969	-7.54138	1.00742	1.78516e-13	-13.0312	1.06109	5.10109e-32	-2.80616	1.36199	0.0396721	1.90653	1.37623	0.166315	1.48955	0.978811	0.128435	NA	NA	NA	NA	NA	NA	NA	NA	NA	NA	NA	NA	NA	NA	NA	0.428256	0.0245751	2.39565e-58	NA	NA	NA	NA	NA	NA	NA	NA	NA	NA	NA	NA
cg02835421	5339-49_3	-0.0989995	0.0476266	0.0379962	14.4342	1.27476	1.67826e-27	13.0511	1.33527	2.72463e-21	5.48749	1.6826	0.00116031	11.2392	1.72802	1.44767e-10	2.19781	1.24196	0.0772061	NA	NA	NA	NA	NA	NA	NA	NA	NA	NA	NA	NA	NA	NA	NA	0.249107	0.0375879	6.63024e-11	NA	NA	NA	NA	NA	NA	NA	NA	NA	NA	NA	NA
cg24507266	3440-7_2	0.0117326	0.0454059	0.796161	6.31548	1.18732	1.30841e-07	14.4246	1.24438	4.16883e-29	-0.613609	1.59905	0.701263	-0.627189	1.61174	0.697263	-0.624127	1.15197	0.588091	NA	NA	NA	NA	NA	NA	NA	NA	NA	NA	NA	NA	NA	NA	NA	NA	NA	NA	NA	NA	NA	NA	NA	NA	NA	NA	NA	NA	NA	NA
cg06915112	5339-49_3	0.0583119	0.0501983	0.245761	12.0085	1.3238	1.05297e-18	16.7884	1.38555	6.05544e-31	6.14314	1.7565	0.00049804	5.0949	1.78849	0.00451207	3.20305	1.30137	0.0140721	NA	NA	NA	NA	NA	NA	NA	NA	NA	NA	NA	NA	NA	NA	NA	-0.589935	0.0529606	9.62684e-27	NA	NA	NA	NA	NA	NA	NA	NA	NA	NA	NA	NA
cg10011091	5339-49_3	-0.0189024	0.0477002	0.691996	13.1123	1.25123	2.45013e-24	10.5007	1.31207	3.68657e-15	11.2299	1.66575	2.78019e-11	14.4582	1.69514	6.09836e-17	2.59554	1.2121	0.0325108	NA	NA	NA	NA	NA	NA	NA	NA	NA	NA	NA	NA	NA	NA	NA	NA	NA	NA	NA	NA	NA	NA	NA	NA	NA	NA	NA	NA	NA	NA
cg05462570	3195-50_2	0.20168	0.0491502	4.43232e-05	8.29102	1.25229	6.05809e-11	13.6541	1.33625	2.70469e-23	3.99012	1.68945	0.0183942	-1.49505	1.73143	0.388099	0.302033	1.21575	0.803855	-0.0510669	0.0461215	0.268484	NA	NA	NA	NA	NA	NA	NA	NA	NA	NA	NA	NA	NA	NA	NA	NA	NA	NA	NA	NA	NA	NA	NA	NA	NA	NA	NA
cg03038262	5339-49_3	-0.166082	0.045586	0.000284215	-8.70403	1.18708	4.94383e-13	-9.83792	1.24607	8.20239e-15	-0.792952	1.59795	0.619851	-7.31261	1.61667	6.88287e-06	2.19884	1.15471	0.0571908	NA	NA	NA	NA	NA	NA	NA	NA	NA	NA	NA	NA	NA	NA	NA	NA	NA	NA	NA	NA	NA	NA	NA	NA	NA	NA	NA	NA	NA	NA
cg01797043	2654-19_1	0.19211	0.0626361	0.00222436	6.11933	1.64684	0.000214678	3.52202	1.72851	0.0418729	1.09722	2.21754	0.620865	1.4893	2.24492	0.507234	2.10869	1.59536	0.186573	NA	NA	NA	NA	NA	NA	NA	NA	NA	NA	NA	NA	NA	NA	NA	NA	NA	NA	NA	NA	NA	NA	NA	NA	NA	NA	NA	NA	NA	NA
cg18486231	4874-3_1	0.117396	0.0430512	0.00653991	-0.663853	1.09114	0.543103	-0.662901	1.14679	0.5634	-2.02487	1.46911	0.168515	-1.38054	1.50244	0.358455	-1.02219	1.05651	0.333594	-0.108756	0.0435018	0.0126268	NA	NA	NA	NA	NA	NA	NA	NA	NA	NA	NA	NA	-1.61988	0.0365835	3.85358e-213	NA	NA	NA	NA	NA	NA	NA	NA	NA	NA	NA	NA
cg23682913	5339-49_3	0.0936697	0.0319748	0.00347842	5.60559	0.83256	2.90994e-11	5.0325	0.874557	1.18102e-08	14.0863	1.12299	1.88051e-33	9.20077	1.1345	1.59433e-15	-4.90829	0.81072	2.04624e-09	NA	NA	NA	NA	NA	NA	NA	NA	NA	NA	NA	NA	NA	NA	NA	NA	NA	NA	NA	NA	NA	NA	NA	NA	NA	NA	NA	NA	NA	NA
cg14780449	5339-49_3	0.223243	0.0422129	1.53901e-07	11.7073	1.09841	4.22356e-25	15.6217	1.15328	2.84474e-38	5.27687	1.48112	0.000385687	13.8596	1.49571	1.31175e-19	2.16817	1.06947	0.0429137	NA	NA	NA	NA	NA	NA	NA	NA	NA	NA	NA	NA	NA	NA	NA	NA	NA	NA	NA	NA	NA	NA	NA	NA	NA	NA	NA	NA	NA	NA
cg02243630	3440-7_2	-0.0994756	0.0427713	0.0202467	1.96668	1.11784	0.0788459	13.9704	1.17384	1.70379e-30	-1.30852	1.50969	0.386302	8.93422	1.52141	5.98296e-09	-1.94477	1.08617	0.073701	NA	NA	NA	NA	NA	NA	NA	NA	NA	NA	NA	NA	NA	NA	NA	NA	NA	NA	NA	NA	NA	NA	NA	NA	NA	NA	NA	NA	NA	NA
cg00026033	5339-49_3	-0.0784288	0.0278842	0.00501706	13.9029	0.7259	3.7863e-69	15.733	0.762475	3.86914e-78	6.85702	0.979237	4.82866e-12	12.2238	0.989934	1.54053e-32	0.725997	0.706838	0.304639	NA	NA	NA	NA	NA	NA	NA	NA	NA	NA	NA	NA	NA	NA	NA	NA	NA	NA	NA	NA	NA	NA	NA	NA	NA	NA	NA	NA	NA	NA
cg15296767	5339-49_3	-0.0992649	0.0328226	0.00256111	7.00792	0.853037	7.10329e-16	14.2372	0.895919	1.87777e-50	-2.66955	1.16914	0.0226361	1.72598	1.16264	0.13801	-3.05247	0.830512	0.00025114	NA	NA	NA	NA	NA	NA	NA	NA	NA	NA	NA	NA	NA	NA	NA	NA	NA	NA	NA	NA	NA	NA	NA	NA	NA	NA	NA	NA	NA	NA
cg03910874	5339-49_3	-0.0474166	0.0389853	0.224192	-5.40039	1.01417	1.26778e-07	-13.4061	1.06568	1.27786e-33	-2.52293	1.36875	0.0656133	1.60081	1.38154	0.246872	2.65595	0.987518	0.00728396	NA	NA	NA	NA	NA	NA	NA	NA	NA	NA	NA	NA	NA	NA	NA	NA	NA	NA	NA	NA	NA	NA	NA	NA	NA	NA	NA	NA	NA	NA
cg16678522	3514-49_2	-0.101815	0.036695	0.00563733	0.990375	0.965834	0.305437	2.67199	1.01448	0.00858291	3.39984	1.30074	0.00910008	3.42436	1.32039	0.00965143	-9.05848	0.934509	3.13836e-21	NA	NA	NA	NA	NA	NA	NA	NA	NA	NA	NA	NA	NA	NA	NA	NA	NA	NA	NA	NA	NA	NA	NA	NA	NA	NA	NA	NA	NA	NA
cg09396892	3440-7_2	-0.0826901	0.0533336	0.121379	-0.987973	1.39441	0.478799	-8.53585	1.46424	7.66576e-09	-4.5905	1.88256	0.0149374	4.46959	1.89687	0.0186654	3.22019	1.35491	0.017671	NA	NA	NA	NA	NA	NA	NA	NA	NA	NA	NA	NA	NA	NA	NA	NA	NA	NA	NA	NA	NA	NA	NA	NA	NA	NA	NA	NA	NA	NA
cg19279042	5339-49_3	0.21981	0.0609267	0.000325374	-5.81245	1.5894	0.000269584	-4.34986	1.66886	0.00929491	-4.98633	2.14223	0.0201466	-6.87929	2.16336	0.00152224	1.0161	1.54861	0.5119	NA	NA	NA	NA	NA	NA	NA	NA	NA	NA	NA	NA	NA	NA	NA	NA	NA	NA	NA	NA	NA	NA	NA	NA	NA	NA	NA	NA	NA	NA
cg06634140	5339-49_3	0.0366376	0.0286457	0.201221	4.61381	0.745752	9.20582e-10	6.37374	0.78368	1.33784e-15	6.31565	1.00588	5.24042e-10	5.64363	1.02099	4.22176e-08	-6.67715	0.726363	2.46712e-19	NA	NA	NA	NA	NA	NA	NA	NA	NA	NA	NA	NA	NA	NA	NA	NA	NA	NA	NA	NA	NA	NA	NA	NA	NA	NA	NA	NA	NA	NA
cg21179618	3440-7_2	-0.166027	0.0396898	3.14863e-05	8.89299	1.03841	4.49913e-17	13.1197	1.09016	4.26461e-31	1.25348	1.40453	0.372381	-2.62389	1.41728	0.0644357	-1.89892	1.0105	0.0605318	NA	NA	NA	NA	NA	NA	NA	NA	NA	NA	NA	NA	NA	NA	NA	NA	NA	NA	NA	NA	NA	NA	NA	NA	NA	NA	NA	NA	NA	NA
cg00446046	5339-49_3	-0.0623443	0.042808	0.145631	10.4355	1.11365	5.40502e-20	11.48	1.17098	1.18948e-21	11.0835	1.50505	3.95256e-13	10.9604	1.51878	1.11408e-12	0.190911	1.08568	0.860455	NA	NA	NA	NA	NA	NA	NA	NA	NA	NA	NA	NA	NA	NA	NA	NA	NA	NA	NA	NA	NA	NA	NA	NA	NA	NA	NA	NA	NA	NA
cg17313269	5339-49_3	0.0132629	0.0480207	0.782463	10.0444	1.24937	2.76043e-15	11.3808	1.3124	1.90397e-17	9.99689	1.70968	6.94123e-09	10.6088	1.69859	6.44422e-10	0.527302	1.21483	0.66435	NA	NA	NA	NA	NA	NA	NA	NA	NA	NA	NA	NA	NA	NA	NA	NA	NA	NA	NA	NA	NA	NA	NA	NA	NA	NA	NA	NA	NA	NA
cg20248611	3032-11_2	-0.511575	0.109645	3.52673e-06	0.903783	1.72042	0.599481	-0.2986	1.80677	0.86877	2.80369	2.31898	0.226963	0.662565	2.34586	0.777669	0.207207	1.66876	0.901209	NA	NA	NA	NA	NA	NA	NA	NA	NA	NA	NA	NA	NA	NA	NA	NA	NA	NA	NA	NA	NA	NA	NA	NA	NA	NA	NA	NA	NA	NA
cg15037823	5339-49_3	-0.177844	0.0487743	0.000281101	7.14682	1.27329	2.63885e-08	9.31896	1.33916	6.5419e-12	1.93074	1.71475	0.260478	4.35309	1.73239	0.01215	-2.73826	1.24029	0.0275095	NA	NA	NA	NA	NA	NA	NA	NA	NA	NA	NA	NA	NA	NA	NA	NA	NA	NA	NA	NA	NA	NA	NA	NA	NA	NA	NA	NA	NA	NA
cg04885825	3440-7_2	0.033571	0.0523385	0.521407	-1.98971	1.36775	0.146081	-12.7794	1.43639	2.96069e-18	-7.32609	1.84674	7.83816e-05	-2.42881	1.86074	0.192118	-0.454752	1.32902	0.7323	NA	NA	NA	NA	NA	NA	NA	NA	NA	NA	NA	NA	NA	NA	NA	NA	NA	NA	NA	NA	NA	NA	NA	NA	NA	NA	NA	NA	NA	NA
cg26396370	5339-49_3	-0.0669612	0.046667	0.151661	0.90644	1.21647	0.456378	2.26535	1.27721	0.0764466	0.568406	1.64266	0.729401	2.24136	1.65592	0.176212	-8.41563	1.18436	2.3911e-12	NA	NA	NA	NA	NA	NA	NA	NA	NA	NA	NA	NA	NA	NA	NA	NA	NA	NA	NA	NA	NA	NA	NA	NA	NA	NA	NA	NA	NA	NA
cg17879376	3364-76_2	0.11021	0.0525305	0.0361742	10.7675	1.38038	1.66023e-14	10.4837	1.45112	1.05005e-12	6.64019	1.85875	0.000371954	7.70151	1.88169	4.6325e-05	2.14903	1.3375	0.10845	NA	NA	NA	NA	NA	NA	NA	NA	NA	NA	NA	NA	NA	NA	NA	NA	NA	NA	NA	NA	NA	NA	NA	NA	NA	NA	NA	NA	NA	NA
cg09566995	5339-49_3	-0.116123	0.0409514	0.00467437	14.5398	1.06781	1.38381e-38	14.0935	1.11844	1.08722e-33	9.47451	1.45623	1.26684e-10	7.95155	1.44864	5.23518e-08	2.15654	1.03725	0.0378858	NA	NA	NA	NA	NA	NA	NA	NA	NA	NA	NA	NA	NA	NA	NA	NA	NA	NA	NA	NA	NA	NA	NA	NA	NA	NA	NA	NA	NA	NA
cg09971549	3060-43_2	-0.0663752	0.047798	0.16527	-11.0993	1.23281	1.22112e-18	-10.7292	1.29436	3.983e-16	-3.79174	1.66112	0.0226776	-9.53381	1.68212	1.93209e-08	0.245913	1.19163	0.83655	NA	NA	NA	NA	NA	NA	NA	NA	NA	NA	NA	NA	NA	NA	NA	NA	NA	NA	NA	NA	NA	NA	NA	NA	NA	NA	NA	NA	NA	NA
cg17875988	3195-50_2	-0.199198	0.0443617	8.01075e-06	-1.76877	1.12915	0.117584	-13.1504	1.20496	3.62407e-26	-3.54993	1.52328	0.0199964	1.32084	1.56278	0.398228	2.07426	1.09681	0.0589136	0.0346634	0.0417053	0.406103	NA	NA	NA	NA	NA	NA	NA	NA	NA	NA	NA	NA	NA	NA	NA	NA	NA	NA	NA	NA	NA	NA	NA	NA	NA	NA	NA
cg05902522	5339-49_3	0.0507529	0.0421703	0.229082	-1.01255	1.09836	0.356835	-0.407608	1.15377	0.723956	0.0619691	1.4811	0.966635	-0.265652	1.49617	0.859112	-11.3697	1.06964	5.57065e-25	NA	NA	NA	NA	NA	NA	NA	NA	NA	NA	NA	NA	NA	NA	NA	NA	NA	NA	NA	NA	NA	NA	NA	NA	NA	NA	NA	NA	NA	NA
cg18993949	3168-8_2	-0.211488	0.0561101	0.000174316	3.00535	1.46341	0.040293	-5.28953	1.53217	0.000581298	-2.65907	1.96882	0.177162	3.25837	1.97767	0.0997829	3.94263	1.4097	0.00526975	-0.10668	0.0628828	0.0901354	NA	NA	NA	NA	NA	NA	NA	NA	NA	NA	NA	NA	-0.316825	0.0406221	1.69568e-14	NA	NA	NA	NA	NA	NA	NA	NA	NA	NA	NA	NA
cg25629790	3195-50_2	-0.0642605	0.0362602	0.0766891	7.4216	0.924367	2.96963e-15	15.4547	0.986232	2.83553e-49	5.26552	1.24615	2.6205e-05	-0.179065	1.27897	0.888685	-1.01884	0.897957	0.256828	-0.0227572	0.0341179	0.504928	NA	NA	NA	NA	NA	NA	NA	NA	NA	NA	NA	NA	NA	NA	NA	NA	NA	NA	NA	NA	NA	NA	NA	NA	NA	NA	NA
cg02878284	3440-7_2	0.092668	0.046929	0.0486058	-10.0732	1.22598	7.02736e-16	-13.2718	1.28744	1.15954e-23	-1.87514	1.65534	0.257599	-1.02349	1.66991	0.540091	0.163074	1.19156	0.891173	NA	NA	NA	NA	NA	NA	NA	NA	NA	NA	NA	NA	NA	NA	NA	NA	NA	NA	NA	NA	NA	NA	NA	NA	NA	NA	NA	NA	NA	NA
cg16343924	3440-7_2	-0.0258299	0.0421985	0.540621	-5.80454	1.10182	1.71986e-07	-14.2529	1.15819	2.60434e-32	-3.72817	1.51696	0.0141697	-2.11018	1.50372	0.160865	1.36386	1.07104	0.203202	NA	NA	NA	NA	NA	NA	NA	NA	NA	NA	NA	NA	NA	NA	NA	NA	NA	NA	NA	NA	NA	NA	NA	NA	NA	NA	NA	NA	NA	NA
cg05868813	2579-17_5	0.0294463	0.0357035	0.409729	9.87666	0.933187	8.6947e-25	11.6508	0.979659	1.89307e-30	4.66743	1.2574	0.000217962	7.42832	1.27046	6.93957e-09	-2.17276	0.905346	0.0165956	NA	NA	NA	NA	NA	NA	NA	NA	NA	NA	NA	NA	NA	NA	NA	NA	NA	NA	NA	NA	NA	NA	NA	NA	NA	NA	NA	NA	NA	NA
cg23911852	2765-4_3	-0.842408	0.0666194	6.34372e-34	-0.896997	1.65981	0.589036	-1.73548	1.74427	0.320015	-1.74746	2.23634	0.434772	-1.70184	2.27292	0.454202	-0.748667	1.60907	0.641841	NA	NA	NA	NA	NA	NA	NA	NA	NA	NA	NA	NA	NA	NA	NA	NA	NA	NA	NA	NA	NA	NA	NA	NA	NA	NA	NA	NA	NA	NA
cg00673191	5339-49_3	-0.02938	0.047873	0.539597	1.19141	1.22447	0.330871	1.96037	1.28111	0.126394	1.84048	1.65096	0.265301	0.968078	1.66238	0.560511	-9.25362	1.18951	2.455e-14	NA	NA	NA	NA	NA	NA	NA	NA	NA	NA	NA	NA	NA	NA	NA	-0.291824	0.0387554	1.48288e-13	NA	NA	NA	NA	NA	NA	NA	NA	NA	NA	NA	NA
cg22539431	5339-49_3	-0.0234057	0.0509775	0.646245	12.8164	1.32654	4.28713e-21	11.2736	1.39465	1.98446e-15	2.47933	1.7897	0.166289	7.5695	1.80629	3.05146e-05	1.32712	1.29164	0.304472	NA	NA	NA	NA	NA	NA	NA	NA	NA	NA	NA	NA	NA	NA	NA	NA	NA	NA	NA	NA	NA	NA	NA	NA	NA	NA	NA	NA	NA	NA
cg05849612	3440-7_2	0.0558527	0.0616196	0.364956	-0.924831	1.61074	0.565996	-5.83351	1.68855	0.000575934	-2.53808	2.17355	0.243226	2.38866	2.18663	0.274945	2.87172	1.56327	0.066533	NA	NA	NA	NA	NA	NA	NA	NA	NA	NA	NA	NA	NA	NA	NA	NA	NA	NA	NA	NA	NA	NA	NA	NA	NA	NA	NA	NA	NA	NA
cg20752831	3440-7_2	0.00476174	0.055583	0.931748	-2.11605	1.45177	0.145301	-10.3706	1.52513	1.87847e-11	-2.11667	1.96324	0.281245	-1.83041	1.97597	0.354514	1.22636	1.4116	0.385195	NA	NA	NA	NA	NA	NA	NA	NA	NA	NA	NA	NA	NA	NA	NA	NA	NA	NA	NA	NA	NA	NA	NA	NA	NA	NA	NA	NA	NA	NA
cg04225088	5339-49_3	-0.00274614	0.0448613	0.951202	7.50217	1.16717	2.08429e-10	8.6653	1.22558	3.069e-12	7.44979	1.56755	2.33242e-06	8.25747	1.58938	2.51948e-07	-2.43369	1.13455	0.0322093	NA	NA	NA	NA	NA	NA	NA	NA	NA	NA	NA	NA	NA	NA	NA	NA	NA	NA	NA	NA	NA	NA	NA	NA	NA	NA	NA	NA	NA	NA
cg12011522	3440-7_2	-0.0434031	0.05158	0.4003	-5.7784	1.34954	2.04731e-05	-10.0495	1.41613	2.54292e-12	-4.85363	1.82061	0.00781091	0.202548	1.83588	0.912174	2.05074	1.31036	0.117919	NA	NA	NA	NA	NA	NA	NA	NA	NA	NA	NA	NA	NA	NA	NA	NA	NA	NA	NA	NA	NA	NA	NA	NA	NA	NA	NA	NA	NA	NA
cg01154283	2579-17_5	0.0480998	0.0385668	0.212646	8.23519	1.00907	1.07452e-15	10.6834	1.05983	9.51819e-23	6.29202	1.3606	4.28848e-06	5.36867	1.37457	0.000100754	-2.82993	0.979564	0.00395505	NA	NA	NA	NA	NA	NA	NA	NA	NA	NA	NA	NA	NA	NA	NA	NA	NA	NA	NA	NA	NA	NA	NA	NA	NA	NA	NA	NA	NA	NA
cg23051392	5339-49_3	-0.131018	0.0594533	0.0278001	-0.594655	1.5387	0.699244	-5.38653	1.61887	0.000912831	-2.30026	2.08567	0.270376	-13.2318	2.09535	4.26866e-10	-9.42637	1.50076	5.25861e-10	NA	NA	NA	NA	NA	NA	NA	NA	NA	NA	NA	NA	NA	NA	NA	-0.301526	0.0410616	4.71528e-13	NA	NA	NA	NA	NA	NA	NA	NA	NA	NA	NA	NA
cg26703534	3216-2_2	0.133874	0.0596898	0.0251541	0.0166336	1.56976	0.991548	-0.207646	1.64253	0.899429	1.49942	2.11204	0.477929	-2.73468	2.1385	0.201308	-2.60176	1.5232	0.0879702	0.0397023	0.0411068	0.334392	NA	NA	NA	NA	NA	NA	NA	NA	NA	NA	NA	NA	NA	NA	NA	NA	NA	NA	NA	NA	NA	NA	NA	NA	NA	NA	NA
cg21962316	3440-7_2	-0.00822533	0.0400737	0.837418	-1.02886	1.04773	0.32636	-13.7045	1.1002	4.80753e-33	-1.48665	1.41451	0.293533	-0.88345	1.42527	0.53551	3.19687	1.01805	0.00174176	NA	NA	NA	NA	NA	NA	NA	NA	NA	NA	NA	NA	NA	NA	NA	NA	NA	NA	NA	NA	NA	NA	NA	NA	NA	NA	NA	NA	NA	NA
cg04833533	5339-49_3	-0.0144283	0.0470116	0.758982	-8.4598	1.22012	7.71011e-12	-12.554	1.28132	1.25352e-21	3.67291	1.65069	0.0263176	-7.14659	1.66476	1.95057e-05	1.35253	1.18968	0.255879	NA	NA	NA	NA	NA	NA	NA	NA	NA	NA	NA	NA	NA	NA	NA	NA	NA	NA	NA	NA	NA	NA	NA	NA	NA	NA	NA	NA	NA	NA
cg01706991	3440-7_2	0.0492424	0.0515738	0.33993	-6.65586	1.34853	9.46924e-07	-8.15689	1.41589	1.13763e-08	-6.42575	1.81991	0.000434684	1.00989	1.8342	0.582049	2.60576	1.3101	0.0469976	NA	NA	NA	NA	NA	NA	NA	NA	NA	NA	NA	NA	NA	NA	NA	NA	NA	NA	NA	NA	NA	NA	NA	NA	NA	NA	NA	NA	NA	NA
cg00896068	3440-7_2	-0.136021	0.0583885	0.0200441	-3.71917	1.52625	0.0150071	-11.1609	1.6079	7.3461e-12	-6.71621	2.05884	0.00114658	0.456528	2.08484	0.826718	-0.947902	1.48291	0.52284	NA	NA	NA	NA	NA	NA	NA	NA	NA	NA	NA	NA	NA	NA	NA	NA	NA	NA	NA	NA	NA	NA	NA	NA	NA	NA	NA	NA	NA	NA
cg25570328	5339-49_3	-0.212905	0.0409191	2.41304e-07	8.95921	1.06545	1.54796e-16	11.4177	1.1192	3.1078e-23	10.7094	1.43712	2.10444e-13	9.52531	1.45185	8.88332e-11	-1.33905	1.0375	0.197148	NA	NA	NA	NA	NA	NA	NA	NA	NA	NA	NA	NA	NA	NA	NA	NA	NA	NA	NA	NA	NA	NA	NA	NA	NA	NA	NA	NA	NA	NA
cg17222829	5339-49_3	-0.129784	0.0377134	0.000604958	11.6885	0.980988	1.53952e-30	12.7373	1.03121	1.54992e-32	11.9633	1.32336	9.08097e-19	12.7645	1.33691	1.15897e-20	0.742211	0.95594	0.437701	NA	NA	NA	NA	NA	NA	NA	NA	NA	NA	NA	NA	NA	NA	NA	NA	NA	NA	NA	NA	NA	NA	NA	NA	NA	NA	NA	NA	NA	NA
cg00690402	3195-50_2	0.103874	0.0369565	0.00504805	6.21456	0.943825	7.65666e-11	16.796	1.00636	7.62394e-55	-0.266789	1.27314	0.834064	2.15813	1.30255	0.0978915	-0.65892	0.918555	0.473344	-0.0283417	0.0348278	0.415988	NA	NA	NA	NA	NA	NA	NA	NA	NA	NA	NA	NA	0.171272	0.0237329	1.11271e-12	NA	NA	NA	NA	NA	NA	NA	NA	NA	NA	NA	NA
cg08402433	3440-7_2	0.00268764	0.0278249	0.923072	11.3085	0.727253	1.27025e-48	16.686	0.763692	1.08e-85	-0.333223	0.982067	0.734454	1.87112	0.989296	0.0588878	-0.708956	0.70666	0.316003	NA	NA	NA	NA	NA	NA	NA	NA	NA	NA	NA	NA	NA	NA	NA	NA	NA	NA	NA	NA	NA	NA	NA	NA	NA	NA	NA	NA	NA	NA
cg05310486	5339-49_3	0.0181075	0.0497604	0.716024	7.4324	1.28717	1.06667e-08	8.51385	1.35165	4.70059e-10	6.49097	1.7339	0.000193045	9.67406	1.75494	4.6318e-08	-1.74797	1.25316	0.163407	NA	NA	NA	NA	NA	NA	NA	NA	NA	NA	NA	NA	NA	NA	NA	NA	NA	NA	NA	NA	NA	NA	NA	NA	NA	NA	NA	NA	NA	NA
cg07005444	5339-49_3	-0.111682	0.0343094	0.00117452	14.2384	0.893374	1.04683e-50	17.0866	0.936891	1.03876e-63	6.90203	1.20242	1.28272e-08	3.27236	1.21583	0.00724255	1.41831	0.868523	0.102806	NA	NA	NA	NA	NA	NA	NA	NA	NA	NA	NA	NA	NA	NA	NA	NA	NA	NA	NA	NA	NA	NA	NA	NA	NA	NA	NA	NA	NA	NA
cg08795557	3440-7_2	0.137316	0.0531989	0.00999895	-4.33963	1.39002	0.00185208	-11.7826	1.45998	2.16479e-15	-6.41933	1.87849	0.000660033	-0.425759	1.89289	0.822087	0.38902	1.35068	0.773397	NA	NA	NA	NA	NA	NA	NA	NA	NA	NA	NA	NA	NA	NA	NA	NA	NA	NA	NA	NA	NA	NA	NA	NA	NA	NA	NA	NA	NA	NA
cg13487983	3440-7_2	0.0682625	0.0371734	0.0666295	5.79324	0.971904	3.56449e-09	16.4068	1.02057	1.73578e-51	2.93264	1.31214	0.0256542	1.45712	1.32212	0.2707	-0.415594	0.944369	0.659984	NA	NA	NA	NA	NA	NA	NA	NA	NA	NA	NA	NA	NA	NA	NA	NA	NA	NA	NA	NA	NA	NA	NA	NA	NA	NA	NA	NA	NA	NA
cg19482025	5339-49_3	-0.0620809	0.0458777	0.176406	13.1555	1.17948	7.85301e-27	11.1183	1.24669	3.59074e-18	-4.63318	1.62664	0.00451583	5.92755	1.64201	0.00032668	-0.67762	1.15898	0.558946	NA	NA	NA	NA	NA	NA	NA	NA	NA	NA	NA	NA	NA	NA	NA	-0.342164	0.0337569	1.03458e-22	NA	NA	NA	NA	NA	NA	NA	NA	NA	NA	NA	NA
cg12743031	3514-49_2	0.0716058	0.0470873	0.128676	-14.044	1.23967	5.92628e-28	-13.7669	1.30238	9.793e-25	-8.74798	1.66887	1.96953e-07	-14.3404	1.69635	1.08704e-16	-3.40193	1.19883	0.00464297	NA	NA	NA	NA	NA	NA	NA	NA	NA	NA	NA	NA	NA	NA	NA	NA	NA	NA	NA	NA	NA	NA	NA	NA	NA	NA	NA	NA	NA	NA
cg11116300	3195-50_2	-0.0107806	0.0423084	0.798925	-5.14272	1.07796	2.13102e-06	-12.778	1.15009	5.21268e-27	-5.89129	1.45353	5.4791e-05	1.61315	1.49148	0.279722	2.33301	1.04717	0.026125	0.0778542	0.0397868	0.0506733	NA	NA	NA	NA	NA	NA	NA	NA	NA	NA	NA	NA	NA	NA	NA	NA	NA	NA	NA	NA	NA	NA	NA	NA	NA	NA	NA
cg16704590	3440-7_2	0.137055	0.063541	0.0312655	0.452919	1.66043	0.785089	-4.52399	1.74339	0.00961013	-1.58657	2.24184	0.479304	4.31887	2.25928	0.0562343	2.75818	1.61403	0.0878077	NA	NA	NA	NA	NA	NA	NA	NA	NA	NA	NA	NA	NA	NA	NA	NA	NA	NA	NA	NA	NA	NA	NA	NA	NA	NA	NA	NA	NA	NA
cg09978533	5339-49_3	-0.105268	0.0416604	0.0116781	8.18118	1.08618	1.19769e-13	14.6593	1.14098	7.44753e-35	5.48889	1.46657	0.000193434	-0.587789	1.48202	0.691744	-0.274439	1.05799	0.795389	NA	NA	NA	NA	NA	NA	NA	NA	NA	NA	NA	NA	NA	NA	NA	NA	NA	NA	NA	NA	NA	NA	NA	NA	NA	NA	NA	NA	NA	NA
cg25065723	2696-87_2	-0.612471	0.0680089	1.21356e-18	4.18376	1.49985	0.00538892	5.66902	1.57544	0.000337332	3.08287	2.02331	0.127934	0.622623	2.04592	0.76095	-0.314757	1.45536	0.828822	NA	NA	NA	NA	NA	NA	NA	NA	NA	NA	NA	NA	NA	NA	NA	0.505911	0.043296	1.66123e-29	NA	NA	NA	NA	NA	NA	NA	NA	NA	NA	NA	NA
cg20704555	5339-49_3	0.0431303	0.0501537	0.390041	8.15248	1.31145	7.80662e-10	8.0707	1.37474	6.11867e-09	7.87945	1.73895	6.6652e-06	8.98835	1.7711	4.71707e-07	-1.36592	1.26812	0.281719	NA	NA	NA	NA	NA	NA	NA	NA	NA	NA	NA	NA	NA	NA	NA	NA	NA	NA	NA	NA	NA	NA	NA	NA	NA	NA	NA	NA	NA	NA
cg21415385	5339-49_3	-0.0575567	0.0573676	0.316039	2.18744	1.48301	0.140629	0.513625	1.57203	0.743965	0.134961	1.98954	0.945935	4.23423	2.05507	0.039704	-4.63785	1.45496	0.00149361	NA	NA	NA	NA	NA	NA	NA	NA	NA	NA	NA	NA	NA	NA	NA	0.635514	0.0388643	1.09043e-51	NA	NA	NA	NA	NA	NA	NA	NA	NA	NA	NA	NA
cg11095743	5339-49_3	-0.061035	0.0348264	0.0800106	13.4387	0.908378	1.31142e-44	9.16474	0.954534	7.14057e-21	13.0703	1.22389	3.47999e-25	12.5452	1.23623	5.15275e-23	0.558945	0.883769	0.527245	NA	NA	NA	NA	NA	NA	NA	NA	NA	NA	NA	NA	NA	NA	NA	NA	NA	NA	NA	NA	NA	NA	NA	NA	NA	NA	NA	NA	NA	NA
cg19869422	3514-49_2	-0.179469	0.0404671	1.03162e-05	4.5932	1.06467	1.77405e-05	6.72166	1.11852	2.67523e-09	6.8286	1.43802	2.3728e-06	5.62389	1.45735	0.000121759	-4.86526	1.03175	2.78172e-06	NA	NA	NA	NA	NA	NA	NA	NA	NA	NA	NA	NA	NA	NA	NA	0.402423	0.0333518	3.08406e-31	NA	NA	NA	NA	NA	NA	NA	NA	NA	NA	NA	NA
cg01179256	5339-49_3	0.0288334	0.0482773	0.55049	-15.4365	1.25717	3.24465e-32	-5.41397	1.3208	4.51349e-05	-0.430384	1.69909	0.800091	-14.1169	1.71381	5.97857e-16	-3.57155	1.22461	0.00362563	NA	NA	NA	NA	NA	NA	NA	NA	NA	NA	NA	NA	NA	NA	NA	NA	NA	NA	NA	NA	NA	NA	NA	NA	NA	NA	NA	NA	NA	NA
cg01950511	5339-49_3	0.0880277	0.0445644	0.0485322	5.2405	1.1595	6.99903e-06	5.20427	1.21878	2.15609e-05	6.73468	1.56586	1.88164e-05	5.5564	1.58237	0.000467232	-4.85781	1.1297	1.88867e-05	NA	NA	NA	NA	NA	NA	NA	NA	NA	NA	NA	NA	NA	NA	NA	NA	NA	NA	NA	NA	NA	NA	NA	NA	NA	NA	NA	NA	NA	NA
cg08550353	5339-49_3	-0.194633	0.0370071	1.79546e-07	13.1871	0.96359	5.71941e-39	12.4904	1.0122	1.67304e-32	-1.53448	1.29973	0.238059	-1.01615	1.31305	0.439196	-1.33243	0.938313	0.155937	NA	NA	NA	NA	NA	NA	NA	NA	NA	NA	NA	NA	NA	NA	NA	NA	NA	NA	NA	NA	NA	NA	NA	NA	NA	NA	NA	NA	NA	NA
cg10511985	3514-49_2	-0.0034021	0.0246501	0.890259	12.9697	0.645656	2.2492e-74	13.0087	0.679372	9.19221e-69	9.08325	0.869562	3.52235e-24	13.9762	0.883261	6.53166e-50	-0.0671829	0.623995	0.914285	NA	NA	NA	NA	NA	NA	NA	NA	NA	NA	NA	NA	NA	NA	NA	0.14776	0.0168514	9.00403e-18	NA	NA	NA	NA	NA	NA	NA	NA	NA	NA	NA	NA
cg09740468	2579-17_5	-0.0118173	0.0264422	0.65505	12.9477	0.689124	2.47189e-66	14.5891	0.72555	4.15015e-74	12.4383	0.930668	3.5208e-37	13.306	0.937846	3.06792e-41	0.83243	0.66953	0.214091	NA	NA	NA	NA	NA	NA	NA	NA	NA	NA	NA	NA	NA	NA	NA	-0.237371	0.0214967	1.29037e-26	NA	NA	NA	NA	NA	NA	NA	NA	NA	NA	NA	NA
cg19619956	2579-17_5	0.0177016	0.0306459	0.563663	-0.898611	0.800859	0.262129	0.341833	0.841647	0.684728	1.19934	1.07955	0.266875	0.730896	1.09146	0.50325	-11.8434	0.777586	6.64664e-47	NA	NA	NA	NA	NA	NA	NA	NA	NA	NA	NA	NA	NA	NA	NA	NA	NA	NA	NA	NA	NA	NA	NA	NA	NA	NA	NA	NA	NA	NA
cg08947915	5339-49_3	0.0115818	0.03998	0.772119	6.47313	1.0409	7.61322e-10	6.58972	1.09351	2.43155e-09	7.34494	1.40356	2.06822e-07	10.4101	1.42453	5.92271e-13	-3.80845	1.0143	0.00018448	NA	NA	NA	NA	NA	NA	NA	NA	NA	NA	NA	NA	NA	NA	NA	NA	NA	NA	NA	NA	NA	NA	NA	NA	NA	NA	NA	NA	NA	NA
cg13831136	5339-49_3	0.0399118	0.0289439	0.168249	10.6758	0.751256	1.37462e-41	11.5503	0.789258	9.16251e-44	11.309	1.01333	3.2313e-27	11.5222	1.02382	1.27111e-27	-0.942193	0.731524	0.198073	NA	NA	NA	NA	NA	NA	NA	NA	NA	NA	NA	NA	NA	NA	NA	-0.352223	0.022773	3.77029e-48	NA	NA	NA	NA	NA	NA	NA	NA	NA	NA	NA	NA
cg07068655	3440-7_2	-0.116521	0.0541562	0.0316885	-2.31056	1.4157	0.102999	-8.84834	1.48779	3.85921e-09	-0.171188	1.91249	0.928695	1.77202	1.92767	0.358202	3.21136	1.37629	0.0198431	NA	NA	NA	NA	NA	NA	NA	NA	NA	NA	NA	NA	NA	NA	NA	NA	NA	NA	NA	NA	NA	NA	NA	NA	NA	NA	NA	NA	NA	NA
cg23016734	3195-50_2	-0.118167	0.0425363	0.0055802	2.85101	1.08236	0.00857833	14.6959	1.15545	2.92018e-34	6.66004	1.45861	5.64416e-06	-0.811841	1.49734	0.587819	-0.261444	1.05184	0.803758	-0.0505351	0.0400317	0.207132	NA	NA	NA	NA	NA	NA	NA	NA	NA	NA	NA	NA	NA	NA	NA	NA	NA	NA	NA	NA	NA	NA	NA	NA	NA	NA	NA
cg13149833	5339-49_3	-0.00937462	0.0491247	0.848698	10.6608	1.27911	2.78243e-16	9.98935	1.34363	2.38248e-13	9.43506	1.72531	5.83311e-08	7.62831	1.743	1.3426e-05	0.257545	1.24555	0.836234	NA	NA	NA	NA	NA	NA	NA	NA	NA	NA	NA	NA	NA	NA	NA	NA	NA	NA	NA	NA	NA	NA	NA	NA	NA	NA	NA	NA	NA	NA
cg25179876	5339-49_3	0.0736355	0.0539238	0.172435	10.7014	1.40805	7.66618e-14	4.64463	1.47593	0.00170626	8.3712	1.87478	9.05597e-06	12.3734	1.90292	1.33337e-10	1.14904	1.36384	0.399736	NA	NA	NA	NA	NA	NA	NA	NA	NA	NA	NA	NA	NA	NA	NA	NA	NA	NA	NA	NA	NA	NA	NA	NA	NA	NA	NA	NA	NA	NA
cg03450829	5339-49_3	0.0912513	0.0375666	0.0153282	15.79	0.977079	6.42168e-52	13.0275	1.02658	3.95927e-34	4.66795	1.31706	0.000413524	17.0985	1.33173	7.77726e-35	2.50012	0.951388	0.00873482	NA	NA	NA	NA	NA	NA	NA	NA	NA	NA	NA	NA	NA	NA	NA	NA	NA	NA	NA	NA	NA	NA	NA	NA	NA	NA	NA	NA	NA	NA
cg13021841	3440-7_2	-0.138156	0.0491454	0.0050404	3.8954	1.2846	0.00249396	15.2045	1.34821	9.94574e-28	5.9911	1.7329	0.000570554	1.65934	1.74678	0.342388	1.90899	1.24722	0.126211	NA	NA	NA	NA	NA	NA	NA	NA	NA	NA	NA	NA	NA	NA	NA	NA	NA	NA	NA	NA	NA	NA	NA	NA	NA	NA	NA	NA	NA	NA
cg23866916	3514-49_2	-0.0487297	0.0364105	0.181113	6.21447	0.958345	1.44422e-10	6.56469	1.00662	1.14166e-10	9.91569	1.29066	3.95388e-14	9.23047	1.31015	3.60342e-12	-4.25181	0.927264	5.15335e-06	NA	NA	NA	NA	NA	NA	NA	NA	NA	NA	NA	NA	NA	NA	NA	NA	NA	NA	NA	NA	NA	NA	NA	NA	NA	NA	NA	NA	NA	NA
cg23934071	3440-7_2	0.0371958	0.060988	0.542086	-2.04959	1.61154	0.203758	-7.62532	1.69242	7.46711e-06	0.184661	2.16274	0.931975	0.521682	2.18301	0.811179	2.0514	1.5714	0.19206	NA	NA	NA	NA	NA	NA	NA	NA	NA	NA	NA	NA	NA	NA	NA	NA	NA	NA	NA	NA	NA	NA	NA	NA	NA	NA	NA	NA	NA	NA
cg23411426	3440-7_2	0.00935544	0.0591256	0.87431	0.669155	1.5464	0.66532	-4.614	1.62321	0.00457457	-0.412953	2.08801	0.843266	5.15843	2.10249	0.0143316	5.11718	1.50263	0.000688911	NA	NA	NA	NA	NA	NA	NA	NA	NA	NA	NA	NA	NA	NA	NA	NA	NA	NA	NA	NA	NA	NA	NA	NA	NA	NA	NA	NA	NA	NA
cg10089801	3440-7_2	0.109627	0.0435418	0.0119784	2.9839	1.13694	0.0088205	13.1194	1.19389	1.7261e-26	-1.03662	1.53448	0.499497	-2.6467	1.54606	0.0872509	-2.2168	1.1046	0.045053	NA	NA	NA	NA	NA	NA	NA	NA	NA	NA	NA	NA	NA	NA	NA	NA	NA	NA	NA	NA	NA	NA	NA	NA	NA	NA	NA	NA	NA	NA
cg08273233	3440-7_2	-0.0939645	0.0550286	0.0880535	-2.74332	1.43774	0.0566904	-8.92372	1.50979	4.78726e-09	-0.216675	1.94109	0.911145	1.3396	1.95581	0.493558	2.94393	1.39712	0.0353738	NA	NA	NA	NA	NA	NA	NA	NA	NA	NA	NA	NA	NA	NA	NA	NA	NA	NA	NA	NA	NA	NA	NA	NA	NA	NA	NA	NA	NA	NA
cg24150244	3195-50_2	-0.043406	0.0374487	0.246724	-2.18003	0.954091	0.0225432	-15.1985	1.01685	2.13515e-45	-4.43118	1.28499	0.000589402	-0.811165	1.3179	0.538378	1.52074	0.926274	0.100976	0.0344149	0.0352172	0.328718	NA	NA	NA	NA	NA	NA	NA	NA	NA	NA	NA	NA	NA	NA	NA	NA	NA	NA	NA	NA	NA	NA	NA	NA	NA	NA	NA
cg22428027	5339-49_3	0.193195	0.0573941	0.000793705	-6.32365	1.49445	2.55318e-05	-8.64678	1.56983	4.70023e-08	-5.02855	2.01389	0.0127001	0.190438	2.03519	0.925469	1.19525	1.45465	0.411473	NA	NA	NA	NA	NA	NA	NA	NA	NA	NA	NA	NA	NA	NA	NA	NA	NA	NA	NA	NA	NA	NA	NA	NA	NA	NA	NA	NA	NA	NA
cg04988487	3440-7_2	-0.0443381	0.0426351	0.298639	-4.04514	1.11392	0.000297388	-15.5546	1.16999	5.02075e-37	-2.00699	1.50322	0.182165	-3.76991	1.51289	0.0128824	0.454645	1.08138	0.67427	NA	NA	NA	NA	NA	NA	NA	NA	NA	NA	NA	NA	NA	NA	NA	NA	NA	NA	NA	NA	NA	NA	NA	NA	NA	NA	NA	NA	NA	NA
cg08398132	5339-49_3	0.0255023	0.0329321	0.438897	1.60965	0.857951	0.0609481	2.96146	0.901137	0.00105308	2.94313	1.15711	0.0111354	-1.57238	1.16819	0.17863	-10.1259	0.835311	1.69725e-31	NA	NA	NA	NA	NA	NA	NA	NA	NA	NA	NA	NA	NA	NA	NA	NA	NA	NA	NA	NA	NA	NA	NA	NA	NA	NA	NA	NA	NA	NA
cg19574327	3440-7_2	-0.0574565	0.0611401	0.34759	-2.97238	1.60414	0.0642089	-7.99416	1.68425	2.39808e-06	-1.86841	2.16347	0.388022	0.685198	2.18193	0.753567	1.36598	1.55875	0.381078	NA	NA	NA	NA	NA	NA	NA	NA	NA	NA	NA	NA	NA	NA	NA	NA	NA	NA	NA	NA	NA	NA	NA	NA	NA	NA	NA	NA	NA	NA
cg14095100	2953-31_2	1.88009	0.0469539	7.49438e-204	0.227917	0.770016	0.767305	4.54911	0.808805	2.4674e-08	-0.168014	1.03778	0.871422	-0.137303	1.04942	0.895933	-0.0323778	0.747534	0.965462	NA	NA	NA	NA	NA	NA	NA	NA	NA	NA	NA	NA	NA	NA	NA	NA	NA	NA	NA	NA	NA	NA	NA	NA	NA	NA	NA	NA	NA	NA
cg16125725	5339-49_3	0.0140396	0.0379621	0.711593	3.44758	0.986323	0.000495858	4.81505	1.03624	3.86308e-06	4.79933	1.33178	0.000330467	7.32379	1.34422	6.51898e-08	-6.61231	0.960763	1.08477e-11	NA	NA	NA	NA	NA	NA	NA	NA	NA	NA	NA	NA	NA	NA	NA	NA	NA	NA	NA	NA	NA	NA	NA	NA	NA	NA	NA	NA	NA	NA
cg14160422	5339-49_3	-0.0261352	0.0493436	0.596476	-10.9667	1.28481	5.63419e-17	-10.2098	1.34962	9.33047e-14	-2.27792	1.733	0.189025	-11.6022	1.75076	5.80207e-11	-0.269802	1.2511	0.829307	NA	NA	NA	NA	NA	NA	NA	NA	NA	NA	NA	NA	NA	NA	NA	NA	NA	NA	NA	NA	NA	NA	NA	NA	NA	NA	NA	NA	NA	NA
cg13622546	2579-17_5	0.0179911	0.0379153	0.635251	4.68073	0.989631	2.59892e-06	4.94375	1.03901	2.26681e-06	7.00774	1.33492	1.89248e-07	5.06957	1.34777	0.00017957	-6.02765	0.960452	5.3415e-10	NA	NA	NA	NA	NA	NA	NA	NA	NA	NA	NA	NA	NA	NA	NA	NA	NA	NA	NA	NA	NA	NA	NA	NA	NA	NA	NA	NA	NA	NA
cg05790989	5339-49_3	-0.00876532	0.0612034	0.886151	-2.0335	1.60176	0.204575	-2.22723	1.68163	0.185688	-0.909938	2.13376	0.669883	-2.17894	2.16295	0.314014	-8.32361	1.55163	1.03124e-07	NA	NA	NA	NA	NA	NA	NA	NA	NA	NA	NA	NA	NA	NA	NA	NA	NA	NA	NA	NA	NA	NA	NA	NA	NA	NA	NA	NA	NA	NA
cg10138630	5339-49_3	0.18985	0.0349385	7.05214e-08	11.5936	0.910557	2.43917e-34	12.0502	0.956089	9.87743e-34	6.5639	1.22729	1.11887e-07	10.0266	1.23963	1.8841e-15	-1.03683	0.886075	0.242248	NA	NA	NA	NA	NA	NA	NA	NA	NA	NA	NA	NA	NA	NA	NA	NA	NA	NA	NA	NA	NA	NA	NA	NA	NA	NA	NA	NA	NA	NA
cg22387323	5339-49_3	-0.0213651	0.0377728	0.571797	11.9235	0.987597	3.92945e-31	11.7409	1.03565	7.08399e-28	13.6603	1.32262	1.15667e-23	13.4015	1.33249	1.39199e-22	1.12252	0.959578	0.2424	NA	NA	NA	NA	NA	NA	NA	NA	NA	NA	NA	NA	NA	NA	NA	0.37243	0.0275943	8.07804e-38	NA	NA	NA	NA	NA	NA	NA	NA	NA	NA	NA	NA
cg19293468	3195-50_2	-0.0358917	0.0455011	0.430427	-1.64124	1.16119	0.157872	-13.4986	1.24108	5.3129e-26	-5.6645	1.56509	0.000311559	0.63527	1.61251	0.693699	1.14422	1.12766	0.31052	0.0248283	0.0427503	0.561535	NA	NA	NA	NA	NA	NA	NA	NA	NA	NA	NA	NA	NA	NA	NA	NA	NA	NA	NA	NA	NA	NA	NA	NA	NA	NA	NA
cg02341503	5339-49_3	0.0154574	0.0245262	0.528693	10.0981	0.637592	3.70861e-50	10.1176	0.669594	2.94156e-46	4.7781	0.85962	3.56373e-08	4.81089	0.868276	3.92929e-08	-3.76939	0.621016	1.86907e-09	NA	NA	NA	NA	NA	NA	NA	NA	NA	NA	NA	NA	NA	NA	NA	NA	NA	NA	NA	NA	NA	NA	NA	NA	NA	NA	NA	NA	NA	NA
cg22165175	3440-7_2	0.0380159	0.0341152	0.265437	3.84789	0.88934	1.68641e-05	14.8607	0.936475	4.35772e-50	1.36279	1.21465	0.262184	-1.58073	1.21363	0.193089	-1.73905	0.869421	0.0457805	NA	NA	NA	NA	NA	NA	NA	NA	NA	NA	NA	NA	NA	NA	NA	0.748629	0.0456767	6.4476e-53	NA	NA	NA	NA	NA	NA	NA	NA	NA	NA	NA	NA
cg26985878	3514-49_2	0.00234414	0.0427116	0.956244	6.07022	1.12421	8.50628e-08	5.25765	1.18188	9.70237e-06	6.32213	1.51664	3.35533e-05	7.76974	1.53737	5.22166e-07	-4.54995	1.08769	3.15027e-05	NA	NA	NA	NA	NA	NA	NA	NA	NA	NA	NA	NA	NA	NA	NA	NA	NA	NA	NA	NA	NA	NA	NA	NA	NA	NA	NA	NA	NA	NA
cg04665204	5339-49_3	-0.0385367	0.0470288	0.412753	8.0838	1.22453	6.83669e-11	4.75217	1.2863	0.000233259	-0.660866	1.6517	0.689166	6.71367	1.66863	6.20163e-05	-3.54468	1.19241	0.00302818	NA	NA	NA	NA	NA	NA	NA	NA	NA	NA	NA	NA	NA	NA	NA	NA	NA	NA	NA	NA	NA	NA	NA	NA	NA	NA	NA	NA	NA	NA
cg20904475	3440-7_2	-0.0391795	0.0360419	0.277299	4.3839	0.942377	3.77185e-06	13.9877	0.987108	2.32775e-41	-0.206543	1.26772	0.870614	1.87601	1.2751	0.141564	-2.50759	0.913096	0.00614622	NA	NA	NA	NA	NA	NA	NA	NA	NA	NA	NA	NA	NA	NA	NA	-0.459346	0.0385526	1.56641e-30	NA	NA	NA	NA	NA	NA	NA	NA	NA	NA	NA	NA
cg01138839	3440-7_2	-0.172519	0.0434408	7.70366e-05	7.33604	1.13417	1.60779e-10	15.3299	1.19084	5.43643e-35	0.936216	1.52954	0.54063	1.02998	1.54022	0.503842	-0.662807	1.10176	0.547596	NA	NA	NA	NA	NA	NA	NA	NA	NA	NA	NA	NA	NA	NA	NA	NA	NA	NA	NA	NA	NA	NA	NA	NA	NA	NA	NA	NA	NA	NA
cg02616368	3195-50_2	0.0120627	0.0445538	0.786648	-5.36483	1.13494	2.63318e-06	-14.1851	1.21104	1.20488e-29	-4.76343	1.52995	0.00190604	-2.10121	1.57007	0.181131	1.04548	1.10256	0.34326	0.0399733	0.0418907	0.340217	NA	NA	NA	NA	NA	NA	NA	NA	NA	NA	NA	NA	NA	NA	NA	NA	NA	NA	NA	NA	NA	NA	NA	NA	NA	NA	NA
cg06513247	5339-49_3	0.111943	0.0395215	0.00471925	-7.42519	1.03017	1.18001e-12	-6.44137	1.08221	3.75433e-09	-7.18567	1.38851	2.79329e-07	-4.29055	1.40234	0.0022805	4.3781	1.00259	1.40305e-05	NA	NA	NA	NA	NA	NA	NA	NA	NA	NA	NA	NA	NA	NA	NA	NA	NA	NA	NA	NA	NA	NA	NA	NA	NA	NA	NA	NA	NA	NA
cg17541002	5339-49_3	-0.0702486	0.0327525	0.0322713	11.7403	0.861331	3.8675e-38	12.9217	0.899653	1.00712e-41	12.289	1.15255	6.90142e-25	13.3471	1.15688	1.45919e-28	0.179673	0.829967	0.828668	NA	NA	NA	NA	NA	NA	NA	NA	NA	NA	NA	NA	NA	NA	NA	0.24785	0.0271194	5.23305e-19	NA	NA	NA	NA	NA	NA	NA	NA	NA	NA	NA	NA
cg27516100	3514-49_2	-0.0274635	0.0377006	0.466514	10.1286	0.990102	2.43509e-23	10.9987	1.03966	9.14922e-25	9.25947	1.33328	7.14667e-12	11.0345	1.35397	1.18252e-15	-1.09439	0.958363	0.253778	NA	NA	NA	NA	NA	NA	NA	NA	NA	NA	NA	NA	NA	NA	NA	NA	NA	NA	NA	NA	NA	NA	NA	NA	NA	NA	NA	NA	NA	NA
cg05344747	5339-49_3	0.0294557	0.0425724	0.489177	1.26416	1.10741	0.253938	2.21056	1.16281	0.0576069	-4.23514	1.49278	0.00465291	1.07514	1.51106	0.476946	-9.51708	1.07791	5.24423e-18	NA	NA	NA	NA	NA	NA	NA	NA	NA	NA	NA	NA	NA	NA	NA	NA	NA	NA	NA	NA	NA	NA	NA	NA	NA	NA	NA	NA	NA	NA
cg18717689	3440-7_2	0.0304618	0.051562	0.554813	-2.3458	1.34722	0.0819798	-11.5105	1.41401	1.27143e-15	-5.06392	1.8217	0.0055502	1.79848	1.83292	0.326748	1.25744	1.30945	0.337163	NA	NA	NA	NA	NA	NA	NA	NA	NA	NA	NA	NA	NA	NA	NA	NA	NA	NA	NA	NA	NA	NA	NA	NA	NA	NA	NA	NA	NA	NA
cg26218277	5339-49_3	0.160875	0.0518961	0.00199492	9.26845	1.34808	1.14652e-11	13.9284	1.41604	9.09694e-22	1.67528	1.81135	0.355272	5.34575	1.83792	0.00371872	1.64358	1.31197	0.210616	NA	NA	NA	NA	NA	NA	NA	NA	NA	NA	NA	NA	NA	NA	NA	0.321844	0.0362781	3.74601e-18	NA	NA	NA	NA	NA	NA	NA	NA	NA	NA	NA	NA
cg27386431	3440-7_2	0.0674647	0.042718	0.114608	-6.38186	1.11554	1.43097e-08	-14.1249	1.17336	4.15775e-31	-6.66248	1.50853	1.12151e-05	-0.449124	1.52192	0.767982	0.780487	1.08487	0.47206	NA	NA	NA	NA	NA	NA	NA	NA	NA	NA	NA	NA	NA	NA	NA	NA	NA	NA	NA	NA	NA	NA	NA	NA	NA	NA	NA	NA	NA	NA
cg14192130	3514-49_2	-0.0800225	0.0350986	0.0228383	-2.88226	0.924493	0.00187925	-11.8302	0.969974	7.80467e-32	-14.7297	1.24343	3.0569e-30	-11.4308	1.26148	7.50712e-19	2.47784	0.893683	0.00567247	NA	NA	NA	NA	NA	NA	NA	NA	NA	NA	NA	NA	NA	NA	NA	NA	NA	NA	NA	NA	NA	NA	NA	NA	NA	NA	NA	NA	NA	NA
cg14222574	3440-7_2	0.0434128	0.0596752	0.467113	-1.2386	1.55905	0.427131	-6.08646	1.63771	0.000214169	-1.9107	2.10448	0.364157	1.08475	2.12137	0.609234	3.60632	1.51463	0.0174676	NA	NA	NA	NA	NA	NA	NA	NA	NA	NA	NA	NA	NA	NA	NA	NA	NA	NA	NA	NA	NA	NA	NA	NA	NA	NA	NA	NA	NA	NA
cg00167275	2953-31_2	1.52446	0.0639815	3.04956e-98	0.146811	1.05013	0.888846	1.89958	1.10298	0.085364	2.35832	1.41411	0.0957112	1.53344	1.43126	0.28427	1.26715	1.01907	0.21402	NA	NA	NA	NA	NA	NA	NA	NA	NA	NA	NA	NA	NA	NA	NA	NA	NA	NA	NA	NA	NA	NA	NA	NA	NA	NA	NA	NA	NA	NA
cg15501219	2579-17_5	0.348314	0.0342454	5.25573e-23	10.7504	0.897134	1.12474e-30	9.85016	0.943682	4.46199e-24	13.2279	1.19797	1.41018e-26	11.9568	1.2137	9.44599e-22	-0.132338	0.871831	0.879386	NA	NA	NA	NA	NA	NA	NA	NA	NA	NA	NA	NA	NA	NA	NA	-0.183077	0.111645	0.101415	NA	NA	NA	NA	NA	NA	NA	NA	NA	NA	NA	NA
cg01845451	5339-49_3	0.0899565	0.0566661	0.112775	6.03218	1.48385	5.24442e-05	6.38923	1.55586	4.40402e-05	5.71268	2.00873	0.00456324	5.68784	2.01616	0.00489723	0.251355	1.45807	0.863173	NA	NA	NA	NA	NA	NA	NA	NA	NA	NA	NA	NA	NA	NA	NA	0.891389	0.054726	4.12329e-52	NA	NA	NA	NA	NA	NA	NA	NA	NA	NA	NA	NA
cg23364656	2579-17_5	-0.11599	0.0410464	0.00481739	-12.0791	1.0775	1.95312e-27	-14.3522	1.12867	2.9706e-34	-1.22247	1.45038	0.399525	-13.9198	1.46657	1.87816e-20	-0.870815	1.04459	0.404696	NA	NA	NA	NA	NA	NA	NA	NA	NA	NA	NA	NA	NA	NA	NA	NA	NA	NA	NA	NA	NA	NA	NA	NA	NA	NA	NA	NA	NA	NA
cg01840419	5339-49_3	0.120667	0.0348669	0.00056313	11.3729	0.907863	2.24478e-33	12.8311	0.953659	7.91606e-38	11.8124	1.22456	4.76866e-21	8.37432	1.23711	2.29289e-11	-0.412662	0.884048	0.640762	NA	NA	NA	NA	NA	NA	NA	NA	NA	NA	NA	NA	NA	NA	NA	NA	NA	NA	NA	NA	NA	NA	NA	NA	NA	NA	NA	NA	NA	NA
cg23073974	5339-49_3	-0.0332081	0.0505308	0.511226	10.1795	1.3184	3.00678e-14	12.5238	1.38523	9.01384e-19	-1.32205	1.77209	0.455834	7.24673	1.79896	6.08271e-05	0.137288	1.28486	0.914931	NA	NA	NA	NA	NA	NA	NA	NA	NA	NA	NA	NA	NA	NA	NA	NA	NA	NA	NA	NA	NA	NA	NA	NA	NA	NA	NA	NA	NA	NA
cg06538141	3195-50_2	-0.0261092	0.0377699	0.489569	-4.9599	0.962852	3.16106e-07	-15.0238	1.02729	9.77851e-44	-5.49425	1.29803	2.53815e-05	-14.9876	1.33222	1.29739e-27	1.01515	0.935343	0.278061	0.0759728	0.0355384	0.0327967	NA	NA	NA	NA	NA	NA	NA	NA	NA	NA	NA	NA	NA	NA	NA	NA	NA	NA	NA	NA	NA	NA	NA	NA	NA	NA	NA
cg18655633	5339-49_3	0.10672	0.0633984	0.0927069	-5.16255	1.62362	0.00153191	-5.96803	1.71658	0.000535335	-2.90513	2.21755	0.190554	-4.31883	2.25991	0.0563576	1.78429	1.59735	0.264318	NA	NA	NA	NA	NA	NA	NA	NA	NA	NA	NA	NA	NA	NA	NA	0.588744	0.0605662	3.56044e-21	NA	NA	NA	NA	NA	NA	NA	NA	NA	NA	NA	NA
cg10525394	4330-4_2	-0.36174	0.0818191	1.10183e-05	3.14216	1.32954	0.0183232	4.27439	1.3925	0.00220827	-0.288554	1.79387	0.872243	5.33352	1.79477	0.00304076	2.41153	1.28818	0.0615264	NA	NA	NA	NA	NA	NA	NA	NA	NA	NA	NA	NA	NA	NA	NA	-3.56364	0.13037	3.99142e-120	NA	NA	NA	NA	NA	NA	NA	NA	NA	NA	NA	NA
cg16638248	3440-7_2	0.0226799	0.0416533	0.586234	-4.90882	1.08904	7.40133e-06	-13.3874	1.14431	1.39019e-29	-2.82845	1.47067	0.0547576	-1.4418	1.48307	0.331217	2.27331	1.05954	0.0321669	NA	NA	NA	NA	NA	NA	NA	NA	NA	NA	NA	NA	NA	NA	NA	NA	NA	NA	NA	NA	NA	NA	NA	NA	NA	NA	NA	NA	NA	NA
cg03937361	3440-7_2	-0.0698452	0.056246	0.214633	-0.111969	1.46949	0.93928	-7.73429	1.54888	7.09069e-07	5.26883	1.98335	0.00803137	2.58639	2.00618	0.197648	4.04299	1.43048	0.00481056	NA	NA	NA	NA	NA	NA	NA	NA	NA	NA	NA	NA	NA	NA	NA	NA	NA	NA	NA	NA	NA	NA	NA	NA	NA	NA	NA	NA	NA	NA
cg23815853	2579-17_5	-0.0434126	0.0240161	0.0709851	4.77343	0.62836	7.41201e-14	7.15078	0.65997	7.67254e-26	6.27327	0.847265	2.95988e-13	5.30394	0.85596	8.67044e-10	-6.87094	0.609987	1.12406e-27	NA	NA	NA	NA	NA	NA	NA	NA	NA	NA	NA	NA	NA	NA	NA	NA	NA	NA	NA	NA	NA	NA	NA	NA	NA	NA	NA	NA	NA	NA
cg17839366	5339-49_3	-0.0608717	0.0370337	0.10058	18.2217	0.964282	1.23979e-67	13.8828	1.01292	4.5363e-39	5.80114	1.30066	9.19388e-06	7.87781	1.314	2.90553e-09	2.68731	0.938987	0.00430541	NA	NA	NA	NA	NA	NA	NA	NA	NA	NA	NA	NA	NA	NA	NA	NA	NA	NA	NA	NA	NA	NA	NA	NA	NA	NA	NA	NA	NA	NA
cg26112639	5339-49_3	-0.0965013	0.0295138	0.00112063	12.4452	0.765624	7.79239e-52	16.4473	0.80016	2.62464e-76	5.08038	1.03017	9.84011e-07	4.79182	1.04976	5.7529e-06	0.204054	0.740917	0.783071	NA	NA	NA	NA	NA	NA	NA	NA	NA	NA	NA	NA	NA	NA	NA	0.427214	0.0337705	1.09282e-33	NA	NA	NA	NA	NA	NA	NA	NA	NA	NA	NA	NA
cg04079215	2579-17_5	-0.043423	0.0271523	0.110109	5.67355	0.710889	4.27935e-15	5.66246	0.746229	7.90149e-14	8.71715	0.958171	5.51955e-19	5.93224	0.967582	1.29135e-09	-6.26868	0.690265	6.32509e-19	NA	NA	NA	NA	NA	NA	NA	NA	NA	NA	NA	NA	NA	NA	NA	NA	NA	NA	NA	NA	NA	NA	NA	NA	NA	NA	NA	NA	NA	NA
cg26844213	5339-49_3	0.330049	0.0589467	2.84166e-08	-4.92679	1.53405	0.0013655	-5.48307	1.61102	0.000693974	0.905	2.06843	0.66183	-6.27835	2.09141	0.00275459	1.64138	1.49483	0.272476	NA	NA	NA	NA	NA	NA	NA	NA	NA	NA	NA	NA	NA	NA	NA	0.900244	0.119054	9.59984e-14	NA	NA	NA	NA	NA	NA	NA	NA	NA	NA	NA	NA
cg00256485	5339-49_3	-0.0239529	0.0482782	0.619912	5.9824	1.25949	2.35799e-06	2.62414	1.32093	0.0472623	-1.93258	1.69675	0.255003	-2.32831	1.71449	0.174788	-6.61133	1.22518	8.64717e-08	NA	NA	NA	NA	NA	NA	NA	NA	NA	NA	NA	NA	NA	NA	NA	NA	NA	NA	NA	NA	NA	NA	NA	NA	NA	NA	NA	NA	NA	NA
cg04931184	3440-7_2	0.0576858	0.0425194	0.175209	-2.96212	1.11105	0.00780848	-10.258	1.16661	6.98263e-18	-4.24442	1.49987	0.00475729	1.94768	1.51127	0.197799	4.37201	1.07958	5.55639e-05	NA	NA	NA	NA	NA	NA	NA	NA	NA	NA	NA	NA	NA	NA	NA	NA	NA	NA	NA	NA	NA	NA	NA	NA	NA	NA	NA	NA	NA	NA
cg24737761	5339-49_3	-0.0414988	0.0319324	0.194067	0.557263	0.831454	0.50288	1.95713	0.873396	0.0252729	0.985215	1.1215	0.379911	1.0751	1.13299	0.342916	-10.6743	0.809644	1.65937e-36	NA	NA	NA	NA	NA	NA	NA	NA	NA	NA	NA	NA	NA	NA	NA	NA	NA	NA	NA	NA	NA	NA	NA	NA	NA	NA	NA	NA	NA	NA
cg09144769	3514-49_2	-0.117712	0.0369228	0.00148034	8.73514	0.971258	1.32426e-18	9.59545	1.02001	3.89441e-20	7.15029	1.30766	5.85558e-08	7.78763	1.32748	6.19312e-09	-2.86634	0.939601	0.00234895	NA	NA	NA	NA	NA	NA	NA	NA	NA	NA	NA	NA	NA	NA	NA	NA	NA	NA	NA	NA	NA	NA	NA	NA	NA	NA	NA	NA	NA	NA
cg00201760	3514-49_2	-0.0235157	0.0338974	0.488045	17.0554	0.903194	1.8231e-66	13.5732	0.950085	1.43451e-41	10.6411	1.19759	3.88068e-18	17.9276	1.22858	4.13207e-43	3.74368	0.869698	1.87226e-05	NA	NA	NA	NA	NA	NA	NA	NA	NA	NA	NA	NA	NA	NA	NA	-0.204592	0.0224652	6.16867e-19	NA	NA	NA	NA	NA	NA	NA	NA	NA	NA	NA	NA
cg14965639	3060-43_2	-0.0370087	0.0493607	0.453599	5.04163	1.28122	8.97203e-05	2.90538	1.34451	0.03097	12.7955	1.7019	1.36081e-13	7.13132	1.73277	4.22358e-05	-1.73889	1.24148	0.161668	NA	NA	NA	NA	NA	NA	NA	NA	NA	NA	NA	NA	NA	NA	NA	-0.613521	0.0322463	6.45818e-68	NA	NA	NA	NA	NA	NA	NA	NA	NA	NA	NA	NA
cg26155492	3440-7_2	0.0333017	0.0607761	0.583866	0.734206	1.59187	0.644747	-4.82066	1.66905	0.00396444	1.77449	2.14659	0.408647	3.34553	2.16316	0.122306	4.26452	1.54426	0.00586754	NA	NA	NA	NA	NA	NA	NA	NA	NA	NA	NA	NA	NA	NA	NA	NA	NA	NA	NA	NA	NA	NA	NA	NA	NA	NA	NA	NA	NA	NA
cg21597811	5339-49_3	0.0231586	0.0436107	0.595525	2.12922	1.13514	0.0610072	3.55804	1.19132	0.00289529	5.07002	1.53622	0.00100284	4.03326	1.54742	0.00929663	-7.64482	1.10533	8.66321e-12	NA	NA	NA	NA	NA	NA	NA	NA	NA	NA	NA	NA	NA	NA	NA	NA	NA	NA	NA	NA	NA	NA	NA	NA	NA	NA	NA	NA	NA	NA
cg17954152	3195-50_2	-0.0975278	0.0458232	0.0335716	0.354033	1.16731	0.761736	13.0626	1.24545	2.13884e-24	2.24436	1.57364	0.154142	-0.992803	1.61505	0.538891	-1.16566	1.13397	0.304247	0.0710062	0.0431064	0.0998502	NA	NA	NA	NA	NA	NA	NA	NA	NA	NA	NA	NA	NA	NA	NA	NA	NA	NA	NA	NA	NA	NA	NA	NA	NA	NA	NA
cg18613324	5339-49_3	-0.0173142	0.0663294	0.794131	4.56233	1.73452	0.00868796	5.4013	1.82054	0.00309445	1.54099	2.2798	0.499273	2.64571	2.34397	0.259337	-1.62186	1.67154	0.33219	NA	NA	NA	NA	NA	NA	NA	NA	NA	NA	NA	NA	NA	NA	NA	NA	NA	NA	NA	NA	NA	NA	NA	NA	NA	NA	NA	NA	NA	NA
cg16599983	3440-7_2	-0.0649287	0.0502777	0.19689	-1.40404	1.31372	0.285466	-13.241	1.38734	1.20131e-20	-2.00398	1.76622	0.256832	-1.95251	1.80467	0.279572	1.4208	1.27666	0.26604	NA	NA	NA	NA	NA	NA	NA	NA	NA	NA	NA	NA	NA	NA	NA	NA	NA	NA	NA	NA	NA	NA	NA	NA	NA	NA	NA	NA	NA	NA
cg05568549	5339-49_3	-0.0874212	0.0400491	0.0292977	16.7381	1.04625	4.82957e-51	9.46837	1.09774	2.74769e-17	17.0998	1.40903	1.47892e-31	6.1035	1.42147	1.94186e-05	3.04893	1.01704	0.00279171	NA	NA	NA	NA	NA	NA	NA	NA	NA	NA	NA	NA	NA	NA	NA	NA	NA	NA	NA	NA	NA	NA	NA	NA	NA	NA	NA	NA	NA	NA
cg08264895	3440-7_2	0.0191096	0.0424045	0.652347	-0.750642	1.10931	0.498783	-9.46513	1.16469	1.40302e-15	-5.38932	1.49702	0.000335057	4.26123	1.50855	0.00483373	5.09981	1.07755	2.56004e-06	NA	NA	NA	NA	NA	NA	NA	NA	NA	NA	NA	NA	NA	NA	NA	NA	NA	NA	NA	NA	NA	NA	NA	NA	NA	NA	NA	NA	NA	NA
cg23819411	5339-49_3	-0.00665414	0.0349336	0.848977	1.59347	0.910013	0.0802822	1.31698	0.959142	0.170071	2.13383	1.23838	0.0852187	4.53888	1.24718	0.000289043	-9.47772	0.887101	3.70089e-25	NA	NA	NA	NA	NA	NA	NA	NA	NA	NA	NA	NA	NA	NA	NA	NA	NA	NA	NA	NA	NA	NA	NA	NA	NA	NA	NA	NA	NA	NA
cg25305879	5339-49_3	-0.0518876	0.0442537	0.241299	8.20718	1.15351	2.24882e-12	8.97109	1.21258	3.10245e-13	6.58759	1.55188	2.40839e-05	9.73116	1.56816	8.23314e-10	-2.05386	1.12256	0.0676299	NA	NA	NA	NA	NA	NA	NA	NA	NA	NA	NA	NA	NA	NA	NA	NA	NA	NA	NA	NA	NA	NA	NA	NA	NA	NA	NA	NA	NA	NA
cg04757806	5339-49_3	-0.0220569	0.0440693	0.616841	7.51005	1.1399	7.55099e-11	8.55691	1.19739	1.83898e-12	7.87311	1.5394	3.84481e-07	7.7609	1.55521	7.23457e-07	-2.58735	1.10826	0.0197823	NA	NA	NA	NA	NA	NA	NA	NA	NA	NA	NA	NA	NA	NA	NA	NA	NA	NA	NA	NA	NA	NA	NA	NA	NA	NA	NA	NA	NA	NA
cg01325271	5339-49_3	0.150462	0.0386055	0.000104248	12.0886	1.00973	8.32609e-31	14.1396	1.06281	4.48768e-37	4.14882	1.36138	0.00237307	3.25281	1.37469	0.0181767	-0.525587	0.982696	0.592888	NA	NA	NA	NA	NA	NA	NA	NA	NA	NA	NA	NA	NA	NA	NA	NA	NA	NA	NA	NA	NA	NA	NA	NA	NA	NA	NA	NA	NA	NA
cg23814743	2696-87_2	1.69378	0.0471231	6.87085e-178	-0.533472	1.03761	0.60728	-1.27368	1.09058	0.243151	0.438261	1.40077	0.754448	-1.9486	1.41409	0.168541	-0.035957	1.00658	0.971512	NA	NA	NA	NA	NA	NA	NA	NA	NA	NA	NA	NA	NA	NA	NA	NA	NA	NA	NA	NA	NA	NA	NA	NA	NA	NA	NA	NA	NA	NA
cg00357543	4127-75_1	-1.46679	0.0475433	4.18853e-144	0.900843	1.2164	0.459137	2.02796	1.27688	0.112581	2.06219	1.63932	0.208725	-1.53678	1.65679	0.353877	-0.621226	1.17982	0.598639	NA	NA	NA	NA	NA	NA	NA	NA	NA	NA	NA	NA	NA	NA	NA	NA	NA	NA	NA	NA	NA	NA	NA	NA	NA	NA	NA	NA	NA	NA
cg15756407	4914-10_1	-1.66292	0.0478601	1.75672e-159	0.210757	0.917292	0.818339	1.60788	0.968357	0.0972404	1.24291	1.23446	0.314327	0.796077	1.25184	0.525016	0.152561	0.88858	0.863726	-0.0087327	0.0244618	0.721196	NA	NA	NA	NA	NA	NA	NA	NA	NA	NA	NA	NA	NA	NA	NA	NA	NA	NA	NA	NA	NA	NA	NA	NA	NA	NA	NA
cg08253808	5339-49_3	-0.00222101	0.0294477	0.939895	1.67777	0.767629	0.0290913	3.43461	0.806563	2.27019e-05	3.38695	1.03541	0.0011109	2.07123	1.05017	0.0488766	-9.521	0.747806	2.4983e-34	NA	NA	NA	NA	NA	NA	NA	NA	NA	NA	NA	NA	NA	NA	NA	NA	NA	NA	NA	NA	NA	NA	NA	NA	NA	NA	NA	NA	NA	NA
cg11152302	2579-17_5	0.138241	0.0419169	0.00101091	10.1664	1.09665	1.26838e-19	11.9935	1.15193	4.40757e-24	3.94905	1.47882	0.00770878	7.04056	1.49376	2.8111e-06	-1.14646	1.06484	0.281918	NA	NA	NA	NA	NA	NA	NA	NA	NA	NA	NA	NA	NA	NA	NA	NA	NA	NA	NA	NA	NA	NA	NA	NA	NA	NA	NA	NA	NA	NA
cg12762413	3440-7_2	-0.154341	0.055058	0.00516452	-1.18347	1.4395	0.411209	-6.37782	1.51159	2.69124e-05	5.18489	1.94342	0.0077654	6.62575	1.9582	0.0007454	5.13561	1.39872	0.00025474	NA	NA	NA	NA	NA	NA	NA	NA	NA	NA	NA	NA	NA	NA	NA	NA	NA	NA	NA	NA	NA	NA	NA	NA	NA	NA	NA	NA	NA	NA
cg01107178	3195-50_2	-0.0520828	0.0379247	0.169986	-0.458611	0.966925	0.6354	-15.8774	1.03424	1.57086e-47	0.845949	1.30508	0.51702	-17.773	1.3476	1.65497e-36	0.793443	0.940221	0.39895	0.0447263	0.0356566	0.210029	NA	NA	NA	NA	NA	NA	NA	NA	NA	NA	NA	NA	NA	NA	NA	NA	NA	NA	NA	NA	NA	NA	NA	NA	NA	NA	NA
cg06401414	3440-7_2	0.00791102	0.0410303	0.847151	-6.16898	1.07144	1.16136e-08	-15.9397	1.12522	2.3438e-41	-9.08316	1.45298	6.2136e-10	-2.3972	1.45946	0.100822	-0.461214	1.04261	0.658329	NA	NA	NA	NA	NA	NA	NA	NA	NA	NA	NA	NA	NA	NA	NA	NA	NA	NA	NA	NA	NA	NA	NA	NA	NA	NA	NA	NA	NA	NA
cg07409200	5339-49_3	-0.000903726	0.0370942	0.980568	9.29411	0.962409	4.44839e-21	2.80269	1.01237	0.0057464	8.16892	1.29806	4.81511e-10	9.69331	1.31149	3.28132e-13	-3.45688	0.938688	0.000244317	NA	NA	NA	NA	NA	NA	NA	NA	NA	NA	NA	NA	NA	NA	NA	NA	NA	NA	NA	NA	NA	NA	NA	NA	NA	NA	NA	NA	NA	NA
cg24134261	5339-49_3	-0.043175	0.0635297	0.496931	6.6706	1.65586	6.09026e-05	6.76655	1.7427	0.00011085	3.82306	2.21427	0.0845925	2.76499	2.25922	0.221324	-0.113566	1.61002	0.943782	NA	NA	NA	NA	NA	NA	NA	NA	NA	NA	NA	NA	NA	NA	NA	NA	NA	NA	NA	NA	NA	NA	NA	NA	NA	NA	NA	NA	NA	NA
cg09632976	3514-49_2	-0.00511007	0.0488504	0.916711	2.01601	1.28517	0.117067	3.08084	1.35073	0.0227824	3.57977	1.73098	0.0389117	2.26993	1.75679	0.196647	-6.97642	1.2436	2.67293e-08	NA	NA	NA	NA	NA	NA	NA	NA	NA	NA	NA	NA	NA	NA	NA	NA	NA	NA	NA	NA	NA	NA	NA	NA	NA	NA	NA	NA	NA	NA
cg03406844	5339-49_3	0.0147726	0.044272	0.738699	0.378751	1.14603	0.741106	1.15952	1.20583	0.336506	0.420738	1.55094	0.786238	1.19209	1.56732	0.447098	-9.23473	1.11872	5.29365e-16	NA	NA	NA	NA	NA	NA	NA	NA	NA	NA	NA	NA	NA	NA	NA	-0.766432	0.108751	3.58518e-12	NA	NA	NA	NA	NA	NA	NA	NA	NA	NA	NA	NA
cg20116800	5339-49_3	-0.098168	0.0414933	0.0181923	5.8493	1.08127	8.03981e-08	12.3193	1.13588	6.94664e-26	-2.64343	1.45732	0.070017	-1.40993	1.47204	0.338409	-3.27981	1.05277	0.00189336	NA	NA	NA	NA	NA	NA	NA	NA	NA	NA	NA	NA	NA	NA	NA	NA	NA	NA	NA	NA	NA	NA	NA	NA	NA	NA	NA	NA	NA	NA
cg06270401	2579-17_5	0.0134273	0.0237305	0.571651	-0.230546	0.620847	0.710469	0.800917	0.65278	0.220161	1.97586	0.834931	0.0181635	-0.259813	0.843672	0.758186	-12.0002	0.601982	8.74747e-74	NA	NA	NA	NA	NA	NA	NA	NA	NA	NA	NA	NA	NA	NA	NA	NA	NA	NA	NA	NA	NA	NA	NA	NA	NA	NA	NA	NA	NA	NA
cg07125243	3440-7_2	0.134569	0.0585903	0.0218541	-0.941809	1.5314	0.538708	-8.68799	1.60767	8.28791e-08	-3.38099	2.06603	0.102082	-1.47479	2.08191	0.478884	0.993769	1.4872	0.504162	NA	NA	NA	NA	NA	NA	NA	NA	NA	NA	NA	NA	NA	NA	NA	NA	NA	NA	NA	NA	NA	NA	NA	NA	NA	NA	NA	NA	NA	NA
cg09566302	3440-7_2	-0.026645	0.0571929	0.641411	-0.990872	1.4937	0.507259	-9.60552	1.56835	1.34148e-09	-3.61858	2.01666	0.0730844	-1.45788	2.03291	0.473467	1.24945	1.45139	0.389537	NA	NA	NA	NA	NA	NA	NA	NA	NA	NA	NA	NA	NA	NA	NA	NA	NA	NA	NA	NA	NA	NA	NA	NA	NA	NA	NA	NA	NA	NA
cg20566766	5339-49_3	0.0151656	0.0288217	0.598884	12.6987	0.750458	3.46924e-56	15.227	0.788314	3.88713e-70	3.5239	1.01225	0.000522318	11.796	1.02262	7.32805e-29	-0.312705	0.730772	0.668815	NA	NA	NA	NA	NA	NA	NA	NA	NA	NA	NA	NA	NA	NA	NA	NA	NA	NA	NA	NA	NA	NA	NA	NA	NA	NA	NA	NA	NA	NA
cg08645907	3440-7_2	-0.243452	0.0303856	3.37389e-15	8.69852	0.794099	2.41796e-26	16.7391	0.834032	1.1013e-74	1.16706	1.07226	0.276698	6.80342	1.08044	4.68273e-10	-0.728133	0.772066	0.345877	NA	NA	NA	NA	NA	NA	NA	NA	NA	NA	NA	NA	NA	NA	NA	NA	NA	NA	NA	NA	NA	NA	NA	NA	NA	NA	NA	NA	NA	NA
cg07676145	5339-49_3	0.0420583	0.0312775	0.179058	11.2133	0.815549	2.83828e-39	15.5093	0.855599	4.59112e-63	10.0423	1.10032	4.33552e-19	9.09021	1.11019	8.77866e-16	-0.146389	0.795611	0.854058	NA	NA	NA	NA	NA	NA	NA	NA	NA	NA	NA	NA	NA	NA	NA	NA	NA	NA	NA	NA	NA	NA	NA	NA	NA	NA	NA	NA	NA	NA
cg02185182	3514-49_2	-0.0757746	0.0418686	0.0706476	2.318	1.10197	0.0356909	3.32256	1.1574	0.00418893	5.25515	1.48422	0.000418966	4.59872	1.50662	0.00233545	-7.25335	1.06612	1.8307e-11	NA	NA	NA	NA	NA	NA	NA	NA	NA	NA	NA	NA	NA	NA	NA	NA	NA	NA	NA	NA	NA	NA	NA	NA	NA	NA	NA	NA	NA	NA
cg01316152	3440-7_2	-0.0533605	0.0510042	0.295745	-2.14698	1.32838	0.106387	-9.52683	1.39576	1.58801e-11	-7.68147	1.79056	1.97587e-05	2.29366	1.80956	0.205288	2.72158	1.29037	0.0352016	NA	NA	NA	NA	NA	NA	NA	NA	NA	NA	NA	NA	NA	NA	NA	NA	NA	NA	NA	NA	NA	NA	NA	NA	NA	NA	NA	NA	NA	NA
cg05945608	5339-49_3	0.128956	0.0595572	0.0306236	-9.19431	1.55	4.22817e-09	-9.1101	1.62902	2.9475e-08	-4.38584	2.09241	0.0363469	-11.9844	2.11352	1.90397e-08	-1.9252	1.50947	0.202481	NA	NA	NA	NA	NA	NA	NA	NA	NA	NA	NA	NA	NA	NA	NA	NA	NA	NA	NA	NA	NA	NA	NA	NA	NA	NA	NA	NA	NA	NA
cg23679992	3195-50_2	-0.0112335	0.0356254	0.752588	-2.64646	0.908184	0.00365388	-14.9173	0.968966	8.56513e-48	-4.31437	1.22433	0.000446105	-0.428902	1.25658	0.732936	2.13093	0.882237	0.0159118	0.000621885	0.0335206	0.985202	NA	NA	NA	NA	NA	NA	NA	NA	NA	NA	NA	NA	NA	NA	NA	NA	NA	NA	NA	NA	NA	NA	NA	NA	NA	NA	NA
cg09791504	3440-7_2	0.266916	0.0546814	1.24251e-06	-3.67831	1.42585	0.0100423	-8.42137	1.49793	2.50388e-08	-3.88304	1.92773	0.0442691	0.214098	1.94717	0.912471	2.33381	1.3857	0.09248	NA	NA	NA	NA	NA	NA	NA	NA	NA	NA	NA	NA	NA	NA	NA	NA	NA	NA	NA	NA	NA	NA	NA	NA	NA	NA	NA	NA	NA	NA
cg07608052	5339-49_3	0.00125638	0.0350545	0.971417	7.07115	0.928305	6.39665e-14	9.1371	0.972105	4.18021e-20	-3.50392	1.23938	0.0047978	8.45581	1.25176	2.52056e-11	-4.96916	0.901989	4.67546e-08	NA	NA	NA	NA	NA	NA	NA	NA	NA	NA	NA	NA	NA	NA	NA	NA	NA	NA	NA	NA	NA	NA	NA	NA	NA	NA	NA	NA	NA	NA
cg22459924	5339-49_3	-0.00925258	0.0415449	0.823808	-13.4146	1.0872	1.70372e-32	-14.6126	1.14103	1.08663e-34	-6.81221	1.46352	3.71786e-06	-11.8369	1.47537	3.10431e-15	-1.96803	1.05815	0.0632189	NA	NA	NA	NA	NA	NA	NA	NA	NA	NA	NA	NA	NA	NA	NA	NA	NA	NA	NA	NA	NA	NA	NA	NA	NA	NA	NA	NA	NA	NA
cg15818008	5339-49_3	0.0498414	0.0623055	0.423947	9.32245	1.61671	1.10867e-08	9.80526	1.69577	1.01225e-08	6.77734	2.18222	0.00195691	6.81068	2.20355	0.00205694	2.50274	1.57531	0.112468	NA	NA	NA	NA	NA	NA	NA	NA	NA	NA	NA	NA	NA	NA	NA	NA	NA	NA	NA	NA	NA	NA	NA	NA	NA	NA	NA	NA	NA	NA
cg10501210	2609-59_2	-0.0866119	0.0487857	0.076183	6.64515	1.29543	3.56675e-07	7.88616	1.35506	8.23417e-09	1.33311	1.71634	0.437533	6.96297	1.75818	8.08585e-05	0.153394	1.25119	0.902453	NA	NA	NA	NA	NA	NA	NA	NA	NA	NA	NA	NA	NA	NA	NA	-0.301706	0.0402728	1.64812e-13	NA	NA	NA	NA	NA	NA	NA	NA	NA	NA	NA	NA
cg18315960	3195-50_2	-0.0906594	0.0415474	0.0293548	3.21298	1.05915	0.00248439	15.2721	1.13004	4.03793e-38	7.91684	1.42785	3.84268e-08	0.790451	1.46546	0.58975	-0.136653	1.02889	0.894368	-0.0283854	0.0390928	0.467959	NA	NA	NA	NA	NA	NA	NA	NA	NA	NA	NA	NA	NA	NA	NA	NA	NA	NA	NA	NA	NA	NA	NA	NA	NA	NA	NA
cg03237648	3440-7_2	-0.0898281	0.0535145	0.0935721	1.10811	1.39711	0.427899	11.1601	1.46945	7.53036e-14	-0.983272	1.88606	0.602256	-2.52359	1.90092	0.18465	-0.92181	1.35779	0.497369	NA	NA	NA	NA	NA	NA	NA	NA	NA	NA	NA	NA	NA	NA	NA	NA	NA	NA	NA	NA	NA	NA	NA	NA	NA	NA	NA	NA	NA	NA
cg24347562	3514-49_2	-0.0672946	0.0421072	0.110346	12.3936	1.1074	2.35034e-27	11.2647	1.16436	3.74089e-21	4.29769	1.49322	0.0040924	14.2013	1.51653	5.67057e-20	0.649928	1.07149	0.544288	NA	NA	NA	NA	NA	NA	NA	NA	NA	NA	NA	NA	NA	NA	NA	NA	NA	NA	NA	NA	NA	NA	NA	NA	NA	NA	NA	NA	NA	NA
cg11518509	3195-50_2	-0.107363	0.0388996	0.00589946	5.78233	0.990542	7.43168e-09	15.3872	1.05255	1.63345e-43	2.79573	1.33168	0.0360639	-0.614404	1.36095	0.651775	-0.926526	0.958918	0.334198	-0.0553451	0.0364211	0.128971	NA	NA	NA	NA	NA	NA	NA	NA	NA	NA	NA	NA	0.246139	0.0299864	7.88374e-16	NA	NA	NA	NA	NA	NA	NA	NA	NA	NA	NA	NA
cg19563510	5339-49_3	-0.251848	0.0390049	1.72426e-10	11.8561	1.01651	2.00319e-29	14.6051	1.06661	5.37337e-39	0.59546	1.37195	0.664371	0.0523305	1.3825	0.969814	-0.328291	0.989008	0.74001	NA	NA	NA	NA	NA	NA	NA	NA	NA	NA	NA	NA	NA	NA	NA	NA	NA	NA	NA	NA	NA	NA	NA	NA	NA	NA	NA	NA	NA	NA
cg18854666	5339-49_3	0.0454907	0.0487755	0.35124	17.8292	1.27001	9.70534e-41	17.4944	1.33408	3.64186e-36	13.129	1.71305	4.52925e-14	22.8002	1.7306	1.84083e-36	8.5196	1.2367	1.03577e-11	NA	NA	NA	NA	NA	NA	NA	NA	NA	NA	NA	NA	NA	NA	NA	NA	NA	NA	NA	NA	NA	NA	NA	NA	NA	NA	NA	NA	NA	NA
cg19676182	5339-49_3	0.0646013	0.0582528	0.267738	4.76097	1.53597	0.0019985	7.03765	1.61047	1.38956e-05	4.02614	2.03212	0.0478714	2.85849	2.07526	0.168732	-2.42133	1.48757	0.103941	NA	NA	NA	NA	NA	NA	NA	NA	NA	NA	NA	NA	NA	NA	NA	NA	NA	NA	NA	NA	NA	NA	NA	NA	NA	NA	NA	NA	NA	NA
cg20054248	5339-49_3	-0.162045	0.028994	3.0035e-08	14.2195	0.754944	2.87109e-67	17.3411	0.793027	8.03471e-86	2.69774	1.0183	0.00820394	9.48779	1.02874	1.89998e-19	0.997252	0.735141	0.175255	NA	NA	NA	NA	NA	NA	NA	NA	NA	NA	NA	NA	NA	NA	NA	NA	NA	NA	NA	NA	NA	NA	NA	NA	NA	NA	NA	NA	NA	NA
cg11932158	3195-50_2	-0.0498467	0.0322189	0.122174	9.47779	0.821343	7.04475e-29	16.2704	0.876313	1.13594e-65	6.28039	1.10726	1.88555e-08	1.04642	1.13643	0.357395	-0.500496	0.797877	0.530627	-0.0245836	0.0303154	0.417616	NA	NA	NA	NA	NA	NA	NA	NA	NA	NA	NA	NA	NA	NA	NA	NA	NA	NA	NA	NA	NA	NA	NA	NA	NA	NA	NA
cg21498772	3195-50_2	-0.0956527	0.0476551	0.0450204	0.777558	1.21522	0.52243	13.0622	1.29618	9.86892e-23	1.67083	1.64061	0.308746	-0.847234	1.68259	0.614711	-1.05757	1.18092	0.370726	-0.0222987	0.0448055	0.61883	NA	NA	NA	NA	NA	NA	NA	NA	NA	NA	NA	NA	NA	NA	NA	NA	NA	NA	NA	NA	NA	NA	NA	NA	NA	NA	NA
cg16409409	5339-49_3	0.106624	0.0425991	0.0124933	13.0141	1.10245	5.46298e-30	16.9628	1.16296	2.19008e-43	8.16399	1.48878	5.42192e-08	13.667	1.51525	1.12928e-18	4.72573	1.07773	1.29845e-05	NA	NA	NA	NA	NA	NA	NA	NA	NA	NA	NA	NA	NA	NA	NA	-0.837252	0.0419611	1.49779e-73	NA	NA	NA	NA	NA	NA	NA	NA	NA	NA	NA	NA
cg27326306	5339-49_3	-0.214626	0.0552307	0.000109163	-4.82461	1.4373	0.000820768	3.18167	1.51042	0.0354304	10.088	1.9393	2.42875e-07	4.43178	1.95838	0.0238675	7.10474	1.39974	4.66375e-07	NA	NA	NA	NA	NA	NA	NA	NA	NA	NA	NA	NA	NA	NA	NA	NA	NA	NA	NA	NA	NA	NA	NA	NA	NA	NA	NA	NA	NA	NA
cg02015053	3708-62_1	-1.43063	0.0496137	5.0283e-131	0.510723	1.26501	0.686504	1.38811	1.33037	0.297037	2.88403	1.70566	0.091199	0.748366	1.72282	0.66411	0.153925	1.22708	0.900202	NA	NA	NA	NA	NA	NA	NA	NA	NA	NA	NA	NA	NA	NA	NA	NA	NA	NA	NA	NA	NA	NA	NA	NA	NA	NA	NA	NA	NA	NA
cg02878831	5339-49_3	-0.345911	0.0574287	2.46152e-09	9.86628	1.49464	6.85951e-11	11.3604	1.57008	9.71725e-13	11.6927	2.01626	9.13462e-09	7.64753	2.03625	0.000183639	2.93283	1.45562	0.0442102	NA	NA	NA	NA	NA	NA	NA	NA	NA	NA	NA	NA	NA	NA	NA	NA	NA	NA	NA	NA	NA	NA	NA	NA	NA	NA	NA	NA	NA	NA
cg17434008	5339-49_3	-0.0538349	0.0302767	0.075716	9.72083	0.788538	1.91635e-32	10.5846	0.82807	1.41596e-34	6.62325	1.06405	7.30735e-10	7.22566	1.074	3.01222e-11	-2.90771	0.76773	0.000162032	NA	NA	NA	NA	NA	NA	NA	NA	NA	NA	NA	NA	NA	NA	NA	NA	NA	NA	NA	NA	NA	NA	NA	NA	NA	NA	NA	NA	NA	NA
cg12019801	5339-49_3	-0.0163845	0.028175	0.561027	10.1862	0.73419	6.59709e-40	11.1995	0.771172	3.29778e-43	10.6393	0.989737	1.75715e-25	9.60492	1.00003	6.90076e-21	-1.89994	0.714802	0.00799597	NA	NA	NA	NA	NA	NA	NA	NA	NA	NA	NA	NA	NA	NA	NA	NA	NA	NA	NA	NA	NA	NA	NA	NA	NA	NA	NA	NA	NA	NA
cg11419186	3799-11_2	0.441114	0.0642435	1.20528e-11	4.10994	1.67401	0.0142656	1.1333	1.75912	0.519579	2.81436	2.25774	0.212881	0.0346278	2.28023	0.987887	2.64187	1.62478	0.104292	NA	NA	NA	NA	NA	NA	NA	NA	NA	NA	NA	NA	NA	NA	NA	NA	NA	NA	NA	NA	NA	NA	NA	NA	NA	NA	NA	NA	NA	NA
cg02743674	3195-50_2	0.115625	0.0436879	0.00826775	-3.15293	1.11372	0.00474076	-12.4836	1.18826	1.80541e-24	-4.50738	1.50141	0.00275325	-6.78949	1.54096	1.17585e-05	2.63726	1.0819	0.0149711	0.12277	0.0411068	0.0028952	NA	NA	NA	NA	NA	NA	NA	NA	NA	NA	NA	NA	NA	NA	NA	NA	NA	NA	NA	NA	NA	NA	NA	NA	NA	NA	NA
cg01877352	3440-7_2	0.0412385	0.040743	0.311732	5.14993	1.06423	1.53278e-06	12.9814	1.1179	3.70445e-29	-1.41022	1.44106	0.328038	-1.65701	1.44448	0.251628	-2.72086	1.03324	0.00859931	NA	NA	NA	NA	NA	NA	NA	NA	NA	NA	NA	NA	NA	NA	NA	-0.238894	0.0276951	2.82168e-17	NA	NA	NA	NA	NA	NA	NA	NA	NA	NA	NA	NA
cg11028872	5339-49_3	0.0745232	0.0645788	0.248831	0.776284	1.68285	0.644709	0.971451	1.76236	0.581627	4.18317	2.2284	0.0608333	2.12718	2.28519	0.352196	-4.66526	1.62948	0.00429989	NA	NA	NA	NA	NA	NA	NA	NA	NA	NA	NA	NA	NA	NA	NA	NA	NA	NA	NA	NA	NA	NA	NA	NA	NA	NA	NA	NA	NA	NA
cg19995654	5339-49_3	0.116995	0.0602193	0.0523425	6.37648	1.56583	5.05554e-05	7.14295	1.64603	1.5856e-05	-3.33891	2.1124	0.114306	1.65338	2.13541	0.43897	-1.668	1.52504	0.274353	NA	NA	NA	NA	NA	NA	NA	NA	NA	NA	NA	NA	NA	NA	NA	NA	NA	NA	NA	NA	NA	NA	NA	NA	NA	NA	NA	NA	NA	NA
cg05578595	4914-10_1	0.40911	0.0976994	3.21611e-05	3.17321	1.93611	0.101713	6.39453	2.03065	0.0017144	2.35504	2.62676	0.370292	3.32608	2.66145	0.211855	1.03064	1.89227	0.586179	-0.0318684	0.0515558	0.536706	NA	NA	NA	NA	NA	NA	NA	NA	NA	NA	NA	NA	0.398831	0.0485201	1.13086e-15	NA	NA	NA	NA	NA	NA	NA	NA	NA	NA	NA	NA
cg04774770	3440-7_2	-0.00653081	0.0498997	0.8959	-4.5007	1.30463	0.000586316	-9.82158	1.36997	1.53914e-12	-4.74589	1.76135	0.0071775	3.09278	1.77474	0.0817237	2.78434	1.26767	0.0283089	NA	NA	NA	NA	NA	NA	NA	NA	NA	NA	NA	NA	NA	NA	NA	NA	NA	NA	NA	NA	NA	NA	NA	NA	NA	NA	NA	NA	NA	NA
cg19937979	3032-11_2	1.13018	0.103592	3.70284e-26	-0.16801	1.62544	0.917697	-0.512906	1.70703	0.763889	0.0189623	2.19096	0.993096	-4.04679	2.21635	0.06819	-0.750351	1.57664	0.634244	NA	NA	NA	NA	NA	NA	NA	NA	NA	NA	NA	NA	NA	NA	NA	NA	NA	NA	NA	NA	NA	NA	NA	NA	NA	NA	NA	NA	NA	NA
cg16391678	3195-50_2	0.0236414	0.035964	0.511111	-6.24579	0.916817	1.72436e-11	-15.212	0.978177	1.24353e-48	-1.86834	1.23597	0.130967	-3.5653	1.26853	0.00504933	1.8123	0.890623	0.0421486	0.0501998	0.0338393	0.138287	NA	NA	NA	NA	NA	NA	NA	NA	NA	NA	NA	NA	NA	NA	NA	NA	NA	NA	NA	NA	NA	NA	NA	NA	NA	NA	NA
cg09745987	5339-49_3	-0.0794948	0.0559928	0.156029	11.3984	1.45899	1.54735e-14	5.54459	1.53271	0.000313868	2.21022	1.96291	0.260467	-2.28196	1.98524	0.250668	-0.649452	1.42354	0.648338	NA	NA	NA	NA	NA	NA	NA	NA	NA	NA	NA	NA	NA	NA	NA	NA	NA	NA	NA	NA	NA	NA	NA	NA	NA	NA	NA	NA	NA	NA
cg12106976	3440-7_2	-0.0379614	0.0331311	0.252176	8.26853	0.865654	1.09928e-20	16.1722	0.909008	3.83306e-61	1.49351	1.16869	0.201593	0.231477	1.17792	0.844251	-1.00494	0.841173	0.232516	NA	NA	NA	NA	NA	NA	NA	NA	NA	NA	NA	NA	NA	NA	NA	NA	NA	NA	NA	NA	NA	NA	NA	NA	NA	NA	NA	NA	NA	NA
cg10458216	5339-49_3	-0.207894	0.0426081	1.25393e-06	9.97531	1.11303	1.72673e-18	13.3211	1.17016	3.43484e-28	4.44883	1.5006	0.00310762	3.12136	1.52018	0.0403257	-0.641901	1.08397	0.553879	NA	NA	NA	NA	NA	NA	NA	NA	NA	NA	NA	NA	NA	NA	NA	NA	NA	NA	NA	NA	NA	NA	NA	NA	NA	NA	NA	NA	NA	NA
cg16162590	5339-49_3	-0.108911	0.0397948	0.00632249	-9.88399	1.03571	1.18556e-20	-11.8684	1.08757	3.61649e-26	-5.1186	1.40044	0.000271642	-12.8304	1.40943	5.25449e-19	0.0908521	1.00808	0.928208	NA	NA	NA	NA	NA	NA	NA	NA	NA	NA	NA	NA	NA	NA	NA	1.21722	0.0688459	1.66813e-60	NA	NA	NA	NA	NA	NA	NA	NA	NA	NA	NA	NA
cg19505136	3440-7_2	-0.0510055	0.0482489	0.290728	0.308253	1.26085	0.806913	12.8016	1.32319	3.73416e-21	-0.675597	1.69817	0.690841	0.12093	1.72133	0.944007	-1.02588	1.22466	0.402422	NA	NA	NA	NA	NA	NA	NA	NA	NA	NA	NA	NA	NA	NA	NA	NA	NA	NA	NA	NA	NA	NA	NA	NA	NA	NA	NA	NA	NA	NA
cg04340258	2579-17_5	0.0148417	0.0305865	0.627623	5.12407	0.800426	2.43913e-10	6.1274	0.840267	6.5402e-13	5.48239	1.07834	4.46972e-07	5.30133	1.09011	1.35734e-06	-6.64761	0.776409	4.57317e-17	NA	NA	NA	NA	NA	NA	NA	NA	NA	NA	NA	NA	NA	NA	NA	NA	NA	NA	NA	NA	NA	NA	NA	NA	NA	NA	NA	NA	NA	NA
cg19407095	3440-7_2	-0.136677	0.0502742	0.00667813	2.63001	1.31078	0.0451008	13.4548	1.37641	1.53138e-21	5.63185	1.76889	0.00150214	2.1316	1.78324	0.232258	0.770889	1.27334	0.545057	NA	NA	NA	NA	NA	NA	NA	NA	NA	NA	NA	NA	NA	NA	NA	NA	NA	NA	NA	NA	NA	NA	NA	NA	NA	NA	NA	NA	NA	NA
cg13429260	5339-49_3	-0.00970264	0.0615003	0.874677	6.08126	1.61758	0.000181349	5.34691	1.7006	0.00172084	4.6824	2.1477	0.0295037	8.72136	2.1948	7.64899e-05	-0.708294	1.56732	0.65144	NA	NA	NA	NA	NA	NA	NA	NA	NA	NA	NA	NA	NA	NA	NA	NA	NA	NA	NA	NA	NA	NA	NA	NA	NA	NA	NA	NA	NA	NA
cg22778014	3440-7_2	-0.0980825	0.0581963	0.0922545	2.96922	1.52214	0.0513964	-6.72441	1.60025	2.90141e-05	-1.78001	2.05584	0.386806	2.1325	2.07353	0.304013	3.54502	1.48164	0.0169273	NA	NA	NA	NA	NA	NA	NA	NA	NA	NA	NA	NA	NA	NA	NA	NA	NA	NA	NA	NA	NA	NA	NA	NA	NA	NA	NA	NA	NA	NA
cg21913632	5339-49_3	-0.0733424	0.0481522	0.128072	-12.1885	1.25349	2.49963e-21	-5.35085	1.31591	5.19071e-05	-9.38609	1.69027	3.6856e-08	-4.60801	1.70112	0.00687949	-1.17666	1.22065	0.335321	NA	NA	NA	NA	NA	NA	NA	NA	NA	NA	NA	NA	NA	NA	NA	-0.938477	0.0684588	5.08432e-39	NA	NA	NA	NA	NA	NA	NA	NA	NA	NA	NA	NA
cg17765025	5451-1_3	1.58737	0.0429685	4.69533e-184	-0.713124	1.07568	0.507527	-0.455063	1.12992	0.687233	0.57886	1.44977	0.689781	-1.27483	1.46543	0.384562	-0.38976	1.04098	0.70818	NA	NA	NA	NA	NA	NA	NA	NA	NA	NA	NA	NA	NA	NA	NA	NA	NA	NA	NA	NA	NA	NA	NA	NA	NA	NA	NA	NA	NA	NA
cg16470816	3440-7_2	-0.0405727	0.0553293	0.463564	-3.1197	1.44458	0.0310611	-10.5098	1.51542	7.61924e-12	-2.28603	1.94786	0.240854	0.200374	1.96457	0.918784	1.47174	1.40157	0.29396	NA	NA	NA	NA	NA	NA	NA	NA	NA	NA	NA	NA	NA	NA	NA	NA	NA	NA	NA	NA	NA	NA	NA	NA	NA	NA	NA	NA	NA	NA
cg09948350	5339-49_3	-0.00379422	0.0343972	0.91219	-1.61753	0.895065	0.071061	-1.92363	0.940873	0.0411853	-0.577679	1.20809	0.63264	-1.09465	1.2223	0.370718	-12.7512	0.872569	1.13102e-43	NA	NA	NA	NA	NA	NA	NA	NA	NA	NA	NA	NA	NA	NA	NA	NA	NA	NA	NA	NA	NA	NA	NA	NA	NA	NA	NA	NA	NA	NA
cg11229273	5339-49_3	0.000579209	0.0301605	0.984682	15.4869	0.785745	1.69089e-72	10.5494	0.826327	1.67836e-34	14.7421	1.05921	3.96751e-40	11.5631	1.07256	1.29999e-25	1.31113	0.765241	0.0869805	NA	NA	NA	NA	NA	NA	NA	NA	NA	NA	NA	NA	NA	NA	NA	NA	NA	NA	NA	NA	NA	NA	NA	NA	NA	NA	NA	NA	NA	NA
cg12862231	5339-49_3	0.0566605	0.0370518	0.12655	16.5718	0.964754	1.23638e-57	9.60242	1.01342	2.14454e-20	11.1729	1.3013	3.76001e-17	12.0705	1.31464	2.69925e-19	2.47887	0.939447	0.00846305	NA	NA	NA	NA	NA	NA	NA	NA	NA	NA	NA	NA	NA	NA	NA	NA	NA	NA	NA	NA	NA	NA	NA	NA	NA	NA	NA	NA	NA	NA
cg00243854	3440-7_2	0.0278944	0.0600579	0.642428	-6.39756	1.57022	5.00977e-05	-9.5667	1.64885	8.98363e-09	-2.67675	2.11991	0.207024	-1.7697	2.13603	0.4076	-0.0630044	1.52573	0.96707	NA	NA	NA	NA	NA	NA	NA	NA	NA	NA	NA	NA	NA	NA	NA	NA	NA	NA	NA	NA	NA	NA	NA	NA	NA	NA	NA	NA	NA	NA
cg17387577	2579-17_5	-0.0716114	0.0320837	0.025853	14.0384	0.837564	2.99627e-55	17.5564	0.879212	5.13752e-74	5.4579	1.13124	1.63966e-06	9.72792	1.14001	5.7876e-17	1.69255	0.814458	0.037973	NA	NA	NA	NA	NA	NA	NA	NA	NA	NA	NA	NA	NA	NA	NA	NA	NA	NA	NA	NA	NA	NA	NA	NA	NA	NA	NA	NA	NA	NA
cg24477401	5339-49_3	-0.0665983	0.0317681	0.0363357	15.3551	0.813507	7.16152e-67	14.8689	0.854027	1.78298e-58	1.09294	1.0959	0.318899	5.06633	1.11581	6.40216e-06	2.29096	0.791831	0.00390796	NA	NA	NA	NA	NA	NA	NA	NA	NA	NA	NA	NA	NA	NA	NA	-0.893903	0.0273922	3.5574e-153	NA	NA	NA	NA	NA	NA	NA	NA	NA	NA	NA	NA
cg11384661	5339-49_3	-0.101152	0.0458549	0.027634	11.7986	1.19397	5.79344e-22	9.53992	1.2542	6.90469e-14	7.72816	1.61048	1.86039e-06	9.91743	1.62698	1.59694e-09	0.427501	1.16265	0.713184	NA	NA	NA	NA	NA	NA	NA	NA	NA	NA	NA	NA	NA	NA	NA	NA	NA	NA	NA	NA	NA	NA	NA	NA	NA	NA	NA	NA	NA	NA
cg07851290	5339-49_3	-0.050702	0.0412303	0.219126	9.7072	1.09356	3.75793e-18	9.62689	1.14862	2.04112e-16	10.6154	1.44577	4.75251e-13	9.12319	1.47107	8.55729e-10	-1.26137	1.06365	0.235987	NA	NA	NA	NA	NA	NA	NA	NA	NA	NA	NA	NA	NA	NA	NA	0.507766	0.0543596	7.52249e-20	NA	NA	NA	NA	NA	NA	NA	NA	NA	NA	NA	NA
cg23036852	5339-49_3	-0.00383437	0.0311379	0.902022	14.1964	0.81027	1.54713e-59	7.93271	0.851898	8.97493e-20	16.19	1.09131	8.34438e-45	14.8908	1.11012	1.32428e-37	1.35258	0.789236	0.0869051	NA	NA	NA	NA	NA	NA	NA	NA	NA	NA	NA	NA	NA	NA	NA	NA	NA	NA	NA	NA	NA	NA	NA	NA	NA	NA	NA	NA	NA	NA
cg24024833	2579-17_5	-0.126014	0.049488	0.0110494	-5.12248	1.294	8.12678e-05	-7.69436	1.35641	1.89058e-08	-1.99473	1.74358	0.252907	-7.50293	1.75845	2.19119e-05	3.72706	1.25473	0.00305234	NA	NA	NA	NA	NA	NA	NA	NA	NA	NA	NA	NA	NA	NA	NA	NA	NA	NA	NA	NA	NA	NA	NA	NA	NA	NA	NA	NA	NA	NA
cg14394939	3440-7_2	-0.260917	0.0592168	1.17616e-05	4.06745	1.54536	0.00862962	-3.90014	1.6268	0.0167093	4.47325	2.09284	0.0328281	4.22903	2.10369	0.0446916	4.88757	1.50279	0.00118624	NA	NA	NA	NA	NA	NA	NA	NA	NA	NA	NA	NA	NA	NA	NA	0.303013	0.038749	1.44471e-14	NA	NA	NA	NA	NA	NA	NA	NA	NA	NA	NA	NA
cg07091481	5339-49_3	-0.415627	0.0548885	8.96773e-14	6.12898	1.43552	2.16372e-05	7.99942	1.51004	1.47169e-07	1.10238	1.93625	0.569266	5.2534	1.96531	0.00765002	-0.62716	1.3992	0.654096	NA	NA	NA	NA	NA	NA	NA	NA	NA	NA	NA	NA	NA	NA	NA	-0.332541	0.0367767	9.00703e-19	NA	NA	NA	NA	NA	NA	NA	NA	NA	NA	NA	NA
cg10176110	3440-7_2	0.0620718	0.0504328	0.21872	-0.767126	1.31193	0.558872	11.027	1.37877	3.80307e-15	4.87335	1.7743	0.00613902	-0.529939	1.78823	0.76703	-1.82042	1.27482	0.153638	NA	NA	NA	NA	NA	NA	NA	NA	NA	NA	NA	NA	NA	NA	NA	NA	NA	NA	NA	NA	NA	NA	NA	NA	NA	NA	NA	NA	NA	NA
cg11334709	5339-49_3	-0.0357381	0.0423788	0.399278	8.65814	1.10346	1.17565e-14	5.48663	1.15912	2.55143e-06	6.28285	1.48839	2.66846e-05	11.4696	1.50364	5.90371e-14	-2.63205	1.07451	0.0144881	NA	NA	NA	NA	NA	NA	NA	NA	NA	NA	NA	NA	NA	NA	NA	NA	NA	NA	NA	NA	NA	NA	NA	NA	NA	NA	NA	NA	NA	NA
cg16389345	5339-49_3	-0.0313117	0.0339305	0.356342	8.50429	0.883854	5.94214e-21	10.0616	0.927989	7.19032e-26	11.8907	1.19244	2.57728e-22	7.98707	1.20447	5.65197e-11	-2.77119	0.860261	0.00132044	NA	NA	NA	NA	NA	NA	NA	NA	NA	NA	NA	NA	NA	NA	NA	NA	NA	NA	NA	NA	NA	NA	NA	NA	NA	NA	NA	NA	NA	NA
cg01110839	5339-49_3	-0.0160486	0.0368048	0.662904	8.60853	0.958275	1.44064e-18	10.5276	1.00663	2.83136e-24	7.38671	1.2928	1.48872e-08	8.25667	1.30591	3.99428e-10	-2.84303	0.933207	0.00238067	NA	NA	NA	NA	NA	NA	NA	NA	NA	NA	NA	NA	NA	NA	NA	NA	NA	NA	NA	NA	NA	NA	NA	NA	NA	NA	NA	NA	NA	NA
cg25642069	5339-49_3	-0.0514788	0.0359829	0.15287	11.4015	0.935242	8.31268e-32	12.7597	0.982113	1.43708e-35	11.6938	1.2615	1.2809e-19	7.61114	1.27509	3.39753e-09	-0.538893	0.91052	0.554095	NA	NA	NA	NA	NA	NA	NA	NA	NA	NA	NA	NA	NA	NA	NA	NA	NA	NA	NA	NA	NA	NA	NA	NA	NA	NA	NA	NA	NA	NA
cg21052932	5339-49_3	0.0903487	0.0564214	0.109666	-7.89458	1.48403	1.31954e-07	-7.36459	1.55773	2.64296e-06	-10.3197	1.99395	2.81752e-07	-8.65913	2.0038	1.72774e-05	-0.418599	1.44497	0.772118	NA	NA	NA	NA	NA	NA	NA	NA	NA	NA	NA	NA	NA	NA	NA	-1.34134	0.148942	1.30418e-18	NA	NA	NA	NA	NA	NA	NA	NA	NA	NA	NA	NA
cg01261013	3514-49_2	-0.0465744	0.0306432	0.128879	10.6569	0.806547	1.20012e-36	12.8374	0.847172	1.63968e-46	13.0332	1.08622	6.15635e-31	12.6202	1.10263	1.81462e-28	-0.240903	0.780389	0.757622	NA	NA	NA	NA	NA	NA	NA	NA	NA	NA	NA	NA	NA	NA	NA	NA	NA	NA	NA	NA	NA	NA	NA	NA	NA	NA	NA	NA	NA	NA
cg00518276	3440-7_2	0.0576555	0.0543714	0.289243	-3.43644	1.42286	0.0159235	-8.96442	1.4943	2.85648e-09	-2.55892	1.92255	0.183521	-0.0614191	1.93491	0.974684	0.154792	1.38447	0.911002	NA	NA	NA	NA	NA	NA	NA	NA	NA	NA	NA	NA	NA	NA	NA	0.782118	0.0475016	1.53695e-53	NA	NA	NA	NA	NA	NA	NA	NA	NA	NA	NA	NA
cg24500630	5339-49_3	-0.0512436	0.0269106	0.0571922	11.6956	0.700182	6.16824e-55	10.9603	0.735696	3.80458e-45	15.6961	0.944509	1.85123e-54	10.4611	0.954359	2.2717e-26	-0.780147	0.681786	0.252808	NA	NA	NA	NA	NA	NA	NA	NA	NA	NA	NA	NA	NA	NA	NA	NA	NA	NA	NA	NA	NA	NA	NA	NA	NA	NA	NA	NA	NA	NA
cg14377681	2579-17_5	-0.0539238	0.0268218	0.0446738	7.83952	0.700861	2.48605e-27	7.94318	0.736703	1.29424e-25	8.98007	0.944674	1.6496e-20	8.5561	0.954603	1.71382e-18	-4.40798	0.680321	1.4961e-10	NA	NA	NA	NA	NA	NA	NA	NA	NA	NA	NA	NA	NA	NA	NA	NA	NA	NA	NA	NA	NA	NA	NA	NA	NA	NA	NA	NA	NA	NA
cg00718539	3440-7_2	0.0407456	0.0507024	0.421821	-2.00871	1.32542	0.129979	-10.3823	1.39175	1.99024e-13	-2.80087	1.78997	0.11798	2.59089	1.80354	0.151181	2.71269	1.2878	0.0354325	NA	NA	NA	NA	NA	NA	NA	NA	NA	NA	NA	NA	NA	NA	NA	NA	NA	NA	NA	NA	NA	NA	NA	NA	NA	NA	NA	NA	NA	NA
cg23098068	3440-7_2	0.00617904	0.0630981	0.922012	3.38594	1.64086	0.039349	7.59992	1.72005	1.11455e-05	0.928575	2.21246	0.674803	1.4796	2.22449	0.506129	-1.21848	1.59234	0.444345	NA	NA	NA	NA	NA	NA	NA	NA	NA	NA	NA	NA	NA	NA	NA	NA	NA	NA	NA	NA	NA	NA	NA	NA	NA	NA	NA	NA	NA	NA
cg23619217	3440-7_2	0.0153985	0.0456894	0.736175	-4.2805	1.1947	0.000357519	-16.7213	1.25584	3.94257e-37	-5.29425	1.61447	0.00107972	-2.97071	1.62675	0.0681488	-1.11155	1.16242	0.339201	NA	NA	NA	NA	NA	NA	NA	NA	NA	NA	NA	NA	NA	NA	NA	NA	NA	NA	NA	NA	NA	NA	NA	NA	NA	NA	NA	NA	NA	NA
cg07116693	5339-49_3	-0.0266265	0.0447136	0.551675	13.6698	1.16991	2.34566e-29	7.96627	1.21532	9.65e-11	13.8341	1.58566	1.39409e-17	8.13376	1.56939	2.73305e-07	1.20872	1.12824	0.284327	NA	NA	NA	NA	NA	NA	NA	NA	NA	NA	NA	NA	NA	NA	NA	-0.274533	0.0302127	7.03584e-19	NA	NA	NA	NA	NA	NA	NA	NA	NA	NA	NA	NA
cg02889001	2579-17_5	-0.0550315	0.0308991	0.0752381	11.7008	0.808448	5.87663e-43	12.9574	0.849118	4.45929e-47	12.1982	1.09009	2.3487e-27	11.8695	1.10128	1.3331e-25	-0.0158748	0.78481	0.983866	NA	NA	NA	NA	NA	NA	NA	NA	NA	NA	NA	NA	NA	NA	NA	NA	NA	NA	NA	NA	NA	NA	NA	NA	NA	NA	NA	NA	NA	NA
cg16463452	5339-49_3	-0.0288726	0.0380281	0.4479	12.7572	0.991664	5.94115e-35	10.9191	1.03955	1.87305e-24	16.8661	1.33757	9.55502e-34	15.008	1.35144	5.57095e-27	2.45869	0.968047	0.0112534	NA	NA	NA	NA	NA	NA	NA	NA	NA	NA	NA	NA	NA	NA	NA	0.348896	0.0273242	1.69301e-34	NA	NA	NA	NA	NA	NA	NA	NA	NA	NA	NA	NA
cg01477971	5339-49_3	0.00255891	0.0566306	0.96397	11.234	1.46483	4.95842e-14	11.5469	1.53204	1.28732e-13	6.22042	1.92213	0.0012604	13.0355	1.97175	6.91116e-11	2.18326	1.41172	0.122368	NA	NA	NA	NA	NA	NA	NA	NA	NA	NA	NA	NA	NA	NA	NA	NA	NA	NA	NA	NA	NA	NA	NA	NA	NA	NA	NA	NA	NA	NA
cg26547816	2579-17_5	0.0245551	0.0476627	0.606547	5.62451	1.24571	7.14451e-06	10.1564	1.30936	2.29375e-14	6.57183	1.68003	9.83316e-05	8.57176	1.69749	5.32912e-07	-2.13376	1.2094	0.0780098	NA	NA	NA	NA	NA	NA	NA	NA	NA	NA	NA	NA	NA	NA	NA	NA	NA	NA	NA	NA	NA	NA	NA	NA	NA	NA	NA	NA	NA	NA
cg03950000	5339-49_3	-0.0820376	0.0555592	0.140128	-13.8542	1.44665	8.80444e-21	-9.12361	1.51962	2.76189e-09	-6.79645	1.9513	0.00051891	0.609224	1.9713	0.757355	-2.53257	1.4087	0.0725326	NA	NA	NA	NA	NA	NA	NA	NA	NA	NA	NA	NA	NA	NA	NA	NA	NA	NA	NA	NA	NA	NA	NA	NA	NA	NA	NA	NA	NA	NA
cg06376161	3440-7_2	0.00324428	0.0316023	0.918257	12.5784	0.814667	1.13492e-47	16.64	0.85864	9.69144e-70	4.37254	1.10206	7.86318e-05	2.76802	1.11528	0.0132577	0.634344	0.792142	0.42347	NA	NA	NA	NA	NA	NA	NA	NA	NA	NA	NA	NA	NA	NA	NA	-0.350083	0.0229664	1.22761e-46	NA	NA	NA	NA	NA	NA	NA	NA	NA	NA	NA	NA
cg09502619	5339-49_3	0.0141585	0.0488945	0.772209	-12.4703	1.27311	1.26377e-21	-3.06551	1.33733	0.0221142	2.78101	1.71723	0.105685	4.28822	1.73483	0.0136205	-12.168	1.23972	1.05621e-21	NA	NA	NA	NA	NA	NA	NA	NA	NA	NA	NA	NA	NA	NA	NA	NA	NA	NA	NA	NA	NA	NA	NA	NA	NA	NA	NA	NA	NA	NA
cg12470092	3440-7_2	-0.0925938	0.038974	0.0177151	-1.47196	1.01679	0.148052	-15.3939	1.0671	1.08084e-42	-4.50795	1.37346	0.00106873	-2.87786	1.38429	0.0378977	0.869666	0.987965	0.378948	NA	NA	NA	NA	NA	NA	NA	NA	NA	NA	NA	NA	NA	NA	NA	NA	NA	NA	NA	NA	NA	NA	NA	NA	NA	NA	NA	NA	NA	NA
cg20695203	3440-7_2	-0.0223406	0.0583026	0.701671	-1.70548	1.52222	0.262838	-9.60255	1.5978	2.66758e-09	-1.7057	2.05441	0.406605	-0.311601	2.07052	0.880408	1.21053	1.47883	0.413241	NA	NA	NA	NA	NA	NA	NA	NA	NA	NA	NA	NA	NA	NA	NA	NA	NA	NA	NA	NA	NA	NA	NA	NA	NA	NA	NA	NA	NA	NA
cg06740950	5339-49_3	0.0147262	0.0405492	0.716562	12.5668	1.05594	1.71841e-30	11.3534	1.10819	2.0904e-23	7.01134	1.42355	9.97556e-07	3.23706	1.43635	0.0244495	-0.34421	1.02754	0.737712	NA	NA	NA	NA	NA	NA	NA	NA	NA	NA	NA	NA	NA	NA	NA	NA	NA	NA	NA	NA	NA	NA	NA	NA	NA	NA	NA	NA	NA	NA
cg12582959	3440-7_2	0.175596	0.0313349	2.76356e-08	6.5841	0.819255	2.79414e-15	16.9482	0.860282	1.86688e-72	-0.765897	1.10605	0.488822	0.970474	1.11446	0.384089	-0.973971	0.796045	0.221446	NA	NA	NA	NA	NA	NA	NA	NA	NA	NA	NA	NA	NA	NA	NA	NA	NA	NA	NA	NA	NA	NA	NA	NA	NA	NA	NA	NA	NA	NA
cg09624565	5339-49_3	-0.0615172	0.0329621	0.0623143	13.347	0.858265	1.23212e-48	17.1764	0.901559	1.47445e-68	2.38738	1.15766	0.0394627	14.3555	1.16953	3.35376e-32	1.3072	0.835751	0.118133	NA	NA	NA	NA	NA	NA	NA	NA	NA	NA	NA	NA	NA	NA	NA	NA	NA	NA	NA	NA	NA	NA	NA	NA	NA	NA	NA	NA	NA	NA
cg05349024	5339-49_3	0.0423642	0.0315632	0.17986	15.1873	0.820142	2.30883e-65	16.1916	0.862276	6.75543e-67	17.7873	1.10739	2.15183e-51	8.59064	1.11931	4.19543e-14	2.9164	0.798956	0.000276647	NA	NA	NA	NA	NA	NA	NA	NA	NA	NA	NA	NA	NA	NA	NA	NA	NA	NA	NA	NA	NA	NA	NA	NA	NA	NA	NA	NA	NA	NA
cg11886884	3440-7_2	0.0456928	0.049598	0.357152	-4.36512	1.29589	0.000787159	-12.5196	1.36026	2.24187e-19	-2.76831	1.75095	0.114213	-0.149438	1.76186	0.932424	1.27115	1.25944	0.313096	NA	NA	NA	NA	NA	NA	NA	NA	NA	NA	NA	NA	NA	NA	NA	NA	NA	NA	NA	NA	NA	NA	NA	NA	NA	NA	NA	NA	NA	NA
cg18350391	3514-49_2	-0.0791214	0.0422463	0.0614031	-15.3775	1.11174	1.09063e-39	-17.0777	1.1678	1.00834e-43	-4.46537	1.50137	0.00301376	-13.2973	1.52034	1.02733e-17	-4.12235	1.07602	0.00013617	NA	NA	NA	NA	NA	NA	NA	NA	NA	NA	NA	NA	NA	NA	NA	0.91474	0.100945	7.48548e-19	NA	NA	NA	NA	NA	NA	NA	NA	NA	NA	NA	NA
cg00871371	5339-49_3	0.0154865	0.0622379	0.80355	-8.18252	1.62055	5.33898e-07	-4.04233	1.7023	0.0177688	-7.72499	2.18586	0.000429415	-5.42147	2.20827	0.0142678	-0.98897	1.57804	0.531004	NA	NA	NA	NA	NA	NA	NA	NA	NA	NA	NA	NA	NA	NA	NA	NA	NA	NA	NA	NA	NA	NA	NA	NA	NA	NA	NA	NA	NA	NA
cg12770539	5339-49_3	-0.0207175	0.0461994	0.653943	13.6685	1.20199	3.8434e-28	7.37634	1.26236	7.08126e-09	6.7582	1.62137	3.35766e-05	5.89411	1.63726	0.000335116	0.581121	1.17033	0.619628	NA	NA	NA	NA	NA	NA	NA	NA	NA	NA	NA	NA	NA	NA	NA	NA	NA	NA	NA	NA	NA	NA	NA	NA	NA	NA	NA	NA	NA	NA
cg10004897	3440-7_2	-0.101548	0.0299922	0.00073948	10.0394	0.783718	1.04582e-34	16.7377	0.822955	2.52739e-76	6.87214	1.05832	1.36604e-10	2.97853	1.06747	0.0053743	-0.163052	0.761576	0.830518	NA	NA	NA	NA	NA	NA	NA	NA	NA	NA	NA	NA	NA	NA	NA	NA	NA	NA	NA	NA	NA	NA	NA	NA	NA	NA	NA	NA	NA	NA
cg10896594	3440-7_2	-0.0342417	0.0484413	0.47984	-1.96718	1.28532	0.126265	-12.5886	1.35426	1.19997e-19	-1.3001	1.72178	0.450402	-0.547931	1.73068	0.751625	1.84451	1.24545	0.138975	NA	NA	NA	NA	NA	NA	NA	NA	NA	NA	NA	NA	NA	NA	NA	-0.238413	0.0319035	1.94733e-13	NA	NA	NA	NA	NA	NA	NA	NA	NA	NA	NA	NA
cg17789193	5339-49_3	-0.0474498	0.0505226	0.347919	11.0618	1.3515	1.05634e-15	10.8788	1.41575	4.45763e-14	8.62018	1.77822	1.49802e-06	9.10419	1.81714	6.68081e-07	0.330846	1.30419	0.799808	NA	NA	NA	NA	NA	NA	NA	NA	NA	NA	NA	NA	NA	NA	NA	NA	NA	NA	NA	NA	NA	NA	NA	NA	NA	NA	NA	NA	NA	NA
cg02381853	5339-49_3	-0.0938297	0.0501166	0.0614899	7.59268	1.30465	8.11717e-09	6.61068	1.37049	1.64777e-06	-4.15009	1.75982	0.0185679	2.81776	1.77785	0.113326	-2.71986	1.27045	0.032546	NA	NA	NA	NA	NA	NA	NA	NA	NA	NA	NA	NA	NA	NA	NA	-0.441945	0.0347717	3.11651e-34	NA	NA	NA	NA	NA	NA	NA	NA	NA	NA	NA	NA
cg00862597	3440-7_2	-0.422304	0.0536507	9.80386e-15	-4.97452	1.40261	0.000409835	-14.6408	1.47377	3.65093e-22	-6.64899	1.89528	0.00047296	-16.1946	1.9087	8.53393e-17	-3.09918	1.36377	0.0232844	NA	NA	NA	NA	NA	NA	NA	NA	NA	NA	NA	NA	NA	NA	NA	NA	NA	NA	NA	NA	NA	NA	NA	NA	NA	NA	NA	NA	NA	NA
cg05554494	5339-49_3	0.0376156	0.0374346	0.315253	15.0624	0.980315	2.21749e-47	16.6672	1.02548	3.7763e-52	17.7406	1.30505	2.39786e-38	17.5792	1.33062	1.73383e-36	4.94663	0.948789	2.30846e-07	NA	NA	NA	NA	NA	NA	NA	NA	NA	NA	NA	NA	NA	NA	NA	-0.296549	0.027603	2.19675e-25	NA	NA	NA	NA	NA	NA	NA	NA	NA	NA	NA	NA
cg21685770	5339-49_3	0.044421	0.0348	0.202111	2.96469	0.917691	0.00127892	3.05534	0.963523	0.00156908	2.44559	1.22865	0.0468324	4.62412	1.24459	0.000215075	-8.42355	0.896426	4.2712e-20	NA	NA	NA	NA	NA	NA	NA	NA	NA	NA	NA	NA	NA	NA	NA	NA	NA	NA	NA	NA	NA	NA	NA	NA	NA	NA	NA	NA	NA	NA
cg08796391	5339-49_3	-0.151475	0.0510878	0.00310561	-0.70744	1.32594	0.59379	1.31593	1.38877	0.343611	-1.84152	1.78935	0.303676	2.75073	1.79796	0.126384	-7.81379	1.28786	1.90334e-09	NA	NA	NA	NA	NA	NA	NA	NA	NA	NA	NA	NA	NA	NA	NA	0.434243	0.0407912	4.98709e-25	NA	NA	NA	NA	NA	NA	NA	NA	NA	NA	NA	NA
cg11955727	3026-5_2	1.96592	0.0158036	0	0.124873	0.389071	0.74832	0.201534	0.408642	0.622002	-0.162506	0.524107	0.756583	-0.474741	0.530625	0.371189	0.129566	0.377372	0.731423	NA	NA	NA	NA	NA	NA	NA	NA	NA	NA	NA	NA	NA	NA	NA	NA	NA	NA	NA	NA	NA	NA	NA	NA	NA	NA	NA	NA	NA	NA
cg13973985	5339-49_3	-0.0173123	0.0483632	0.720452	9.8144	1.26073	1.88856e-14	12.5655	1.32031	1.53356e-20	0.503612	1.69067	0.765864	7.87296	1.71204	4.85241e-06	-0.0690103	1.22383	0.955044	NA	NA	NA	NA	NA	NA	NA	NA	NA	NA	NA	NA	NA	NA	NA	NA	NA	NA	NA	NA	NA	NA	NA	NA	NA	NA	NA	NA	NA	NA
cg20448594	3440-7_2	-0.216803	0.0548965	8.4452e-05	-0.308054	1.4262	0.829039	-8.14477	1.49702	6.83074e-08	-1.73413	1.93159	0.369546	-6.88638	1.95107	0.000437203	3.69561	1.3867	0.00783497	NA	NA	NA	NA	NA	NA	NA	NA	NA	NA	NA	NA	NA	NA	NA	NA	NA	NA	NA	NA	NA	NA	NA	NA	NA	NA	NA	NA	NA	NA
cg20749792	5339-49_3	-0.00135005	0.0451399	0.976147	-13.2166	1.1742	1.22998e-27	-11.3158	1.23362	2.91964e-19	0.602448	1.58376	0.703743	-4.08508	1.6012	0.0108931	0.188885	1.14332	0.868817	NA	NA	NA	NA	NA	NA	NA	NA	NA	NA	NA	NA	NA	NA	NA	NA	NA	NA	NA	NA	NA	NA	NA	NA	NA	NA	NA	NA	NA	NA
cg05847586	3440-7_2	0.0299581	0.0475535	0.528859	3.53168	1.24122	0.00453495	14.5774	1.30318	2.50264e-27	1.74037	1.67725	0.299712	1.59125	1.68785	0.346049	0.201595	1.20573	0.867252	NA	NA	NA	NA	NA	NA	NA	NA	NA	NA	NA	NA	NA	NA	NA	NA	NA	NA	NA	NA	NA	NA	NA	NA	NA	NA	NA	NA	NA	NA
cg10529845	3440-7_2	-0.0483939	0.0405726	0.233264	-2.12949	1.05921	0.0446733	-12.8948	1.11244	4.19995e-29	-3.49448	1.42926	0.0146731	-0.0978601	1.44069	0.945859	2.97448	1.0292	0.00394131	NA	NA	NA	NA	NA	NA	NA	NA	NA	NA	NA	NA	NA	NA	NA	NA	NA	NA	NA	NA	NA	NA	NA	NA	NA	NA	NA	NA	NA	NA
cg13456688	3440-7_2	-0.088283	0.0527334	0.0944402	-5.76176	1.37872	3.20371e-05	-13.7315	1.44776	1.97652e-20	-8.06709	1.86137	1.62443e-05	-4.11312	1.87552	0.0285511	-1.14682	1.33966	0.392191	NA	NA	NA	NA	NA	NA	NA	NA	NA	NA	NA	NA	NA	NA	NA	NA	NA	NA	NA	NA	NA	NA	NA	NA	NA	NA	NA	NA	NA	NA
cg04905719	5339-49_3	-0.0217193	0.0291634	0.456614	17.2887	0.759355	1.63428e-91	14.6619	0.79766	1.37411e-64	0.573602	1.02425	0.5756	3.13427	1.03475	0.00252141	1.03165	0.739436	0.163292	NA	NA	NA	NA	NA	NA	NA	NA	NA	NA	NA	NA	NA	NA	NA	NA	NA	NA	NA	NA	NA	NA	NA	NA	NA	NA	NA	NA	NA	NA
cg01117384	5339-49_3	-0.0781211	0.0541591	0.149516	-3.83786	1.41179	0.00668171	-7.78105	1.48209	1.88603e-07	-10.9928	1.90425	1.06298e-08	1.70593	1.92164	0.374908	2.25541	1.37425	0.101097	NA	NA	NA	NA	NA	NA	NA	NA	NA	NA	NA	NA	NA	NA	NA	NA	NA	NA	NA	NA	NA	NA	NA	NA	NA	NA	NA	NA	NA	NA
cg09501509	5339-49_3	-0.060885	0.0293425	0.0382637	10.1371	0.764019	6.47238e-37	11.7456	0.802559	8.54089e-44	12.7259	1.03054	1.5212e-32	10.2886	1.0411	5.76408e-22	-1.3048	0.743977	0.0797917	NA	NA	NA	NA	NA	NA	NA	NA	NA	NA	NA	NA	NA	NA	NA	NA	NA	NA	NA	NA	NA	NA	NA	NA	NA	NA	NA	NA	NA	NA
cg11525409	3514-49_2	-0.101964	0.0318129	0.00139642	2.05306	0.836176	0.0142602	2.52202	0.878317	0.00417969	3.29964	1.12781	0.00352095	2.49921	1.14406	0.0291759	-9.38892	0.809513	3.92167e-29	NA	NA	NA	NA	NA	NA	NA	NA	NA	NA	NA	NA	NA	NA	NA	NA	NA	NA	NA	NA	NA	NA	NA	NA	NA	NA	NA	NA	NA	NA
cg02538772	5339-49_3	-0.0354169	0.0322385	0.272232	-18.4927	0.839734	8.83772e-87	-12.6905	0.881705	1.52964e-42	-2.26892	1.13198	0.0453193	-6.68503	1.14407	7.0858e-09	-2.10918	0.817532	0.0100349	NA	NA	NA	NA	NA	NA	NA	NA	NA	NA	NA	NA	NA	NA	NA	NA	NA	NA	NA	NA	NA	NA	NA	NA	NA	NA	NA	NA	NA	NA
cg00920892	3514-49_2	-0.0652208	0.0459536	0.156156	-6.85746	1.21116	1.99761e-08	-8.16341	1.27061	2.11013e-10	-13.1337	1.63394	2.77474e-15	-16.0265	1.65096	2.78865e-21	0.342998	1.17185	0.769818	NA	NA	NA	NA	NA	NA	NA	NA	NA	NA	NA	NA	NA	NA	NA	NA	NA	NA	NA	NA	NA	NA	NA	NA	NA	NA	NA	NA	NA	NA
cg09663059	2953-31_2	-1.33433	0.0916234	2.39616e-43	-1.50335	1.49967	0.31639	-2.24266	1.5802	0.156175	-0.554183	2.02379	0.784274	-1.20298	2.05006	0.557483	0.111488	1.45655	0.939004	NA	NA	NA	NA	NA	NA	NA	NA	NA	NA	NA	NA	NA	NA	NA	NA	NA	NA	NA	NA	NA	NA	NA	NA	NA	NA	NA	NA	NA	NA
cg03351487	5339-49_3	0.0728114	0.0480509	0.130042	2.27332	1.25771	0.0710094	3.77545	1.32772	0.00456007	4.61626	1.69517	0.00658825	4.05395	1.71661	0.0184042	-6.39482	1.22925	2.4288e-07	NA	NA	NA	NA	NA	NA	NA	NA	NA	NA	NA	NA	NA	NA	NA	NA	NA	NA	NA	NA	NA	NA	NA	NA	NA	NA	NA	NA	NA	NA
cg04530628	5339-49_3	-0.0603941	0.0303392	0.0468148	13.4938	0.789972	4.32111e-57	14.6541	0.829821	2.16252e-60	6.01574	1.06555	2.18618e-08	5.20253	1.07647	1.57346e-06	-0.400642	0.769249	0.602615	NA	NA	NA	NA	NA	NA	NA	NA	NA	NA	NA	NA	NA	NA	NA	NA	NA	NA	NA	NA	NA	NA	NA	NA	NA	NA	NA	NA	NA	NA
cg25140190	5339-49_3	0.0097118	0.0455312	0.83114	9.83835	1.18453	3.4981e-16	10.0218	1.24423	2.44218e-15	6.63909	1.59856	3.58193e-05	1.66868	1.61501	0.301766	-1.46279	1.15347	0.20506	NA	NA	NA	NA	NA	NA	NA	NA	NA	NA	NA	NA	NA	NA	NA	NA	NA	NA	NA	NA	NA	NA	NA	NA	NA	NA	NA	NA	NA	NA
cg24501381	2579-17_5	0.000770023	0.0321876	0.980919	1.98264	0.842046	0.0187528	3.14388	0.885826	0.000405963	5.826	1.1369	3.63084e-07	4.5208	1.15101	9.21278e-05	-8.64014	0.817942	1.04693e-24	NA	NA	NA	NA	NA	NA	NA	NA	NA	NA	NA	NA	NA	NA	NA	NA	NA	NA	NA	NA	NA	NA	NA	NA	NA	NA	NA	NA	NA	NA
cg25332499	3440-7_2	-0.0346722	0.0413027	0.401424	-1.54757	1.0794	0.151984	-13.7571	1.13349	1.44728e-31	-4.65539	1.4573	0.00144784	-4.5657	1.46837	0.00193209	2.01264	1.04882	0.0552969	NA	NA	NA	NA	NA	NA	NA	NA	NA	NA	NA	NA	NA	NA	NA	NA	NA	NA	NA	NA	NA	NA	NA	NA	NA	NA	NA	NA	NA	NA
cg16928487	3514-49_2	-0.00406925	0.0241788	0.866385	13.3326	0.6364	4.20465e-80	13.8326	0.668455	1.6194e-78	6.85897	0.857077	3.61812e-15	9.56182	0.870019	1.68667e-26	-0.566249	0.61576	0.358024	NA	NA	NA	NA	NA	NA	NA	NA	NA	NA	NA	NA	NA	NA	NA	NA	NA	NA	NA	NA	NA	NA	NA	NA	NA	NA	NA	NA	NA	NA
cg24830898	5339-49_3	-0.0523588	0.039357	0.183728	5.28613	1.02478	3.0466e-07	4.79355	1.07647	9.49692e-06	7.42999	1.38226	9.67823e-08	6.73667	1.39643	1.64234e-06	-5.4238	0.997894	6.99607e-08	NA	NA	NA	NA	NA	NA	NA	NA	NA	NA	NA	NA	NA	NA	NA	NA	NA	NA	NA	NA	NA	NA	NA	NA	NA	NA	NA	NA	NA	NA
cg18172358	3440-7_2	-0.120787	0.0435134	0.00561724	-6.51083	1.13662	1.37337e-08	-12.0133	1.19359	1.11401e-22	-2.12222	1.5376	0.167855	-2.79304	1.5472	0.0713669	2.5606	1.10498	0.0207041	NA	NA	NA	NA	NA	NA	NA	NA	NA	NA	NA	NA	NA	NA	NA	NA	NA	NA	NA	NA	NA	NA	NA	NA	NA	NA	NA	NA	NA	NA
cg03874653	5339-49_3	0.0610777	0.0582045	0.294287	-10.3039	1.51502	1.86834e-11	-11.0028	1.59201	8.98227e-12	2.42425	2.04573	0.236314	-9.68322	2.06438	3.13741e-06	-1.5977	1.47949	0.28047	NA	NA	NA	NA	NA	NA	NA	NA	NA	NA	NA	NA	NA	NA	NA	NA	NA	NA	NA	NA	NA	NA	NA	NA	NA	NA	NA	NA	NA	NA
cg08776660	3195-50_2	0.0109873	0.0466924	0.814019	-4.69932	1.19031	8.47799e-05	-12.8812	1.26998	5.36801e-23	-5.46666	1.60467	0.000685768	-5.26076	1.64694	0.0014492	1.68564	1.1563	0.145239	0.0732142	0.0439338	0.0959587	NA	NA	NA	NA	NA	NA	NA	NA	NA	NA	NA	NA	NA	NA	NA	NA	NA	NA	NA	NA	NA	NA	NA	NA	NA	NA	NA
cg25324164	5339-49_3	-0.0487069	0.0350767	0.165349	11.9353	0.931214	2.5255e-34	12.8838	0.975789	3.89677e-36	4.42033	1.23855	0.000379881	12.922	1.24934	1.30114e-23	0.473531	0.899862	0.598878	NA	NA	NA	NA	NA	NA	NA	NA	NA	NA	NA	NA	NA	NA	NA	-0.952994	0.0388234	1.64842e-99	NA	NA	NA	NA	NA	NA	NA	NA	NA	NA	NA	NA
cg01257383	3195-50_2	0.0637246	0.0424453	0.13361	-1.94645	1.08161	0.0722532	-14.065	1.15432	8.7898e-32	-4.29084	1.45903	0.00335426	-3.25488	1.4973	0.0299709	1.84775	1.05096	0.0790495	0.0305061	0.0399269	0.445033	NA	NA	NA	NA	NA	NA	NA	NA	NA	NA	NA	NA	NA	NA	NA	NA	NA	NA	NA	NA	NA	NA	NA	NA	NA	NA	NA
cg08031024	3440-7_2	0.0904648	0.0529989	0.088172	-5.21316	1.38447	0.000176719	-12.4283	1.45401	5.12827e-17	-5.24692	1.86954	0.00511283	-0.294738	1.88364	0.875695	-0.0400644	1.34566	0.976254	NA	NA	NA	NA	NA	NA	NA	NA	NA	NA	NA	NA	NA	NA	NA	NA	NA	NA	NA	NA	NA	NA	NA	NA	NA	NA	NA	NA	NA	NA
cg16638248	3195-50_2	0.0358317	0.0426694	0.401264	-4.64831	1.08813	2.13959e-05	-13.0389	1.16212	1.77439e-27	-2.39137	1.46773	0.10359	-0.619091	1.50821	0.681548	2.68806	1.05885	0.0112908	0.030876	0.0401475	0.442051	NA	NA	NA	NA	NA	NA	NA	NA	NA	NA	NA	NA	NA	NA	NA	NA	NA	NA	NA	NA	NA	NA	NA	NA	NA	NA	NA
cg11554335	3514-49_2	-0.124423	0.0386977	0.00134954	14.463	1.02014	2.39776e-41	16.3912	1.07188	4.01548e-47	17.4775	1.37446	3.3809e-34	15.0166	1.39649	1.84036e-25	4.51229	0.989718	5.84186e-06	NA	NA	NA	NA	NA	NA	NA	NA	NA	NA	NA	NA	NA	NA	NA	-0.248633	0.0291719	6.45565e-17	NA	NA	NA	NA	NA	NA	NA	NA	NA	NA	NA	NA
cg19597449	2705-5_2	-0.0367474	0.0675836	0.586786	2.9912	1.76488	0.0905162	2.20009	1.85954	0.237128	2.6276	2.32904	0.259598	4.03387	2.44573	0.0994913	-0.780647	1.69587	0.645417	0.214292	0.393698	0.586392	NA	NA	NA	NA	NA	NA	NA	NA	NA	NA	NA	NA	0.899769	0.396139	0.0234065	NA	NA	NA	NA	NA	NA	NA	NA	NA	NA	NA	NA
cg23973885	5339-49_3	0.0622713	0.0457998	0.174273	-10.3571	1.19253	1.68701e-17	-12.1057	1.25269	4.08064e-21	-5.40053	1.60854	0.000818731	-10.9818	1.62502	2.46951e-11	-0.0719767	1.16125	0.95059	NA	NA	NA	NA	NA	NA	NA	NA	NA	NA	NA	NA	NA	NA	NA	NA	NA	NA	NA	NA	NA	NA	NA	NA	NA	NA	NA	NA	NA	NA
cg11054816	5339-49_3	-0.102036	0.0328836	0.00197825	4.81148	0.851019	2.13162e-08	5.22845	0.894973	7.29746e-09	5.12505	1.14522	8.65588e-06	5.32851	1.1597	4.97722e-06	-6.50435	0.831326	1.48878e-14	NA	NA	NA	NA	NA	NA	NA	NA	NA	NA	NA	NA	NA	NA	NA	-0.33107	0.0214031	7.82078e-48	NA	NA	NA	NA	NA	NA	NA	NA	NA	NA	NA	NA
cg00170295	3440-7_2	-0.0734043	0.0553361	0.184996	-3.70221	1.4461	0.0106209	-10.546	1.51877	7.18034e-12	-2.31267	1.95389	0.236866	0.474029	1.96727	0.809641	1.32077	1.40513	0.347481	NA	NA	NA	NA	NA	NA	NA	NA	NA	NA	NA	NA	NA	NA	NA	NA	NA	NA	NA	NA	NA	NA	NA	NA	NA	NA	NA	NA	NA	NA
cg13736811	5339-49_3	0.0433	0.0411272	0.292692	12.5681	1.07027	8.78253e-30	12.0842	1.12432	1.78496e-25	3.19977	1.44369	0.0269074	11.443	1.45855	1.18542e-14	0.377379	1.04217	0.717352	NA	NA	NA	NA	NA	NA	NA	NA	NA	NA	NA	NA	NA	NA	NA	NA	NA	NA	NA	NA	NA	NA	NA	NA	NA	NA	NA	NA	NA	NA
cg21554616	3440-7_2	-0.0226857	0.0514709	0.659499	-3.30071	1.34436	0.0142632	-13.5736	1.41286	6.80572e-21	-2.38381	1.81569	0.189544	-2.75127	1.83028	0.133131	-0.166576	1.30624	0.898554	NA	NA	NA	NA	NA	NA	NA	NA	NA	NA	NA	NA	NA	NA	NA	NA	NA	NA	NA	NA	NA	NA	NA	NA	NA	NA	NA	NA	NA	NA
cg25941751	2579-17_5	-0.0488046	0.0284457	0.0865489	12.0357	0.744258	5.20189e-52	15.7961	0.781699	1.55464e-75	4.19171	1.00354	3.23336e-05	6.65884	1.01384	8.48484e-11	-0.48445	0.722497	0.502692	NA	NA	NA	NA	NA	NA	NA	NA	NA	NA	NA	NA	NA	NA	NA	NA	NA	NA	NA	NA	NA	NA	NA	NA	NA	NA	NA	NA	NA	NA
cg23883696	3440-7_2	-0.0742447	0.0488784	0.129111	0.750761	1.27793	0.557023	13.5917	1.34193	6.11205e-23	1.81594	1.7253	0.292827	1.20877	1.73842	0.487024	0.731012	1.24173	0.556201	NA	NA	NA	NA	NA	NA	NA	NA	NA	NA	NA	NA	NA	NA	NA	NA	NA	NA	NA	NA	NA	NA	NA	NA	NA	NA	NA	NA	NA	NA
cg06758539	5339-49_3	-0.0803981	0.0335508	0.0167586	2.89599	0.873769	0.000954102	5.49595	0.917632	3.01244e-09	4.10949	1.17826	0.000509997	5.87544	1.19043	9.47397e-07	-7.49364	0.850805	6.18699e-18	NA	NA	NA	NA	NA	NA	NA	NA	NA	NA	NA	NA	NA	NA	NA	NA	NA	NA	NA	NA	NA	NA	NA	NA	NA	NA	NA	NA	NA	NA
cg16151538	5339-49_3	0.057157	0.041501	0.168769	3.06601	1.08048	0.00464395	4.97129	1.13418	1.30355e-05	7.32646	1.45655	5.88958e-07	2.34707	1.47128	0.110995	-6.97323	1.05146	5.6236e-11	NA	NA	NA	NA	NA	NA	NA	NA	NA	NA	NA	NA	NA	NA	NA	NA	NA	NA	NA	NA	NA	NA	NA	NA	NA	NA	NA	NA	NA	NA
cg01948978	3514-49_2	-0.0840037	0.0417253	0.0443762	6.33378	1.09823	1.09701e-08	7.25518	1.15355	4.90109e-10	5.12232	1.47906	0.000558111	8.13549	1.50139	7.65622e-08	-4.20465	1.06262	8.1724e-05	NA	NA	NA	NA	NA	NA	NA	NA	NA	NA	NA	NA	NA	NA	NA	NA	NA	NA	NA	NA	NA	NA	NA	NA	NA	NA	NA	NA	NA	NA
cg06022561	3195-50_2	-0.096636	0.051266	0.059756	-0.616148	1.30632	0.637281	-14.0473	1.39767	1.37961e-22	-3.10603	1.75855	0.0776962	-9.03248	1.81104	7.352e-07	-0.0450571	1.27023	0.971712	0.0147619	0.0484757	0.760802	NA	NA	NA	NA	NA	NA	NA	NA	NA	NA	NA	NA	NA	NA	NA	NA	NA	NA	NA	NA	NA	NA	NA	NA	NA	NA	NA
cg17627898	5339-49_3	-0.00578889	0.0521947	0.911714	9.21639	1.35172	1.73601e-11	9.70031	1.41839	1.51392e-11	0.627987	1.79894	0.72711	7.30251	1.83108	7.22777e-05	-1.30089	1.30682	0.319792	NA	NA	NA	NA	NA	NA	NA	NA	NA	NA	NA	NA	NA	NA	NA	NA	NA	NA	NA	NA	NA	NA	NA	NA	NA	NA	NA	NA	NA	NA
cg22088368	5339-49_3	0.0656927	0.0286459	0.0220776	12.8827	0.748455	3.88473e-57	14.506	0.78016	6.07946e-65	7.0996	1.00024	2.68631e-12	5.55025	1.01325	5.68979e-08	-0.343481	0.726047	0.636276	NA	NA	NA	NA	NA	NA	NA	NA	NA	NA	NA	NA	NA	NA	NA	0.340483	0.0191226	1.87027e-60	NA	NA	NA	NA	NA	NA	NA	NA	NA	NA	NA	NA
cg21730493	3440-7_2	0.0859845	0.0395256	0.0298516	1.60443	1.0333	0.120829	15.6179	1.085	1.53897e-42	-1.33979	1.39524	0.337178	0.673461	1.40537	0.631907	-0.518888	1.00439	0.605545	NA	NA	NA	NA	NA	NA	NA	NA	NA	NA	NA	NA	NA	NA	NA	NA	NA	NA	NA	NA	NA	NA	NA	NA	NA	NA	NA	NA	NA	NA
cg27380499	5339-49_3	-0.200177	0.0393514	4.40475e-07	10.7668	1.02533	1.89351e-24	13.683	1.077	3.29529e-34	0.927898	1.38435	0.502847	-1.27414	1.39729	0.362078	-0.972099	0.999624	0.331073	NA	NA	NA	NA	NA	NA	NA	NA	NA	NA	NA	NA	NA	NA	NA	0.235392	0.0269477	1.12181e-17	NA	NA	NA	NA	NA	NA	NA	NA	NA	NA	NA	NA
cg13051970	3440-7_2	-0.0192469	0.0475882	0.685981	-1.56817	1.24344	0.207579	-9.2326	1.30385	2.87834e-12	-3.83922	1.68175	0.0226701	3.47428	1.69279	0.0404193	4.59828	1.20374	0.000142597	NA	NA	NA	NA	NA	NA	NA	NA	NA	NA	NA	NA	NA	NA	NA	NA	NA	NA	NA	NA	NA	NA	NA	NA	NA	NA	NA	NA	NA	NA
cg15835747	3440-7_2	-0.00853368	0.0537936	0.873989	-0.778942	1.40812	0.580276	-9.52073	1.4788	1.94023e-10	-6.63637	1.90072	0.000503037	0.493668	1.91532	0.79666	2.2978	1.36763	0.0932694	NA	NA	NA	NA	NA	NA	NA	NA	NA	NA	NA	NA	NA	NA	NA	NA	NA	NA	NA	NA	NA	NA	NA	NA	NA	NA	NA	NA	NA	NA
cg19605575	3440-7_2	-0.0455664	0.0389202	0.242018	-0.92846	1.02904	0.367171	-13.4221	1.08548	1.91024e-32	-2.33356	1.39396	0.094483	-4.34159	1.40907	0.00212738	2.18324	1.00044	0.0293592	NA	NA	NA	NA	NA	NA	NA	NA	NA	NA	NA	NA	NA	NA	NA	0.404543	0.0272392	1.36945e-44	NA	NA	NA	NA	NA	NA	NA	NA	NA	NA	NA	NA
cg26982104	5339-49_3	-0.0497646	0.05316	0.349452	7.58803	1.38353	5.35455e-08	5.40458	1.45353	0.00021272	2.47719	1.86503	0.184432	6.12859	1.88182	0.0011681	-2.51253	1.34752	0.0625603	NA	NA	NA	NA	NA	NA	NA	NA	NA	NA	NA	NA	NA	NA	NA	NA	NA	NA	NA	NA	NA	NA	NA	NA	NA	NA	NA	NA	NA	NA
cg01572652	3440-7_2	0.0915556	0.0517752	0.0773345	9.7491	1.35296	1.1956e-12	13.375	1.42078	3.67002e-20	7.63529	1.82642	3.1846e-05	4.5832	1.8415	0.0129907	1.48557	1.31457	0.258734	NA	NA	NA	NA	NA	NA	NA	NA	NA	NA	NA	NA	NA	NA	NA	NA	NA	NA	NA	NA	NA	NA	NA	NA	NA	NA	NA	NA	NA	NA
cg05008854	5339-49_3	0.0450077	0.0256442	0.07958	4.24297	0.670581	3.90006e-10	5.86776	0.70456	2.97393e-16	5.93669	0.903224	8.28438e-11	4.13122	0.914222	7.03271e-06	-7.80842	0.654247	1.27628e-30	NA	NA	NA	NA	NA	NA	NA	NA	NA	NA	NA	NA	NA	NA	NA	NA	NA	NA	NA	NA	NA	NA	NA	NA	NA	NA	NA	NA	NA	NA
cg06107293	5339-49_3	-0.00160442	0.0316621	0.959597	11.7594	0.824746	7.64917e-42	10.4922	0.865697	1.74865e-31	11.3728	1.11093	2.25436e-23	8.96665	1.12265	4.08955e-15	-1.01167	0.801979	0.207458	NA	NA	NA	NA	NA	NA	NA	NA	NA	NA	NA	NA	NA	NA	NA	NA	NA	NA	NA	NA	NA	NA	NA	NA	NA	NA	NA	NA	NA	NA
cg00154846	3707-12_2	0.541417	0.0652747	3.81626e-16	-3.05267	1.5922	0.0555104	-4.70595	1.67353	0.00502751	0.23261	2.14955	0.91385	-0.822885	2.17139	0.704799	1.93087	1.54408	0.211433	NA	NA	NA	NA	NA	NA	NA	NA	NA	NA	NA	NA	NA	NA	NA	NA	NA	NA	NA	NA	NA	NA	NA	NA	NA	NA	NA	NA	NA	NA
cg15030789	5339-49_3	-0.0397127	0.0460185	0.38843	2.71894	1.19307	0.0229537	4.52978	1.25017	0.000310623	18.1932	1.59936	9.37341e-28	4.31045	1.62518	0.00816509	-4.53981	1.15894	9.78298e-05	NA	NA	NA	NA	NA	NA	NA	NA	NA	NA	NA	NA	NA	NA	NA	-0.270358	0.0312088	2.84424e-17	NA	NA	NA	NA	NA	NA	NA	NA	NA	NA	NA	NA
cg23953820	3506-49_1	-0.145235	0.0380709	0.000145302	-15.3939	1.00398	1.86315e-47	-6.54524	1.05121	7.22957e-10	-24.8637	1.35534	2.34058e-64	-8.71533	1.36266	2.53015e-10	-4.91214	0.970396	5.00461e-07	NA	NA	NA	NA	NA	NA	NA	NA	NA	NA	NA	NA	NA	NA	NA	NA	NA	NA	NA	NA	NA	NA	NA	NA	NA	NA	NA	NA	NA	NA
cg26922854	5339-49_3	-0.103303	0.037608	0.00613749	9.03444	0.978019	1.76702e-19	11.167	1.02467	4.58317e-26	10.7575	1.31839	1.12551e-15	8.57711	1.33039	1.8567e-10	0.528207	0.952209	0.579226	NA	NA	NA	NA	NA	NA	NA	NA	NA	NA	NA	NA	NA	NA	NA	0.741903	0.0251239	1.37163e-134	NA	NA	NA	NA	NA	NA	NA	NA	NA	NA	NA	NA
cg00407944	5339-49_3	-0.109146	0.0306453	0.000387506	12.7611	0.799298	7.71058e-51	16.9505	0.83883	1.91814e-75	6.17851	1.081	1.47618e-08	3.13557	1.08745	0.0040254	0.358046	0.776821	0.644971	NA	NA	NA	NA	NA	NA	NA	NA	NA	NA	NA	NA	NA	NA	NA	NA	NA	NA	NA	NA	NA	NA	NA	NA	NA	NA	NA	NA	NA	NA
cg15699693	5339-49_3	-0.120621	0.0486433	0.0133263	7.14258	1.26561	2.21496e-08	7.99744	1.33037	2.6447e-09	8.7972	1.7071	3.12982e-07	9.16078	1.72776	1.43262e-07	-1.80657	1.23297	0.143201	NA	NA	NA	NA	NA	NA	NA	NA	NA	NA	NA	NA	NA	NA	NA	NA	NA	NA	NA	NA	NA	NA	NA	NA	NA	NA	NA	NA	NA	NA
cg21936280	3440-7_2	0.0526781	0.0315102	0.0949088	9.47643	0.823556	1.02101e-28	18.0596	0.867666	4.05199e-79	0.169764	1.11238	0.878736	1.9361	1.12426	0.0853851	0.228729	0.801132	0.77532	NA	NA	NA	NA	NA	NA	NA	NA	NA	NA	NA	NA	NA	NA	NA	NA	NA	NA	NA	NA	NA	NA	NA	NA	NA	NA	NA	NA	NA	NA
cg13935558	5339-49_3	-0.038018	0.0586726	0.517165	6.56869	1.52755	1.88781e-05	8.20618	1.60499	3.85368e-07	6.29069	2.06044	0.00232971	5.85133	2.08852	0.00518982	-0.429944	1.48785	0.772669	NA	NA	NA	NA	NA	NA	NA	NA	NA	NA	NA	NA	NA	NA	NA	NA	NA	NA	NA	NA	NA	NA	NA	NA	NA	NA	NA	NA	NA	NA
cg25888881	3514-49_2	-0.114853	0.0308665	0.000210916	11.8572	0.809909	1.18978e-43	12.5585	0.851279	3.12883e-44	12.8393	1.11343	9.00162e-29	12.6087	1.10974	4.94469e-28	0.129269	0.781904	0.868725	NA	NA	NA	NA	NA	NA	NA	NA	NA	NA	NA	NA	NA	NA	NA	-0.190532	0.0220059	2.22094e-17	NA	NA	NA	NA	NA	NA	NA	NA	NA	NA	NA	NA
cg00027232	3514-49_2	-0.032804	0.0270668	0.225841	6.15007	0.712029	2.5624e-17	7.59833	0.750403	6.64561e-23	8.15504	0.968875	1.49376e-16	7.74493	0.979316	7.55033e-15	-5.28033	0.690048	5.04728e-14	NA	NA	NA	NA	NA	NA	NA	NA	NA	NA	NA	NA	NA	NA	NA	-0.664107	0.0867483	4.92196e-14	NA	NA	NA	NA	NA	NA	NA	NA	NA	NA	NA	NA
cg11349093	3440-7_2	-0.0399025	0.0457421	0.383252	-0.0988184	1.19613	0.934175	-13.5994	1.25558	8.07696e-26	-0.64656	1.6158	0.689139	-18.6504	1.62738	1.59039e-28	1.14788	1.16242	0.323661	NA	NA	NA	NA	NA	NA	NA	NA	NA	NA	NA	NA	NA	NA	NA	NA	NA	NA	NA	NA	NA	NA	NA	NA	NA	NA	NA	NA	NA	NA
cg06987468	3195-50_2	-0.08458	0.03958	0.0328648	4.06216	1.00885	6.1235e-05	15.2533	1.07652	2.15431e-41	7.97687	1.36005	6.24084e-09	-0.0664749	1.39636	0.962041	-0.442582	0.980113	0.65169	0.00119657	0.0372369	0.974372	NA	NA	NA	NA	NA	NA	NA	NA	NA	NA	NA	NA	NA	NA	NA	NA	NA	NA	NA	NA	NA	NA	NA	NA	NA	NA	NA
cg12415479	5339-49_3	-0.145318	0.0405293	0.000357195	9.49492	1.03732	4.67554e-19	16.1937	1.0853	1.63678e-44	0.0323592	1.39072	0.981442	7.31738	1.41056	2.71314e-07	0.00412133	1.01293	0.996755	NA	NA	NA	NA	NA	NA	NA	NA	NA	NA	NA	NA	NA	NA	NA	0.288436	0.0353892	1.42646e-15	NA	NA	NA	NA	NA	NA	NA	NA	NA	NA	NA	NA
cg16129800	5339-49_3	0.0823165	0.0354296	0.0203797	15.7694	0.922061	5.02675e-57	13.2436	0.972245	1.43947e-38	10.6879	1.24388	3.7008e-17	13.0848	1.26063	6.36697e-24	2.24131	0.898709	0.0128118	NA	NA	NA	NA	NA	NA	NA	NA	NA	NA	NA	NA	NA	NA	NA	NA	NA	NA	NA	NA	NA	NA	NA	NA	NA	NA	NA	NA	NA	NA
cg18467978	3514-49_2	-0.122843	0.0465759	0.00849608	8.68213	1.23043	3.40994e-12	7.53638	1.28803	6.82809e-09	10.0144	1.63864	1.46809e-09	9.31457	1.67026	3.23921e-08	-1.24757	1.18593	0.293092	NA	NA	NA	NA	NA	NA	NA	NA	NA	NA	NA	NA	NA	NA	NA	0.283083	0.0333746	8.98472e-17	NA	NA	NA	NA	NA	NA	NA	NA	NA	NA	NA	NA
cg22458832	5339-49_3	0.0733264	0.0478868	0.126136	11.0265	1.24721	6.85359e-18	16.206	1.31712	8.63198e-32	0.276004	1.71167	0.871942	10.1564	1.71487	4.85006e-09	1.85852	1.20514	0.123463	NA	NA	NA	NA	NA	NA	NA	NA	NA	NA	NA	NA	NA	NA	NA	0.300372	0.0310494	6.30847e-21	NA	NA	NA	NA	NA	NA	NA	NA	NA	NA	NA	NA
cg11377213	5339-49_3	0.00103871	0.0259678	0.968102	16.5142	0.676462	5.66496e-102	15.8347	0.711797	3.86522e-88	2.50348	0.91169	0.0061504	13.863	0.922512	7.92863e-46	1.54718	0.6597	0.0192237	NA	NA	NA	NA	NA	NA	NA	NA	NA	NA	NA	NA	NA	NA	NA	NA	NA	NA	NA	NA	NA	NA	NA	NA	NA	NA	NA	NA	NA	NA
cg01000188	3440-7_2	0.021736	0.0435162	0.617563	13.6921	1.12097	1.02903e-31	15.5691	1.16611	4.93921e-37	3.57133	1.51241	0.0184346	5.33883	1.51654	0.000453929	2.03955	1.08207	0.0597919	NA	NA	NA	NA	NA	NA	NA	NA	NA	NA	NA	NA	NA	NA	NA	0.427627	0.0383273	4.61556e-27	NA	NA	NA	NA	NA	NA	NA	NA	NA	NA	NA	NA
cg06043201	5339-49_3	-0.0338857	0.0348551	0.331211	6.46555	0.90714	2.05859e-12	7.55569	0.953367	6.52482e-15	8.26583	1.22472	2.62131e-11	7.92046	1.23574	2.32374e-10	-4.49061	0.883655	4.52214e-07	NA	NA	NA	NA	NA	NA	NA	NA	NA	NA	NA	NA	NA	NA	NA	NA	NA	NA	NA	NA	NA	NA	NA	NA	NA	NA	NA	NA	NA	NA
cg00158770	5339-49_3	-0.0271491	0.0310181	0.381657	3.53157	0.8091	1.41623e-05	3.60992	0.849017	2.33571e-05	5.1248	1.08921	2.92651e-06	3.30594	1.09969	0.00271664	-3.96883	0.786844	5.49008e-07	NA	NA	NA	NA	NA	NA	NA	NA	NA	NA	NA	NA	NA	NA	NA	-0.921972	0.0199154	9.59366e-243	NA	NA	NA	NA	NA	NA	NA	NA	NA	NA	NA	NA
cg18271897	5339-49_3	-0.0819101	0.0508725	0.107742	8.57467	1.31976	1.38452e-10	8.64026	1.39214	8.41954e-10	2.39274	1.78282	0.179914	6.38574	1.81137	0.00044525	-1.18188	1.28909	0.359487	NA	NA	NA	NA	NA	NA	NA	NA	NA	NA	NA	NA	NA	NA	NA	0.581596	0.038928	4.82167e-45	NA	NA	NA	NA	NA	NA	NA	NA	NA	NA	NA	NA
cg15880738	5339-49_3	-0.0769376	0.0305275	0.0118986	-16.9007	0.80364	3.64488e-80	-14.9051	0.843401	3.21977e-60	-0.40879	1.06932	0.702338	-4.9852	1.08968	5.43192e-06	-1.84274	0.778116	0.0180849	NA	NA	NA	NA	NA	NA	NA	NA	NA	NA	NA	NA	NA	NA	NA	0.568505	0.021887	2.03901e-111	NA	NA	NA	NA	NA	NA	NA	NA	NA	NA	NA	NA
cg13733708	3514-49_2	-0.0352433	0.031831	0.268496	8.49326	0.837813	5.68927e-23	9.45556	0.880636	2.00164e-25	8.18561	1.12979	9.10166e-13	9.37263	1.14528	9.07168e-16	-3.2381	0.811643	7.14334e-05	NA	NA	NA	NA	NA	NA	NA	NA	NA	NA	NA	NA	NA	NA	NA	NA	NA	NA	NA	NA	NA	NA	NA	NA	NA	NA	NA	NA	NA	NA
cg00907842	5339-49_3	0.0277502	0.0333986	0.406257	11.7318	0.868571	4.43614e-38	13.5982	0.912031	3.22247e-45	13.4627	1.17127	1.12037e-28	12.3638	1.18305	3.04906e-24	0.745235	0.845535	0.378343	NA	NA	NA	NA	NA	NA	NA	NA	NA	NA	NA	NA	NA	NA	NA	NA	NA	NA	NA	NA	NA	NA	NA	NA	NA	NA	NA	NA	NA	NA
cg02272993	3440-7_2	0.0507083	0.0582173	0.384025	2.11818	1.48591	0.154428	11.1586	1.56535	2.39951e-12	4.00679	2.01396	0.0470096	-0.454899	2.05606	0.82496	1.12487	1.4481	0.437527	NA	NA	NA	NA	NA	NA	NA	NA	NA	NA	NA	NA	NA	NA	NA	0.43438	0.0485404	2.81122e-18	NA	NA	NA	NA	NA	NA	NA	NA	NA	NA	NA	NA
cg17008031	5339-49_3	0.0518841	0.0558866	0.353453	9.95461	1.45338	1.35667e-11	10.925	1.52455	1.58215e-12	6.53321	1.96022	0.000893749	11.3268	1.97786	1.38533e-08	3.09908	1.41334	0.0285767	NA	NA	NA	NA	NA	NA	NA	NA	NA	NA	NA	NA	NA	NA	NA	-1.1239	0.0961312	1.5422e-29	NA	NA	NA	NA	NA	NA	NA	NA	NA	NA	NA	NA
cg09684160	3440-7_2	-0.0140249	0.0499601	0.778987	-2.45005	1.31011	0.0617843	-11.6216	1.37314	1.01272e-16	-5.99553	1.76755	0.000723361	-1.23872	1.7748	0.485385	1.81175	1.27249	0.154846	NA	NA	NA	NA	NA	NA	NA	NA	NA	NA	NA	NA	NA	NA	NA	NA	NA	NA	NA	NA	NA	NA	NA	NA	NA	NA	NA	NA	NA	NA
cg23200506	3440-7_2	-0.0838949	0.0438869	0.0562345	-2.70197	1.14576	0.0185699	-12.7783	1.20305	6.08776e-25	-3.80621	1.54569	0.0139801	-0.147959	1.55757	0.924341	2.38436	1.1129	0.0324156	NA	NA	NA	NA	NA	NA	NA	NA	NA	NA	NA	NA	NA	NA	NA	NA	NA	NA	NA	NA	NA	NA	NA	NA	NA	NA	NA	NA	NA	NA
cg05007997	5339-49_3	-0.0168837	0.0276909	0.542196	14.5287	0.721245	3.90313e-75	12.6092	0.757284	1.16466e-54	10.6387	0.972465	2.77268e-26	17.5362	0.982373	1.7285e-61	1.69435	0.702004	0.0159894	NA	NA	NA	NA	NA	NA	NA	NA	NA	NA	NA	NA	NA	NA	NA	NA	NA	NA	NA	NA	NA	NA	NA	NA	NA	NA	NA	NA	NA	NA
cg10050661	3440-7_2	-0.0480058	0.059992	0.423801	2.52178	1.56249	0.106885	7.50358	1.64155	5.51965e-06	1.02849	2.11191	0.626378	-2.38992	2.13038	0.262228	-2.32375	1.51922	0.12647	NA	NA	NA	NA	NA	NA	NA	NA	NA	NA	NA	NA	NA	NA	NA	NA	NA	NA	NA	NA	NA	NA	NA	NA	NA	NA	NA	NA	NA	NA
cg00582663	2579-17_5	-0.0857912	0.030201	0.00460053	12.4742	0.789499	5.70909e-50	13.3283	0.829176	1.8302e-51	10.4076	1.06503	1.5614e-21	11.6541	1.07547	7.63626e-26	0.0457844	0.766541	0.952385	NA	NA	NA	NA	NA	NA	NA	NA	NA	NA	NA	NA	NA	NA	NA	NA	NA	NA	NA	NA	NA	NA	NA	NA	NA	NA	NA	NA	NA	NA
cg15159104	3440-7_2	-0.147876	0.0341478	1.65052e-05	11.319	0.903008	2.11612e-33	14.5949	0.948458	9.69173e-48	0.622475	1.21061	0.607248	0.325518	1.22283	0.790144	-1.54989	0.880554	0.0787173	NA	NA	NA	NA	NA	NA	NA	NA	NA	NA	NA	NA	NA	NA	NA	NA	NA	NA	NA	NA	NA	NA	NA	NA	NA	NA	NA	NA	NA	NA
cg20208009	5339-49_3	0.0151811	0.0304893	0.618663	10.6212	0.793329	1.72901e-37	15.5902	0.833719	2.00306e-66	1.5299	1.07111	0.153534	3.37087	1.08238	0.00190063	-1.52399	0.772668	0.0488644	NA	NA	NA	NA	NA	NA	NA	NA	NA	NA	NA	NA	NA	NA	NA	NA	NA	NA	NA	NA	NA	NA	NA	NA	NA	NA	NA	NA	NA	NA
cg07569918	5339-49_3	-0.116652	0.0523412	0.0260822	9.20843	1.37071	3.27014e-11	9.70694	1.44016	2.82799e-11	-0.267258	1.8287	0.883839	5.45714	1.8698	0.00360436	-1.38629	1.33029	0.297649	NA	NA	NA	NA	NA	NA	NA	NA	NA	NA	NA	NA	NA	NA	NA	NA	NA	NA	NA	NA	NA	NA	NA	NA	NA	NA	NA	NA	NA	NA
cg18773591	3440-7_2	-0.143364	0.0611833	0.0193307	0.453392	1.59868	0.776777	-3.22836	1.67947	0.054881	1.65673	2.16022	0.443321	4.82683	2.17808	0.0269281	5.60265	1.55338	0.000326655	NA	NA	NA	NA	NA	NA	NA	NA	NA	NA	NA	NA	NA	NA	NA	NA	NA	NA	NA	NA	NA	NA	NA	NA	NA	NA	NA	NA	NA	NA
cg08493063	3514-49_2	0.041963	0.0233013	0.0720795	12.5937	0.600568	7.27336e-79	13.335	0.630895	7.2438e-80	12.3999	0.814852	2.25529e-46	12.8449	0.824692	3.00569e-48	0.00522418	0.581563	0.992835	NA	NA	NA	NA	NA	NA	NA	NA	NA	NA	NA	NA	NA	NA	NA	-0.186142	0.0154301	5.07417e-31	NA	NA	NA	NA	NA	NA	NA	NA	NA	NA	NA	NA
cg01243823	3485-28_2	0.444126	0.0616579	1.21794e-12	1.50355	1.63552	0.358172	-1.83592	1.71521	0.284731	1.46104	2.19772	0.506346	1.13031	2.24056	0.614046	1.76487	1.58821	0.266755	NA	NA	NA	NA	NA	NA	NA	NA	NA	NA	NA	NA	NA	NA	NA	NA	NA	NA	NA	NA	NA	NA	NA	NA	NA	NA	NA	NA	NA	NA
cg09108532	3440-7_2	0.0518053	0.0508529	0.308597	-1.41054	1.33017	0.289231	-8.86298	1.39655	3.44652e-10	-1.11257	1.79422	0.535353	0.813486	1.81013	0.653244	4.1482	1.29171	0.00136645	NA	NA	NA	NA	NA	NA	NA	NA	NA	NA	NA	NA	NA	NA	NA	NA	NA	NA	NA	NA	NA	NA	NA	NA	NA	NA	NA	NA	NA	NA
cg05248321	3440-7_2	0.0809834	0.0615328	0.188496	0.816308	1.57711	0.604875	6.22886	1.65495	0.000178894	0.409605	2.12872	0.847461	-0.0998607	2.15309	0.963018	-2.46346	1.5332	0.108484	NA	NA	NA	NA	NA	NA	NA	NA	NA	NA	NA	NA	NA	NA	NA	-0.346655	0.0405622	5.86613e-17	NA	NA	NA	NA	NA	NA	NA	NA	NA	NA	NA	NA
cg05117208	5339-49_3	0.00744254	0.0322643	0.817619	10.2831	0.842395	7.13099e-32	7.96312	0.885092	1.29951e-18	7.61407	1.13813	3.86968e-11	10.3561	1.14382	8.05323e-19	-2.60641	0.819501	0.00151945	NA	NA	NA	NA	NA	NA	NA	NA	NA	NA	NA	NA	NA	NA	NA	-0.286012	0.0233022	3.50462e-32	NA	NA	NA	NA	NA	NA	NA	NA	NA	NA	NA	NA
cg15457217	5339-49_3	-0.0411295	0.0291218	0.15819	0.905733	0.757656	0.232221	3.58726	0.796232	7.4752e-06	4.06731	1.02159	7.389e-05	3.0641	1.03205	0.00306516	-9.58919	0.737866	1.36083e-35	NA	NA	NA	NA	NA	NA	NA	NA	NA	NA	NA	NA	NA	NA	NA	NA	NA	NA	NA	NA	NA	NA	NA	NA	NA	NA	NA	NA	NA	NA
cg27054084	5339-49_3	0.0196514	0.0582055	0.735725	-14.9628	1.51555	6.2841e-22	-12.6238	1.592	6.29869e-15	-1.63556	2.04424	0.423869	-16.2878	2.06519	8.68267e-15	-6.12943	1.47579	3.57927e-05	NA	NA	NA	NA	NA	NA	NA	NA	NA	NA	NA	NA	NA	NA	NA	NA	NA	NA	NA	NA	NA	NA	NA	NA	NA	NA	NA	NA	NA	NA
cg06098215	5339-49_3	-0.0158652	0.0525949	0.763	5.47524	1.38426	8.34081e-05	10.0189	1.44883	9.75859e-12	5.85361	1.8457	0.00157619	8.48141	1.87409	6.96423e-06	-1.80399	1.3309	0.175662	NA	NA	NA	NA	NA	NA	NA	NA	NA	NA	NA	NA	NA	NA	NA	0.334183	0.0343678	3.62487e-21	NA	NA	NA	NA	NA	NA	NA	NA	NA	NA	NA	NA
cg03762242	5339-49_3	0.046938	0.0238213	0.0490883	12.5674	0.619679	6.08206e-76	12.7021	0.65066	2.43139e-71	13.4274	0.835059	1.73256e-51	15.2862	0.844015	5.54377e-63	0.263071	0.60342	0.662962	NA	NA	NA	NA	NA	NA	NA	NA	NA	NA	NA	NA	NA	NA	NA	NA	NA	NA	NA	NA	NA	NA	NA	NA	NA	NA	NA	NA	NA	NA
cg06482428	3440-7_2	-0.0518009	0.0430452	0.229126	1.96766	1.12542	0.0807304	14.832	1.18178	1.74387e-33	6.02043	1.5194	7.98986e-05	1.23437	1.53095	0.42029	0.191842	1.09354	0.860778	NA	NA	NA	NA	NA	NA	NA	NA	NA	NA	NA	NA	NA	NA	NA	NA	NA	NA	NA	NA	NA	NA	NA	NA	NA	NA	NA	NA	NA	NA
cg09009788	3514-49_2	-0.100988	0.0445927	0.0237651	4.41946	1.17815	0.000187034	6.91973	1.23987	3.1477e-08	5.12067	1.59058	0.00132984	5.44188	1.61431	0.000780138	-4.9325	1.14443	1.80869e-05	NA	NA	NA	NA	NA	NA	NA	NA	NA	NA	NA	NA	NA	NA	NA	NA	NA	NA	NA	NA	NA	NA	NA	NA	NA	NA	NA	NA	NA	NA
cg17228105	5339-49_3	-0.151467	0.0368684	4.34065e-05	9.67407	0.960161	1.01335e-22	11.0796	1.01038	2.20057e-26	4.96281	1.29657	0.000138107	10.7684	1.30925	6.61573e-16	-1.51141	0.936356	0.10684	NA	NA	NA	NA	NA	NA	NA	NA	NA	NA	NA	NA	NA	NA	NA	-0.778392	0.0838105	1.10587e-19	NA	NA	NA	NA	NA	NA	NA	NA	NA	NA	NA	NA
cg14780449	3514-49_2	0.234648	0.041889	2.79801e-08	11.5248	1.10217	2.87979e-24	15.4183	1.15711	3.45137e-37	4.96036	1.48381	0.000861984	13.5536	1.50566	1.23496e-18	1.85033	1.06613	0.0829741	NA	NA	NA	NA	NA	NA	NA	NA	NA	NA	NA	NA	NA	NA	NA	NA	NA	NA	NA	NA	NA	NA	NA	NA	NA	NA	NA	NA	NA	NA
cg04100124	5339-49_3	-0.0581589	0.0351198	0.0980596	8.36264	0.919099	5.52141e-19	9.33582	0.965	3.7718e-21	6.59701	1.23427	1.14128e-07	9.00405	1.25131	1.28771e-12	-3.25005	0.896105	0.000302631	NA	NA	NA	NA	NA	NA	NA	NA	NA	NA	NA	NA	NA	NA	NA	NA	NA	NA	NA	NA	NA	NA	NA	NA	NA	NA	NA	NA	NA	NA
cg16463557	3440-7_2	0.00505878	0.0419639	0.904073	-5.68285	1.0995	2.89082e-07	-13.7005	1.15486	2.56822e-30	-9.28215	1.48429	6.1232e-10	-2.86364	1.49356	0.0555048	1.59755	1.06775	0.134948	NA	NA	NA	NA	NA	NA	NA	NA	NA	NA	NA	NA	NA	NA	NA	NA	NA	NA	NA	NA	NA	NA	NA	NA	NA	NA	NA	NA	NA	NA
cg08830502	2579-17_5	-0.0227188	0.0326483	0.486688	10.7079	0.854216	2.05352e-33	12.0084	0.897188	1.74893e-37	13.3184	1.1518	5.51043e-29	12.2386	1.16362	1.60939e-24	-0.407712	0.82924	0.623069	NA	NA	NA	NA	NA	NA	NA	NA	NA	NA	NA	NA	NA	NA	NA	NA	NA	NA	NA	NA	NA	NA	NA	NA	NA	NA	NA	NA	NA	NA
cg15042302	5339-49_3	-0.00684373	0.0397972	0.863503	7.10612	1.0361	1.27626e-11	5.82607	1.0882	1.08815e-07	7.5637	1.39771	7.9763e-08	8.86038	1.41126	5.26995e-10	-2.97172	1.00934	0.0033192	NA	NA	NA	NA	NA	NA	NA	NA	NA	NA	NA	NA	NA	NA	NA	0.543876	0.0285583	2.04311e-68	NA	NA	NA	NA	NA	NA	NA	NA	NA	NA	NA	NA
cg10118435	3060-43_2	-0.0177066	0.0534025	0.740291	-8.78482	1.37451	2.6156e-10	-9.03444	1.44046	5.48772e-10	-5.41613	1.88615	0.00417893	-8.1305	1.86811	1.49886e-05	0.851497	1.33098	0.522495	NA	NA	NA	NA	NA	NA	NA	NA	NA	NA	NA	NA	NA	NA	NA	NA	NA	NA	NA	NA	NA	NA	NA	NA	NA	NA	NA	NA	NA	NA
cg02430430	5339-49_3	0.103685	0.0343086	0.00257904	15.4308	0.893326	3.50835e-58	13.6424	0.938389	2.71742e-43	4.94834	1.20496	4.36833e-05	8.88303	1.2173	6.30068e-13	0.849162	0.869892	0.329235	NA	NA	NA	NA	NA	NA	NA	NA	NA	NA	NA	NA	NA	NA	NA	NA	NA	NA	NA	NA	NA	NA	NA	NA	NA	NA	NA	NA	NA	NA
cg20765716	5339-49_3	-0.139531	0.0444908	0.00176884	5.25792	1.15977	6.60653e-06	4.03849	1.21186	0.000896917	5.39258	1.56873	0.000614741	2.35622	1.5838	0.137191	-5.79888	1.12546	3.17929e-07	NA	NA	NA	NA	NA	NA	NA	NA	NA	NA	NA	NA	NA	NA	NA	-0.268017	0.0378277	2.85812e-12	NA	NA	NA	NA	NA	NA	NA	NA	NA	NA	NA	NA
cg23463608	3195-50_2	-0.0372533	0.0392434	0.342725	-11.7633	0.998371	6.18765e-30	-15.5443	1.06666	2.05056e-43	-5.92032	1.34556	1.21047e-05	-7.52827	1.3791	6.17486e-08	-0.571834	0.968468	0.555034	0.0623596	0.0368711	0.0911226	NA	NA	NA	NA	NA	NA	NA	NA	NA	NA	NA	NA	NA	NA	NA	NA	NA	NA	NA	NA	NA	NA	NA	NA	NA	NA	NA
cg23911970	3440-7_2	0.0441232	0.0409655	0.281724	-4.77958	1.07105	9.09372e-06	-13.0303	1.12468	4.37524e-29	-3.79495	1.44599	0.00882108	-0.641107	1.45699	0.660023	2.54741	1.0407	0.0145584	NA	NA	NA	NA	NA	NA	NA	NA	NA	NA	NA	NA	NA	NA	NA	NA	NA	NA	NA	NA	NA	NA	NA	NA	NA	NA	NA	NA	NA	NA
cg24713204	3195-50_2	-0.114055	0.0488297	0.0197375	-0.12422	1.23492	0.919901	11.9584	1.31464	6.60297e-19	3.06182	1.66321	0.0659867	-2.79511	1.71182	0.102879	-1.95587	1.20162	0.103964	-0.050435	0.0461767	0.275049	NA	NA	NA	NA	NA	NA	NA	NA	NA	NA	NA	NA	0.2644	0.0365762	1.09428e-12	NA	NA	NA	NA	NA	NA	NA	NA	NA	NA	NA	NA
cg06812844	5339-49_3	-0.0522677	0.0218373	0.016886	13.7575	0.568125	9.04658e-101	12.9789	0.59683	4.76555e-85	14.3822	0.766457	7.71667e-67	11.9026	0.775613	1.56623e-47	0.318153	0.55313	0.565305	NA	NA	NA	NA	NA	NA	NA	NA	NA	NA	NA	NA	NA	NA	NA	NA	NA	NA	NA	NA	NA	NA	NA	NA	NA	NA	NA	NA	NA	NA
cg04981952	2571-12_3	-1.23784	0.0633052	3.47454e-69	2.00401	1.63661	0.22115	2.28389	1.70826	0.181637	3.03044	2.2312	0.174803	2.12656	2.21593	0.33753	1.68097	1.57157	0.285136	0.0547812	0.0439528	0.213018	NA	NA	NA	NA	NA	NA	NA	NA	NA	NA	NA	NA	NA	NA	NA	NA	NA	NA	NA	NA	NA	NA	NA	NA	NA	NA	NA
cg19052164	3440-7_2	-0.0527229	0.0496095	0.288168	-3.75169	1.29705	0.00391143	-12.3752	1.362	6.06704e-19	-2.94931	1.75111	0.092469	-0.590768	1.76442	0.737835	1.37701	1.2603	0.274851	NA	NA	NA	NA	NA	NA	NA	NA	NA	NA	NA	NA	NA	NA	NA	NA	NA	NA	NA	NA	NA	NA	NA	NA	NA	NA	NA	NA	NA	NA
cg05783185	5339-49_3	-0.0267054	0.0488813	0.584971	8.08662	1.2809	4.26286e-10	11.7262	1.34337	1.2103e-17	-0.917397	1.71011	0.591775	6.48031	1.72954	0.000190349	-1.61346	1.24094	0.193864	NA	NA	NA	NA	NA	NA	NA	NA	NA	NA	NA	NA	NA	NA	NA	NA	NA	NA	NA	NA	NA	NA	NA	NA	NA	NA	NA	NA	NA	NA
cg00221794	5339-49_3	0.0109035	0.0584236	0.851993	4.21869	1.51692	0.00552803	1.32632	1.59426	0.405661	4.53902	2.04787	0.0269032	3.12657	2.07059	0.131388	10.0922	1.47989	1.64985e-11	NA	NA	NA	NA	NA	NA	NA	NA	NA	NA	NA	NA	NA	NA	NA	NA	NA	NA	NA	NA	NA	NA	NA	NA	NA	NA	NA	NA	NA	NA
cg25938803	5339-49_3	-0.00034929	0.0478585	0.994178	9.67464	1.2448	2.17034e-14	9.71228	1.30654	2.52414e-13	6.79647	1.65636	4.45566e-05	9.78053	1.67938	8.07995e-09	-0.870135	1.20553	0.470619	NA	NA	NA	NA	NA	NA	NA	NA	NA	NA	NA	NA	NA	NA	NA	NA	NA	NA	NA	NA	NA	NA	NA	NA	NA	NA	NA	NA	NA	NA
cg25663892	3440-7_2	0.043688	0.0550396	0.427544	-1.64406	1.43852	0.253385	-10.7077	1.50575	2.32164e-12	-4.25362	1.93896	0.028504	-3.67725	1.95421	0.0601944	1.55225	1.39794	0.267125	NA	NA	NA	NA	NA	NA	NA	NA	NA	NA	NA	NA	NA	NA	NA	NA	NA	NA	NA	NA	NA	NA	NA	NA	NA	NA	NA	NA	NA	NA
cg19405329	3514-49_2	0.0043795	0.0391046	0.910852	6.9531	1.02779	2.36051e-11	8.59972	1.07941	4.75834e-15	1.78563	1.38401	0.197309	8.31232	1.40679	4.84288e-09	-4.22109	0.994354	2.40576e-05	NA	NA	NA	NA	NA	NA	NA	NA	NA	NA	NA	NA	NA	NA	NA	NA	NA	NA	NA	NA	NA	NA	NA	NA	NA	NA	NA	NA	NA	NA
cg07283015	2579-17_5	0.0283266	0.025124	0.259836	11.0688	0.657349	1.01381e-55	12.8202	0.690418	1.08233e-65	14.2968	0.886353	8.78727e-52	11.9009	0.89545	5.03724e-37	-0.463202	0.638129	0.468098	NA	NA	NA	NA	NA	NA	NA	NA	NA	NA	NA	NA	NA	NA	NA	NA	NA	NA	NA	NA	NA	NA	NA	NA	NA	NA	NA	NA	NA	NA
cg07013955	3440-7_2	-0.027026	0.0492484	0.583297	0.866372	1.28761	0.501207	12.8568	1.35209	1.59845e-20	-2.40944	1.73836	0.166067	3.91256	1.75158	0.0257381	-1.45625	1.25113	0.244742	NA	NA	NA	NA	NA	NA	NA	NA	NA	NA	NA	NA	NA	NA	NA	NA	NA	NA	NA	NA	NA	NA	NA	NA	NA	NA	NA	NA	NA	NA
cg00398420	3032-11_2	0.482693	0.0848026	1.68657e-08	1.22403	1.33771	0.360421	3.855	1.40214	0.00608758	-1.1084	1.79632	0.537359	0.0594163	1.81683	0.973918	0.343969	1.29562	0.790694	NA	NA	NA	NA	NA	NA	NA	NA	NA	NA	NA	NA	NA	NA	NA	1.30103	0.0532235	3.71513e-102	NA	NA	NA	NA	NA	NA	NA	NA	NA	NA	NA	NA
cg11667061	5339-49_3	-0.156694	0.0576581	0.0066973	-9.07106	1.5013	2.19957e-09	-8.4702	1.57703	9.90315e-08	-5.71485	2.02502	0.00487253	-8.68927	2.04577	2.38023e-05	-0.985683	1.46192	0.500327	NA	NA	NA	NA	NA	NA	NA	NA	NA	NA	NA	NA	NA	NA	NA	NA	NA	NA	NA	NA	NA	NA	NA	NA	NA	NA	NA	NA	NA	NA
cg17722002	3195-50_2	-0.0435448	0.0538881	0.419263	3.80928	1.37375	0.00566722	14.3215	1.46569	1.57065e-21	7.88076	1.85196	2.29934e-05	2.14407	1.90074	0.259605	2.13374	1.3345	0.110183	-0.0416082	0.0507044	0.412083	NA	NA	NA	NA	NA	NA	NA	NA	NA	NA	NA	NA	NA	NA	NA	NA	NA	NA	NA	NA	NA	NA	NA	NA	NA	NA	NA
cg15782984	5339-49_3	-0.0959352	0.0541912	0.0770334	1.07216	1.41936	0.450227	2.14602	1.48766	0.149515	3.80254	1.89069	0.0446198	0.921523	1.92462	0.632198	-6.62931	1.37675	1.74024e-06	NA	NA	NA	NA	NA	NA	NA	NA	NA	NA	NA	NA	NA	NA	NA	0.396744	0.0562324	3.56652e-12	NA	NA	NA	NA	NA	NA	NA	NA	NA	NA	NA	NA
cg00514723	5339-49_3	0.0481188	0.0523948	0.358662	8.85849	1.37703	2.03141e-10	9.77392	1.44526	2.43743e-11	6.08448	1.83067	0.000924482	5.32403	1.85803	0.00426178	-0.659991	1.33417	0.620946	NA	NA	NA	NA	NA	NA	NA	NA	NA	NA	NA	NA	NA	NA	NA	NA	NA	NA	NA	NA	NA	NA	NA	NA	NA	NA	NA	NA	NA	NA
cg03331229	5339-49_3	-0.0606612	0.0615698	0.32477	1.15751	1.6136	0.473348	1.84492	1.69515	0.276733	5.31117	2.15087	0.0137221	6.91287	2.18639	0.00162071	-3.62343	1.56555	0.0208662	NA	NA	NA	NA	NA	NA	NA	NA	NA	NA	NA	NA	NA	NA	NA	NA	NA	NA	NA	NA	NA	NA	NA	NA	NA	NA	NA	NA	NA	NA
cg22400420	2579-17_5	-0.0216417	0.030091	0.472196	1.33175	0.791644	0.0928577	3.26917	0.829958	8.80297e-05	4.94831	1.06545	3.90898e-06	3.37051	1.07463	0.00176448	-9.35896	0.766535	7.02727e-32	NA	NA	NA	NA	NA	NA	NA	NA	NA	NA	NA	NA	NA	NA	NA	NA	NA	NA	NA	NA	NA	NA	NA	NA	NA	NA	NA	NA	NA	NA
cg00045118	3440-7_2	-0.057696	0.0528458	0.275216	-3.79317	1.38044	0.0061167	-10.8934	1.45046	1.39297e-13	-6.0358	1.86212	0.00123229	0.257097	1.88781	0.891703	1.42555	1.34132	0.288152	NA	NA	NA	NA	NA	NA	NA	NA	NA	NA	NA	NA	NA	NA	NA	NA	NA	NA	NA	NA	NA	NA	NA	NA	NA	NA	NA	NA	NA	NA
cg20926353	3449-58_2	1.93605	0.018305	0	0.38928	0.463516	0.401217	1.79575	0.485852	0.000231938	0.455745	0.620742	0.463018	0.736686	0.629306	0.242051	0.251454	0.448017	0.574758	-0.00699526	0.0151177	0.643675	NA	NA	NA	NA	NA	NA	NA	NA	NA	NA	NA	NA	NA	NA	NA	NA	NA	NA	NA	NA	NA	NA	NA	NA	NA	NA	NA
cg13823169	3737-6_3	0.318198	0.0612782	2.54836e-07	1.37949	1.60067	0.38901	-1.42567	1.68386	0.397401	3.3132	2.15734	0.124934	4.13531	2.19243	0.0595834	3.77599	1.55444	0.0153229	NA	NA	NA	NA	NA	NA	NA	NA	NA	NA	NA	NA	NA	NA	NA	NA	NA	NA	NA	NA	NA	NA	NA	NA	NA	NA	NA	NA	NA	NA
cg24155427	5339-49_3	-0.0356588	0.0393768	0.365395	12.0045	1.02519	1.27853e-29	12.9243	1.07571	5.42064e-31	7.9476	1.37947	1.13767e-08	2.49936	1.39452	0.0734179	-0.64375	0.996929	0.518613	NA	NA	NA	NA	NA	NA	NA	NA	NA	NA	NA	NA	NA	NA	NA	NA	NA	NA	NA	NA	NA	NA	NA	NA	NA	NA	NA	NA	NA	NA
cg17525495	5339-49_3	-0.0326003	0.0399137	0.41427	11.6229	1.03927	2.50135e-27	13.4429	1.0917	2.20937e-32	-0.812379	1.40181	0.562379	6.63688	1.41618	3.19547e-06	-0.768958	1.01201	0.447547	NA	NA	NA	NA	NA	NA	NA	NA	NA	NA	NA	NA	NA	NA	NA	NA	NA	NA	NA	NA	NA	NA	NA	NA	NA	NA	NA	NA	NA	NA
cg00027232	5339-49_3	-0.0385369	0.0272622	0.157832	6.26548	0.710541	5.88036e-18	7.73025	0.749149	1.11388e-23	8.32953	0.967643	3.2471e-17	7.95655	0.974299	1.05902e-15	-5.08796	0.693652	4.91496e-13	NA	NA	NA	NA	NA	NA	NA	NA	NA	NA	NA	NA	NA	NA	NA	-0.674725	0.0868972	2.20687e-14	NA	NA	NA	NA	NA	NA	NA	NA	NA	NA	NA	NA
cg08136416	5339-49_3	-0.0150789	0.0384575	0.695079	15.4126	1.00117	8.61487e-48	11.8221	1.05163	1.41107e-27	3.42494	1.35036	0.0113655	4.48294	1.3642	0.00105383	0.234534	0.97486	0.809932	NA	NA	NA	NA	NA	NA	NA	NA	NA	NA	NA	NA	NA	NA	NA	NA	NA	NA	NA	NA	NA	NA	NA	NA	NA	NA	NA	NA	NA	NA
cg02107844	5339-49_3	0.0175714	0.0625149	0.778716	8.05314	1.6281	8.98207e-07	7.72179	1.70759	6.92135e-06	5.10268	2.19043	0.0200453	8.40373	2.21444	0.000157279	1.95766	1.58254	0.216389	NA	NA	NA	NA	NA	NA	NA	NA	NA	NA	NA	NA	NA	NA	NA	NA	NA	NA	NA	NA	NA	NA	NA	NA	NA	NA	NA	NA	NA	NA
cg22250546	5339-49_3	-0.0571315	0.0334951	0.0884051	12.3412	0.871838	2.50744e-41	13.457	0.915917	4.35547e-44	14.2355	1.17623	2.07836e-31	10.3619	1.18792	1.24196e-17	0.513095	0.849255	0.545878	NA	NA	NA	NA	NA	NA	NA	NA	NA	NA	NA	NA	NA	NA	NA	NA	NA	NA	NA	NA	NA	NA	NA	NA	NA	NA	NA	NA	NA	NA
cg13753460	3440-7_2	-0.0448723	0.0532071	0.399249	-0.134831	1.39025	0.922761	-8.6519	1.45991	4.36497e-09	-3.45773	1.87694	0.065763	2.77226	1.89233	0.14326	3.60286	1.35091	0.00778694	NA	NA	NA	NA	NA	NA	NA	NA	NA	NA	NA	NA	NA	NA	NA	NA	NA	NA	NA	NA	NA	NA	NA	NA	NA	NA	NA	NA	NA	NA
cg07125981	5339-49_3	-0.142369	0.0550968	0.00994132	5.35504	1.47268	0.000294184	5.20934	1.5438	0.000775164	5.99772	1.99212	0.00268754	7.26116	1.9607	0.00022725	-3.52864	1.431	0.0138755	NA	NA	NA	NA	NA	NA	NA	NA	NA	NA	NA	NA	NA	NA	NA	NA	NA	NA	NA	NA	NA	NA	NA	NA	NA	NA	NA	NA	NA	NA
cg20077028	5339-49_3	0.123165	0.0341631	0.000329266	5.50309	0.882283	6.87523e-10	6.66389	0.92708	1.39267e-12	3.6812	1.21762	0.00257226	4.32788	1.19921	0.000324618	-0.171271	0.860297	0.842243	NA	NA	NA	NA	NA	NA	NA	NA	NA	NA	NA	NA	NA	NA	NA	-1.28002	0.026304	6.81753e-253	NA	NA	NA	NA	NA	NA	NA	NA	NA	NA	NA	NA
cg18307978	5339-49_3	0.0603437	0.0546073	0.269425	-0.107435	1.42292	0.939831	-9.73478	1.49348	1.16682e-10	-1.17517	1.91761	0.540138	-14.6803	1.93718	8.48267e-14	1.65083	1.3846	0.233459	NA	NA	NA	NA	NA	NA	NA	NA	NA	NA	NA	NA	NA	NA	NA	NA	NA	NA	NA	NA	NA	NA	NA	NA	NA	NA	NA	NA	NA	NA
cg12949927	5451-1_3	1.27688	0.0556416	1.32283e-92	-2.7175	1.39459	0.0516454	-1.85635	1.46439	0.20524	-0.143771	1.87814	0.938999	-4.23036	1.90252	0.0264188	-2.33967	1.35123	0.083694	NA	NA	NA	NA	NA	NA	NA	NA	NA	NA	NA	NA	NA	NA	NA	NA	NA	NA	NA	NA	NA	NA	NA	NA	NA	NA	NA	NA	NA	NA
cg12481212	3514-49_2	-0.000282982	0.0297368	0.992409	13.3175	0.783457	1.34219e-56	13.7858	0.822989	3.3036e-55	15.7372	1.0537	2.39716e-45	12.0867	1.07007	8.3362e-28	1.68395	0.758187	0.0265909	NA	NA	NA	NA	NA	NA	NA	NA	NA	NA	NA	NA	NA	NA	NA	0.27057	0.0220485	3.51901e-32	NA	NA	NA	NA	NA	NA	NA	NA	NA	NA	NA	NA
cg15971879	5339-49_3	-0.152004	0.0582	0.00917506	0.248279	1.5295	0.871089	0.98964	1.60118	0.536703	-2.28032	2.0574	0.268041	4.48422	2.07148	0.0306998	-6.6513	1.4817	8.19687e-06	NA	NA	NA	NA	NA	NA	NA	NA	NA	NA	NA	NA	NA	NA	NA	0.297953	0.0433605	1.26926e-11	NA	NA	NA	NA	NA	NA	NA	NA	NA	NA	NA	NA
cg20192997	5339-49_3	-0.141711	0.0489289	0.00386498	13.7979	1.27401	8.02778e-26	9.20365	1.33827	1.12023e-11	4.63408	1.71844	0.00713017	5.86199	1.73605	0.00076426	0.876359	1.24059	0.480113	NA	NA	NA	NA	NA	NA	NA	NA	NA	NA	NA	NA	NA	NA	NA	NA	NA	NA	NA	NA	NA	NA	NA	NA	NA	NA	NA	NA	NA	NA
cg15011775	2696-87_2	-1.35541	0.0643874	1.84732e-80	-1.92938	1.42276	0.175408	-2.7806	1.48987	0.0623149	-4.484	1.914	0.0193575	-3.17715	1.92989	0.100051	-3.52207	1.38197	0.0109795	NA	NA	NA	NA	NA	NA	NA	NA	NA	NA	NA	NA	NA	NA	NA	NA	NA	NA	NA	NA	NA	NA	NA	NA	NA	NA	NA	NA	NA	NA
cg27295342	3440-7_2	-0.155507	0.0407871	0.000146572	5.40707	1.06557	4.69693e-07	13.5939	1.11777	1.11624e-31	6.34551	1.43702	1.12512e-05	3.94849	1.44681	0.00647101	-1.74277	1.03462	0.0924305	NA	NA	NA	NA	NA	NA	NA	NA	NA	NA	NA	NA	NA	NA	NA	NA	NA	NA	NA	NA	NA	NA	NA	NA	NA	NA	NA	NA	NA	NA
cg19078576	3440-7_2	-0.00351878	0.0499982	0.943908	0.493302	1.30599	0.705723	13.6074	1.37186	4.15349e-22	-2.51663	1.76423	0.154067	1.69973	1.77705	0.339073	0.679407	1.26921	0.592572	NA	NA	NA	NA	NA	NA	NA	NA	NA	NA	NA	NA	NA	NA	NA	NA	NA	NA	NA	NA	NA	NA	NA	NA	NA	NA	NA	NA	NA	NA
cg14268557	5339-49_3	-0.0438588	0.0364983	0.229807	8.64192	0.951149	6.34701e-19	9.43277	0.998272	2.83062e-20	10.8498	1.28619	1.29299e-16	9.45056	1.29518	6.44541e-13	-2.33144	0.925874	0.0119707	NA	NA	NA	NA	NA	NA	NA	NA	NA	NA	NA	NA	NA	NA	NA	NA	NA	NA	NA	NA	NA	NA	NA	NA	NA	NA	NA	NA	NA	NA
cg14674856	5339-49_3	0.125824	0.0441399	0.00446094	10.8758	1.14801	2.18999e-20	8.00998	1.20567	5.21785e-11	7.93083	1.54929	3.73633e-07	-0.611769	1.56465	0.695892	-2.05652	1.11752	0.0660513	NA	NA	NA	NA	NA	NA	NA	NA	NA	NA	NA	NA	NA	NA	NA	NA	NA	NA	NA	NA	NA	NA	NA	NA	NA	NA	NA	NA	NA	NA
cg08427067	5339-49_3	-0.00543081	0.0486277	0.9111	4.77874	1.26617	0.00017073	5.93211	1.33004	9.19486e-06	5.83896	1.70786	0.000656174	6.5864	1.72536	0.000143812	-4.1341	1.23295	0.000831709	NA	NA	NA	NA	NA	NA	NA	NA	NA	NA	NA	NA	NA	NA	NA	NA	NA	NA	NA	NA	NA	NA	NA	NA	NA	NA	NA	NA	NA	NA
cg27615582	2670-67_4	1.30352	0.0521893	1.06846e-105	-0.817757	1.32159	0.536222	-1.47348	1.38818	0.288762	0.429497	1.78154	0.809545	-1.82056	1.80007	0.312097	-1.15725	1.28194	0.366901	NA	NA	NA	NA	NA	NA	NA	NA	NA	NA	NA	NA	NA	NA	NA	NA	NA	NA	NA	NA	NA	NA	NA	NA	NA	NA	NA	NA	NA	NA
cg05308819	3485-28_2	0.261955	0.0527644	8.19713e-07	9.98133	1.39903	1.96388e-12	10.581	1.4659	1.10074e-12	0.163926	1.87934	0.930512	5.05779	1.91396	0.00836692	2.15983	1.35692	0.111791	NA	NA	NA	NA	NA	NA	NA	NA	NA	NA	NA	NA	NA	NA	NA	NA	NA	NA	NA	NA	NA	NA	NA	NA	NA	NA	NA	NA	NA	NA
cg07234097	2579-17_5	-0.100416	0.0242843	3.87301e-05	13.7222	0.635931	6.23501e-84	17.4146	0.668712	1.57096e-112	7.30065	0.860056	8.26931e-17	9.63766	0.869993	7.27092e-27	1.03709	0.618532	0.0939414	NA	NA	NA	NA	NA	NA	NA	NA	NA	NA	NA	NA	NA	NA	NA	NA	NA	NA	NA	NA	NA	NA	NA	NA	NA	NA	NA	NA	NA	NA
cg04930596	2579-17_5	0.0451579	0.0294643	0.125711	10.9744	0.768821	6.63834e-42	12.3726	0.807847	2.47816e-47	9.45336	1.0366	4.63868e-19	12.3146	1.04845	8.83278e-30	-0.953003	0.746533	0.202076	NA	NA	NA	NA	NA	NA	NA	NA	NA	NA	NA	NA	NA	NA	NA	NA	NA	NA	NA	NA	NA	NA	NA	NA	NA	NA	NA	NA	NA	NA
cg05558046	5339-49_3	0.119222	0.0434819	0.00622654	-17.4692	1.13218	5.52402e-48	-11.7739	1.18929	4.92028e-22	-1.5563	1.52713	0.308421	-1.46421	1.54278	0.34283	-2.07747	1.10248	0.0598283	NA	NA	NA	NA	NA	NA	NA	NA	NA	NA	NA	NA	NA	NA	NA	NA	NA	NA	NA	NA	NA	NA	NA	NA	NA	NA	NA	NA	NA	NA
cg20283498	2579-17_5	-0.00838595	0.0223042	0.707018	13.4777	0.583939	1.81568e-93	13.9949	0.613361	8.69484e-92	12.2002	0.786705	2.15432e-48	13.9573	0.79495	8.64837e-60	0.649561	0.566428	0.251774	NA	NA	NA	NA	NA	NA	NA	NA	NA	NA	NA	NA	NA	NA	NA	NA	NA	NA	NA	NA	NA	NA	NA	NA	NA	NA	NA	NA	NA	NA
cg00790307	5339-49_3	0.0578742	0.0498007	0.245492	8.25694	1.3046	3.85995e-10	8.62845	1.37433	5.28617e-10	3.44499	1.7608	0.0507115	4.27044	1.78074	0.016679	-2.51247	1.27305	0.0487303	NA	NA	NA	NA	NA	NA	NA	NA	NA	NA	NA	NA	NA	NA	NA	NA	NA	NA	NA	NA	NA	NA	NA	NA	NA	NA	NA	NA	NA	NA
cg05708073	2579-17_5	-0.091725	0.0404426	0.0235574	1.1778	1.06373	0.268482	2.64003	1.11646	0.0182528	1.90328	1.42805	0.182932	1.60758	1.44836	0.26732	-8.55483	1.03191	3.95176e-16	NA	NA	NA	NA	NA	NA	NA	NA	NA	NA	NA	NA	NA	NA	NA	-0.619553	0.0507001	6.08387e-32	NA	NA	NA	NA	NA	NA	NA	NA	NA	NA	NA	NA
cg17251713	3440-7_2	-0.0792683	0.0561429	0.158314	-4.23001	1.46678	0.00401912	-11.028	1.54021	1.64113e-12	-5.35342	1.9804	0.00699306	-1.55285	1.99544	0.436651	0.407162	1.42547	0.775222	NA	NA	NA	NA	NA	NA	NA	NA	NA	NA	NA	NA	NA	NA	NA	NA	NA	NA	NA	NA	NA	NA	NA	NA	NA	NA	NA	NA	NA	NA
cg01142735	3440-7_2	-0.0770744	0.0347282	0.0267033	-2.33033	0.907973	0.0104284	-14.818	0.953443	1.38752e-48	-4.83046	1.22583	8.739e-05	-14.2686	1.23515	6.1644e-29	1.87058	0.882249	0.0342509	NA	NA	NA	NA	NA	NA	NA	NA	NA	NA	NA	NA	NA	NA	NA	NA	NA	NA	NA	NA	NA	NA	NA	NA	NA	NA	NA	NA	NA	NA
cg21148594	3714-49_2	-1.49941	0.0463889	4.81662e-154	-0.130503	1.15978	0.910432	0.869427	1.21868	0.475767	-0.108349	1.56531	0.94483	0.3418	1.57946	0.828721	0.675762	1.12483	0.548143	NA	NA	NA	NA	NA	NA	NA	NA	NA	NA	NA	NA	NA	NA	NA	NA	NA	NA	NA	NA	NA	NA	NA	NA	NA	NA	NA	NA	NA	NA
cg10378083	3060-43_2	-0.0735665	0.0469994	0.117865	11.1226	1.20999	2.50604e-19	10.9741	1.27106	2.58922e-17	8.15427	1.63157	6.94114e-07	8.84019	1.65015	1.06877e-07	0.069631	1.1703	0.952568	NA	NA	NA	NA	NA	NA	NA	NA	NA	NA	NA	NA	NA	NA	NA	NA	NA	NA	NA	NA	NA	NA	NA	NA	NA	NA	NA	NA	NA	NA
cg17078629	3440-7_2	-0.0141152	0.0510333	0.782159	-5.84179	1.33272	1.30281e-05	-12.7488	1.39961	5.04248e-19	-2.54591	1.79982	0.157542	-2.58453	1.81491	0.154767	0.595409	1.29587	0.646008	NA	NA	NA	NA	NA	NA	NA	NA	NA	NA	NA	NA	NA	NA	NA	NA	NA	NA	NA	NA	NA	NA	NA	NA	NA	NA	NA	NA	NA	NA
cg03687700	2575-5_5	1.2494	0.0699846	1.65904e-61	1.20897	1.30813	0.355623	1.87258	1.37386	0.173212	0.952904	1.76556	0.589521	-2.61907	1.78452	0.142534	-0.0692193	1.26848	0.956494	NA	NA	NA	NA	NA	NA	NA	NA	NA	NA	NA	NA	NA	NA	NA	NA	NA	NA	NA	NA	NA	NA	NA	NA	NA	NA	NA	NA	NA	NA
cg01462353	5339-49_3	-0.023969	0.0348574	0.491858	12.6143	0.907934	5.3154e-40	13.9609	0.952592	6.82249e-44	5.37176	1.22378	1.26703e-05	14.2684	1.23474	5.9882e-29	0.62616	0.883514	0.478679	NA	NA	NA	NA	NA	NA	NA	NA	NA	NA	NA	NA	NA	NA	NA	NA	NA	NA	NA	NA	NA	NA	NA	NA	NA	NA	NA	NA	NA	NA
cg00167275	5015-15_1	1.6201	0.0419673	4.66755e-195	0.10095	1.05039	0.923456	1.84924	1.1032	0.0940267	2.43953	1.41567	0.085181	1.41104	1.43078	0.324292	1.2089	1.01893	0.235754	NA	NA	NA	NA	NA	NA	NA	NA	NA	NA	NA	NA	NA	NA	NA	NA	NA	NA	NA	NA	NA	NA	NA	NA	NA	NA	NA	NA	NA	NA
cg01366670	5339-49_3	0.0326538	0.0293153	0.26562	8.9134	0.762923	1.62935e-29	7.12059	0.801538	3.30988e-18	8.79319	1.02847	5.04306e-17	7.97054	1.03906	4.31878e-14	-4.15006	0.743226	3.09119e-08	NA	NA	NA	NA	NA	NA	NA	NA	NA	NA	NA	NA	NA	NA	NA	NA	NA	NA	NA	NA	NA	NA	NA	NA	NA	NA	NA	NA	NA	NA
cg23636802	3440-7_2	-0.0801713	0.0475734	0.0922889	-3.61651	1.24336	0.0037178	-12.7334	1.30265	1.56562e-21	-1.15239	1.6734	0.491219	-3.39112	1.68793	0.0448261	2.00826	1.20561	0.0961049	NA	NA	NA	NA	NA	NA	NA	NA	NA	NA	NA	NA	NA	NA	NA	NA	NA	NA	NA	NA	NA	NA	NA	NA	NA	NA	NA	NA	NA	NA
cg16503724	5339-49_3	0.0428755	0.058711	0.465403	-10.7037	1.52612	4.48047e-12	-10.5756	1.60413	7.24637e-11	8.08893	2.06256	9.4389e-05	-12.892	2.08073	8.71317e-10	-2.80178	1.48735	0.0599146	NA	NA	NA	NA	NA	NA	NA	NA	NA	NA	NA	NA	NA	NA	NA	NA	NA	NA	NA	NA	NA	NA	NA	NA	NA	NA	NA	NA	NA	NA
cg22074114	3514-49_2	0.0040438	0.0229375	0.8601	8.68672	0.603909	1.73485e-42	8.25056	0.633862	1.09232e-35	8.2294	0.812811	6.38348e-23	9.25382	0.824726	1.75681e-27	-4.11912	0.583755	3.3524e-12	NA	NA	NA	NA	NA	NA	NA	NA	NA	NA	NA	NA	NA	NA	NA	0.114456	0.0150637	7.35236e-14	NA	NA	NA	NA	NA	NA	NA	NA	NA	NA	NA	NA
cg14297444	3440-7_2	0.0418541	0.0583108	0.473078	-2.83094	1.52369	0.0634967	-9.41236	1.59972	5.616e-09	-6.78282	2.06019	0.00103157	-1.23039	2.07426	0.553212	0.884111	1.48228	0.55102	NA	NA	NA	NA	NA	NA	NA	NA	NA	NA	NA	NA	NA	NA	NA	NA	NA	NA	NA	NA	NA	NA	NA	NA	NA	NA	NA	NA	NA	NA
cg16170936	5339-49_3	0.0712911	0.0443097	0.107974	9.69607	1.14833	1.18256e-16	12.1934	1.20511	6.81405e-23	2.76189	1.54926	0.0749618	2.18846	1.56465	0.162242	-0.264081	1.11814	0.813347	NA	NA	NA	NA	NA	NA	NA	NA	NA	NA	NA	NA	NA	NA	NA	0.687174	0.0469768	9.79698e-44	NA	NA	NA	NA	NA	NA	NA	NA	NA	NA	NA	NA
cg05374956	5339-49_3	-0.00338342	0.0483378	0.944212	9.41959	1.25734	1.58714e-13	12.6033	1.3208	1.20146e-20	4.32922	1.6961	0.0108563	11.2188	1.71471	9.98991e-11	0.407678	1.22442	0.739242	NA	NA	NA	NA	NA	NA	NA	NA	NA	NA	NA	NA	NA	NA	NA	NA	NA	NA	NA	NA	NA	NA	NA	NA	NA	NA	NA	NA	NA	NA
cg03412153	5339-49_3	-0.0672383	0.046524	0.14873	-14.7245	1.2131	1.45606e-31	-10.6847	1.27399	1.85206e-16	-3.26711	1.63639	0.0461688	-9.08368	1.65361	5.10275e-08	-1.60474	1.18191	0.174874	NA	NA	NA	NA	NA	NA	NA	NA	NA	NA	NA	NA	NA	NA	NA	NA	NA	NA	NA	NA	NA	NA	NA	NA	NA	NA	NA	NA	NA	NA
cg18338046	5339-49_3	0.0882806	0.0582402	0.129914	-10.8573	1.51939	1.82103e-12	-4.59138	1.59787	0.00415383	-9.81659	2.04914	1.93797e-06	-6.36232	2.06515	0.00212589	-1.70165	1.4815	0.251021	NA	NA	NA	NA	NA	NA	NA	NA	NA	NA	NA	NA	NA	NA	NA	NA	NA	NA	NA	NA	NA	NA	NA	NA	NA	NA	NA	NA	NA	NA
cg18464296	5339-49_3	0.0546623	0.0543093	0.314467	-7.50339	1.40571	1.21396e-07	-15.9307	1.48475	3.02191e-25	-3.34707	1.91307	0.0805587	-9.4433	1.9322	1.2261e-06	-2.51037	1.37269	0.0677877	NA	NA	NA	NA	NA	NA	NA	NA	NA	NA	NA	NA	NA	NA	NA	-0.275635	0.0367493	1.63103e-13	NA	NA	NA	NA	NA	NA	NA	NA	NA	NA	NA	NA
cg16275295	3440-7_2	0.0170517	0.0421976	0.68626	5.23978	1.1083	2.7117e-06	13.3172	1.17305	1.12734e-27	-0.615453	1.51666	0.685009	1.20558	1.50219	0.42249	-1.26286	1.08476	0.244721	NA	NA	NA	NA	NA	NA	NA	NA	NA	NA	NA	NA	NA	NA	NA	0.659479	0.0279979	2.9234e-92	NA	NA	NA	NA	NA	NA	NA	NA	NA	NA	NA	NA
cg07048504	5339-49_3	-0.245486	0.0575667	2.2147e-05	-12.1014	1.50593	2.88187e-15	-9.07535	1.58545	1.41237e-08	1.00097	2.02079	0.620485	-12.1294	2.05085	4.71701e-09	-4.0725	1.46708	0.0056178	NA	NA	NA	NA	NA	NA	NA	NA	NA	NA	NA	NA	NA	NA	NA	0.428579	0.048317	3.8226e-18	NA	NA	NA	NA	NA	NA	NA	NA	NA	NA	NA	NA
cg09584711	3054-3_2	-0.09233	0.0510571	0.0708823	2.37044	1.33842	0.0768865	1.30076	1.4057	0.355034	4.66407	1.80611	0.00996873	4.41991	1.82701	0.0157515	-5.12744	1.29765	8.37827e-05	-0.309937	0.0509565	1.74751e-09	NA	NA	NA	NA	NA	NA	NA	NA	NA	NA	NA	NA	0.378888	0.0475336	4.74327e-15	NA	NA	NA	NA	NA	NA	NA	NA	NA	NA	NA	NA
cg27522154	3440-7_2	0.0847337	0.0565658	0.134483	-1.39362	1.48033	0.346733	-9.10455	1.55464	6.5695e-09	-7.77378	1.99702	0.000106255	0.721341	2.01343	0.720227	1.36579	1.43754	0.342316	NA	NA	NA	NA	NA	NA	NA	NA	NA	NA	NA	NA	NA	NA	NA	NA	NA	NA	NA	NA	NA	NA	NA	NA	NA	NA	NA	NA	NA	NA
cg05470166	3440-7_2	0.222001	0.057838	0.000132853	3.5306	1.51265	0.01982	-6.63011	1.58435	3.1449e-05	-1.46566	2.02728	0.469896	1.9672	2.04078	0.335343	2.90291	1.4634	0.0476063	NA	NA	NA	NA	NA	NA	NA	NA	NA	NA	NA	NA	NA	NA	NA	0.321001	0.0427077	1.40276e-13	NA	NA	NA	NA	NA	NA	NA	NA	NA	NA	NA	NA
cg14440550	3773-15_4	0.0679733	0.0311519	0.0293623	-0.386592	0.808364	0.632593	-1.30176	0.850968	0.126424	-0.19455	1.09033	0.858423	-2.59095	1.10819	0.0196004	-1.00715	0.784464	0.199509	-0.0170208	0.0490593	0.728713	NA	NA	NA	NA	NA	NA	NA	NA	NA	NA	NA	NA	-2.01274	0.0347188	0	NA	NA	NA	NA	NA	NA	NA	NA	NA	NA	NA	NA
cg03716984	3000-66_1	0.132736	0.0570912	0.0202962	1.73554	1.47604	0.239985	3.10321	1.55056	0.0456573	0.665321	1.9822	0.737215	0.580475	2.00862	0.772655	1.54084	1.43059	0.281744	0.0340741	0.0539067	0.527487	NA	NA	NA	NA	NA	NA	NA	NA	NA	NA	NA	NA	-0.950983	0.0472728	1.54576e-74	NA	NA	NA	NA	NA	NA	NA	NA	NA	NA	NA	NA
cg24501381	3514-49_2	0.00528973	0.0320827	0.869076	1.88593	0.844312	0.0257414	3.02932	0.888266	0.000676733	5.60533	1.13861	1.00878e-06	4.1679	1.15826	0.000337084	-8.78411	0.817457	1.82623e-25	NA	NA	NA	NA	NA	NA	NA	NA	NA	NA	NA	NA	NA	NA	NA	NA	NA	NA	NA	NA	NA	NA	NA	NA	NA	NA	NA	NA	NA	NA
cg26313511	5339-49_3	-0.0680866	0.0262936	0.00978319	10.1779	0.680702	7.25094e-45	11.2523	0.71072	1.90122e-49	11.5735	0.906433	3.55866e-34	10.4085	0.921819	1.40931e-27	-1.9038	0.657476	0.00388488	NA	NA	NA	NA	NA	NA	NA	NA	NA	NA	NA	NA	NA	NA	NA	0.333266	0.0207435	1.09452e-50	NA	NA	NA	NA	NA	NA	NA	NA	NA	NA	NA	NA
cg11999044	3440-7_2	-0.0274896	0.0619094	0.657125	-2.37442	1.61904	0.142835	-9.53266	1.70126	2.7731e-08	-7.04951	2.1853	0.00129987	-2.13352	2.20351	0.333178	-0.743226	1.57325	0.636742	NA	NA	NA	NA	NA	NA	NA	NA	NA	NA	NA	NA	NA	NA	NA	NA	NA	NA	NA	NA	NA	NA	NA	NA	NA	NA	NA	NA	NA	NA
cg16303353	2579-17_5	-0.0159523	0.0280174	0.569244	13.7477	0.734399	1.71526e-66	13.743	0.769875	2.02753e-61	11.715	1.00048	1.28595e-29	12.5353	1.00163	2.70349e-33	0.860833	0.711334	0.226526	NA	NA	NA	NA	NA	NA	NA	NA	NA	NA	NA	NA	NA	NA	NA	NA	NA	NA	NA	NA	NA	NA	NA	NA	NA	NA	NA	NA	NA	NA
cg00340958	2579-17_5	-0.0349042	0.0278508	0.210428	5.73287	0.727957	9.48951e-15	2.66154	0.764914	0.000525712	8.02756	0.982844	1.02441e-15	5.01923	0.993051	5.20347e-07	-7.0173	0.707316	4.08437e-22	NA	NA	NA	NA	NA	NA	NA	NA	NA	NA	NA	NA	NA	NA	NA	NA	NA	NA	NA	NA	NA	NA	NA	NA	NA	NA	NA	NA	NA	NA
cg18546006	5339-49_3	-0.0774018	0.031814	0.0151654	14.6254	0.826257	1.37615e-60	13.5802	0.868432	4.49214e-49	1.57812	1.1158	0.157597	10.1607	1.126	1.03449e-18	0.248159	0.804904	0.757917	NA	NA	NA	NA	NA	NA	NA	NA	NA	NA	NA	NA	NA	NA	NA	NA	NA	NA	NA	NA	NA	NA	NA	NA	NA	NA	NA	NA	NA	NA
cg03546687	5339-49_3	-0.276251	0.0494051	2.95965e-08	11.5973	1.28641	1.10111e-18	13.1083	1.3513	2.94361e-21	0.366566	1.73516	0.832733	1.34059	1.75294	0.444605	0.683114	1.25266	0.585658	NA	NA	NA	NA	NA	NA	NA	NA	NA	NA	NA	NA	NA	NA	NA	NA	NA	NA	NA	NA	NA	NA	NA	NA	NA	NA	NA	NA	NA	NA
cg16847428	5339-49_3	0.152895	0.0479883	0.00149227	-3.16138	1.24628	0.0113613	-0.168273	1.30674	0.897566	-2.41227	1.68196	0.151866	-0.775837	1.69301	0.646879	-9.61645	1.21223	6.39552e-15	NA	NA	NA	NA	NA	NA	NA	NA	NA	NA	NA	NA	NA	NA	NA	0.554602	0.0312762	1.69331e-60	NA	NA	NA	NA	NA	NA	NA	NA	NA	NA	NA	NA
cg04339360	5339-49_3	-0.0216749	0.0616641	0.7253	2.6611	1.60489	0.0976617	3.38999	1.67907	0.0438034	2.72957	2.12478	0.199269	3.9021	2.16675	0.0720729	-4.1007	1.54955	0.00828597	NA	NA	NA	NA	NA	NA	NA	NA	NA	NA	NA	NA	NA	NA	NA	NA	NA	NA	NA	NA	NA	NA	NA	NA	NA	NA	NA	NA	NA	NA
[truncated: 13,738 more rows]
[truncated: 15 more columns]
